# Supplementary material for: A Comprehensive Transcriptome Atlas Reveals the Crucial Role of LncRNAs in Maintaining Nodulation Homeostasis in Soybean
Source: Adv Sci (Weinh). 2024 Dec 24;12(7):2412104. doi: 10.1002/advs.202412104 (PMC11831499; doi:10.1002/advs.202412104)
Supplement: Supplementary file 2 — Supporting Information [file ADVS-12-2412104-s002.zip]

Archive with 16 entries (15 files):
- Supplementary file Suppmental Tables/
- Supplementary file Suppmental Tables/Table S1.xlsx
- Supplementary file Suppmental Tables/Table S10.xls
- Supplementary file Suppmental Tables/Table S11.xls
- Supplementary file Suppmental Tables/Table S12.xls
- Supplementary file Suppmental Tables/Table S13.xls
- Supplementary file Suppmental Tables/Table S14.xls
- Supplementary file Suppmental Tables/Table S15.xls
- Supplementary file Suppmental Tables/Table S2.xls
- Supplementary file Suppmental Tables/Table S3.xls
- Supplementary file Suppmental Tables/Table S4.xls
- Supplementary file Suppmental Tables/Table S5.xls
- Supplementary file Suppmental Tables/Table S6.xls
- Supplementary file Suppmental Tables/Table S7.xls
- Supplementary file Suppmental Tables/Table S8.xls
- Supplementary file Suppmental Tables/Table S9.xls
