# Supplementary material for: A Comprehensive Transcriptome Atlas Reveals the Crucial Role of LncRNAs in Maintaining Nodulation Homeostasis in Soybean
Source: Adv Sci (Weinh). 2024 Dec 24;12(7):2412104. doi: 10.1002/advs.202412104 (PMC11831499; doi:10.1002/advs.202412104)
Supplement: Supplementary file 2 — Supporting Information [file ADVS-12-2412104-s002.zip › Supplementary file Suppmental Tables/Table S1.xlsx]

## Sheet: TOC
Table S1. Sample expression information, related to Figure 1 and Figure S1.
Table S1A. Summary table of sample data quality, related to Figure 1.
Table S1B. Sample correlation, related to Figure S1.
Table S1C. Sample mRNA expression level, related to Figure 1 and Figure S1.

## Sheet: Table S1A
Table S1A. Summary table of sample data quality, related to Figure 1 .
sample	library	raw_reads	raw_bases	clean_reads	clean_bases	error_rate	Q20	Q30	GC_pct
B_R_1	FRRL220172915-1a	86599496	12.99G	85015050	12.75G	0.02	98.07	94.16	43.8
B_R_2	FRRL220172916-1a	83167540	12.48G	82050288	12.31G	0.03	97.69	93.36	43.18
B_R_3	FRRL220172917-1a	83161280	12.47G	81872682	12.28G	0.03	97.52	93.03	43.57
B_R_R_1	FRRL220172918-1a	84862026	12.73G	83547014	12.53G	0.03	97.45	92.79	43.21
B_R_R_2	FRRL220172919-1a	91311322	13.7G	89867178	13.48G	0.03	97.5	92.92	43.13
B_R_R_3	FRRL220172920-1a	95631520	14.34G	94342764	14.15G	0.03	97.53	92.91	43.4
N_R_1	FRRL220172921-1a	85855072	12.88G	84501532	12.68G	0.03	97.45	92.84	43.36
N_R_2	FRRL220172922-1a	86176378	12.93G	84684696	12.7G	0.03	97.55	93.02	43.34
N_R_3	FRRL220172923-1a	90602922	13.59G	89457074	13.42G	0.03	97.7	93.33	43.42
N_R_R_1	FRRL220172924-1a	84098718	12.61G	81746680	12.26G	0.03	97.56	93.14	43.41
N_R_R_2	FRRL220172925-1a	95769922	14.37G	94687358	14.2G	0.03	97.35	92.57	43.08
N_R_R_3	FRRL220172926-1a	83398930	12.51G	82312888	12.35G	0.03	97.22	92.3	43.03
B_L_1	FRRL220172927-1a	91484580	13.72G	90443136	13.57G	0.03	97.35	92.6	41.62
B_L_2	FRRL220172928-1a	83789896	12.57G	82819500	12.42G	0.03	97.25	92.38	41.43
B_L_3	FRRL220172929-1a	84044066	12.61G	82721972	12.41G	0.03	97.63	93.16	41.86
B_R_L_1	FRRL220172930-1a	87979884	13.2G	86436556	12.97G	0.03	97.53	92.98	42.2
B_R_L_2	FRRL220172931-1a	84461932	12.67G	83109614	12.47G	0.03	97.32	92.6	41.39
B_R_L_3	FRRL220172932-1a	83846248	12.58G	82201792	12.33G	0.03	97.47	92.91	41.66
N_L_1	FRRL220172933-1a	91708376	13.76G	89884890	13.48G	0.03	97.57	93.2	41.87
N_L_2	FRRL220172934-1a	91001824	13.65G	89677534	13.45G	0.03	97.5	92.88	42.01
N_L_3	FRRL220172935-1a	90762878	13.61G	89049328	13.36G	0.03	97.75	93.4	41.62
N_R_L_1	FRRL220172936-1a	85354610	12.8G	83686108	12.55G	0.03	97.39	92.63	42
N_R_L_2	FRRL220172937-1a	87502430	13.13G	84911772	12.74G	0.03	97.19	92.37	40.85
N_R_L_3	FRRL220172938-1a	94759142	14.21G	93498164	14.02G	0.03	97.55	92.82	41.49
B_C_1	FRRL220172939-1a	85173676	12.78G	84178384	12.63G	0.03	97.39	92.6	41.57
B_C_2	FRRL220172940-1a	87201574	13.08G	86210252	12.93G	0.03	97.41	92.7	41.22
B_C_3	FRRL220172941-1a	85744576	12.86G	84681334	12.7G	0.03	97.54	92.99	41.82
B_R_C_1	FRRL220172942-1a	87423970	13.11G	86303504	12.95G	0.03	97.53	93.01	42.07
B_R_C_2	FRRL220172943-1a	91996206	13.8G	90904342	13.64G	0.03	97.51	92.9	41.49
B_R_C_3	FRRL220172944-1a	85656186	12.85G	84707232	12.71G	0.03	97.57	93.06	41.66
N_C_1	FRRL220172945-1a	89655174	13.45G	88801248	13.32G	0.03	97.33	92.51	41.62
N_C_2	FRRL220172946-1a	88299016	13.24G	87196850	13.08G	0.03	96.64	90.98	41.39
N_C_3	FRRL220172947-1a	91881122	13.78G	90478682	13.57G	0.03	97.61	93.1	41.8
N_R_C_1	FRRL220172948-1a	85940044	12.89G	84396866	12.66G	0.03	97.48	92.87	41.62
N_R_C_2	FRRL220172949-1a	88309364	13.25G	87272410	13.09G	0.03	97.21	92.37	41.55
N_R_C_3	FRRL220172950-1a	83552380	12.53G	82282406	12.34G	0.03	97.26	92.5	41.15
SUM		3158164280	466.5	3109939080	473.73

## Sheet: Table S1B
Table S1B. Sample correlation, related to Figure S1.
Corr	R_1	R_2	R_3	R_R_1	R_R_2	R_R_3	L_1	L_2	L_3	R_L_1	R_L_2	R_L_3	C_1	C_2	C_3	R_C_1	R_C_2	R_C_3
R_1	1	0.988107	0.985193	0.985889	0.981679	0.975182	-0.928049	-0.944172	-0.947223	-0.863376	-0.923181	-0.907016	-0.82021	-0.662784	-0.797698	-0.840008	-0.782718	-0.84145
R_2	0.988107	1	0.998384	0.995359	0.997181	0.995966	-0.889538	-0.910421	-0.91567	-0.809199	-0.882836	-0.861104	-0.870694	-0.732467	-0.850267	-0.887638	-0.838044	-0.88833
R_3	0.985193	0.998384	1	0.998064	0.998978	0.997061	-0.896225	-0.916074	-0.921332	-0.818018	-0.889779	-0.868106	-0.858044	-0.71519	-0.83709	-0.875912	-0.823969	-0.877158
R_R_1	0.985889	0.995359	0.998064	1	0.998451	0.994974	-0.905219	-0.92376	-0.928668	-0.830214	-0.898962	-0.87803	-0.843482	-0.694684	-0.821185	-0.862298	-0.807509	-0.863191
R_R_2	0.981679	0.997181	0.998978	0.998451	1	0.998087	-0.888502	-0.909049	-0.914627	-0.807291	-0.881349	-0.85871	-0.864399	-0.723868	-0.843756	-0.881779	-0.830871	-0.882921
R_R_3	0.975182	0.995966	0.997061	0.994974	0.998087	1	-0.871821	-0.893874	-0.90009	-0.785913	-0.86441	-0.839915	-0.876646	-0.742955	-0.85479	-0.893153	-0.844509	-0.89241
L_1	-0.928049	-0.889538	-0.896225	-0.905219	-0.888502	-0.871821	1	0.998132	0.996674	0.978046	0.998418	0.992439	0.56786	0.355748	0.544797	0.597666	0.515629	0.609497
L_2	-0.944172	-0.910421	-0.916074	-0.92376	-0.909049	-0.893874	0.998132	1	0.999055	0.966744	0.995377	0.986661	0.609899	0.403187	0.587138	0.638598	0.559216	0.650006
L_3	-0.947223	-0.91567	-0.921332	-0.928668	-0.914627	-0.90009	0.996674	0.999055	1	0.961596	0.993591	0.983509	0.620912	0.41509	0.59844	0.649788	0.570508	0.661123
R_L_1	-0.863376	-0.809199	-0.818018	-0.830214	-0.807291	-0.785913	0.978046	0.966744	0.961596	1	0.983872	0.993096	0.428319	0.206061	0.404836	0.459977	0.373293	0.471896
R_L_2	-0.923181	-0.882836	-0.889779	-0.898962	-0.881349	-0.86441	0.998418	0.995377	0.993591	0.983872	1	0.995691	0.551483	0.337973	0.52743	0.581687	0.49869	0.592146
R_L_3	-0.907016	-0.861104	-0.868106	-0.87803	-0.85871	-0.839915	0.992439	0.986661	0.983509	0.993096	0.995691	1	0.514987	0.299368	0.492898	0.545009	0.462716	0.556862
C_1	-0.82021	-0.870694	-0.858044	-0.843482	-0.864399	-0.876646	0.56786	0.609899	0.620912	0.428319	0.551483	0.514987	1	0.963064	0.993661	0.99862	0.996182	0.993443
C_2	-0.662784	-0.732467	-0.71519	-0.694684	-0.723868	-0.742955	0.355748	0.403187	0.41509	0.206061	0.337973	0.299368	0.963064	1	0.964498	0.951236	0.97796	0.941638
C_3	-0.797698	-0.850267	-0.83709	-0.821185	-0.843756	-0.85479	0.544797	0.587138	0.59844	0.404836	0.52743	0.492898	0.993661	0.964498	1	0.990539	0.995729	0.993304
R_C_1	-0.840008	-0.887638	-0.875912	-0.862298	-0.881779	-0.893153	0.597666	0.638598	0.649788	0.459977	0.581687	0.545009	0.99862	0.951236	0.990539	1	0.991762	0.994724
R_C_2	-0.782718	-0.838044	-0.823969	-0.807509	-0.830871	-0.844509	0.515629	0.559216	0.570508	0.373293	0.49869	0.462716	0.996182	0.97796	0.995729	0.991762	1	0.987676
R_C_3	-0.84145	-0.88833	-0.877158	-0.863191	-0.882921	-0.89241	0.609497	0.650006	0.661123	0.471896	0.592146	0.556862	0.993443	0.941638	0.993304	0.994724	0.987676	1

## Sheet: Table S1C
Table S1C. Sample mRNA expression level, related to Figure 1 and Figure S1.
mRNA_Gene_ID	mRNA_ID	B_R_FPKM	B_C_FPKM	B_L_FPKM	B_R_R_FPKM	B_R_C_FPKM	B_R_L_FPKM	N_C_FPKM	N_L_FPKM	N_R_FPKM	N_R_C_FPKM	N_R_L_FPKM	N_R_R_FPKM
XLOC_000001	TCONS_00000001	0.018796	0.00120333	0.008201	0.002449	0.001178	0.016662	0.00578233	0.026967	0.00818633	0.011636	0.0732757	0.013566
XLOC_000401	TCONS_00000824	0.136415	0.12317	0.231146	0.174527	0.114757	0.3136	0.20733	0.356958	0.237624	0.379747	0.879991	0.404547
XLOC_000449	TCONS_00000933	0.740555	0.438825	0.629217	1.01733	0.675392	1.11367	0.527888	1.11008	0.908891	0.413229	0.749207	1.12108
XLOC_000591	TCONS_00001163	1.39771	0.590329	0.313132	1.10559	0.593889	0.351037	0.908626	0.333764	1.52393	1.03445	0.454061	1.41014
GLYMA_01G211600	TCONS_00002510	1.11689	0.737261	0.650177	1.57792	0.67102	0.833972	0.710899	0.446088	1.20898	0.555749	0.568548	1.55154
GLYMA_01G211600	KRH77405	1.11689	0.737261	0.650177	1.57792	0.67102	0.833972	0.710899	0.446088	1.20898	0.555749	0.568548	1.55154
XLOC_001313	TCONS_00002551	4.41228	2.1065	4.69623	5.85668	2.1282	5.8898	2.28728	5.72681	4.91775	2.54623	4.3075	5.08526
XLOC_001499	TCONS_00002997	0.0905583	0.081578	0.242829	0.043085	0.0589067	0.348416	0.0596653	0.247806	0.155605	0.159721	1.439	0.131767
XLOC_002064	TCONS_00004185	1.1209	0.292591	1.21186	1.38041	0.377482	2.24754	0.93261	2.42007	1.02821	1.11597	2.8208	0.908028
XLOC_002124	TCONS_00004291	0.924146	0.698036	0.349713	0.882785	0.121303	0.660379	0	0.0295823	0.0749957	--	0.0128837	0
GLYMA_01G118300	TCONS_00004437	5.98133	5.65024	14.7458	7.03923	5.72716	13.0956	12.1756	15.4756	9.1961	8.61243	14.4595	12.5891
GLYMA_01G118300	TCONS_00004439	5.98133	5.65024	14.7458	7.03923	5.72716	13.0956	12.1756	15.4756	9.1961	8.61243	14.4595	12.5891
GLYMA_01G118300	TCONS_00004440	5.98133	5.65024	14.7458	7.03923	5.72716	13.0956	12.1756	15.4756	9.1961	8.61243	14.4595	12.5891
GLYMA_01G118300	TCONS_00004441	5.98133	5.65024	14.7458	7.03923	5.72716	13.0956	12.1756	15.4756	9.1961	8.61243	14.4595	12.5891
GLYMA_01G118300	TCONS_00004443	5.98133	5.65024	14.7458	7.03923	5.72716	13.0956	12.1756	15.4756	9.1961	8.61243	14.4595	12.5891
GLYMA_01G118300	KRH75928	5.98133	5.65024	14.7458	7.03923	5.72716	13.0956	12.1756	15.4756	9.1961	8.61243	14.4595	12.5891
GLYMA_01G118300	KRH75929	5.98133	5.65024	14.7458	7.03923	5.72716	13.0956	12.1756	15.4756	9.1961	8.61243	14.4595	12.5891
GLYMA_01G118400	TCONS_00004442	5.73186	5.30475	8.7132	6.62878	3.99889	10.0277	2.98883	5.39678	5.09261	3.85728	4.85232	6.73174
GLYMA_01G118400	KRH75933	5.73186	5.30475	8.7132	6.62878	3.99889	10.0277	2.98883	5.39678	5.09261	3.85728	4.85232	6.73174
GLYMA_01G118400	KRH75932	5.73186	5.30475	8.7132	6.62878	3.99889	10.0277	2.98883	5.39678	5.09261	3.85728	4.85232	6.73174
GLYMA_01G118400	KRH75931	5.73186	5.30475	8.7132	6.62878	3.99889	10.0277	2.98883	5.39678	5.09261	3.85728	4.85232	6.73174
GLYMA_01G118400	KRH75930	5.73186	5.30475	8.7132	6.62878	3.99889	10.0277	2.98883	5.39678	5.09261	3.85728	4.85232	6.73174
GLYMA_01G118900	TCONS_00004445	11.5175	8.96801	13.5287	12.7859	10.2305	16.2272	4.9377	8.41516	10.6545	5.47619	7.45472	10.502
GLYMA_01G118900	TCONS_00004446	11.5175	8.96801	13.5287	12.7859	10.2305	16.2272	4.9377	8.41516	10.6545	5.47619	7.45472	10.502
GLYMA_01G118900	KRH75940	11.5175	8.96801	13.5287	12.7859	10.2305	16.2272	4.9377	8.41516	10.6545	5.47619	7.45472	10.502
GLYMA_01G118900	KRH75941	11.5175	8.96801	13.5287	12.7859	10.2305	16.2272	4.9377	8.41516	10.6545	5.47619	7.45472	10.502
GLYMA_01G118900	KRH75939	11.5175	8.96801	13.5287	12.7859	10.2305	16.2272	4.9377	8.41516	10.6545	5.47619	7.45472	10.502
GLYMA_01G137300	TCONS_00004644	15.4136	7.60567	7.70179	16.1075	7.43841	9.69573	9.73638	11.4699	16.6106	7.67792	8.51959	15.6392
GLYMA_01G137300	KRH76178	15.4136	7.60567	7.70179	16.1075	7.43841	9.69573	9.73638	11.4699	16.6106	7.67792	8.51959	15.6392
GLYMA_01G137300	KRH76179	15.4136	7.60567	7.70179	16.1075	7.43841	9.69573	9.73638	11.4699	16.6106	7.67792	8.51959	15.6392
GLYMA_01G137300	KRH76180	15.4136	7.60567	7.70179	16.1075	7.43841	9.69573	9.73638	11.4699	16.6106	7.67792	8.51959	15.6392
GLYMA_01G232900	TCONS_00005946	1.63977	0.578244	1.49283	1.46468	0.574654	1.39757	0.6685	1.73447	1.25231	0.776112	1.94652	1.89159
GLYMA_01G232900	KRH77765	1.63977	0.578244	1.49283	1.46468	0.574654	1.39757	0.6685	1.73447	1.25231	0.776112	1.94652	1.89159
XLOC_002950	TCONS_00006118	0.789489	0.409655	0.655265	0.688093	0.657223	0.841454	0.368799	0.626062	0.670679	0.894053	2.17918	0.99074
XLOC_002951	TCONS_00006122	5.36368	3.11915	5.84891	6.48914	3.10322	6.5546	3.32485	7.25553	6.19959	3.35153	6.16138	6.6954
XLOC_002951	TCONS_00006123	5.36368	3.11915	5.84891	6.48914	3.10322	6.5546	3.32485	7.25553	6.19959	3.35153	6.16138	6.6954
XLOC_002951	TCONS_00006124	5.36368	3.11915	5.84891	6.48914	3.10322	6.5546	3.32485	7.25553	6.19959	3.35153	6.16138	6.6954
XLOC_002951	TCONS_00006125	5.36368	3.11915	5.84891	6.48914	3.10322	6.5546	3.32485	7.25553	6.19959	3.35153	6.16138	6.6954
XLOC_002951	TCONS_00006126	5.36368	3.11915	5.84891	6.48914	3.10322	6.5546	3.32485	7.25553	6.19959	3.35153	6.16138	6.6954
XLOC_002951	TCONS_00006127	5.36368	3.11915	5.84891	6.48914	3.10322	6.5546	3.32485	7.25553	6.19959	3.35153	6.16138	6.6954
XLOC_003480	TCONS_00007169	2.84227	0.00113133	0.00101533	1.53205	0.001062	0.001118	0.00112633	0.00495367	0.952856	0.00117867	0.00758833	1.01618
GLYMA_10G094500	TCONS_00007264	6.29494	5.32157	3.44723	6.43858	4.4135	4.5685	4.82588	3.53784	6.73093	5.1871	4.69834	8.82286
GLYMA_10G094500	KRH33034	6.29494	5.32157	3.44723	6.43858	4.4135	4.5685	4.82588	3.53784	6.73093	5.1871	4.69834	8.82286
GLYMA_10G094500	KRH33035	6.29494	5.32157	3.44723	6.43858	4.4135	4.5685	4.82588	3.53784	6.73093	5.1871	4.69834	8.82286
GLYMA_10G094500	KRH33036	6.29494	5.32157	3.44723	6.43858	4.4135	4.5685	4.82588	3.53784	6.73093	5.1871	4.69834	8.82286
GLYMA_10G094500	KRH33037	6.29494	5.32157	3.44723	6.43858	4.4135	4.5685	4.82588	3.53784	6.73093	5.1871	4.69834	8.82286
GLYMA_10G094500	KRH33038	6.29494	5.32157	3.44723	6.43858	4.4135	4.5685	4.82588	3.53784	6.73093	5.1871	4.69834	8.82286
GLYMA_10G094500	KRH33039	6.29494	5.32157	3.44723	6.43858	4.4135	4.5685	4.82588	3.53784	6.73093	5.1871	4.69834	8.82286
XLOC_004038	TCONS_00008245	--	--	0	0	0	0	0.297804	1.1429	0.125728	0.358349	1.56564	0.185263
XLOC_004273	TCONS_00008748	3.01031	0.207384	2.4723	3.08484	0.254428	4.16368	0.083857	1.78953	2.33803	0.308137	2.82057	2.7103
GLYMA_10G026200	TCONS_00010242	4.15832	3.15829	4.37007	5.03107	2.45237	5.46356	3.47035	5.26644	4.66101	2.81872	4.75501	5.04127
GLYMA_10G026200	KRH32011	4.15832	3.15829	4.37007	5.03107	2.45237	5.46356	3.47035	5.26644	4.66101	2.81872	4.75501	5.04127
GLYMA_10G026200	KRH32013	4.15832	3.15829	4.37007	5.03107	2.45237	5.46356	3.47035	5.26644	4.66101	2.81872	4.75501	5.04127
GLYMA_10G026200	KRH32012	4.15832	3.15829	4.37007	5.03107	2.45237	5.46356	3.47035	5.26644	4.66101	2.81872	4.75501	5.04127
GLYMA_10G026200	KRH32014	4.15832	3.15829	4.37007	5.03107	2.45237	5.46356	3.47035	5.26644	4.66101	2.81872	4.75501	5.04127
GLYMA_10G059600	TCONS_00010661	0.643545	0.609284	0.594587	1.14	0.970905	0.209432	0.856545	0.120362	0.542002	1.65244	0.120063	0.861743
GLYMA_10G059600	KRH32561	0.643545	0.609284	0.594587	1.14	0.970905	0.209432	0.856545	0.120362	0.542002	1.65244	0.120063	0.861743
XLOC_005146	TCONS_00010666	0.165878	--	0	0.239499	--	--	0.00977267	0.0133243	0.289784	0	0	0.992964
XLOC_005572	TCONS_00011388	0.0136343	0.0571977	0	0.009956	0.0446323	0	1.35224	0.275551	2.08578	0.768945	0.16589	3.20102
GLYMA_10G168600	TCONS_00011915	3.00945	0.813338	2.94677	5.73542	0.700875	4.83333	0.722309	3.86397	5.89469	0.878006	6.20629	5.97712
GLYMA_10G168600	TCONS_00011914	3.00945	0.813338	2.94677	5.73542	0.700875	4.83333	0.722309	3.86397	5.89469	0.878006	6.20629	5.97712
GLYMA_10G168600	KRH34179	3.00945	0.813338	2.94677	5.73542	0.700875	4.83333	0.722309	3.86397	5.89469	0.878006	6.20629	5.97712
XLOC_006508	TCONS_00013494	1.84275	0.540281	0.380326	1.60949	0.328609	0.429549	0.456857	0.301926	1.2866	0.374527	0.333917	1.29566
XLOC_007529	TCONS_00015750	0.0953927	--	0	0.0940737	0	0.00385633	2.90716	5.26506	4.72872	2.01505	5.22828	5.48078
XLOC_007529	TCONS_00015751	0.0953927	--	0	0.0940737	0	0.00385633	2.90716	5.26506	4.72872	2.01505	5.22828	5.48078
XLOC_007529	TCONS_00015754	0.0953927	--	0	0.0940737	0	0.00385633	2.90716	5.26506	4.72872	2.01505	5.22828	5.48078
XLOC_007578	TCONS_00015836	0.00528867	--	0	0	0	0	1.08075	0.103778	1.11141	0.996763	0.0329003	0.629006
XLOC_007581	TCONS_00015845	1.32082	0.248676	1.92009	0.847436	0.251149	3.06453	0.344502	2.39594	1.39624	0.296654	7.99431	0.911453
XLOC_007582	TCONS_00015846	0.269979	0.0951613	0.604751	0.183821	0.0500157	0.97557	0.0343153	0.441844	0.21312	0.0617607	0.5558	0.211921
XLOC_007668	TCONS_00015998	0.014164	0.00943533	0.0585527	0.0127193	0.0116927	0.0271473	0	0.127562	0.00957667	0.0284963	0.689686	0.0442407
XLOC_007820	TCONS_00016299	5.84509	4.73141	6.19577	6.5072	3.136	6.54507	4.47731	8.20518	5.91111	3.76086	5.85498	6.8782
GLYMA_11G208300	TCONS_00016387	5.32459	3.08292	3.92937	5.71973	2.82321	4.15317	3.85925	3.88296	3.88821	3.78665	5.83318	6.21492
GLYMA_11G208300	TCONS_00016388	5.32459	3.08292	3.92937	5.71973	2.82321	4.15317	3.85925	3.88296	3.88821	3.78665	5.83318	6.21492
GLYMA_11G208300	KRH30813	5.32459	3.08292	3.92937	5.71973	2.82321	4.15317	3.85925	3.88296	3.88821	3.78665	5.83318	6.21492
XLOC_008073	TCONS_00016800	0.479169	0.172684	0.710217	0.306675	0.239339	1.2822	0.317454	0.965733	0.43491	0.339227	1.16185	0.241436
XLOC_008319	TCONS_00017290	2.60915	0.971038	1.56399	3.01974	0.885736	1.85337	1.06253	1.66572	2.75236	0.800613	1.52183	3.17534
XLOC_008526	TCONS_00017772	0.70958	0.00937433	0.034101	0.0544897	--	0.0109317	0	0.005886	0.338499	0	0	0.040189
XLOC_009109	TCONS_00019080	0.000334333	0.00151967	0	0	0.000809333	0.00343767	0.00589033	0.401026	0.774774	0.00537133	0.621789	0.901127
XLOC_009110	TCONS_00019081	--	--	0	0	--	0	0	0.481077	0.871247	0	0.597268	1.27316
XLOC_009131	TCONS_00019127	0.366934	0.0159833	0.859506	0.166524	0.055684	1.28374	--	0.00948267	0	--	--	--
XLOC_009172	TCONS_00019183	0.4045	0.652036	2.66856	0.44107	1.72493	2.97313	0.107837	0.384019	0.128208	0.203961	0.629615	0.0368323
XLOC_009304	TCONS_00019443	2.14856	3.1982	3.83913	2.21486	3.66484	4.22111	3.66328	4.65953	2.16291	4.01813	5.50243	2.52008
XLOC_009332	TCONS_00019508	2.06344	1.64668	1.58932	2.30473	1.98782	1.91843	2.15049	2.8448	1.76355	1.87302	2.51471	1.97023
XLOC_009349	TCONS_00019560	1.17976	1.43387	2.51441	1.41539	1.77643	2.78068	0.00188933	0.00885167	0.001544	0	0	0.00157667
XLOC_011588	TCONS_00024201	13.6263	15.1989	12.17	17.9107	13.2964	10.5512	13.7555	10.7805	11.915	12.4676	9.73863	22.9943
XLOC_011768	TCONS_00024573	0.000594	0.101481	0.028512	0.000439	0.120827	0.0602853	1.87999	4.9053	0.341878	2.46112	5.79165	0.396407
XLOC_011768	TCONS_00024574	0.000594	0.101481	0.028512	0.000439	0.120827	0.0602853	1.87999	4.9053	0.341878	2.46112	5.79165	0.396407
XLOC_011768	TCONS_00024577	0.000594	0.101481	0.028512	0.000439	0.120827	0.0602853	1.87999	4.9053	0.341878	2.46112	5.79165	0.396407
XLOC_012174	TCONS_00025375	1.05202	0.0898683	1.68696	1.61883	0.090712	1.89866	0.0274557	1.97692	1.09838	0.0341227	2.18537	0.954336
XLOC_012174	TCONS_00025376	1.05202	0.0898683	1.68696	1.61883	0.090712	1.89866	0.0274557	1.97692	1.09838	0.0341227	2.18537	0.954336
XLOC_012283	TCONS_00025660	1.22024	1.1713	0.497789	1.4482	0.826886	0.392357	--	--	--	0	0.0130707	0.00789467
XLOC_012327	TCONS_00025760	6.83325	1.80556	5.89733	8.51137	2.57648	6.86916	1.7657	6.15427	7.94443	0.7104	5.55431	7.29615
GLYMA_12G222700	TCONS_00026000	7.15826	2.4504	5.90968	9.17948	2.32179	6.62228	2.41724	6.95769	8.09119	2.36909	5.95007	8.79799
GLYMA_12G222700	KRH27219	7.15826	2.4504	5.90968	9.17948	2.32179	6.62228	2.41724	6.95769	8.09119	2.36909	5.95007	8.79799
XLOC_012545	TCONS_00026258	2.50159	2.22114	1.85759	2.07408	1.75495	2.54404	0.00531967	--	--	--	--	--
XLOC_012750	TCONS_00026671	0.00335433	0.0766927	0.338958	0.0212847	0.208687	0.301022	0.0688793	0.2036	0	0.238592	1.01433	0
GLYMA_13G080100	TCONS_00027355	18.165	10.6414	9.87068	18.0504	8.61343	11.6091	11.504	11.9328	19.453	8.86372	9.63518	18.1594
GLYMA_13G080100	KRH18738	18.165	10.6414	9.87068	18.0504	8.61343	11.6091	11.504	11.9328	19.453	8.86372	9.63518	18.1594
GLYMA_13G080100	KRH18739	18.165	10.6414	9.87068	18.0504	8.61343	11.6091	11.504	11.9328	19.453	8.86372	9.63518	18.1594
GLYMA_13G080100	KRH18741	18.165	10.6414	9.87068	18.0504	8.61343	11.6091	11.504	11.9328	19.453	8.86372	9.63518	18.1594
GLYMA_13G080100	KRH18740	18.165	10.6414	9.87068	18.0504	8.61343	11.6091	11.504	11.9328	19.453	8.86372	9.63518	18.1594
XLOC_013229	TCONS_00027716	56.6978	0.03674	0.0590877	6.50555	0.0196773	0.00613933	0.15395	0.0900007	46.9164	0.0337727	0.04925	16.889
GLYMA_13G163900	TCONS_00028488	1.43193	2.5179	3.09365	1.93749	2.59035	2.81246	2.19322	3.253	1.57736	2.31621	2.29889	2.072
GLYMA_13G163900	KRH20226	1.43193	2.5179	3.09365	1.93749	2.59035	2.81246	2.19322	3.253	1.57736	2.31621	2.29889	2.072
GLYMA_13G163900	KRH20225	1.43193	2.5179	3.09365	1.93749	2.59035	2.81246	2.19322	3.253	1.57736	2.31621	2.29889	2.072
GLYMA_13G187100	TCONS_00028790	3.3451	3.05987	3.79019	3.6571	2.90708	4.20246	3.02566	3.89323	3.28575	2.62553	4.75022	3.66843
GLYMA_13G187100	KRH20580	3.3451	3.05987	3.79019	3.6571	2.90708	4.20246	3.02566	3.89323	3.28575	2.62553	4.75022	3.66843
GLYMA_13G187100	KRH20581	3.3451	3.05987	3.79019	3.6571	2.90708	4.20246	3.02566	3.89323	3.28575	2.62553	4.75022	3.66843
GLYMA_13G187100	KRH20582	3.3451	3.05987	3.79019	3.6571	2.90708	4.20246	3.02566	3.89323	3.28575	2.62553	4.75022	3.66843
XLOC_014278	TCONS_00029982	4.96899	0.810084	2.53216	4.76269	0.749978	3.15136	1.5578	3.32941	4.61232	0.471174	2.80699	3.91436
XLOC_014520	TCONS_00030501	1.23364	0.008207	0.892273	1.87354	0.0304603	1.4793	0.00404267	1.17597	1.53564	0.00871267	1.02271	1.47471
XLOC_014572	TCONS_00030612	0.960003	0.41743	1.48792	1.12559	0.355244	1.53393	0.42447	1.69786	0.953883	0.374513	1.39063	0.946485
XLOC_016465	TCONS_00034696	1.18025	0.0280497	0.115125	1.26437	0.00875733	0.0282373	0.055649	0.134944	0.579086	0	0.122146	0.720222
XLOC_017572	TCONS_00037117	0.801855	0.065578	0.234873	0.830004	0.038174	0.483172	0.053135	0.326566	1.09828	0.037842	0.458865	1.15833
XLOC_017707	TCONS_00037388	0.221881	0.0642497	0.0767663	0.282483	0.0647827	0.10772	0.0747	0.145518	0.395721	0.10411	0.59511	0.212766
XLOC_017877	TCONS_00037676	0.480292	0.384192	0.737129	0.537834	0.452948	1.12918	0.325294	0.556775	0.442883	0.42115	0.960394	0.557878
XLOC_017896	TCONS_00037700	2.33594	0.555269	0.360858	1.61966	0.351596	0.118607	0.469268	0.459214	1.45852	0.627521	1.28973	0.945925
XLOC_018205	TCONS_00038244	0.730145	0.870349	0.0173037	0.523338	0.513418	0.015308	0.254197	0.00859067	0.844751	0.095022	0.045373	1.34076
XLOC_019089	TCONS_00040100	0.860914	0.256431	0.623886	0.741506	0.282995	0.68946	0.1703	0.673211	1.29265	0.159193	0.59418	0.708135
XLOC_019283	TCONS_00040521	0.592915	0.047362	0.0526623	0.175583	0	1.18218	0.003977	0.090311	0.0711237	0.00902933	0.044719	0.033036
GLYMA_14G119200	TCONS_00040675	3.85355	3.03181	5.12064	4.88538	2.58288	5.01859	3.09516	4.72399	4.99296	3.30809	6.22803	5.25509
GLYMA_14G119200	KRH15920	3.85355	3.03181	5.12064	4.88538	2.58288	5.01859	3.09516	4.72399	4.99296	3.30809	6.22803	5.25509
GLYMA_14G119200	KRH15921	3.85355	3.03181	5.12064	4.88538	2.58288	5.01859	3.09516	4.72399	4.99296	3.30809	6.22803	5.25509
GLYMA_14G119200	KRH15919	3.85355	3.03181	5.12064	4.88538	2.58288	5.01859	3.09516	4.72399	4.99296	3.30809	6.22803	5.25509
GLYMA_14G119200	KRH15918	3.85355	3.03181	5.12064	4.88538	2.58288	5.01859	3.09516	4.72399	4.99296	3.30809	6.22803	5.25509
XLOC_019594	TCONS_00041222	1.07747	0.568813	1.91828	1.75314	0.592473	1.67991	0.650145	2.10675	0.765639	0.526297	2.32006	2.57918
XLOC_019594	TCONS_00041224	1.07747	0.568813	1.91828	1.75314	0.592473	1.67991	0.650145	2.10675	0.765639	0.526297	2.32006	2.57918
XLOC_019594	TCONS_00041225	1.07747	0.568813	1.91828	1.75314	0.592473	1.67991	0.650145	2.10675	0.765639	0.526297	2.32006	2.57918
XLOC_019594	TCONS_00041227	1.07747	0.568813	1.91828	1.75314	0.592473	1.67991	0.650145	2.10675	0.765639	0.526297	2.32006	2.57918
XLOC_019792	TCONS_00041638	0.684891	0.295807	0.111101	0.812038	0.201873	0.221511	0.325222	0.137778	0.716845	0.193953	0.056244	0.525375
XLOC_019921	TCONS_00041928	2.56177	1.2565	1.79739	1.90305	1.09322	2.03279	1.71763	2.58269	2.63555	2.17144	10.7468	2.65199
XLOC_019922	TCONS_00041932	0.724075	--	0.030153	0.317119	--	0.037451	0.016664	0.010921	0.265866	0	0.0454657	0.229019
XLOC_020131	TCONS_00042418	0.857943	--	0.129597	1.21697	--	0.333839	0	0.284938	1.14455	0	0.278734	1.14048
XLOC_020447	TCONS_00043038	0.500305	0.837482	1.30696	0.564602	0.641364	1.91056	0.53685	2.13685	0.535982	0.317675	1.67537	0.604281
GLYMA_15G193000	TCONS_00044383	3.92888	1.8079	3.03089	5.41657	1.38868	3.81656	1.68555	3.8689	6.05436	2.55312	5.39487	5.1773
GLYMA_15G193000	KRH12766	3.92888	1.8079	3.03089	5.41657	1.38868	3.81656	1.68555	3.8689	6.05436	2.55312	5.39487	5.1773
GLYMA_15G231600	TCONS_00044817	3.26291	2.31133	5.95161	3.35363	2.77688	5.27292	3.00943	6.28524	2.86953	1.8357	6.80309	4.33077
GLYMA_15G231600	TCONS_00044818	3.26291	2.31133	5.95161	3.35363	2.77688	5.27292	3.00943	6.28524	2.86953	1.8357	6.80309	4.33077
GLYMA_15G231600	TCONS_00044820	3.26291	2.31133	5.95161	3.35363	2.77688	5.27292	3.00943	6.28524	2.86953	1.8357	6.80309	4.33077
GLYMA_15G231600	TCONS_00044819	3.26291	2.31133	5.95161	3.35363	2.77688	5.27292	3.00943	6.28524	2.86953	1.8357	6.80309	4.33077
GLYMA_15G231600	TCONS_00044822	3.26291	2.31133	5.95161	3.35363	2.77688	5.27292	3.00943	6.28524	2.86953	1.8357	6.80309	4.33077
GLYMA_15G231600	TCONS_00044823	3.26291	2.31133	5.95161	3.35363	2.77688	5.27292	3.00943	6.28524	2.86953	1.8357	6.80309	4.33077
GLYMA_15G231600	TCONS_00044827	3.26291	2.31133	5.95161	3.35363	2.77688	5.27292	3.00943	6.28524	2.86953	1.8357	6.80309	4.33077
GLYMA_15G231600	TCONS_00044826	3.26291	2.31133	5.95161	3.35363	2.77688	5.27292	3.00943	6.28524	2.86953	1.8357	6.80309	4.33077
GLYMA_15G231600	TCONS_00044825	3.26291	2.31133	5.95161	3.35363	2.77688	5.27292	3.00943	6.28524	2.86953	1.8357	6.80309	4.33077
GLYMA_15G231600	TCONS_00044824	3.26291	2.31133	5.95161	3.35363	2.77688	5.27292	3.00943	6.28524	2.86953	1.8357	6.80309	4.33077
GLYMA_15G231600	KRH13328	3.26291	2.31133	5.95161	3.35363	2.77688	5.27292	3.00943	6.28524	2.86953	1.8357	6.80309	4.33077
GLYMA_15G087600	TCONS_00046596	0.466352	0.112071	0.723977	0.136061	0.225195	0.268833	0.0594913	2.19815	0.230697	0.0996803	0.287975	0.121155
GLYMA_15G087600	KRH11079	0.466352	0.112071	0.723977	0.136061	0.225195	0.268833	0.0594913	2.19815	0.230697	0.0996803	0.287975	0.121155
GLYMA_15G094300	TCONS_00046676	1.08904	0.65249	1.02793	1.46556	0.539042	1.32145	0.652543	1.02407	1.19548	0.477436	1.36626	1.3899
GLYMA_15G094300	TCONS_00046677	1.08904	0.65249	1.02793	1.46556	0.539042	1.32145	0.652543	1.02407	1.19548	0.477436	1.36626	1.3899
GLYMA_15G094300	KRH11190	1.08904	0.65249	1.02793	1.46556	0.539042	1.32145	0.652543	1.02407	1.19548	0.477436	1.36626	1.3899
XLOC_022677	TCONS_00047881	0.0217123	0.14176	0.00788833	0.0467227	0.0959717	0.00826567	0.32233	0.19187	0.08065	1.39939	0.683342	0.336475
XLOC_022899	TCONS_00048305	--	--	0.01897	0	0.000467333	0.0234373	0.012648	0.167125	0.0179443	0.00292333	0.615443	0.0123353
GLYMA_15G239400	TCONS_00048548	0.0207333	0.00660667	3.49481	0.089478	0.0169	4.52531	0.00819733	4.70802	0.018059	0.009494	2.69288	0.114722
GLYMA_15G239400	TCONS_00048549	0.0207333	0.00660667	3.49481	0.089478	0.0169	4.52531	0.00819733	4.70802	0.018059	0.009494	2.69288	0.114722
GLYMA_15G239400	KRH13443	0.0207333	0.00660667	3.49481	0.089478	0.0169	4.52531	0.00819733	4.70802	0.018059	0.009494	2.69288	0.114722
GLYMA_15G244000	TCONS_00048606	1.47888	0.588601	0.51947	1.40219	0.566684	0.742345	0.432768	0.821504	1.58174	0.543325	1.01716	1.93568
GLYMA_15G244000	KRH13504	1.47888	0.588601	0.51947	1.40219	0.566684	0.742345	0.432768	0.821504	1.58174	0.543325	1.01716	1.93568
XLOC_023340	TCONS_00049272	2.15821	0.605636	0.945679	1.38102	0.547658	1.13727	0.762752	0.705646	3.51495	0.476247	0.745019	2.3504
XLOC_024132	TCONS_00050830	0.337489	0	0.005734	0.227363	0.00587667	0	0.0236443	0.0425177	0.123653	0	0.0844607	1.10813
GLYMA_16G097100	TCONS_00053177	1.36425	1.04079	1.74652	1.47826	0.906267	2.39239	1.30284	2.54015	1.74349	1.86874	5.20565	2.11808
GLYMA_16G097100	KRH07599	1.36425	1.04079	1.74652	1.47826	0.906267	2.39239	1.30284	2.54015	1.74349	1.86874	5.20565	2.11808
GLYMA_16G101700	TCONS_00053216	0.741777	0.180738	0.206808	0.451272	0.102452	0.384739	0.15582	0.240873	0.637714	0.453218	1.11898	0.706841
GLYMA_16G101700	KRH07653	0.741777	0.180738	0.206808	0.451272	0.102452	0.384739	0.15582	0.240873	0.637714	0.453218	1.11898	0.706841
XLOC_025352	TCONS_00053754	0.00941367	0	0.687303	0.0104073	0.007746	1.56246	0	1.06723	0.061671	0	1.34472	0.0414407
GLYMA_16G182800	TCONS_00054232	0.130579	2.08291	0.115015	0.0719063	2.47181	0.179582	--	--	--	--	--	--
GLYMA_16G182800	TCONS_00054233	0.130579	2.08291	0.115015	0.0719063	2.47181	0.179582	--	--	--	--	--	--
GLYMA_16G182800	KRH08948	0.130579	2.08291	0.115015	0.0719063	2.47181	0.179582	--	--	--	--	--	--
XLOC_026018	TCONS_00055282	4.54696	0.160389	0.070766	4.92833	0.243633	0.158281	0.110748	0.033113	1.06273	0.0884743	0.054514	1.94318
XLOC_026018	TCONS_00055283	4.54696	0.160389	0.070766	4.92833	0.243633	0.158281	0.110748	0.033113	1.06273	0.0884743	0.054514	1.94318
XLOC_026018	TCONS_00055284	4.54696	0.160389	0.070766	4.92833	0.243633	0.158281	0.110748	0.033113	1.06273	0.0884743	0.054514	1.94318
XLOC_026945	TCONS_00057097	18.3496	11.0988	11.2483	19.0952	9.80834	13.9774	11.0495	14.9431	17.2114	9.10817	9.93884	18.4355
XLOC_027110	TCONS_00057431	1.87262	2.31815	4.45437	2.14922	2.25291	4.31188	3.17143	5.89552	3.18114	2.72731	5.45852	3.99168
XLOC_027731	TCONS_00058811	49.4699	0.177546	0.139239	7.87681	0.0541137	0.084234	0.443709	0.143897	37.2168	0.0629187	0.114293	14.789
XLOC_028542	TCONS_00060614	2.31066	1.78759	2.43155	2.85486	1.21541	3.10512	1.04201	1.1709	1.0225	1.09768	1.69267	1.38766
XLOC_028542	TCONS_00060615	2.31066	1.78759	2.43155	2.85486	1.21541	3.10512	1.04201	1.1709	1.0225	1.09768	1.69267	1.38766
XLOC_028542	TCONS_00060616	2.31066	1.78759	2.43155	2.85486	1.21541	3.10512	1.04201	1.1709	1.0225	1.09768	1.69267	1.38766
XLOC_028542	TCONS_00060617	2.31066	1.78759	2.43155	2.85486	1.21541	3.10512	1.04201	1.1709	1.0225	1.09768	1.69267	1.38766
XLOC_028693	TCONS_00060979	9.96807	1.66434	0.381172	5.22996	1.43741	0.208904	2.76179	0.775051	8.7298	2.35098	2.05933	5.52399
GLYMA_18G036600	TCONS_00061998	1.90699	0.328358	0.39691	1.13726	0.303175	0.553409	0.276902	1.27517	1.69196	0.517473	0.920967	1.73865
GLYMA_18G036600	KRG97879	1.90699	0.328358	0.39691	1.13726	0.303175	0.553409	0.276902	1.27517	1.69196	0.517473	0.920967	1.73865
GLYMA_18G036600	KRG97878	1.90699	0.328358	0.39691	1.13726	0.303175	0.553409	0.276902	1.27517	1.69196	0.517473	0.920967	1.73865
GLYMA_18G036600	KRG97880	1.90699	0.328358	0.39691	1.13726	0.303175	0.553409	0.276902	1.27517	1.69196	0.517473	0.920967	1.73865
GLYMA_18G054700	TCONS_00062255	0.361557	0.100072	0.975889	0.343641	0.114909	1.43706	0.262258	1.28459	0.294059	0.232762	7.66041	0.37607
GLYMA_18G054700	RCW18845	0.361557	0.100072	0.975889	0.343641	0.114909	1.43706	0.262258	1.28459	0.294059	0.232762	7.66041	0.37607
GLYMA_18G054700	RCW18847	0.361557	0.100072	0.975889	0.343641	0.114909	1.43706	0.262258	1.28459	0.294059	0.232762	7.66041	0.37607
GLYMA_18G054700	RCW18846	0.361557	0.100072	0.975889	0.343641	0.114909	1.43706	0.262258	1.28459	0.294059	0.232762	7.66041	0.37607
GLYMA_18G054700	KRG98161	0.361557	0.100072	0.975889	0.343641	0.114909	1.43706	0.262258	1.28459	0.294059	0.232762	7.66041	0.37607
GLYMA_18G054700	KRG98165	0.361557	0.100072	0.975889	0.343641	0.114909	1.43706	0.262258	1.28459	0.294059	0.232762	7.66041	0.37607
XLOC_029424	TCONS_00062505	2.83216	0.9541	0.417505	1.69598	1.11749	0.356837	1.5618	0.298172	3.03572	2.5644	0.312488	4.73043
XLOC_029445	TCONS_00062544	4.60385	2.04145	4.35071	5.07366	2.00769	4.73526	2.78732	5.04004	4.92624	2.85629	3.50269	6.20679
XLOC_029445	TCONS_00062543	4.60385	2.04145	4.35071	5.07366	2.00769	4.73526	2.78732	5.04004	4.92624	2.85629	3.50269	6.20679
GLYMA_18G087600	TCONS_00062650	12.4636	2.15383	0.585166	7.6492	1.89373	0.360252	0.0244507	0.0339743	0.231773	0	0.0407907	0.0375513
GLYMA_18G087600	KRG98647	12.4636	2.15383	0.585166	7.6492	1.89373	0.360252	0.0244507	0.0339743	0.231773	0	0.0407907	0.0375513
XLOC_029521	TCONS_00062832	0.19514	0.114397	0.120625	0.174867	0.209359	0.0744813	0.121854	0.273083	0.320374	0.230084	0.601943	0.342417
XLOC_029959	TCONS_00063634	3.24542	0.618996	3.55732	4.24936	0.89338	5.54924	0.687543	3.71261	4.17501	0.687036	3.60484	4.86276
XLOC_029959	TCONS_00063638	3.24542	0.618996	3.55732	4.24936	0.89338	5.54924	0.687543	3.71261	4.17501	0.687036	3.60484	4.86276
XLOC_029959	TCONS_00063640	3.24542	0.618996	3.55732	4.24936	0.89338	5.54924	0.687543	3.71261	4.17501	0.687036	3.60484	4.86276
GLYMA_18G175100	TCONS_00063745	0.125713	7.62109	0.0369367	0.145045	5.06279	0.061142	0.0596497	0.00530167	0	0.0669723	0.002948	0.000710667
GLYMA_18G175100	TCONS_00063746	0.125713	7.62109	0.0369367	0.145045	5.06279	0.061142	0.0596497	0.00530167	0	0.0669723	0.002948	0.000710667
GLYMA_18G175100	KRG99850	0.125713	7.62109	0.0369367	0.145045	5.06279	0.061142	0.0596497	0.00530167	0	0.0669723	0.002948	0.000710667
XLOC_030042	TCONS_00063759	0.197117	0.0624947	1.89465	0.126421	0.0754853	2.33786	--	1.18132	0	0.029706	0.962918	0
XLOC_030233	TCONS_00064118	0.912358	0.764999	1.28429	0.843012	0.649474	1.64737	0.552917	1.22935	0.940952	0.704506	1.36536	1.1241
GLYMA_18G099100	TCONS_00066542	1.26255	0.973055	1.34194	1.10133	1.12962	1.64342	0.66886	0.99469	1.03377	1.07618	1.6248	1.10733
GLYMA_18G099100	KRG98803	1.26255	0.973055	1.34194	1.10133	1.12962	1.64342	0.66886	0.99469	1.03377	1.07618	1.6248	1.10733
XLOC_031404	TCONS_00066654	--	--	0.00116167	--	0	0	0.067984	0.348471	0	4.06982	0.642024	0
GLYMA_18G120100	TCONS_00066741	2.56577	2.34189	3.65243	2.558	2.69724	4.89903	1.51989	1.85839	3.40908	2.64858	2.99915	2.8565
GLYMA_18G120100	TCONS_00066742	2.56577	2.34189	3.65243	2.558	2.69724	4.89903	1.51989	1.85839	3.40908	2.64858	2.99915	2.8565
GLYMA_18G120100	KRG99092	2.56577	2.34189	3.65243	2.558	2.69724	4.89903	1.51989	1.85839	3.40908	2.64858	2.99915	2.8565
GLYMA_18G120100	KRG99091	2.56577	2.34189	3.65243	2.558	2.69724	4.89903	1.51989	1.85839	3.40908	2.64858	2.99915	2.8565
GLYMA_18G120100	KRG99093	2.56577	2.34189	3.65243	2.558	2.69724	4.89903	1.51989	1.85839	3.40908	2.64858	2.99915	2.8565
XLOC_031461	TCONS_00066743	2.44693	0.530901	0.488618	3.44624	--	0	1.5065	3.46912	2.93167	0	1.12154	3.73361
XLOC_031621	TCONS_00067027	0.823341	0.53207	0.973008	0.96359	0.60403	1.33555	0.665766	1.69965	1.07349	0.519143	1.20054	0.985329
XLOC_031715	TCONS_00067178	0.344839	0.715432	0.515378	0.369811	0.33283	0.560069	0.53618	0.513612	0.549822	0.53157	0.52169	0.650892
XLOC_031887	TCONS_00067505	0.31995	0.020304	0.0765567	0.766961	0.325352	0.22727	0.565759	0.125467	1.13979	1.02157	0.0975303	0.909363
GLYMA_18G190400	TCONS_00067522	1.49132	1.04186	3.69224	2.10302	1.44689	4.0951	2.61438	3.31087	2.10716	3.07136	8.42457	2.07793
GLYMA_18G190400	TCONS_00067523	1.49132	1.04186	3.69224	2.10302	1.44689	4.0951	2.61438	3.31087	2.10716	3.07136	8.42457	2.07793
GLYMA_18G190400	TCONS_00067524	1.49132	1.04186	3.69224	2.10302	1.44689	4.0951	2.61438	3.31087	2.10716	3.07136	8.42457	2.07793
GLYMA_18G190400	TCONS_00067525	1.49132	1.04186	3.69224	2.10302	1.44689	4.0951	2.61438	3.31087	2.10716	3.07136	8.42457	2.07793
GLYMA_18G190400	TCONS_00067526	1.49132	1.04186	3.69224	2.10302	1.44689	4.0951	2.61438	3.31087	2.10716	3.07136	8.42457	2.07793
GLYMA_18G190400	TCONS_00067527	1.49132	1.04186	3.69224	2.10302	1.44689	4.0951	2.61438	3.31087	2.10716	3.07136	8.42457	2.07793
GLYMA_18G190400	TCONS_00067528	1.49132	1.04186	3.69224	2.10302	1.44689	4.0951	2.61438	3.31087	2.10716	3.07136	8.42457	2.07793
GLYMA_18G190400	TCONS_00067529	1.49132	1.04186	3.69224	2.10302	1.44689	4.0951	2.61438	3.31087	2.10716	3.07136	8.42457	2.07793
GLYMA_18G190400	KRH00073	1.49132	1.04186	3.69224	2.10302	1.44689	4.0951	2.61438	3.31087	2.10716	3.07136	8.42457	2.07793
GLYMA_18G190400	KRH00074	1.49132	1.04186	3.69224	2.10302	1.44689	4.0951	2.61438	3.31087	2.10716	3.07136	8.42457	2.07793
XLOC_031901	TCONS_00067530	0.00249	0.102954	0.254708	0.449324	0.00735533	0.0489063	0.643232	0.752785	0.228786	0.837477	1.12701	0.283487
XLOC_031901	TCONS_00067531	0.00249	0.102954	0.254708	0.449324	0.00735533	0.0489063	0.643232	0.752785	0.228786	0.837477	1.12701	0.283487
XLOC_031921	TCONS_00067555	0.267158	0.415286	0.557265	0.523489	0.34298	0.911314	0.527065	1.0274	1.02684	0.410114	1.14238	0.851517
XLOC_032237	TCONS_00068301	0.137151	0.330441	1.17868	0.0813333	0.205275	0.872481	0.138117	0.944801	0.191859	0.20343	1.86872	0.573725
GLYMA_18G269600	TCONS_00068524	1.32127	0.006838	0.138166	1.18751	0.007456	0.433545	0	0.364955	1.61586	0	0.248462	2.6308
GLYMA_18G269600	KRH01330	1.32127	0.006838	0.138166	1.18751	0.007456	0.433545	0	0.364955	1.61586	0	0.248462	2.6308
GLYMA_18G269600	KRH01329	1.32127	0.006838	0.138166	1.18751	0.007456	0.433545	0	0.364955	1.61586	0	0.248462	2.6308
XLOC_032879	TCONS_00069650	0.523568	0.219431	3.91395	0.805038	0.19249	4.52712	0.167365	3.38808	0.867178	0.239795	4.40387	0.907498
XLOC_032879	TCONS_00069651	0.523568	0.219431	3.91395	0.805038	0.19249	4.52712	0.167365	3.38808	0.867178	0.239795	4.40387	0.907498
GLYMA_19G044500	TCONS_00072727	0.965098	--	0.285662	1.62173	--	1.4263	0	0.575894	1.64164	0	0.310271	1.54794
GLYMA_19G044500	KRG93830	0.965098	--	0.285662	1.62173	--	1.4263	0	0.575894	1.64164	0	0.310271	1.54794
XLOC_034530	TCONS_00072911	0.0525973	1.9511	1.3481	0.0972377	2.02691	1.27472	1.09319	1.30812	0.085128	1.42278	0.973509	0.0111153
XLOC_034574	TCONS_00073005	0.0181843	--	0.00712667	0.0149597	--	0.0574613	0	0.0438793	0.00627867	0	0.552341	0.0265807
XLOC_034575	TCONS_00073006	0	--	0.030766	0.016687	--	0.0988007	0	0.022763	0.0185167	0	0.568411	0.02336
XLOC_034719	TCONS_00073240	0.989808	2.00677	0.268523	1.28193	1.73913	0.287888	1.92614	0.247279	0.651191	1.35911	0.396705	0.653476
XLOC_034721	TCONS_00073242	0.288389	0.395007	0.789301	0.592241	0.41065	1.05545	0.450973	0.75806	0.392665	0.515973	0.96009	0.540664
GLYMA_19G158900	TCONS_00074131	4.48998	1.87464	2.46797	5.87731	1.59632	3.48496	1.63036	3.32797	6.17325	1.30582	2.76776	5.2945
GLYMA_19G158900	KRG95569	4.48998	1.87464	2.46797	5.87731	1.59632	3.48496	1.63036	3.32797	6.17325	1.30582	2.76776	5.2945
GLYMA_19G158900	KRG95568	4.48998	1.87464	2.46797	5.87731	1.59632	3.48496	1.63036	3.32797	6.17325	1.30582	2.76776	5.2945
GLYMA_19G158900	KRG95570	4.48998	1.87464	2.46797	5.87731	1.59632	3.48496	1.63036	3.32797	6.17325	1.30582	2.76776	5.2945
GLYMA_19G158900	KRG95571	4.48998	1.87464	2.46797	5.87731	1.59632	3.48496	1.63036	3.32797	6.17325	1.30582	2.76776	5.2945
GLYMA_19G158900	KRG95572	4.48998	1.87464	2.46797	5.87731	1.59632	3.48496	1.63036	3.32797	6.17325	1.30582	2.76776	5.2945
GLYMA_02G093200	TCONS_00076571	86.8417	2.4817	8.42475	50.5991	1.19674	11.987	0.0717787	0.686105	2.95262	0.012097	0.861679	3.53385
GLYMA_02G093200	KRH70484	86.8417	2.4817	8.42475	50.5991	1.19674	11.987	0.0717787	0.686105	2.95262	0.012097	0.861679	3.53385
XLOC_036546	TCONS_00077136	1.15124	0.603	0.714358	1.03623	0.744348	1.13833	0.625226	1.03512	1.19945	0.704361	4.00506	1.28616
XLOC_036786	TCONS_00077645	0.0399317	0.723219	1.19641	0.0257383	0.794909	1.03324	0.710194	0.413146	0.0196987	0.629937	0.940703	0.0100453
XLOC_037302	TCONS_00078566	--	0.488762	0.0290367	--	0.0815973	--	0.045839	--	--	0.346971	--	--
XLOC_037616	TCONS_00079256	7.36241	3.97714	9.05029	9.62061	3.55667	11.459	3.70486	11.1823	8.81228	3.30181	9.8345	8.83256
XLOC_037616	TCONS_00079255	7.36241	3.97714	9.05029	9.62061	3.55667	11.459	3.70486	11.1823	8.81228	3.30181	9.8345	8.83256
XLOC_037616	TCONS_00079257	7.36241	3.97714	9.05029	9.62061	3.55667	11.459	3.70486	11.1823	8.81228	3.30181	9.8345	8.83256
XLOC_037616	TCONS_00079258	7.36241	3.97714	9.05029	9.62061	3.55667	11.459	3.70486	11.1823	8.81228	3.30181	9.8345	8.83256
XLOC_037616	TCONS_00079259	7.36241	3.97714	9.05029	9.62061	3.55667	11.459	3.70486	11.1823	8.81228	3.30181	9.8345	8.83256
GLYMA_02G121500	TCONS_00080895	14.789	0.1955	3.91213	4.87143	0	0.718679	1.36525	3.7112	10.2734	2.26941	0.0338537	14.1312
GLYMA_02G121500	KRH70973	14.789	0.1955	3.91213	4.87143	0	0.718679	1.36525	3.7112	10.2734	2.26941	0.0338537	14.1312
XLOC_038333	TCONS_00080898	135.456	12.2344	38.7142	120.735	16.397	23.6391	32.9275	4.9179	75.5419	13.4207	42.0275	53.0143
XLOC_038335	TCONS_00080897	2.14339	0.392681	3.90523	2.50921	0.342727	3.61177	0.161992	2.90896	2.66821	0.176022	2.34935	2.81177
GLYMA_02G158100	TCONS_00081406	2.81261	3.83802	4.11414	2.82012	3.19215	4.14167	3.46242	4.06971	3.2346	4.5158	4.66111	3.20997
GLYMA_02G158100	KRH71605	2.81261	3.83802	4.11414	2.82012	3.19215	4.14167	3.46242	4.06971	3.2346	4.5158	4.66111	3.20997
GLYMA_02G158100	KRH71604	2.81261	3.83802	4.11414	2.82012	3.19215	4.14167	3.46242	4.06971	3.2346	4.5158	4.66111	3.20997
XLOC_038620	TCONS_00081520	0.013526	1.62684	0	0.0201367	1.30648	0.0146403	2.37558	0.00555533	0.0362537	1.76067	0.006641	0.0194143
XLOC_038738	TCONS_00081717	0.70393	0.34488	0.270268	0.679447	0.199403	0.346706	0.187376	0.334707	0.842228	0.249266	0.416449	1.02037
XLOC_038771	TCONS_00081780	0.609983	0.131184	0.554519	0.654317	0.147964	1.17247	0.106456	1.19464	0.778772	0.077447	1.03427	0.534857
XLOC_039830	TCONS_00084098	3.70052	3.07191	6.01005	4.2934	2.72017	6.49069	3.8257	5.45377	4.13279	3.36103	5.14188	4.26011
XLOC_039830	TCONS_00084099	3.70052	3.07191	6.01005	4.2934	2.72017	6.49069	3.8257	5.45377	4.13279	3.36103	5.14188	4.26011
XLOC_039830	TCONS_00084101	3.70052	3.07191	6.01005	4.2934	2.72017	6.49069	3.8257	5.45377	4.13279	3.36103	5.14188	4.26011
XLOC_039830	TCONS_00084102	3.70052	3.07191	6.01005	4.2934	2.72017	6.49069	3.8257	5.45377	4.13279	3.36103	5.14188	4.26011
XLOC_039842	TCONS_00084122	0.306144	1.98215	1.85519	0.334371	2.24413	2.58708	2.40279	1.83183	0.440497	2.06654	2.46474	0.507582
GLYMA_20G061400	TCONS_00084165	0.131067	--	5.31378	0.0158237	--	0.838024	0.0115423	0.77118	0.0456973	0	1.82453	0.0136223
GLYMA_20G061400	TCONS_00084166	0.131067	--	5.31378	0.0158237	--	0.838024	0.0115423	0.77118	0.0456973	0	1.82453	0.0136223
GLYMA_20G061400	TCONS_00084167	0.131067	--	5.31378	0.0158237	--	0.838024	0.0115423	0.77118	0.0456973	0	1.82453	0.0136223
GLYMA_20G061400	KRG90012	0.131067	--	5.31378	0.0158237	--	0.838024	0.0115423	0.77118	0.0456973	0	1.82453	0.0136223
GLYMA_20G082500	TCONS_00084407	8.19699	5.47709	9.47168	4.9069	4.46415	5.56655	7.2743	12.0555	7.32381	7.70461	11.7791	6.16574
GLYMA_20G082500	KRG90313	8.19699	5.47709	9.47168	4.9069	4.46415	5.56655	7.2743	12.0555	7.32381	7.70461	11.7791	6.16574
XLOC_040101	TCONS_00084610	1.84308	1.42119	1.73128	2.18772	1.31293	1.93536	1.57434	1.69249	1.40861	1.26273	1.22506	1.32445
XLOC_040101	TCONS_00084611	1.84308	1.42119	1.73128	2.18772	1.31293	1.93536	1.57434	1.69249	1.40861	1.26273	1.22506	1.32445
GLYMA_20G177000	TCONS_00085616	6.77195	0.040669	2.75379	6.28734	0.161538	5.10791	0.148523	3.46193	6.48976	0.058999	3.61049	8.32804
GLYMA_20G177000	TCONS_00085617	6.77195	0.040669	2.75379	6.28734	0.161538	5.10791	0.148523	3.46193	6.48976	0.058999	3.61049	8.32804
GLYMA_20G177000	TCONS_00085618	6.77195	0.040669	2.75379	6.28734	0.161538	5.10791	0.148523	3.46193	6.48976	0.058999	3.61049	8.32804
GLYMA_20G177000	TCONS_00085619	6.77195	0.040669	2.75379	6.28734	0.161538	5.10791	0.148523	3.46193	6.48976	0.058999	3.61049	8.32804
GLYMA_20G177000	KRG91831	6.77195	0.040669	2.75379	6.28734	0.161538	5.10791	0.148523	3.46193	6.48976	0.058999	3.61049	8.32804
GLYMA_20G177000	KRG91830	6.77195	0.040669	2.75379	6.28734	0.161538	5.10791	0.148523	3.46193	6.48976	0.058999	3.61049	8.32804
GLYMA_20G177000	KRG91833	6.77195	0.040669	2.75379	6.28734	0.161538	5.10791	0.148523	3.46193	6.48976	0.058999	3.61049	8.32804
GLYMA_20G177000	KRG91832	6.77195	0.040669	2.75379	6.28734	0.161538	5.10791	0.148523	3.46193	6.48976	0.058999	3.61049	8.32804
GLYMA_20G177000	KRG91834	6.77195	0.040669	2.75379	6.28734	0.161538	5.10791	0.148523	3.46193	6.48976	0.058999	3.61049	8.32804
GLYMA_20G177000	KRG91828	6.77195	0.040669	2.75379	6.28734	0.161538	5.10791	0.148523	3.46193	6.48976	0.058999	3.61049	8.32804
GLYMA_20G177000	KRG91827	6.77195	0.040669	2.75379	6.28734	0.161538	5.10791	0.148523	3.46193	6.48976	0.058999	3.61049	8.32804
GLYMA_20G177000	KRG91829	6.77195	0.040669	2.75379	6.28734	0.161538	5.10791	0.148523	3.46193	6.48976	0.058999	3.61049	8.32804
XLOC_041099	TCONS_00086843	2.1158	1.0805	0.655948	1.97992	0.980956	0.885101	0.004862	0.0773413	0.045541	0.00133167	0.0779223	0.035513
XLOC_041099	TCONS_00086844	2.1158	1.0805	0.655948	1.97992	0.980956	0.885101	0.004862	0.0773413	0.045541	0.00133167	0.0779223	0.035513
XLOC_041320	TCONS_00087300	0.364807	0.237031	0.5446	0.273003	0.266475	0.778925	0.238048	0.618011	0.32632	0.448615	1.19976	0.416917
XLOC_041434	TCONS_00087522	1.02531	0.204093	0.212096	0.785411	0.286486	0.358354	0.31266	0.510819	0.760706	0.259711	0.507856	1.19198
XLOC_042062	TCONS_00088905	3.80233	1.12976	4.99172	3.69714	1.16489	6.1813	0.886754	5.08428	4.10529	1.4718	5.16785	6.43089
XLOC_042648	TCONS_00090328	3.29307	1.01252	0.83559	3.62658	1.08098	0.337903	0.00711067	--	--	--	--	--
XLOC_042760	TCONS_00090697	0.00320567	--	0	0	--	--	0	0.00413267	3.71201	0	0	6.21291
XLOC_042760	TCONS_00090698	0.00320567	--	0	0	--	--	0	0.00413267	3.71201	0	0	6.21291
XLOC_042836	TCONS_00090812	0.297632	0.220569	0.357382	0.34208	0.253866	0.694367	0.220357	0.513091	0.316758	0.359687	0.521568	0.322512
XLOC_042882	TCONS_00090886	1.60885	0.989555	1.10661	2.02349	0.666079	1.5061	1.92872	1.48714	3.79258	0.748837	0.969496	2.39634
XLOC_042882	TCONS_00090887	1.60885	0.989555	1.10661	2.02349	0.666079	1.5061	1.92872	1.48714	3.79258	0.748837	0.969496	2.39634
XLOC_044185	TCONS_00093578	0.003762	--	0.00461867	0.0235693	0	0.00962667	5.0846	2.17989	2.45832	2.80782	1.5985	3.09161
GLYMA_03G052100	TCONS_00093858	0.0524703	1.6185	0.186804	0.101527	0.281448	0.0157483	0.449956	0.00720233	0.063132	--	--	--
GLYMA_03G052100	KRH65646	0.0524703	1.6185	0.186804	0.101527	0.281448	0.0157483	0.449956	0.00720233	0.063132	--	--	--
XLOC_044477	TCONS_00094164	0.736888	1.55337	5.65533	0.961683	1.67373	6.853	1.49155	4.56654	0.674428	1.18587	4.50033	1.25542
XLOC_044477	TCONS_00094165	0.736888	1.55337	5.65533	0.961683	1.67373	6.853	1.49155	4.56654	0.674428	1.18587	4.50033	1.25542
GLYMA_03G156600	TCONS_00095184	4.34665	3.76165	2.39278	5.44091	3.38072	2.33631	4.23466	2.73014	5.16118	2.58457	2.25191	4.74597
GLYMA_03G156600	KRH67252	4.34665	3.76165	2.39278	5.44091	3.38072	2.33631	4.23466	2.73014	5.16118	2.58457	2.25191	4.74597
XLOC_046417	TCONS_00098423	0.260815	0.0712257	0	0.0892037	0.053314	0.0370397	0	0.0539007	0.919166	0	0.035786	0.958889
XLOC_046569	TCONS_00098680	0.00725567	0.421653	0.0642247	0.0313643	0.601409	0.053161	0.235093	0.0785807	0.0152093	1.18705	0.170826	0.0373207
GLYMA_04G212400	TCONS_00099349	0.958714	0.43279	0.210662	1.24506	0.185734	0.619163	0.257441	0.35913	1.42358	0.0949657	0.224979	1.71914
GLYMA_04G212400	KRH64034	0.958714	0.43279	0.210662	1.24506	0.185734	0.619163	0.257441	0.35913	1.42358	0.0949657	0.224979	1.71914
XLOC_047068	TCONS_00099740	1.73195	1.06439	4.08218	1.95574	1.20919	4.68301	1.475	5.21427	2.15809	1.19333	4.17374	2.7673
XLOC_047691	TCONS_00101183	4.22914	1.12177	1.21389	5.43714	1.23059	2.21088	1.53446	1.8247	4.38672	0.429435	1.45527	4.86123
XLOC_047914	TCONS_00101625	--	--	0	0	0	0	0.938751	0.320374	0.272275	0.782174	0.177298	0.307527
GLYMA_04G135000	TCONS_00101699	2.85541	1.65882	1.64997	2.8261	1.3763	2.45325	1.31829	2.33611	2.94836	0.996474	3.39022	3.37
GLYMA_04G135000	KRH62824	2.85541	1.65882	1.64997	2.8261	1.3763	2.45325	1.31829	2.33611	2.94836	0.996474	3.39022	3.37
XLOC_048707	TCONS_00103431	1.55768	1.08818	4.25827	2.30875	1.07899	4.91845	1.18936	4.16457	1.83594	1.03863	3.36581	2.34497
XLOC_049136	TCONS_00104284	0	0.0382173	0.00951	0.00987233	0.925024	0	0.132534	0	0.007242	0.475743	0.00917167	0.00761467
XLOC_049763	TCONS_00105472	0.626072	0.227999	1.74054	0.954318	0.145614	0.991775	0.200167	1.0121	1.02067	0.238592	1.49266	1.22062
XLOC_049763	TCONS_00105473	0.626072	0.227999	1.74054	0.954318	0.145614	0.991775	0.200167	1.0121	1.02067	0.238592	1.49266	1.22062
XLOC_050487	TCONS_00107052	3.26132	3.01007	3.47865	3.51386	2.44151	3.81891	2.7591	4.07573	3.01182	2.24236	3.02456	3.84581
XLOC_050585	TCONS_00107269	0.0412647	1.78332	2.4984	0.115531	2.67632	0.737053	2.72865	1.43827	0.0509303	1.8279	1.58893	0.095934
XLOC_050632	TCONS_00107380	1.30518	1.63657	2.42825	1.90504	1.47312	2.8308	1.95745	2.57843	1.44848	1.50583	3.43557	2.17181
XLOC_050682	TCONS_00107496	0.66102	0.203043	0.267351	0.74643	0	0.265853	0.34808	0.148068	0	0.482179	0.324728	0.762228
GLYMA_05G228800	TCONS_00109432	1.18609	0.77193	2.6817	0.603623	0.335357	3.94122	0.453856	2.62527	1.09285	0.691754	3.3752	1.30279
GLYMA_05G228800	KRH60243	1.18609	0.77193	2.6817	0.603623	0.335357	3.94122	0.453856	2.62527	1.09285	0.691754	3.3752	1.30279
GLYMA_05G228800	KRH60242	1.18609	0.77193	2.6817	0.603623	0.335357	3.94122	0.453856	2.62527	1.09285	0.691754	3.3752	1.30279
GLYMA_05G228800	KRH60241	1.18609	0.77193	2.6817	0.603623	0.335357	3.94122	0.453856	2.62527	1.09285	0.691754	3.3752	1.30279
GLYMA_05G228800	KRH60240	1.18609	0.77193	2.6817	0.603623	0.335357	3.94122	0.453856	2.62527	1.09285	0.691754	3.3752	1.30279
GLYMA_05G228800	KRH60244	1.18609	0.77193	2.6817	0.603623	0.335357	3.94122	0.453856	2.62527	1.09285	0.691754	3.3752	1.30279
XLOC_051986	TCONS_00110377	2.28709	0.931828	0.167537	1.08549	0.802527	0.053302	0.616409	0.563973	1.38086	0.592936	1.03486	0.71777
XLOC_054036	TCONS_00114779	1.0753	1.92466	1.78417	1.58825	1.60973	2.56784	1.88374	3.88991	2.16787	3.28059	1.89489	2.55814
XLOC_054036	TCONS_00114781	1.0753	1.92466	1.78417	1.58825	1.60973	2.56784	1.88374	3.88991	2.16787	3.28059	1.89489	2.55814
XLOC_054145	TCONS_00115048	13.6327	4.55757	2.94456	21.2704	4.17976	5.12427	4.60673	4.99696	12.9813	3.09125	4.52674	11.7413
XLOC_054329	TCONS_00115505	3.77383	3.83776	3.41019	3.96083	3.41338	3.52133	4.16762	3.7165	3.89677	3.81486	2.9752	4.1684
XLOC_054808	TCONS_00116610	0.944793	0.261227	0.198149	1.41691	0.22654	0.344417	0.186851	0.243567	1.16056	0.164422	0.241286	1.53472
GLYMA_06G292700	TCONS_00117725	4.53181	0.695632	1.04944	2.32634	0.420325	1.56976	0.895671	1.36158	4.15706	1.74556	5.38312	3.08581
GLYMA_06G292700	KRH55960	4.53181	0.695632	1.04944	2.32634	0.420325	1.56976	0.895671	1.36158	4.15706	1.74556	5.38312	3.08581
XLOC_055463	TCONS_00117990	3.18283	3.27218	3.76823	3.87392	3.47554	4.04754	3.56934	3.82123	3.19522	3.28501	3.55313	4.56239
XLOC_055463	TCONS_00117991	3.18283	3.27218	3.76823	3.87392	3.47554	4.04754	3.56934	3.82123	3.19522	3.28501	3.55313	4.56239
XLOC_055463	TCONS_00117992	3.18283	3.27218	3.76823	3.87392	3.47554	4.04754	3.56934	3.82123	3.19522	3.28501	3.55313	4.56239
XLOC_055463	TCONS_00117993	3.18283	3.27218	3.76823	3.87392	3.47554	4.04754	3.56934	3.82123	3.19522	3.28501	3.55313	4.56239
XLOC_055523	TCONS_00118144	1.26373	1.12218	3.31562	1.27135	0.964545	4.08145	0.707232	2.79631	0.781715	0.876553	4.1909	0.986358
GLYMA_07G008800	TCONS_00118275	21.0531	2.29588	3.02169	26.775	1.77599	3.25087	1.79524	3.09175	22.2705	1.72287	2.69203	27.3514
GLYMA_07G008800	KRH47104	21.0531	2.29588	3.02169	26.775	1.77599	3.25087	1.79524	3.09175	22.2705	1.72287	2.69203	27.3514
GLYMA_07G079900	TCONS_00119296	0.780566	0.415353	1.3781	0.950055	0.38467	1.67619	0.704011	2.59535	1.59181	0.350906	1.64041	1.69947
GLYMA_07G079900	KRH48283	0.780566	0.415353	1.3781	0.950055	0.38467	1.67619	0.704011	2.59535	1.59181	0.350906	1.64041	1.69947
XLOC_056159	TCONS_00119629	1.62436	1.61512	3.12162	2.02652	1.43159	3.2335	1.16822	2.67554	1.13379	0.982267	2.27674	1.51972
XLOC_056159	TCONS_00119630	1.62436	1.61512	3.12162	2.02652	1.43159	3.2335	1.16822	2.67554	1.13379	0.982267	2.27674	1.51972
XLOC_056159	TCONS_00119631	1.62436	1.61512	3.12162	2.02652	1.43159	3.2335	1.16822	2.67554	1.13379	0.982267	2.27674	1.51972
XLOC_056159	TCONS_00119632	1.62436	1.61512	3.12162	2.02652	1.43159	3.2335	1.16822	2.67554	1.13379	0.982267	2.27674	1.51972
XLOC_056169	TCONS_00119651	5.87108	6.00169	6.56468	6.45583	5.58796	7.95006	6.17673	7.05205	5.09269	7.7064	7.24515	7.36364
GLYMA_07G158100	TCONS_00120276	6.5119	5.96646	9.78461	6.17502	5.2411	11.6155	4.29168	6.80621	5.50822	6.35874	7.38717	6.22044
GLYMA_07G158100	TCONS_00120277	6.5119	5.96646	9.78461	6.17502	5.2411	11.6155	4.29168	6.80621	5.50822	6.35874	7.38717	6.22044
GLYMA_07G158100	TCONS_00120278	6.5119	5.96646	9.78461	6.17502	5.2411	11.6155	4.29168	6.80621	5.50822	6.35874	7.38717	6.22044
GLYMA_07G158100	TCONS_00120279	6.5119	5.96646	9.78461	6.17502	5.2411	11.6155	4.29168	6.80621	5.50822	6.35874	7.38717	6.22044
GLYMA_07G158100	TCONS_00120281	6.5119	5.96646	9.78461	6.17502	5.2411	11.6155	4.29168	6.80621	5.50822	6.35874	7.38717	6.22044
GLYMA_07G158100	TCONS_00120280	6.5119	5.96646	9.78461	6.17502	5.2411	11.6155	4.29168	6.80621	5.50822	6.35874	7.38717	6.22044
GLYMA_07G158100	TCONS_00120282	6.5119	5.96646	9.78461	6.17502	5.2411	11.6155	4.29168	6.80621	5.50822	6.35874	7.38717	6.22044
GLYMA_07G158100	TCONS_00120283	6.5119	5.96646	9.78461	6.17502	5.2411	11.6155	4.29168	6.80621	5.50822	6.35874	7.38717	6.22044
GLYMA_07G158100	TCONS_00120284	6.5119	5.96646	9.78461	6.17502	5.2411	11.6155	4.29168	6.80621	5.50822	6.35874	7.38717	6.22044
GLYMA_07G158100	TCONS_00120285	6.5119	5.96646	9.78461	6.17502	5.2411	11.6155	4.29168	6.80621	5.50822	6.35874	7.38717	6.22044
GLYMA_07G158100	TCONS_00120286	6.5119	5.96646	9.78461	6.17502	5.2411	11.6155	4.29168	6.80621	5.50822	6.35874	7.38717	6.22044
GLYMA_07G158100	KRH49487	6.5119	5.96646	9.78461	6.17502	5.2411	11.6155	4.29168	6.80621	5.50822	6.35874	7.38717	6.22044
XLOC_056555	TCONS_00120393	0.558659	0.252176	0.584773	0.730396	0.168254	0.652454	0.109439	0.507036	0.781202	0.203902	0.632417	1.04598
XLOC_056849	TCONS_00120970	0.813222	0.478551	0.058828	0.678877	0.415521	0.046742	0.36084	0.0395667	0.775847	0.52806	0.111771	0.913567
XLOC_058410	TCONS_00124532	--	--	0	0	--	0	0	0.125295	0.926353	0	0.0456237	1.35275
XLOC_058415	TCONS_00124539	1.3222	0.980265	1.64662	1.5168	0.702802	1.96688	0.192698	0.579796	0.720805	0.434716	1.5708	0.820777
GLYMA_07G248700	TCONS_00125036	9.24472	3.46751	5.31957	5.19605	2.94001	7.05894	4.01622	5.93678	7.65336	2.83921	3.83044	5.93574
GLYMA_07G248700	KRH50868	9.24472	3.46751	5.31957	5.19605	2.94001	7.05894	4.01622	5.93678	7.65336	2.83921	3.83044	5.93574
GLYMA_07G248700	KRH50869	9.24472	3.46751	5.31957	5.19605	2.94001	7.05894	4.01622	5.93678	7.65336	2.83921	3.83044	5.93574
GLYMA_08G163700	TCONS_00127573	6.13991	3.60109	4.49764	6.73984	3.88302	5.3958	3.92603	6.23988	8.50013	4.09926	5.85427	8.86897
GLYMA_08G163700	KRH43670	6.13991	3.60109	4.49764	6.73984	3.88302	5.3958	3.92603	6.23988	8.50013	4.09926	5.85427	8.86897
GLYMA_08G163700	KRH43673	6.13991	3.60109	4.49764	6.73984	3.88302	5.3958	3.92603	6.23988	8.50013	4.09926	5.85427	8.86897
GLYMA_08G163700	KRH43672	6.13991	3.60109	4.49764	6.73984	3.88302	5.3958	3.92603	6.23988	8.50013	4.09926	5.85427	8.86897
GLYMA_08G163700	KRH43671	6.13991	3.60109	4.49764	6.73984	3.88302	5.3958	3.92603	6.23988	8.50013	4.09926	5.85427	8.86897
XLOC_060132	TCONS_00128441	--	0.094039	0.871025	--	0.1212	1.25922	--	--	--	--	--	--
XLOC_060503	TCONS_00129152	1.65796	0.222175	0.160975	0.857591	0.650408	0.102535	0.372927	0.163107	1.17199	0.455849	0.442869	1.35892
XLOC_060626	TCONS_00129376	8.48396	6.50966	3.26928	8.7904	5.15315	4.1737	8.34661	5.33279	8.65367	6.63742	3.64281	8.72936
XLOC_061857	TCONS_00132097	1.79719	1.53441	4.09449	2.19699	1.9423	3.9721	0.159468	1.9856	0.156386	0.243432	1.49028	0.137661
XLOC_061857	TCONS_00132098	1.79719	1.53441	4.09449	2.19699	1.9423	3.9721	0.159468	1.9856	0.156386	0.243432	1.49028	0.137661
XLOC_061857	TCONS_00132100	1.79719	1.53441	4.09449	2.19699	1.9423	3.9721	0.159468	1.9856	0.156386	0.243432	1.49028	0.137661
XLOC_062431	TCONS_00133347	1.87779	1.10496	1.28671	2.01405	1.24751	1.5214	1.18608	0.9701	1.70555	1.17494	1.10519	2.11625
GLYMA_08G261400	TCONS_00133518	0.00366033	0.56366	0.045723	0.003237	0.59998	0.107702	0.900866	0.0418333	0.00915	0.941383	0.144735	0.00818033
GLYMA_08G261400	KRH45261	0.00366033	0.56366	0.045723	0.003237	0.59998	0.107702	0.900866	0.0418333	0.00915	0.941383	0.144735	0.00818033
GLYMA_09G093000	TCONS_00135967	24.991	78.1628	18.2824	47.5125	119.364	14.501	19.3416	32.5682	13.6146	11.3257	60.0561	11.1743
GLYMA_09G093000	KRH37835	24.991	78.1628	18.2824	47.5125	119.364	14.501	19.3416	32.5682	13.6146	11.3257	60.0561	11.1743
GLYMA_09G093000	KRH37836	24.991	78.1628	18.2824	47.5125	119.364	14.501	19.3416	32.5682	13.6146	11.3257	60.0561	11.1743
GLYMA_09G093000	KRH37837	24.991	78.1628	18.2824	47.5125	119.364	14.501	19.3416	32.5682	13.6146	11.3257	60.0561	11.1743
GLYMA_09G093000	KRH37838	24.991	78.1628	18.2824	47.5125	119.364	14.501	19.3416	32.5682	13.6146	11.3257	60.0561	11.1743
XLOC_064206	TCONS_00136932	1.09911	0.078849	40.2923	1.25432	0.38155	30.5257	0.0955437	10.7133	2.74712	0.525383	16.3076	1.74813
XLOC_064207	TCONS_00136933	24.3437	0.0975743	5.94492	31.5896	0.187964	7.34063	0.08618	4.26299	28.7695	0.141564	4.62695	25.4232
GLYMA_09G064100	TCONS_00139157	0.526592	0.170244	0.759293	0.535516	0.22238	1.01424	0.0960237	0.731189	0.359172	0.172947	1.01784	0.65191
GLYMA_09G064100	KRH37406	0.526592	0.170244	0.759293	0.535516	0.22238	1.01424	0.0960237	0.731189	0.359172	0.172947	1.01784	0.65191
XLOC_065224	TCONS_00139182	53.1115	0.979112	0.160437	10.1526	0.462541	0.130884	2.66221	0.354737	44.0664	0.449172	0.272738	15.055
GLYMA_09G084200	TCONS_00139382	1.00332	0.662315	0.976895	0.88464	0.671845	1.23312	0.72256	1.12776	1.29204	1.12404	2.38258	1.26688
GLYMA_09G084200	KRH37715	1.00332	0.662315	0.976895	0.88464	0.671845	1.23312	0.72256	1.12776	1.29204	1.12404	2.38258	1.26688
XLOC_065403	TCONS_00139548	0.00326167	0.004098	2.01553	--	0.000946	1.11743	0.004937	0.521845	0.000785333	0.00653933	1.07618	0
XLOC_065444	TCONS_00139625	0.319993	0.739222	1.92932	1.08677	0.485245	2.58606	0.98816	2.05612	0.980445	0.277138	2.23489	0.501289
XLOC_065444	TCONS_00139626	0.319993	0.739222	1.92932	1.08677	0.485245	2.58606	0.98816	2.05612	0.980445	0.277138	2.23489	0.501289
XLOC_065778	TCONS_00140240	3.3531	2.50813	3.86124	3.63252	2.21006	4.77542	2.32604	4.08638	2.94058	2.08477	3.42963	3.46176
XLOC_065778	TCONS_00140241	3.3531	2.50813	3.86124	3.63252	2.21006	4.77542	2.32604	4.08638	2.94058	2.08477	3.42963	3.46176
XLOC_065872	TCONS_00140430	1.6288	0.724635	2.39447	1.86293	0.547484	2.73357	0.331507	3.20029	1.25489	0.263291	2.10293	1.79823
XLOC_065872	TCONS_00140431	1.6288	0.724635	2.39447	1.86293	0.547484	2.73357	0.331507	3.20029	1.25489	0.263291	2.10293	1.79823
XLOC_066116	TCONS_00140984	8.92987	8.3093	7.28067	10.5404	6.02313	10.1803	6.88705	9.73295	10.3721	8.16435	12.3619	11.3773
XLOC_066546	TCONS_00141963	0.620528	2.84704	0.488106	0.546635	2.18812	0.809382	2.19239	0.772813	1.48775	3.30073	0.72579	0.553923
XLOC_066548	TCONS_00141965	1.26319	0.584524	0	1.14927	0.285614	--	0.420615	0.035178	0.900753	0.178528	0	1.07441
XLOC_066552	TCONS_00141969	5.25792	4.15396	6.71107	5.76642	3.18231	7.38166	3.89983	8.45635	5.03327	3.70278	6.0938	6.24292
XLOC_066552	TCONS_00141970	5.25792	4.15396	6.71107	5.76642	3.18231	7.38166	3.89983	8.45635	5.03327	3.70278	6.0938	6.24292
XLOC_066552	TCONS_00141973	5.25792	4.15396	6.71107	5.76642	3.18231	7.38166	3.89983	8.45635	5.03327	3.70278	6.0938	6.24292
XLOC_066553	TCONS_00141975	1.17814	2.4792	2.56563	1.861	1.95778	3.00187	2.26001	2.98109	1.50182	2.26817	2.59406	1.37482
XLOC_066553	TCONS_00141976	1.17814	2.4792	2.56563	1.861	1.95778	3.00187	2.26001	2.98109	1.50182	2.26817	2.59406	1.37482
XLOC_066553	TCONS_00141977	1.17814	2.4792	2.56563	1.861	1.95778	3.00187	2.26001	2.98109	1.50182	2.26817	2.59406	1.37482
XLOC_066554	TCONS_00141978	0.763083	1.82649	4.67114	0.866134	1.85101	4.58631	2.33115	4.47185	0.75792	1.26019	3.93078	0.652357
XLOC_066555	TCONS_00141979	8.53905	5.39198	2.91747	9.46907	4.27552	2.99858	5.85167	3.8478	8.37223	4.62479	3.1987	10.4615
XLOC_066555	TCONS_00141981	8.53905	5.39198	2.91747	9.46907	4.27552	2.99858	5.85167	3.8478	8.37223	4.62479	3.1987	10.4615
XLOC_066555	TCONS_00141982	8.53905	5.39198	2.91747	9.46907	4.27552	2.99858	5.85167	3.8478	8.37223	4.62479	3.1987	10.4615
XLOC_066556	TCONS_00141984	20.4645	5.58505	3.47026	10.3472	3.02095	6.06761	7.0186	7.19356	20.6941	7.35498	10.6339	11.8622
XLOC_066556	TCONS_00141983	20.4645	5.58505	3.47026	10.3472	3.02095	6.06761	7.0186	7.19356	20.6941	7.35498	10.6339	11.8622
XLOC_066557	TCONS_00141985	23.0475	8.33422	7.32515	22.5864	7.52197	7.9862	10.1026	9.76123	21.1153	7.01347	10.7149	24.9772
XLOC_066559	TCONS_00141988	0.170184	0.077076	2.14733	0.0640397	0.360615	1.61391	0.16771	0.951574	0.15317	0.462233	1.06175	0.147836
XLOC_066560	TCONS_00141989	1.64801	1.4212	1.37077	2.05704	1.32426	2.01887	1.16915	1.70287	1.55542	1.39	2.03356	1.87095
XLOC_066560	TCONS_00141990	1.64801	1.4212	1.37077	2.05704	1.32426	2.01887	1.16915	1.70287	1.55542	1.39	2.03356	1.87095
XLOC_066562	TCONS_00141992	1.30707	12.5297	5.8938	2.13776	10.8093	7.90647	13.2485	9.43044	1.59337	12.7642	7.52842	3.20646
XLOC_066576	TCONS_00142009	2.09195	8.3991	14.4301	2.89739	9.48096	17.3103	6.29038	20.4595	2.35908	3.99484	12.2017	3.02711
XLOC_066576	TCONS_00142010	2.09195	8.3991	14.4301	2.89739	9.48096	17.3103	6.29038	20.4595	2.35908	3.99484	12.2017	3.02711
XLOC_066578	TCONS_00142012	4.58861	1.56899	2.68507	4.3736	1.28082	3.86093	1.58268	3.11106	3.66426	1.3075	3.86722	3.63545
XLOC_066578	TCONS_00142013	4.58861	1.56899	2.68507	4.3736	1.28082	3.86093	1.58268	3.11106	3.66426	1.3075	3.86722	3.63545
XLOC_066579	TCONS_00142014	2.51911	0.667863	2.36159	3.97439	0.310208	3.37845	0.785166	3.28524	4.0744	0.794493	4.19168	3.71961
XLOC_066580	TCONS_00142015	5.5319	4.23916	4.31264	5.61881	3.88331	5.26213	4.94694	5.26087	5.39724	3.13916	4.17505	5.52032
XLOC_066580	TCONS_00142016	5.5319	4.23916	4.31264	5.61881	3.88331	5.26213	4.94694	5.26087	5.39724	3.13916	4.17505	5.52032
XLOC_066583	TCONS_00142021	4.50088	3.23309	6.5348	5.51218	2.94939	6.17664	3.07944	5.74885	5.56888	3.42679	6.14087	5.20852
XLOC_066584	TCONS_00142022	4.25141	2.99811	4.14529	5.70565	3.02384	4.44111	3.08658	4.67998	5.76382	3.27501	4.04254	5.15974
XLOC_066589	TCONS_00142029	20.9058	18.6685	17.6393	20.9872	17.8277	17.825	20.1199	19.9037	20.1386	16.2507	18.3679	22.7532
XLOC_066589	TCONS_00142028	20.9058	18.6685	17.6393	20.9872	17.8277	17.825	20.1199	19.9037	20.1386	16.2507	18.3679	22.7532
XLOC_066589	TCONS_00142030	20.9058	18.6685	17.6393	20.9872	17.8277	17.825	20.1199	19.9037	20.1386	16.2507	18.3679	22.7532
XLOC_066589	TCONS_00142031	20.9058	18.6685	17.6393	20.9872	17.8277	17.825	20.1199	19.9037	20.1386	16.2507	18.3679	22.7532
XLOC_066589	TCONS_00142032	20.9058	18.6685	17.6393	20.9872	17.8277	17.825	20.1199	19.9037	20.1386	16.2507	18.3679	22.7532
XLOC_066592	TCONS_00142035	4.86464	1.95748	2.25946	3.79441	2.44998	2.56296	2.66469	3.03566	3.71233	3.47438	5.52854	4.59278
XLOC_066592	TCONS_00142036	4.86464	1.95748	2.25946	3.79441	2.44998	2.56296	2.66469	3.03566	3.71233	3.47438	5.52854	4.59278
XLOC_066593	TCONS_00142037	4.15389	3.56359	3.54853	6.30263	2.60503	3.82607	3.39873	3.2696	5.24191	3.00728	4.01838	5.62878
XLOC_066593	TCONS_00142038	4.15389	3.56359	3.54853	6.30263	2.60503	3.82607	3.39873	3.2696	5.24191	3.00728	4.01838	5.62878
XLOC_066593	TCONS_00142039	4.15389	3.56359	3.54853	6.30263	2.60503	3.82607	3.39873	3.2696	5.24191	3.00728	4.01838	5.62878
XLOC_066593	TCONS_00142040	4.15389	3.56359	3.54853	6.30263	2.60503	3.82607	3.39873	3.2696	5.24191	3.00728	4.01838	5.62878
XLOC_066596	TCONS_00142043	1.20337	0.792942	1.20455	1.38517	0.745789	1.65833	0.948047	1.44018	1.26661	1.19214	1.67202	1.26195
XLOC_066597	TCONS_00142045	3.39057	2.76752	4.65512	3.41186	2.57497	6.44922	4.23288	6.45301	4.68937	2.67413	5.49796	3.75605
XLOC_066598	TCONS_00142049	6.98577	2.02681	2.1579	4.95383	1.77186	1.72488	4.43574	2.21518	4.08439	2.73684	1.73635	6.48375
XLOC_066600	TCONS_00142051	3.47831	1.75027	2.91744	3.93753	1.74305	3.29461	2.39088	3.58339	4.05077	2.11024	4.30997	3.90964
XLOC_066600	TCONS_00142052	3.47831	1.75027	2.91744	3.93753	1.74305	3.29461	2.39088	3.58339	4.05077	2.11024	4.30997	3.90964
XLOC_066603	TCONS_00142056	9.04437	1.816	3.20298	10.8155	1.75833	3.71791	1.9354	3.46277	10.0811	1.22208	3.83584	11.7686
XLOC_066604	TCONS_00142057	2.10021	1.38077	1.61525	2.5056	0.908885	2.4341	1.31213	2.28499	2.3966	1.45609	2.13248	2.27983
XLOC_066605	TCONS_00142058	0.30015	0.125698	5.29646	0.471642	0.186082	3.39871	0.0126597	1.93915	0.483454	0.137723	1.80902	0.622068
XLOC_066606	TCONS_00142059	0.265623	4.18176	7.2885	0.170624	6.54662	6.85803	4.66945	5.19874	0.120333	8.29398	4.18876	0.222116
XLOC_066606	TCONS_00142061	0.265623	4.18176	7.2885	0.170624	6.54662	6.85803	4.66945	5.19874	0.120333	8.29398	4.18876	0.222116
XLOC_066609	TCONS_00142065	0.87301	4.73448	8.01457	1.01469	5.60895	6.8101	5.45953	6.82964	0.822705	6.04449	7.07047	1.19529
XLOC_066609	TCONS_00142066	0.87301	4.73448	8.01457	1.01469	5.60895	6.8101	5.45953	6.82964	0.822705	6.04449	7.07047	1.19529
XLOC_066611	TCONS_00142068	5.87238	1.79379	2.7793	8.14042	1.02458	3.64242	2.58571	4.09129	9.37356	2.14934	3.80018	7.24605
XLOC_066612	TCONS_00142069	1.62334	0.485844	1.93855	2.06835	0.235756	2.7246	0.355571	2.64625	1.92468	0.358835	2.9643	1.9423
XLOC_066614	TCONS_00142071	0.985607	--	--	0.950946	--	--	0	0	1.39181	0	0	1.05707
XLOC_066615	TCONS_00142072	0.177898	5.96478	18.6839	0.334161	7.08335	19.805	6.27547	18.835	0.16415	4.94255	13.5452	0.353483
XLOC_066616	TCONS_00142073	5.54142	8.40552	8.44832	6.229	7.16832	11.3334	8.03596	10.69	5.25142	6.81319	9.70181	7.52216
XLOC_066617	TCONS_00142074	21.2327	1.05408	6.50915	20.9394	0.802429	8.66069	0.996586	9.98748	22.0664	0.767632	9.6759	20.6282
XLOC_066617	TCONS_00142075	21.2327	1.05408	6.50915	20.9394	0.802429	8.66069	0.996586	9.98748	22.0664	0.767632	9.6759	20.6282
XLOC_066618	TCONS_00142076	10.307	5.61671	5.08234	11.2112	4.74483	6.62387	6.04881	6.18113	9.9977	5.87698	4.45977	11.3552
XLOC_066618	TCONS_00142077	10.307	5.61671	5.08234	11.2112	4.74483	6.62387	6.04881	6.18113	9.9977	5.87698	4.45977	11.3552
XLOC_066619	TCONS_00142078	2.93199	3.17517	6.58308	2.92796	3.21938	7.06451	3.19877	6.64911	2.77428	3.56097	6.20801	3.85386
XLOC_066619	TCONS_00142079	2.93199	3.17517	6.58308	2.92796	3.21938	7.06451	3.19877	6.64911	2.77428	3.56097	6.20801	3.85386
XLOC_066619	TCONS_00142080	2.93199	3.17517	6.58308	2.92796	3.21938	7.06451	3.19877	6.64911	2.77428	3.56097	6.20801	3.85386
XLOC_066619	TCONS_00142081	2.93199	3.17517	6.58308	2.92796	3.21938	7.06451	3.19877	6.64911	2.77428	3.56097	6.20801	3.85386
XLOC_066619	TCONS_00142082	2.93199	3.17517	6.58308	2.92796	3.21938	7.06451	3.19877	6.64911	2.77428	3.56097	6.20801	3.85386
XLOC_066619	TCONS_00142083	2.93199	3.17517	6.58308	2.92796	3.21938	7.06451	3.19877	6.64911	2.77428	3.56097	6.20801	3.85386
XLOC_066622	TCONS_00142086	4.41437	46.0709	5.35489	6.19883	25.9387	5.09881	43.8995	5.74727	4.21212	27.5004	4.17071	3.05531
XLOC_066622	TCONS_00142087	4.41437	46.0709	5.35489	6.19883	25.9387	5.09881	43.8995	5.74727	4.21212	27.5004	4.17071	3.05531
XLOC_066622	TCONS_00142088	4.41437	46.0709	5.35489	6.19883	25.9387	5.09881	43.8995	5.74727	4.21212	27.5004	4.17071	3.05531
XLOC_066624	TCONS_00142090	10.2008	7.25142	6.91641	10.7292	6.06131	8.43617	8.69157	9.89547	9.14312	7.23968	8.49066	10.3892
XLOC_066627	TCONS_00142094	0.102111	2.2354	1.32585	0.236532	3.56522	1.92986	1.9684	1.44181	0.0808003	3.35165	1.09846	0.006142
XLOC_066628	TCONS_00142095	10.9823	20.2027	1.96732	12.5228	14.4031	2.35089	22.3181	3.5546	9.68146	10.3706	1.78457	10.6919
XLOC_066628	TCONS_00142096	10.9823	20.2027	1.96732	12.5228	14.4031	2.35089	22.3181	3.5546	9.68146	10.3706	1.78457	10.6919
XLOC_066628	TCONS_00142097	10.9823	20.2027	1.96732	12.5228	14.4031	2.35089	22.3181	3.5546	9.68146	10.3706	1.78457	10.6919
XLOC_066629	TCONS_00142099	11.1779	10.3029	6.20681	10.7105	8.80847	6.82307	10.6252	6.77939	10.0422	8.47027	6.63334	11.7843
XLOC_066629	TCONS_00142098	11.1779	10.3029	6.20681	10.7105	8.80847	6.82307	10.6252	6.77939	10.0422	8.47027	6.63334	11.7843
XLOC_066631	TCONS_00142101	4.31699	1.83354	2.89853	5.53464	1.74954	3.43489	2.09686	3.62391	5.2391	2.44207	3.77965	5.02167
XLOC_066631	TCONS_00142102	4.31699	1.83354	2.89853	5.53464	1.74954	3.43489	2.09686	3.62391	5.2391	2.44207	3.77965	5.02167
XLOC_066631	TCONS_00142103	4.31699	1.83354	2.89853	5.53464	1.74954	3.43489	2.09686	3.62391	5.2391	2.44207	3.77965	5.02167
XLOC_066632	TCONS_00142104	1.27308	1.18872	0.739239	1.32387	0.819609	1.08571	1.17928	1.09434	1.23821	1.48338	1.51554	1.22026
XLOC_066632	TCONS_00142105	1.27308	1.18872	0.739239	1.32387	0.819609	1.08571	1.17928	1.09434	1.23821	1.48338	1.51554	1.22026
XLOC_066633	TCONS_00142106	0.147781	3.96428	0.90436	0.309262	2.80721	1.45134	2.86672	2.0076	0.034617	2.68989	0.791394	0.314967
XLOC_066634	TCONS_00142107	12.8054	11.1135	4.04994	7.95941	10.3751	3.19257	13.4409	3.82453	8.94168	16.1729	6.89512	6.89462
XLOC_066637	TCONS_00142111	52.4712	7.0833	3.30035	28.4225	5.13397	2.22345	13.033	3.79295	47.6508	5.62039	4.19856	38.5089
XLOC_066637	TCONS_00142112	52.4712	7.0833	3.30035	28.4225	5.13397	2.22345	13.033	3.79295	47.6508	5.62039	4.19856	38.5089
XLOC_066637	TCONS_00142113	52.4712	7.0833	3.30035	28.4225	5.13397	2.22345	13.033	3.79295	47.6508	5.62039	4.19856	38.5089
XLOC_066637	TCONS_00142114	52.4712	7.0833	3.30035	28.4225	5.13397	2.22345	13.033	3.79295	47.6508	5.62039	4.19856	38.5089
XLOC_066638	TCONS_00142115	271.202	78.3153	113.249	282.27	65.8978	93.3976	79.0329	116.324	275.726	41.8492	132.865	234.486
XLOC_066639	TCONS_00142117	7.47118	23.1887	24.5354	6.14425	20.5149	38.8165	30.7643	32.2363	8.37318	21.4773	31.7578	9.22232
XLOC_066639	TCONS_00142116	7.47118	23.1887	24.5354	6.14425	20.5149	38.8165	30.7643	32.2363	8.37318	21.4773	31.7578	9.22232
XLOC_066639	TCONS_00142118	7.47118	23.1887	24.5354	6.14425	20.5149	38.8165	30.7643	32.2363	8.37318	21.4773	31.7578	9.22232
XLOC_066639	TCONS_00142119	7.47118	23.1887	24.5354	6.14425	20.5149	38.8165	30.7643	32.2363	8.37318	21.4773	31.7578	9.22232
XLOC_066643	TCONS_00142123	0.638671	0.070407	0.045017	1.54937	0.0717967	0.0722443	0.0745397	0.0795663	0.591427	0.0929427	0.037558	3.31517
XLOC_066644	TCONS_00142124	0.003115	0.514757	--	0.016861	0.548523	--	0.191182	0	0.00451067	0.049491	0	0.00985433
XLOC_066651	TCONS_00142132	0.756876	1.08241	1.17096	0.679125	0.957929	0.866877	0.624202	1.10878	0.642842	0.853742	0.653874	0.793098
GLYMA_U025700	TCONS_00142169	2.66535	3.69636	1.92431	3.38639	2.90727	2.49519	3.46921	2.39436	3.42651	2.40912	2.03034	3.76177
GLYMA_U025700	TCONS_00142170	2.66535	3.69636	1.92431	3.38639	2.90727	2.49519	3.46921	2.39436	3.42651	2.40912	2.03034	3.76177
GLYMA_U025700	KRG88837	2.66535	3.69636	1.92431	3.38639	2.90727	2.49519	3.46921	2.39436	3.42651	2.40912	2.03034	3.76177
XLOC_066791	TCONS_00142402	9.20698	3.53724	4.07295	10.3992	3.3491	4.49222	4.31521	4.91458	9.73855	2.92313	4.90915	8.22763
XLOC_066821	TCONS_00142453	0.008649	0.0342317	0.0128477	0.00522067	0.050111	0.0157357	1.15921	0.0232693	0.00461667	0.481977	0.035265	0.0112007
XLOC_066895	TCONS_00142548	2.47861	0.210599	1.30005	3.181	0.0803023	2.10496	0.162525	3.04487	5.65713	0.229682	2.32099	4.92871
XLOC_066906	TCONS_00142578	--	--	0	0	0	0	1.43294	1.90138	1.20929	2.16666	2.30587	1.35424
XLOC_066926	TCONS_00142615	2.12017	1.19269	1.22046	1.91705	0.959598	1.32589	1.14619	1.25279	1.95689	1.14236	1.05886	2.26213
XLOC_066948	TCONS_00142650	0.151632	1.03795	1.36525	0.15476	0.869143	0.751531	1.05071	1.14123	0.146229	1.10543	0.795378	0.149634
XLOC_067050	TCONS_00142807	1.20943	0.114778	0.128563	0.758918	0.0528193	0.121464	0.221607	0.0550117	1.08849	0.141207	0.221931	1.03993
XLOC_067067	TCONS_00142831	1.53691	0.318406	0.642348	0.894105	0.367333	0.551062	0.236366	0.374632	1.53275	0.451535	0.820275	1.68597
XLOC_067078	TCONS_00142849	0.246472	0.263672	0.136407	0.101379	0.222963	0.097373	0.0230883	0.00956	0.701782	0.0110737	0.0312753	1.11755
GLYMA_08G016500	KRH41220	1.81268	--	0	1.93716	--	--	0	0.00939633	2.37696	0	0	3.01927
GLYMA_08G016500	KRH41219	1.81268	--	0	1.93716	--	--	0	0.00939633	2.37696	0	0	3.01927
GLYMA_08G016500	KRH41218	1.81268	--	0	1.93716	--	--	0	0.00939633	2.37696	0	0	3.01927
GLYMA_08G016500	KRH41217	1.81268	--	0	1.93716	--	--	0	0.00939633	2.37696	0	0	3.01927
GLYMA_08G016600	KRH41221	56.661	25.2755	27.3915	59.3759	20.8507	23.873	29.6123	27.9445	48.4018	26.1929	22.4901	65.9666
GLYMA_08G016700	KRH41222	5.46132	0.545448	2.05235	5.85439	0.640937	2.18215	1.06211	3.36509	5.87099	0.42709	2.76136	6.11549
GLYMA_08G016800	KRH41223	4.80805	14.7954	10.722	7.75472	14.555	13.5481	11.34	12.4074	7.53279	12.217	9.99955	5.81942
GLYMA_08G016800	KRH41224	4.80805	14.7954	10.722	7.75472	14.555	13.5481	11.34	12.4074	7.53279	12.217	9.99955	5.81942
GLYMA_08G016900	KRH41225	10.0753	13.9891	0.610801	11.6748	13.7259	0.114589	16.8084	0.0743033	10.7024	25.2802	0.0892007	13.7255
GLYMA_08G017000	KRH41226	7.17593	0.34091	6.90572	7.15405	0.33339	5.5756	0.256981	4.7986	7.95074	0.154441	5.81425	8.24994
GLYMA_08G017000	KRH41227	7.17593	0.34091	6.90572	7.15405	0.33339	5.5756	0.256981	4.7986	7.95074	0.154441	5.81425	8.24994
GLYMA_08G017100	KRH41228	0.192751	0.0381703	0.140829	0	0.037153	0.195914	0.0577317	0.108064	0.0536803	0.0219347	0.789694	0.107846
GLYMA_08G017200	KRH41229	0	--	0.252132	0.01192	--	0.152729	--	0.211108	0	0	0.282996	0.008572
GLYMA_17G250400	KRH05815	5.00962	3.52948	6.61292	6.49067	3.16763	8.90073	3.43577	8.59624	6.58594	3.50309	9.30316	6.28446
GLYMA_17G250700	KRH05819	1.97519	1.71515	4.73759	2.75769	1.57275	5.53618	1.72823	6.02895	2.7057	2.92592	5.66728	2.739
GLYMA_17G250700	KRH05820	1.97519	1.71515	4.73759	2.75769	1.57275	5.53618	1.72823	6.02895	2.7057	2.92592	5.66728	2.739
GLYMA_17G250600	KRH05818	0	0.0986117	--	0.0266677	0.0254387	0.0422773	--	--	--	0.0573133	0.0215023	0.112852
GLYMA_17G250300	KRH05814	0.150259	2.14476	3.11719	0.0498727	1.48244	4.44429	4.93195	3.45209	0.335938	2.88525	5.37584	0.224607
GLYMA_03G213200	KRH68169	9.38531	6.87862	5.1623	11.249	5.90288	5.03224	7.75838	4.88408	10.5088	5.80789	5.63635	11.659
GLYMA_17G250200	KRH05813	3.21731	26.5601	8.70774	5.70496	27.4418	8.55527	30.545	10.2472	5.48723	25.0733	8.3839	6.10899
GLYMA_17G250200	KRH05812	3.21731	26.5601	8.70774	5.70496	27.4418	8.55527	30.545	10.2472	5.48723	25.0733	8.3839	6.10899
GLYMA_17G250200	KRH05808	3.21731	26.5601	8.70774	5.70496	27.4418	8.55527	30.545	10.2472	5.48723	25.0733	8.3839	6.10899
GLYMA_17G250200	KRH05809	3.21731	26.5601	8.70774	5.70496	27.4418	8.55527	30.545	10.2472	5.48723	25.0733	8.3839	6.10899
GLYMA_17G250200	KRH05810	3.21731	26.5601	8.70774	5.70496	27.4418	8.55527	30.545	10.2472	5.48723	25.0733	8.3839	6.10899
GLYMA_17G250200	KRH05811	3.21731	26.5601	8.70774	5.70496	27.4418	8.55527	30.545	10.2472	5.48723	25.0733	8.3839	6.10899
GLYMA_07G043700	KRH47680	5.7217	4.76912	4.95424	6.70577	3.69784	6.17327	5.44343	6.36263	6.98359	5.1423	6.84271	6.35012
GLYMA_07G043800	KRH47681	89.1815	14.2636	50.7155	99.0317	12.1438	66.4508	17.452	82.0921	119.021	17.9365	79.1279	90.3757
GLYMA_07G043800	KRH47682	89.1815	14.2636	50.7155	99.0317	12.1438	66.4508	17.452	82.0921	119.021	17.9365	79.1279	90.3757
GLYMA_07G043900	KRH47683	18.5257	10.1232	9.77299	14.4219	8.89578	9.16953	9.13522	8.86712	15.7634	8.23382	7.9056	15.7829
GLYMA_07G043900	KRH47684	18.5257	10.1232	9.77299	14.4219	8.89578	9.16953	9.13522	8.86712	15.7634	8.23382	7.9056	15.7829
GLYMA_07G043900	KRH47685	18.5257	10.1232	9.77299	14.4219	8.89578	9.16953	9.13522	8.86712	15.7634	8.23382	7.9056	15.7829
GLYMA_07G043900	KRH47686	18.5257	10.1232	9.77299	14.4219	8.89578	9.16953	9.13522	8.86712	15.7634	8.23382	7.9056	15.7829
GLYMA_07G043900	KRH47687	18.5257	10.1232	9.77299	14.4219	8.89578	9.16953	9.13522	8.86712	15.7634	8.23382	7.9056	15.7829
GLYMA_07G043900	KRH47688	18.5257	10.1232	9.77299	14.4219	8.89578	9.16953	9.13522	8.86712	15.7634	8.23382	7.9056	15.7829
GLYMA_10G007700	KRH31719	6.29584	--	--	8.08059	--	--	0	0	8.33038	0	0	6.60877
GLYMA_10G007700	KRH31720	6.29584	--	--	8.08059	--	--	0	0	8.33038	0	0	6.60877
GLYMA_10G007600	KRH31718	0	--	--	0.0363337	--	--	--	--	--	--	--	--
GLYMA_10G007500	KRH31717	1.49953	1.02092	0.361295	1.79727	0.830306	0.537511	0.651007	0.371129	1.95123	0.205001	0.187336	1.23315
GLYMA_10G007400	KRH31716	2.9971	0.833544	2.5739	3.24023	1.16568	2.77057	0.893699	2.54721	3.01293	0.740689	2.80764	3.50986
GLYMA_10G007400	KRH31715	2.9971	0.833544	2.5739	3.24023	1.16568	2.77057	0.893699	2.54721	3.01293	0.740689	2.80764	3.50986
GLYMA_10G007400	KRH31714	2.9971	0.833544	2.5739	3.24023	1.16568	2.77057	0.893699	2.54721	3.01293	0.740689	2.80764	3.50986
GLYMA_10G007300	KRH31713	8.08198	3.80369	2.09885	7.4794	3.42731	2.51573	5.63293	2.69639	7.89791	3.13572	1.885	7.56663
GLYMA_10G007300	KRH31712	8.08198	3.80369	2.09885	7.4794	3.42731	2.51573	5.63293	2.69639	7.89791	3.13572	1.885	7.56663
GLYMA_10G007200	KRH31711	0.168116	0.036265	0.0550803	0.377761	0.048251	0.102536	0.0968777	0	0.373057	0.003291	0.0103953	0.234782
GLYMA_10G007100	KRH31710	0.046095	1.63722	0	0.011537	2.04593	0.01496	2.10102	0.0368597	0	1.20819	0.018498	0
GLYMA_09G204600	KRH39542	3.65173	0.286273	1.96178	4.90728	0.313868	4.46093	0.270561	4.18778	4.49859	0.277737	5.10327	3.90424
GLYMA_09G204600	KRH39541	3.65173	0.286273	1.96178	4.90728	0.313868	4.46093	0.270561	4.18778	4.49859	0.277737	5.10327	3.90424
GLYMA_09G204700	KRH39543	--	--	--	0	--	--	--	--	--	0	0	0.00958967
GLYMA_09G204500	KRH39540	61.8696	3.48058	5.74414	30.8072	3.04419	6.11361	3.66239	8.87453	52.7279	4.96316	5.54443	39.082
GLYMA_09G205000	KRH39546	3.06205	0.0670117	0.122429	3.12597	0.0535737	0	0.055399	0.167525	3.39199	0	0.0851363	2.34375
GLYMA_09G205100	KRH39547	41.6685	1.69887	1.88211	16.3165	1.74191	1.63933	2.65614	1.83493	31.0685	3.04752	0.820599	30.6921
GLYMA_09G205100	KRH39548	41.6685	1.69887	1.88211	16.3165	1.74191	1.63933	2.65614	1.83493	31.0685	3.04752	0.820599	30.6921
GLYMA_09G204800	KRH39544	0.142993	0	0.00628233	0.0609123	0.014486	0.00634733	0.00263367	0.00262067	0.117704	0.00480633	0.196327	0.0710093
GLYMA_09G204900	KRH39545	--	--	--	--	--	0.01013	--	--	--	--	0.0439773	0
GLYMA_09G205200	KRH39549	--	--	--	--	--	--	--	--	--	--	--	--
GLYMA_09G148600	KRH38633	0.0427823	--	0.113249	0.067876	--	0.050614	--	0.0153513	0	--	--	--
GLYMA_09G148500	KRH38632	0.870856	0.352912	3.07049	1.00549	0.480313	3.9131	0.347703	3.33918	1.03272	0.371763	2.87665	1.04281
GLYMA_09G148400	KRH38631	4.1027	0.202713	0.156641	4.14886	0.0332367	0.08161	0.0805593	0.101043	0.757039	0.102627	0.066409	1.76585
GLYMA_09G148300	KRH38630	--	--	--	--	--	--	--	--	--	--	--	--
GLYMA_09G148800	KRH38637	--	--	--	--	--	--	--	--	--	--	--	--
GLYMA_09G148700	KRH38636	1.79489	0.038155	3.10361	2.70856	0.0117643	5.02651	0.00763467	2.60809	1.90322	0.00424033	2.16558	2.2379
GLYMA_09G148700	KRH38635	1.79489	0.038155	3.10361	2.70856	0.0117643	5.02651	0.00763467	2.60809	1.90322	0.00424033	2.16558	2.2379
GLYMA_09G148700	KRH38634	1.79489	0.038155	3.10361	2.70856	0.0117643	5.02651	0.00763467	2.60809	1.90322	0.00424033	2.16558	2.2379
GLYMA_09G148900	KRH38639	2.14228	0.210965	4.14226	2.20089	0.364937	2.89956	0.254898	3.21855	1.96667	0.353321	3.1532	1.22091
GLYMA_09G148900	KRH38638	2.14228	0.210965	4.14226	2.20089	0.364937	2.89956	0.254898	3.21855	1.96667	0.353321	3.1532	1.22091
GLYMA_09G148900	KRH38642	2.14228	0.210965	4.14226	2.20089	0.364937	2.89956	0.254898	3.21855	1.96667	0.353321	3.1532	1.22091
GLYMA_09G148900	KRH38643	2.14228	0.210965	4.14226	2.20089	0.364937	2.89956	0.254898	3.21855	1.96667	0.353321	3.1532	1.22091
GLYMA_09G148900	KRH38640	2.14228	0.210965	4.14226	2.20089	0.364937	2.89956	0.254898	3.21855	1.96667	0.353321	3.1532	1.22091
GLYMA_09G148900	KRH38641	2.14228	0.210965	4.14226	2.20089	0.364937	2.89956	0.254898	3.21855	1.96667	0.353321	3.1532	1.22091
GLYMA_09G148900	KRH38644	2.14228	0.210965	4.14226	2.20089	0.364937	2.89956	0.254898	3.21855	1.96667	0.353321	3.1532	1.22091
GLYMA_20G077000	KRG90241	38.0399	48.099	15.2171	38.4969	40.5224	14.345	45.6935	19.1487	35.0562	33.3956	16.172	36.4458
GLYMA_20G077000	KRG90243	38.0399	48.099	15.2171	38.4969	40.5224	14.345	45.6935	19.1487	35.0562	33.3956	16.172	36.4458
GLYMA_20G077000	KRG90242	38.0399	48.099	15.2171	38.4969	40.5224	14.345	45.6935	19.1487	35.0562	33.3956	16.172	36.4458
GLYMA_20G076900	KRG90240	0	--	--	0.0147147	--	--	--	--	--	--	--	--
GLYMA_10G294800	KRH36293	1.57983	6.14049	10.59	1.96368	7.88937	10.0195	6.74272	8.71303	1.84561	6.76656	8.13305	1.96091
GLYMA_10G294800	KRH36292	1.57983	6.14049	10.59	1.96368	7.88937	10.0195	6.74272	8.71303	1.84561	6.76656	8.13305	1.96091
GLYMA_10G294800	KRH36291	1.57983	6.14049	10.59	1.96368	7.88937	10.0195	6.74272	8.71303	1.84561	6.76656	8.13305	1.96091
GLYMA_10G294800	KRH36290	1.57983	6.14049	10.59	1.96368	7.88937	10.0195	6.74272	8.71303	1.84561	6.76656	8.13305	1.96091
GLYMA_10G294800	KRH36294	1.57983	6.14049	10.59	1.96368	7.88937	10.0195	6.74272	8.71303	1.84561	6.76656	8.13305	1.96091
GLYMA_10G294800	KRH36288	1.57983	6.14049	10.59	1.96368	7.88937	10.0195	6.74272	8.71303	1.84561	6.76656	8.13305	1.96091
GLYMA_10G294800	KRH36289	1.57983	6.14049	10.59	1.96368	7.88937	10.0195	6.74272	8.71303	1.84561	6.76656	8.13305	1.96091
GLYMA_10G294800	KRH36287	1.57983	6.14049	10.59	1.96368	7.88937	10.0195	6.74272	8.71303	1.84561	6.76656	8.13305	1.96091
GLYMA_10G294900	KRH36297	6.84283	6.07936	5.11184	6.87704	7.45232	5.52583	7.55765	6.38207	8.05319	7.82518	5.88657	9.51861
GLYMA_10G294900	KRH36296	6.84283	6.07936	5.11184	6.87704	7.45232	5.52583	7.55765	6.38207	8.05319	7.82518	5.88657	9.51861
GLYMA_10G294900	KRH36295	6.84283	6.07936	5.11184	6.87704	7.45232	5.52583	7.55765	6.38207	8.05319	7.82518	5.88657	9.51861
GLYMA_09G278100	KRH40793	--	1.29339	2.01104	--	1.29098	0.615923	1.92857	0.377628	0.0187573	2.04544	0.739845	0
GLYMA_09G278000	KRH40792	0	0.554493	40.6854	0.0112603	0.460533	57.2607	0.898645	32.8343	0.0553297	0.0872507	16.4233	0.022941
GLYMA_10G295100	KRH36299	9.60538	5.07689	7.64682	12.0473	4.64688	10.2082	4.58401	8.91528	11.4158	5.47659	11.5385	12.5304
GLYMA_10G295100	KRH36301	9.60538	5.07689	7.64682	12.0473	4.64688	10.2082	4.58401	8.91528	11.4158	5.47659	11.5385	12.5304
GLYMA_10G295100	KRH36300	9.60538	5.07689	7.64682	12.0473	4.64688	10.2082	4.58401	8.91528	11.4158	5.47659	11.5385	12.5304
GLYMA_10G295000	KRH36298	0.071489	0.164571	1.15585	0.0512483	0.226169	1.07298	0.193503	1.06334	0.0534297	0.337923	0.658818	0.0150403
GLYMA_09G278500	KRH40797	12.7666	10.8377	10.8091	15.1989	9.55503	11.4804	9.85176	11.6173	14.3391	10.1768	10.283	15.2544
GLYMA_09G278400	KRH40796	--	--	--	--	--	--	--	--	--	--	--	--
GLYMA_09G278300	KRH40795	--	--	--	--	--	--	--	--	--	--	--	--
GLYMA_09G278200	KRH40794	0.055416	0.011516	0.105112	0.114332	--	0.194883	0	0.137379	0.116227	0	0.172472	0.196766
GLYMA_02G274100	KRH73445	0.762963	1.98763	16.4208	0.803862	2.13106	11.5816	2.33314	13.4971	0.778595	1.11901	10.5232	0.80995
GLYMA_02G274100	KRH73446	0.762963	1.98763	16.4208	0.803862	2.13106	11.5816	2.33314	13.4971	0.778595	1.11901	10.5232	0.80995
GLYMA_02G274000	KRH73444	0.260855	1.04468	3.47616	0.244502	1.26746	3.21377	1.23732	3.41625	0.255914	0.867635	3.84232	0.240854
GLYMA_02G274000	KRH73443	0.260855	1.04468	3.47616	0.244502	1.26746	3.21377	1.23732	3.41625	0.255914	0.867635	3.84232	0.240854
GLYMA_02G274200	KRH73447	3.9184	2.75506	3.87106	3.43068	3.0024	3.67338	3.35741	4.58663	3.65248	1.93311	3.60463	3.37027
GLYMA_02G273900	KRH73441	--	--	--	--	--	--	--	--	--	--	--	--
GLYMA_02G273700	KRH73440	5.68353	3.27718	3.45454	6.29469	2.7039	4.37384	3.19018	4.49511	5.82338	3.31658	4.91506	6.17519
GLYMA_02G273800	KRH73442	2.38387	0.119317	0.0930923	3.59302	0.119958	0.189723	0.139236	0.167372	4.09213	0.0948873	0.166985	3.53504
GLYMA_02G274300	KRH73449	5.30688	3.08404	4.30598	6.53846	2.82449	5.56952	2.5843	5.33965	6.7887	2.12774	4.44109	7.20063
GLYMA_02G274300	KRH73448	5.30688	3.08404	4.30598	6.53846	2.82449	5.56952	2.5843	5.33965	6.7887	2.12774	4.44109	7.20063
GLYMA_02G274300	KRH73452	5.30688	3.08404	4.30598	6.53846	2.82449	5.56952	2.5843	5.33965	6.7887	2.12774	4.44109	7.20063
GLYMA_02G274300	KRH73450	5.30688	3.08404	4.30598	6.53846	2.82449	5.56952	2.5843	5.33965	6.7887	2.12774	4.44109	7.20063
GLYMA_02G274300	KRH73451	5.30688	3.08404	4.30598	6.53846	2.82449	5.56952	2.5843	5.33965	6.7887	2.12774	4.44109	7.20063
GLYMA_02G204800	KRH72316	0.784855	0.649996	0.203152	0.803148	0.735684	0.206178	1.17441	0.333279	0.863165	0.548319	0.260732	1.15737
GLYMA_02G204800	KRH72315	0.784855	0.649996	0.203152	0.803148	0.735684	0.206178	1.17441	0.333279	0.863165	0.548319	0.260732	1.15737
GLYMA_02G204900	KRH72317	13.3192	11.2646	10.3142	13.0167	9.54026	12.2389	11.1791	12.0318	14.8354	9.5757	8.68103	15.5541
GLYMA_02G204900	KRH72318	13.3192	11.2646	10.3142	13.0167	9.54026	12.2389	11.1791	12.0318	14.8354	9.5757	8.68103	15.5541
GLYMA_02G204700	KRH72314	11.6441	1.88315	2.66981	12.1567	1.34654	3.39114	1.9969	3.44472	13.9777	1.48338	3.34219	13.0442
GLYMA_02G204500	KRH72312	0.0102333	0	0.0124453	2.0989	0.0127977	0.0251473	0.0384877	0.0605713	0.041595	0	0.028279	2.92414
GLYMA_02G204600	KRH72313	0.0771533	0.0995407	0.283053	0.281367	0.106545	0.397665	0.065791	0.266477	0.140603	0.122865	0.357082	0.183438
GLYMA_02G204300	KRH72310	24.8397	28.2915	11.8144	24.7021	23.141	11.2799	24.0621	10.8159	23.0307	21.0478	11.5726	26.2537
GLYMA_02G204400	KRH72311	--	--	--	--	--	0.0349167	--	--	--	--	--	--
GLYMA_08G248500	KRH45071	--	--	--	--	--	--	--	--	--	--	--	--
GLYMA_02G205000	KRH72319	1.54583	3.21378	2.21112	1.12304	2.49526	3.97498	0.62197	2.75791	1.33099	0.925301	3.15955	0.842734
GLYMA_08G356500	KRH46791	5.02243	2.32515	6.27131	5.49109	2.62082	6.61734	2.62669	6.28114	4.49362	2.13473	5.53802	5.87
GLYMA_08G356500	KRH46790	5.02243	2.32515	6.27131	5.49109	2.62082	6.61734	2.62669	6.28114	4.49362	2.13473	5.53802	5.87
GLYMA_08G356500	KRH46792	5.02243	2.32515	6.27131	5.49109	2.62082	6.61734	2.62669	6.28114	4.49362	2.13473	5.53802	5.87
GLYMA_08G356500	KRH46789	5.02243	2.32515	6.27131	5.49109	2.62082	6.61734	2.62669	6.28114	4.49362	2.13473	5.53802	5.87
GLYMA_08G356600	KRH46793	0.0375133	0.029571	0.0177343	0.00429033	0.022958	0.0168917	0.0363377	0.02933	0.0290803	0.00846867	0	0.0391577
GLYMA_08G356800	KRH46795	46.1961	0.61758	5.3768	53.841	0.764568	8.45834	0.750891	6.17804	38.0111	0.645131	7.45322	34.7974
GLYMA_08G356700	KRH46794	8.21954	7.87671	6.71911	9.14655	7.61742	6.93668	8.00822	6.56564	9.56482	6.24619	4.78261	9.99026
GLYMA_08G357000	KRH46797	4.48571	2.60645	2.31268	5.29499	2.32167	2.77425	2.62253	2.56441	4.42042	2.39563	3.6562	4.69809
GLYMA_08G356900	KRH46796	0.0813153	--	--	0	--	--	0.017208	0	0.085409	0	0	0.0283
GLYMA_08G357100	KRH46798	--	--	--	--	--	--	--	--	--	--	--	--
GLYMA_20G179600	KRG91896	29.7787	5.01343	4.08007	40.7361	2.43493	3.81736	5.14167	3.46204	31.093	2.66304	5.26301	38.2512
GLYMA_20G179600	KRG91897	29.7787	5.01343	4.08007	40.7361	2.43493	3.81736	5.14167	3.46204	31.093	2.66304	5.26301	38.2512
GLYMA_20G179600	KRG91895	29.7787	5.01343	4.08007	40.7361	2.43493	3.81736	5.14167	3.46204	31.093	2.66304	5.26301	38.2512
GLYMA_20G179600	KRG91894	29.7787	5.01343	4.08007	40.7361	2.43493	3.81736	5.14167	3.46204	31.093	2.66304	5.26301	38.2512
GLYMA_20G179600	KRG91898	29.7787	5.01343	4.08007	40.7361	2.43493	3.81736	5.14167	3.46204	31.093	2.66304	5.26301	38.2512
GLYMA_19G035100	KRG93709	0.0199947	--	0	0.0111447	--	--	--	0.009018	0	--	--	--
GLYMA_19G035000	KRG93708	0.0761293	--	0.164463	0.0322357	--	0.262067	0	0.026578	0.092968	0	0.161515	0.0555257
GLYMA_11G031900	KRH28062	0.070768	0.0846377	0.047384	0.197688	0.02114	0.0429583	0.243086	0.11184	0.034134	0.133783	0.297727	0.0357857
GLYMA_11G031800	KRH28061	30.7476	28.4611	6.27102	28.4945	25.268	5.87238	47.7646	9.09442	24.5309	25.457	7.0376	26.4347
GLYMA_11G031800	KRH28060	30.7476	28.4611	6.27102	28.4945	25.268	5.87238	47.7646	9.09442	24.5309	25.457	7.0376	26.4347
GLYMA_11G031800	KRH28058	30.7476	28.4611	6.27102	28.4945	25.268	5.87238	47.7646	9.09442	24.5309	25.457	7.0376	26.4347
GLYMA_11G031800	KRH28059	30.7476	28.4611	6.27102	28.4945	25.268	5.87238	47.7646	9.09442	24.5309	25.457	7.0376	26.4347
GLYMA_19G034600	KRG93701	--	--	--	--	--	--	0	0	0.00797333	--	--	--
GLYMA_19G034500	KRG93700	0.0167223	0.0483027	0	0.0466527	0.00798767	0.0990427	0	0.014416	0.005913	--	0.0194977	0
GLYMA_19G034500	KRG93699	0.0167223	0.0483027	0	0.0466527	0.00798767	0.0990427	0	0.014416	0.005913	--	0.0194977	0
GLYMA_19G034500	KRG93698	0.0167223	0.0483027	0	0.0466527	0.00798767	0.0990427	0	0.014416	0.005913	--	0.0194977	0
GLYMA_19G034700	KRG93703	8.62447	4.02895	2.63572	9.68716	3.21272	2.57776	3.76513	2.99111	7.73546	3.01903	2.35977	10.406
GLYMA_19G034700	KRG93702	8.62447	4.02895	2.63572	9.68716	3.21272	2.57776	3.76513	2.99111	7.73546	3.01903	2.35977	10.406
GLYMA_19G034700	KRG93705	8.62447	4.02895	2.63572	9.68716	3.21272	2.57776	3.76513	2.99111	7.73546	3.01903	2.35977	10.406
GLYMA_19G034700	KRG93704	8.62447	4.02895	2.63572	9.68716	3.21272	2.57776	3.76513	2.99111	7.73546	3.01903	2.35977	10.406
GLYMA_19G034900	KRG93707	4.90096	0.381144	3.50509	4.78707	0.257025	2.89475	0.145939	2.4969	7.17437	0.210372	4.49467	6.18426
GLYMA_19G034800	KRG93706	0	--	--	0.025016	--	0.016394	--	--	--	--	0.034953	0
GLYMA_08G204000	KRH44331	0.0681197	0.00446667	0.0701343	0.0809437	0.0441393	0.08031	0.0505283	0.0586393	0.120495	0.021841	0.0505933	0.0456123
GLYMA_08G204000	KRH44333	0.0681197	0.00446667	0.0701343	0.0809437	0.0441393	0.08031	0.0505283	0.0586393	0.120495	0.021841	0.0505933	0.0456123
GLYMA_08G204000	KRH44332	0.0681197	0.00446667	0.0701343	0.0809437	0.0441393	0.08031	0.0505283	0.0586393	0.120495	0.021841	0.0505933	0.0456123
GLYMA_08G203900	KRH44330	4.46746	2.29185	3.24249	6.49125	2.2078	3.92568	2.13489	4.04579	5.90082	1.46372	3.5304	5.57779
GLYMA_08G204200	KRH44335	9.00011	4.35038	7.08668	12.0313	4.43787	9.73608	4.49874	9.73089	11.9002	3.94492	8.25635	10.6169
GLYMA_08G204100	KRH44334	4.19674	3.80956	2.99056	4.4985	3.46979	3.63689	5.54055	3.94114	3.97093	3.1264	2.46063	4.50444
GLYMA_08G204300	KRH44337	7.15786	2.4606	9.71661	6.61296	2.05072	7.37083	3.23275	10.917	5.61182	3.98148	10.0037	9.19045
GLYMA_08G204300	KRH44336	7.15786	2.4606	9.71661	6.61296	2.05072	7.37083	3.23275	10.917	5.61182	3.98148	10.0037	9.19045
GLYMA_08G204400	KRH44339	2.96157	1.05052	2.47347	3.25353	0.859584	3.90474	1.20399	3.72666	3.07357	0.629119	3.26266	4.05825
GLYMA_08G204400	KRH44338	2.96157	1.05052	2.47347	3.25353	0.859584	3.90474	1.20399	3.72666	3.07357	0.629119	3.26266	4.05825
GLYMA_08G204400	KRH44340	2.96157	1.05052	2.47347	3.25353	0.859584	3.90474	1.20399	3.72666	3.07357	0.629119	3.26266	4.05825
GLYMA_08G204400	KRH44341	2.96157	1.05052	2.47347	3.25353	0.859584	3.90474	1.20399	3.72666	3.07357	0.629119	3.26266	4.05825
GLYMA_20G170400	KRG91709	18.7557	0.385259	0.449442	19.2091	0.481793	0.239792	0.387428	0.694268	24.7012	0.423738	0.642184	24.4639
GLYMA_20G170300	KRG91708	8.33355	15.322	1.51972	5.9454	13.2023	1.47297	11.2719	1.15937	8.06972	10.0757	0.79738	8.67595
GLYMA_20G170300	KRG91707	8.33355	15.322	1.51972	5.9454	13.2023	1.47297	11.2719	1.15937	8.06972	10.0757	0.79738	8.67595
GLYMA_20G170200	KRG91706	3.50347	5.28761	11.1711	4.26585	4.76683	11.7145	5.93536	11.6693	3.94501	5.86776	10.3202	4.10037
GLYMA_20G170100	KRG91705	1.41138	7.54727	8.38343	0.993674	7.48572	7.93137	6.20383	6.04358	0.968552	11.0764	7.00946	1.14585
GLYMA_20G170000	KRG91704	12.2566	91.2014	73.9676	11.9859	87.4838	69.1955	62.5981	54.2979	11.2773	93.4318	51.4341	11.9195
GLYMA_20G169900	KRG91703	182.407	48.2356	108.321	193.218	37.4686	146.404	77.5828	184.433	219.161	55.181	127.502	203.346
GLYMA_20G169800	KRG91702	0.289311	0.579983	0.257299	0.291411	0.578191	0.194704	0.400775	0.226075	0.331622	0.370564	0.190103	0.265818
GLYMA_20G169700	KRG91701	0.031198	--	0.0121573	0.0120287	0	0	0.0118457	--	--	0.00652233	0.0322887	0.00404333
GLYMA_20G169600	KRG91700	8.20644	6.80932	5.54327	7.23012	6.73677	6.25059	7.50091	6.32737	7.74198	5.91991	5.79245	8.44049
GLYMA_20G169600	KRG91695	8.20644	6.80932	5.54327	7.23012	6.73677	6.25059	7.50091	6.32737	7.74198	5.91991	5.79245	8.44049
GLYMA_20G169600	KRG91694	8.20644	6.80932	5.54327	7.23012	6.73677	6.25059	7.50091	6.32737	7.74198	5.91991	5.79245	8.44049
GLYMA_20G169600	KRG91697	8.20644	6.80932	5.54327	7.23012	6.73677	6.25059	7.50091	6.32737	7.74198	5.91991	5.79245	8.44049
GLYMA_20G169600	KRG91696	8.20644	6.80932	5.54327	7.23012	6.73677	6.25059	7.50091	6.32737	7.74198	5.91991	5.79245	8.44049
GLYMA_20G169600	KRG91699	8.20644	6.80932	5.54327	7.23012	6.73677	6.25059	7.50091	6.32737	7.74198	5.91991	5.79245	8.44049
GLYMA_20G169600	KRG91698	8.20644	6.80932	5.54327	7.23012	6.73677	6.25059	7.50091	6.32737	7.74198	5.91991	5.79245	8.44049
GLYMA_07G044000	KRH47689	0.0640987	0.00263833	0.170244	0.094762	0.0287007	0.255015	0.058462	0.292438	0.155157	0.090766	0.290676	0.108933
GLYMA_18G164300	KRG99695	--	--	--	--	--	--	--	--	--	--	--	--
GLYMA_10G196200	KRH34639	0.192927	1.53959	0.766601	0.170407	1.57605	0.631783	1.39249	0.56515	0.169282	1.54156	0.677486	0.124492
GLYMA_10G196100	KRH34638	12.3735	3.90591	5.50293	11.6914	3.33527	6.55531	4.02184	5.77829	11.673	3.81849	6.11605	10.9611
GLYMA_10G196100	KRH34637	12.3735	3.90591	5.50293	11.6914	3.33527	6.55531	4.02184	5.77829	11.673	3.81849	6.11605	10.9611
GLYMA_10G196000	KRH34636	--	--	--	--	--	--	--	--	--	--	--	--
GLYMA_10G195900	KRH34635	19.3183	16.6743	15.8742	17.6308	16.1789	23.9147	23.1242	25.4729	18.464	10.3591	12.4862	19.67
GLYMA_10G195800	KRH34634	3.74246	1.87956	3.12178	5.01122	1.69566	3.38163	2.25451	3.6003	4.23448	2.22509	3.02263	4.45244
GLYMA_10G195700	KRH34633	0.248906	0.327611	1.25208	0.416023	0.369401	0.603482	1.28145	2.31039	0.202362	1.21095	1.7066	0.258039
GLYMA_10G195700	KRH34632	0.248906	0.327611	1.25208	0.416023	0.369401	0.603482	1.28145	2.31039	0.202362	1.21095	1.7066	0.258039
GLYMA_10G195600	KRH34631	33.2563	18.849	21.0943	28.7594	15.7466	20.9116	28.5709	24.6539	27.8194	16.881	16.8477	27.4139
GLYMA_10G195500	KRH34630	0.50658	--	--	0.443231	--	--	0.016757	0	0.11555	0	0	0.165942
GLYMA_18G243900	KRH00948	12.8947	7.31158	9.751	15.7499	6.29863	11.5349	7.75765	12.1838	15.4051	5.74879	10.0112	14.7819
GLYMA_18G244000	KRH00949	28.1763	12.3628	10.2539	35.4946	10.3831	13.1802	15.1105	16.2743	35.7177	12.1271	14.5368	32.0439
GLYMA_18G243700	KRH00946	3.77689	3.53874	2.23281	4.03935	3.00812	1.7478	3.88939	2.41098	4.04482	3.10769	1.96433	3.87699
GLYMA_18G243800	KRH00947	2.13803	3.35735	10.0981	3.34494	3.57548	14.1449	3.16703	14.3246	3.09004	4.04217	13.6005	3.32563
GLYMA_18G243600	KRH00944	0.143301	0.045825	0.116724	0.0737873	0.181461	0.122864	0.0543963	0.079158	0.0693207	0.078995	0.133827	0.0735553
GLYMA_18G243500	KRH00945	10.4744	4.4373	21.6305	15.3207	4.03992	27.8745	4.88818	29.2575	16.0873	3.68872	27.1734	12.769
GLYMA_18G243500	KRH00943	10.4744	4.4373	21.6305	15.3207	4.03992	27.8745	4.88818	29.2575	16.0873	3.68872	27.1734	12.769
GLYMA_18G243400	KRH00942	5.66849	4.81627	2.29432	5.4932	4.09854	3.10696	5.77259	2.0599	5.55375	4.69292	3.21617	5.54325
GLYMA_18G243200	KRH00940	2.41278	53.6895	57.9424	2.17541	73.7476	36.4862	100.615	37.4173	2.54234	72.1757	28.5325	2.96294
GLYMA_18G243300	KRH00941	4.06631	1.32457	1.72373	4.26554	1.43827	1.757	1.76861	2.02949	4.38691	1.93234	3.05543	4.31673
GLYMA_10G118300	KRH33360	--	--	--	--	--	--	--	--	--	--	--	--
GLYMA_10G118400	KRH33361	--	--	--	--	--	--	--	--	--	--	--	--
GLYMA_10G118500	KRH33362	--	--	--	--	--	--	--	--	--	--	--	--
GLYMA_10G118600	KRH33363	0.753198	0.99439	2.19405	1.16221	1.0742	3.29604	1.69344	2.66899	0.913007	0.785577	2.45547	1.12884
GLYMA_10G118700	KRH33364	--	--	--	--	--	--	--	--	--	--	--	--
GLYMA_10G118800	KRH33365	3.58427	3.71165	5.66915	4.00011	3.94766	6.44933	5.20608	6.66766	4.11151	4.16201	6.97586	4.29652
GLYMA_10G118800	KRH33366	3.58427	3.71165	5.66915	4.00011	3.94766	6.44933	5.20608	6.66766	4.11151	4.16201	6.97586	4.29652
GLYMA_10G118800	KRH33367	3.58427	3.71165	5.66915	4.00011	3.94766	6.44933	5.20608	6.66766	4.11151	4.16201	6.97586	4.29652
GLYMA_10G118800	KRH33368	3.58427	3.71165	5.66915	4.00011	3.94766	6.44933	5.20608	6.66766	4.11151	4.16201	6.97586	4.29652
GLYMA_10G118800	KRH33369	3.58427	3.71165	5.66915	4.00011	3.94766	6.44933	5.20608	6.66766	4.11151	4.16201	6.97586	4.29652
GLYMA_10G118800	KRH33373	3.58427	3.71165	5.66915	4.00011	3.94766	6.44933	5.20608	6.66766	4.11151	4.16201	6.97586	4.29652
GLYMA_10G118800	KRH33372	3.58427	3.71165	5.66915	4.00011	3.94766	6.44933	5.20608	6.66766	4.11151	4.16201	6.97586	4.29652
GLYMA_10G118800	KRH33371	3.58427	3.71165	5.66915	4.00011	3.94766	6.44933	5.20608	6.66766	4.11151	4.16201	6.97586	4.29652
GLYMA_10G118800	KRH33370	3.58427	3.71165	5.66915	4.00011	3.94766	6.44933	5.20608	6.66766	4.11151	4.16201	6.97586	4.29652
GLYMA_05G172000	KRH59220	1.71752	0.76938	0.608191	1.52573	0.738691	0.903276	0.865735	0.877908	1.48426	1.0388	1.62328	1.44192
GLYMA_06G274500	KRH55708	--	0.0530143	0.0970577	--	0.0593413	0.157872	0	0.0243887	0.03284	--	--	--
GLYMA_06G274600	KRH55709	0.392796	0.521497	0.562941	0.410534	0.275027	0.715591	0.0154757	0.206104	0.10315	0.0488857	0.674898	0.023502
GLYMA_06G274000	KRH55702	--	--	--	--	--	--	--	--	--	--	--	--
GLYMA_06G274100	KRH55703	--	--	--	--	--	--	--	--	--	--	--	--
GLYMA_06G273800	KRH55700	--	--	--	--	--	--	--	--	--	--	--	--
GLYMA_06G273900	KRH55701	--	--	--	--	--	--	--	--	--	--	--	--
GLYMA_06G274300	KRH55706	0.120835	0.231842	0.16938	0.0984013	0.045481	0.124177	0.031809	0.0354573	0.229221	0.0795363	0.118477	0.109595
GLYMA_06G274300	KRH55705	0.120835	0.231842	0.16938	0.0984013	0.045481	0.124177	0.031809	0.0354573	0.229221	0.0795363	0.118477	0.109595
GLYMA_06G274400	KRH55707	--	0.00712333	--	--	--	--	--	--	--	--	--	--
GLYMA_06G274200	KRH55704	59.7049	10.6308	26.8624	61.4686	8.42027	34.4338	10.1394	20.5652	23.3263	6.54316	11.2311	22.6031
GLYMA_16G157000	KRH08559	--	--	--	--	--	--	--	--	--	--	--	--
GLYMA_16G156900	KRH08558	0.00826233	--	--	--	--	--	--	--	--	--	--	--
GLYMA_16G156700	KRH08555	1.30061	0.0302553	0.0269247	1.56013	--	0.0812223	0	0.011013	0.668913	0	0.0307957	0.930225
GLYMA_16G156600	KRH08554	9.3124	0.384438	1.60503	10.1338	0.276413	2.34545	0.193831	2.70942	10.1943	0.290143	2.69761	7.85574
GLYMA_16G156800	KRH08557	0.364779	0.404886	1.97674	0.0510823	0.583196	1.10778	0.301032	0.743857	0.165363	0.678453	1.11473	0.064218
GLYMA_16G156800	KRH08556	0.364779	0.404886	1.97674	0.0510823	0.583196	1.10778	0.301032	0.743857	0.165363	0.678453	1.11473	0.064218
GLYMA_16G156400	KRH08551	18.3406	11.8891	8.08149	18.9125	12.4997	9.01187	11.7156	7.35609	17.5782	10.7786	5.07545	19.4853
GLYMA_16G156300	KRH08550	0.99451	0.875465	4.55869	1.19141	0.646137	5.23307	0.997518	5.47143	1.54957	0.991602	4.89299	1.2819
GLYMA_16G156300	KRH08549	0.99451	0.875465	4.55869	1.19141	0.646137	5.23307	0.997518	5.47143	1.54957	0.991602	4.89299	1.2819
GLYMA_16G156300	KRH08548	0.99451	0.875465	4.55869	1.19141	0.646137	5.23307	0.997518	5.47143	1.54957	0.991602	4.89299	1.2819
GLYMA_16G156500	KRH08553	2.8126	0.221808	1.75588	4.53562	0.131492	4.40982	0.0101707	3.98906	4.03706	0.0420773	3.15364	4.65641
GLYMA_16G156500	KRH08552	2.8126	0.221808	1.75588	4.53562	0.131492	4.40982	0.0101707	3.98906	4.03706	0.0420773	3.15364	4.65641
GLYMA_07G252400	KRH50937	0.993065	0.0667543	0.30596	1.13285	0.0798557	0.0325863	0.191582	0.0174573	0.975194	0.119355	0.0411227	1.22501
GLYMA_07G252400	KRH50938	0.993065	0.0667543	0.30596	1.13285	0.0798557	0.0325863	0.191582	0.0174573	0.975194	0.119355	0.0411227	1.22501
GLYMA_18G102200	KRG98847	--	--	--	--	--	--	--	--	--	--	--	--
GLYMA_18G102100	KRG98846	0.0519743	10.1916	49.2171	0.431393	10.8374	42.8414	15.3854	50.6205	0.0495227	7.82225	34.1642	0.0625393
GLYMA_18G102100	KRG98845	0.0519743	10.1916	49.2171	0.431393	10.8374	42.8414	15.3854	50.6205	0.0495227	7.82225	34.1642	0.0625393
GLYMA_18G102000	KRG98844	0.213309	0.173591	0.688074	0.328942	0.438798	0.868891	0.187549	0.774241	0.319587	0.177107	0.629661	0.354112
GLYMA_18G102000	KRG98843	0.213309	0.173591	0.688074	0.328942	0.438798	0.868891	0.187549	0.774241	0.319587	0.177107	0.629661	0.354112
GLYMA_18G102000	KRG98842	0.213309	0.173591	0.688074	0.328942	0.438798	0.868891	0.187549	0.774241	0.319587	0.177107	0.629661	0.354112
GLYMA_18G102000	KRG98841	0.213309	0.173591	0.688074	0.328942	0.438798	0.868891	0.187549	0.774241	0.319587	0.177107	0.629661	0.354112
GLYMA_18G102000	KRG98840	0.213309	0.173591	0.688074	0.328942	0.438798	0.868891	0.187549	0.774241	0.319587	0.177107	0.629661	0.354112
GLYMA_18G102000	KRG98838	0.213309	0.173591	0.688074	0.328942	0.438798	0.868891	0.187549	0.774241	0.319587	0.177107	0.629661	0.354112
GLYMA_18G102000	KRG98839	0.213309	0.173591	0.688074	0.328942	0.438798	0.868891	0.187549	0.774241	0.319587	0.177107	0.629661	0.354112
GLYMA_18G102400	KRG98849	2.38987	1.22116	1.65203	2.52169	0.976807	1.39184	2.24935	1.91184	2.27109	2.02334	1.08883	3.29913
GLYMA_18G102300	KRG98848	--	--	--	--	--	--	--	--	--	--	--	--
GLYMA_05G167300	KRH59131	6.02571	2.83528	3.9582	5.45925	1.8123	3.96878	3.92471	4.21396	6.54176	2.76798	4.82078	4.76227
GLYMA_05G167200	KRH59130	2.74776	4.22747	7.11046	3.13483	4.2595	8.54195	3.87129	7.31738	3.25284	4.77317	9.61912	3.35851
GLYMA_05G167200	KRH59129	2.74776	4.22747	7.11046	3.13483	4.2595	8.54195	3.87129	7.31738	3.25284	4.77317	9.61912	3.35851
GLYMA_05G167500	KRH59133	0.145535	0	0.05299	--	0.0294883	--	--	--	--	--	--	--
GLYMA_05G167400	KRH59132	--	--	0.006329	--	--	--	--	--	--	--	--	--
GLYMA_05G167600	KRH59135	33.0427	16.3924	8.72678	34.1372	15.3235	10.0193	19.1089	8.07483	35.8597	13.9501	6.66656	46.5686
GLYMA_05G167600	KRH59134	33.0427	16.3924	8.72678	34.1372	15.3235	10.0193	19.1089	8.07483	35.8597	13.9501	6.66656	46.5686
GLYMA_05G167800	KRH59137	102.941	52.4358	29.6994	108.501	38.341	31.6221	52.9604	36.0132	103.016	38.9736	31.6264	105.641
GLYMA_05G167800	KRH59139	102.941	52.4358	29.6994	108.501	38.341	31.6221	52.9604	36.0132	103.016	38.9736	31.6264	105.641
GLYMA_05G167800	KRH59138	102.941	52.4358	29.6994	108.501	38.341	31.6221	52.9604	36.0132	103.016	38.9736	31.6264	105.641
GLYMA_05G167700	KRH59136	9.29368	6.84656	9.40667	11.1652	6.07103	10.6392	4.82262	11.3988	8.95285	5.28524	11.4198	9.22317
GLYMA_09G277900	KRH40791	0.432348	0.802842	0.0527633	0.30136	4.09468	0	3.4741	0.0557307	0.484534	0.909461	0.046827	2.53307
GLYMA_07G125700	KRH49003	0.450749	4.55908	6.13847	0.198788	4.59139	5.97626	6.02948	9.22077	0.165001	7.87218	4.04999	0.305356
GLYMA_09G277800	KRH40790	3.58021	4.3807	0.776773	2.34347	13.6371	0	0.98952	0.61148	1.69691	1.81376	0.75307	6.32655
GLYMA_U007200	KRG69542	14.4366	10.3721	75.8041	8.18805	82.7958	6.53865	16.3793	6.042	13.8737	13.055	283.786	10.1083
GLYMA_13G149000	KRH19997	0.00570467	0.052242	0	--	0.0533153	0.00670233	0.151233	0.006429	0.00533633	0.111355	--	--
GLYMA_13G148900	KRH19996	--	0.120974	1.1565	--	0.00672267	0.0251967	--	0.109882	0	0.110427	0.171152	0
GLYMA_06G163300	KRH54079	10.3034	4.06993	3.6197	12.3198	3.83854	3.8849	3.94022	3.76139	11.6402	3.14061	3.47988	11.4069
GLYMA_06G163200	KRH54078	0.15386	0.0257297	0.239594	0.0160993	--	0.675113	0	0.624192	0.0596273	0	0.453395	0.065372
GLYMA_13G148600	KRH19993	3.32901	0.468039	0.60997	3.81438	0.381097	1.09028	0.289112	0.831258	4.05077	0.420187	1.36247	3.2423
GLYMA_13G148500	KRH19992	2.53966	0.282779	0.0621	1.33689	0.166371	0.0692187	0.125048	0.022838	2.26429	0.177551	0.0394197	1.55499
GLYMA_13G148400	KRH19991	1.95986	7.12125	18.1926	2.44438	9.3736	15.2684	7.65312	14.4432	1.55753	8.67855	12.8186	3.09242
GLYMA_13G148300	KRH19990	1.20574	1.30825	2.16806	1.30593	1.48246	2.24962	1.66699	2.31761	1.37975	1.49311	2.03019	1.3552
GLYMA_13G148300	KRH19987	1.20574	1.30825	2.16806	1.30593	1.48246	2.24962	1.66699	2.31761	1.37975	1.49311	2.03019	1.3552
GLYMA_13G148300	KRH19988	1.20574	1.30825	2.16806	1.30593	1.48246	2.24962	1.66699	2.31761	1.37975	1.49311	2.03019	1.3552
GLYMA_13G148300	KRH19989	1.20574	1.30825	2.16806	1.30593	1.48246	2.24962	1.66699	2.31761	1.37975	1.49311	2.03019	1.3552
GLYMA_06G163100	KRH54073	5.84296	7.45792	4.85003	6.12648	6.52249	6.18238	7.34627	5.81311	5.14501	6.61263	4.46065	5.57695
GLYMA_06G163100	KRH54072	5.84296	7.45792	4.85003	6.12648	6.52249	6.18238	7.34627	5.81311	5.14501	6.61263	4.46065	5.57695
GLYMA_06G163100	KRH54077	5.84296	7.45792	4.85003	6.12648	6.52249	6.18238	7.34627	5.81311	5.14501	6.61263	4.46065	5.57695
GLYMA_06G163100	KRH54076	5.84296	7.45792	4.85003	6.12648	6.52249	6.18238	7.34627	5.81311	5.14501	6.61263	4.46065	5.57695
GLYMA_06G163100	KRH54075	5.84296	7.45792	4.85003	6.12648	6.52249	6.18238	7.34627	5.81311	5.14501	6.61263	4.46065	5.57695
GLYMA_06G163100	KRH54074	5.84296	7.45792	4.85003	6.12648	6.52249	6.18238	7.34627	5.81311	5.14501	6.61263	4.46065	5.57695
GLYMA_06G163000	KRH54071	0.00909567	1.57621	6.70504	0.0410873	1.79088	7.04932	1.82071	6.58444	0.0265077	1.46972	6.58914	0.013976
GLYMA_06G163000	KRH54070	0.00909567	1.57621	6.70504	0.0410873	1.79088	7.04932	1.82071	6.58444	0.0265077	1.46972	6.58914	0.013976
GLYMA_08G189000	KRH44088	--	--	--	--	--	--	--	--	--	--	--	--
GLYMA_13G033600	KRH18028	0.205546	0.194792	0.706968	0.0290063	0.867433	0.548005	1.24959	0.463929	0.218769	1.21643	0.443852	0.0403077
GLYMA_13G033700	KRH18029	0.467391	0.267107	0.550191	0.103151	0.711751	0.436614	1.21703	0.580134	0.246806	1.92319	0.662219	0.0802557
GLYMA_13G033700	KRH18030	0.467391	0.267107	0.550191	0.103151	0.711751	0.436614	1.21703	0.580134	0.246806	1.92319	0.662219	0.0802557
GLYMA_15G001100	KRH09608	11.6636	5.67415	4.80462	11.5687	5.45772	6.14347	7.51134	6.20982	11.4732	5.15738	5.56827	11.8401
GLYMA_15G001100	KRH09607	11.6636	5.67415	4.80462	11.5687	5.45772	6.14347	7.51134	6.20982	11.4732	5.15738	5.56827	11.8401
GLYMA_15G001200	KRH09609	6.69463	0.943391	7.22532	8.02655	1.07276	9.30393	0.791701	8.87641	8.46293	0.498351	9.61075	6.5705
GLYMA_15G001000	KRH09606	--	0.202368	2.63156	--	0.41222	2.01773	0.188875	1.25078	0	0.269372	0.91985	0
GLYMA_15G000900	KRH09604	3.29212	1.7966	1.79317	4.26844	1.3682	2.75426	1.79544	2.86608	4.09537	1.64067	3.02201	4.64931
GLYMA_15G000900	KRH09605	3.29212	1.7966	1.79317	4.26844	1.3682	2.75426	1.79544	2.86608	4.09537	1.64067	3.02201	4.64931
GLYMA_15G000900	KRH09602	3.29212	1.7966	1.79317	4.26844	1.3682	2.75426	1.79544	2.86608	4.09537	1.64067	3.02201	4.64931
GLYMA_15G000900	KRH09603	3.29212	1.7966	1.79317	4.26844	1.3682	2.75426	1.79544	2.86608	4.09537	1.64067	3.02201	4.64931
GLYMA_15G000900	KRH09600	3.29212	1.7966	1.79317	4.26844	1.3682	2.75426	1.79544	2.86608	4.09537	1.64067	3.02201	4.64931
GLYMA_15G000900	KRH09601	3.29212	1.7966	1.79317	4.26844	1.3682	2.75426	1.79544	2.86608	4.09537	1.64067	3.02201	4.64931
GLYMA_15G000900	KRH09598	3.29212	1.7966	1.79317	4.26844	1.3682	2.75426	1.79544	2.86608	4.09537	1.64067	3.02201	4.64931
GLYMA_15G000900	KRH09599	3.29212	1.7966	1.79317	4.26844	1.3682	2.75426	1.79544	2.86608	4.09537	1.64067	3.02201	4.64931
GLYMA_15G000900	KRH09597	3.29212	1.7966	1.79317	4.26844	1.3682	2.75426	1.79544	2.86608	4.09537	1.64067	3.02201	4.64931
GLYMA_16G124400	KRH08029	0	--	0	0.0196463	--	0.279671	0.010091	0.005493	0.0273177	0	0	0.021576
GLYMA_16G124400	KRH08028	0	--	0	0.0196463	--	0.279671	0.010091	0.005493	0.0273177	0	0	0.021576
GLYMA_16G124400	KRH08027	0	--	0	0.0196463	--	0.279671	0.010091	0.005493	0.0273177	0	0	0.021576
GLYMA_08G064600	KRH42029	3.23625	13.1938	26.7121	3.70411	16.5802	22.2586	12.9303	21.4571	3.16757	14.9711	21.1348	3.93597
GLYMA_08G064600	KRH42028	3.23625	13.1938	26.7121	3.70411	16.5802	22.2586	12.9303	21.4571	3.16757	14.9711	21.1348	3.93597
GLYMA_08G064600	KRH42030	3.23625	13.1938	26.7121	3.70411	16.5802	22.2586	12.9303	21.4571	3.16757	14.9711	21.1348	3.93597
GLYMA_08G064500	KRH42027	2.71707	0.286247	1.60772	3.22442	0.244202	2.25001	0.187987	1.83021	2.60663	0.132744	1.92017	2.74383
GLYMA_08G064400	KRH42026	0.093337	0.09528	0.0655943	0.0915107	0.10804	0.282045	0.106613	0.274145	0.078785	0.134578	0.145029	0.162676
GLYMA_08G064300	KRH42025	4.90176	3.27124	5.08426	5.50502	3.54824	5.19391	3.78765	4.60816	4.96568	3.617	5.59924	6.40871
GLYMA_08G064200	KRH42024	0.0553913	0.0558117	0.070978	0.088422	0.0310097	0.133083	0.0864247	0.156685	0.0467103	0.0900487	0.040061	0.144586
GLYMA_08G064100	KRH42023	11.7449	5.76341	18.1892	12.5799	5.56286	18.2329	7.60409	20.324	14.6466	5.08647	17.9458	12.5966
GLYMA_08G064000	KRH42022	--	--	--	--	--	0	--	--	--	--	0.0116513	0
GLYMA_08G063900	KRH42021	--	--	--	--	--	0	--	--	--	--	0.015584	0
GLYMA_08G063800	KRH42020	3.45904	50.9591	66.9292	3.60284	65.831	48.543	55.4833	56.9197	2.92412	46.4029	44.2625	3.07599
GLYMA_08G063800	KRH42019	3.45904	50.9591	66.9292	3.60284	65.831	48.543	55.4833	56.9197	2.92412	46.4029	44.2625	3.07599
GLYMA_08G188700	KRH44083	3.87542	1.97716	2.47995	4.17145	1.28925	2.78023	2.25569	3.11984	5.24526	2.62347	5.08103	4.83935
GLYMA_08G188700	KRH44085	3.87542	1.97716	2.47995	4.17145	1.28925	2.78023	2.25569	3.11984	5.24526	2.62347	5.08103	4.83935
GLYMA_08G188700	KRH44084	3.87542	1.97716	2.47995	4.17145	1.28925	2.78023	2.25569	3.11984	5.24526	2.62347	5.08103	4.83935
GLYMA_08G188600	KRH44082	5.10525	--	1.93559	6.53435	--	2.2627	0.013007	2.69075	8.3139	0	1.57029	6.72419
GLYMA_10G237400	KRH35348	6.98738	1.04388	3.19899	6.8885	0.933707	4.13156	0.856823	4.54738	7.70669	0.555483	3.80943	7.9187
GLYMA_10G237400	KRH35346	6.98738	1.04388	3.19899	6.8885	0.933707	4.13156	0.856823	4.54738	7.70669	0.555483	3.80943	7.9187
GLYMA_10G237400	KRH35347	6.98738	1.04388	3.19899	6.8885	0.933707	4.13156	0.856823	4.54738	7.70669	0.555483	3.80943	7.9187
GLYMA_10G237500	KRH35349	0.33404	0.728139	1.53528	0.364321	0.979544	1.51061	0.541843	1.06404	0.244228	0.88383	1.42525	0.180501
GLYMA_08G188400	KRH44080	19.6145	13.3171	14.3629	27.3204	12.2765	17.219	12.2734	17.8289	24.2567	10.2201	20.651	22.4116
GLYMA_08G188400	KRH44079	19.6145	13.3171	14.3629	27.3204	12.2765	17.219	12.2734	17.8289	24.2567	10.2201	20.651	22.4116
GLYMA_10G236900	KRH35340	4.7442	6.45541	5.85848	7.31517	5.9951	5.48987	4.45291	2.4482	4.18436	4.08348	2.30573	3.40123
GLYMA_10G236900	KRH35341	4.7442	6.45541	5.85848	7.31517	5.9951	5.48987	4.45291	2.4482	4.18436	4.08348	2.30573	3.40123
GLYMA_10G236900	KRH35339	4.7442	6.45541	5.85848	7.31517	5.9951	5.48987	4.45291	2.4482	4.18436	4.08348	2.30573	3.40123
GLYMA_10G236900	KRH35338	4.7442	6.45541	5.85848	7.31517	5.9951	5.48987	4.45291	2.4482	4.18436	4.08348	2.30573	3.40123
GLYMA_10G236900	KRH35337	4.7442	6.45541	5.85848	7.31517	5.9951	5.48987	4.45291	2.4482	4.18436	4.08348	2.30573	3.40123
GLYMA_10G237000	KRH35342	36.0228	18.4722	17.2003	41.6164	17.8437	18.9947	18.1591	19.5615	36.56	16.8155	21.3667	41.1022
GLYMA_10G237100	KRH35343	1.54654	0.0883307	0	2.29178	0.088843	--	0.0192423	0.0384353	0.480492	0.116973	0	0.457401
GLYMA_10G237200	KRH35344	2.14545	1.63474	1.12335	1.61688	1.41451	1.77146	1.69745	1.95386	1.36523	1.50008	0.760803	1.65743
GLYMA_10G237300	KRH35345	3.49652	2.10905	1.54076	3.11368	2.02034	1.68406	2.20196	2.09642	2.70934	1.76946	1.8392	3.02629
GLYMA_07G178200	KRH49765	--	--	--	--	--	--	--	--	--	--	--	--
GLYMA_07G178100	KRH49764	0.123022	0.440785	0.364001	0.134403	0.349357	0.203864	0.169805	0.689814	0.09156	0.662833	0.189068	0.175562
GLYMA_07G178400	KRH49767	10.3731	6.22172	6.39667	11.691	5.89118	8.46784	7.28735	9.3104	11.4315	5.70131	6.84783	12.6798
GLYMA_07G178400	KRH49769	10.3731	6.22172	6.39667	11.691	5.89118	8.46784	7.28735	9.3104	11.4315	5.70131	6.84783	12.6798
GLYMA_07G178400	KRH49768	10.3731	6.22172	6.39667	11.691	5.89118	8.46784	7.28735	9.3104	11.4315	5.70131	6.84783	12.6798
GLYMA_07G178300	KRH49766	0.245695	--	0	0.216901	--	--	0	0.012893	0.020976	0	0	0.0576353
GLYMA_07G177800	KRH49761	--	--	--	--	--	--	--	--	--	--	--	--
GLYMA_07G178000	KRH49763	--	--	--	--	--	--	--	--	--	--	--	--
GLYMA_07G177900	KRH49762	--	--	--	--	--	0	--	--	--	--	0.0647783	0
GLYMA_02G052400	KRH69846	2.25351	1.21494	1.93882	2.81886	1.03219	2.6301	0.930506	2.54733	2.87128	1.25013	2.17725	2.88027
GLYMA_02G052400	KRH69847	2.25351	1.21494	1.93882	2.81886	1.03219	2.6301	0.930506	2.54733	2.87128	1.25013	2.17725	2.88027
GLYMA_02G052400	KRH69848	2.25351	1.21494	1.93882	2.81886	1.03219	2.6301	0.930506	2.54733	2.87128	1.25013	2.17725	2.88027
GLYMA_02G052400	KRH69849	2.25351	1.21494	1.93882	2.81886	1.03219	2.6301	0.930506	2.54733	2.87128	1.25013	2.17725	2.88027
GLYMA_02G052400	KRH69851	2.25351	1.21494	1.93882	2.81886	1.03219	2.6301	0.930506	2.54733	2.87128	1.25013	2.17725	2.88027
GLYMA_02G052400	KRH69850	2.25351	1.21494	1.93882	2.81886	1.03219	2.6301	0.930506	2.54733	2.87128	1.25013	2.17725	2.88027
GLYMA_02G052200	KRH69844	20.5385	7.29963	15.263	20.5244	7.09842	16.5275	8.21223	17.7142	22.8882	7.79206	18.3825	19.7285
GLYMA_02G052300	KRH69845	4.8514	0.827876	0.0552303	4.72906	0.569831	0.0269533	1.13634	0.405813	2.72721	0.646554	0.391632	4.41023
GLYMA_06G141500	KRH53708	6.3968	4.03697	4.80094	5.01801	3.56297	4.6876	6.5945	5.34636	5.42231	4.55439	4.0224	5.96365
GLYMA_06G141500	KRH53709	6.3968	4.03697	4.80094	5.01801	3.56297	4.6876	6.5945	5.34636	5.42231	4.55439	4.0224	5.96365
GLYMA_06G141500	KRH53707	6.3968	4.03697	4.80094	5.01801	3.56297	4.6876	6.5945	5.34636	5.42231	4.55439	4.0224	5.96365
GLYMA_06G141500	KRH53711	6.3968	4.03697	4.80094	5.01801	3.56297	4.6876	6.5945	5.34636	5.42231	4.55439	4.0224	5.96365
GLYMA_06G141500	KRH53710	6.3968	4.03697	4.80094	5.01801	3.56297	4.6876	6.5945	5.34636	5.42231	4.55439	4.0224	5.96365
GLYMA_02G051900	KRH69840	0.206866	0	0.116148	0.135799	0.00482667	0.220678	0	0.123938	0.070209	0	0.273345	0.310431
GLYMA_02G051900	KRH69841	0.206866	0	0.116148	0.135799	0.00482667	0.220678	0	0.123938	0.070209	0	0.273345	0.310431
GLYMA_02G051900	KRH69837	0.206866	0	0.116148	0.135799	0.00482667	0.220678	0	0.123938	0.070209	0	0.273345	0.310431
GLYMA_02G051900	KRH69836	0.206866	0	0.116148	0.135799	0.00482667	0.220678	0	0.123938	0.070209	0	0.273345	0.310431
GLYMA_02G051900	KRH69838	0.206866	0	0.116148	0.135799	0.00482667	0.220678	0	0.123938	0.070209	0	0.273345	0.310431
GLYMA_02G051900	KRH69839	0.206866	0	0.116148	0.135799	0.00482667	0.220678	0	0.123938	0.070209	0	0.273345	0.310431
GLYMA_06G141200	KRH53704	14.9046	3.33378	1.37957	13.3661	3.3913	2.29264	3.36689	1.74957	10.5545	0.910326	0.873346	20.7951
GLYMA_06G141200	KRH53703	14.9046	3.33378	1.37957	13.3661	3.3913	2.29264	3.36689	1.74957	10.5545	0.910326	0.873346	20.7951
GLYMA_06G141300	KRH53705	6.77788	1.34379	2.5239	9.16423	0.765574	3.56747	0.469229	4.17368	8.85183	0.516256	3.82701	7.63025
GLYMA_06G141400	KRH53706	2.6462	0.239053	0.450906	1.31288	0.286356	0.353639	0.486989	0.48205	2.40454	0.24166	0.394286	1.56899
GLYMA_06G141100	KRH53700	3.93845	1.43081	4.04521	5.28716	1.43614	3.79894	1.06463	3.79515	4.18903	0.763961	3.69814	4.73236
GLYMA_06G141100	KRH53701	3.93845	1.43081	4.04521	5.28716	1.43614	3.79894	1.06463	3.79515	4.18903	0.763961	3.69814	4.73236
GLYMA_06G141100	KRH53702	3.93845	1.43081	4.04521	5.28716	1.43614	3.79894	1.06463	3.79515	4.18903	0.763961	3.69814	4.73236
GLYMA_04G128400	KRH62744	2.95648	0.807104	0.807564	3.18622	0.456484	1.88107	1.73472	2.91202	3.05638	1.12968	2.28191	4.57915
GLYMA_04G128500	KRH62745	--	--	--	--	--	--	--	--	--	--	--	--
GLYMA_04G128600	KRH62746	--	--	--	--	--	--	--	--	--	--	--	--
GLYMA_04G128700	KRH62747	2.01964	2.34949	1.6073	2.47174	2.29248	1.66356	2.39996	1.69408	1.91978	2.42091	2.14922	2.49704
GLYMA_04G128700	KRH62748	2.01964	2.34949	1.6073	2.47174	2.29248	1.66356	2.39996	1.69408	1.91978	2.42091	2.14922	2.49704
GLYMA_04G128700	KRH62749	2.01964	2.34949	1.6073	2.47174	2.29248	1.66356	2.39996	1.69408	1.91978	2.42091	2.14922	2.49704
GLYMA_04G128100	KRH62740	10.9903	1.50162	5.9973	11.0481	1.59657	6.73068	1.80918	7.28739	12.8226	0.922335	5.30661	15.6335
GLYMA_04G128200	KRH62741	--	--	--	--	--	--	--	--	--	--	--	--
GLYMA_04G128300	KRH62742	--	0.244456	0.0389727	--	0.056355	--	0.242761	--	--	0.165821	--	--
GLYMA_04G128300	KRH62743	--	0.244456	0.0389727	--	0.056355	--	0.242761	--	--	0.165821	--	--
GLYMA_04G166400	KRH63299	0.029808	0	--	0	0.0155223	0.0229113	0.00925833	0	0.0156787	0	0.00560533	0.00864567
GLYMA_04G166300	KRH63298	8.33821	3.66229	5.98471	7.93784	3.7751	8.74838	4.36323	7.24415	7.73072	2.74921	6.4768	7.7472
GLYMA_04G166300	KRH63297	8.33821	3.66229	5.98471	7.93784	3.7751	8.74838	4.36323	7.24415	7.73072	2.74921	6.4768	7.7472
GLYMA_04G165900	KRH63291	4.90078	2.49474	5.35984	5.33669	2.78081	7.41877	2.4336	9.91374	5.60104	2.06705	8.2108	6.2652
GLYMA_04G165900	KRH63290	4.90078	2.49474	5.35984	5.33669	2.78081	7.41877	2.4336	9.91374	5.60104	2.06705	8.2108	6.2652
GLYMA_04G165900	KRH63292	4.90078	2.49474	5.35984	5.33669	2.78081	7.41877	2.4336	9.91374	5.60104	2.06705	8.2108	6.2652
GLYMA_04G166000	KRH63293	--	--	--	--	--	--	--	--	--	--	--	--
GLYMA_04G166100	KRH63295	3.19377	2.68031	4.72178	3.68103	2.53516	5.19882	2.9565	4.76689	4.05464	2.82974	5.38431	4.37254
GLYMA_04G166100	KRH63294	3.19377	2.68031	4.72178	3.68103	2.53516	5.19882	2.9565	4.76689	4.05464	2.82974	5.38431	4.37254
GLYMA_04G166200	KRH63296	0.064259	--	0.0833777	--	--	0.239902	--	0.10663	0	--	0.0797337	0
GLYMA_04G253600	KRH64748	2.90404	2.12423	3.21235	3.28088	1.66227	3.63003	1.85446	3.08378	2.95254	1.93819	5.85134	3.60122
GLYMA_04G253600	KRH64746	2.90404	2.12423	3.21235	3.28088	1.66227	3.63003	1.85446	3.08378	2.95254	1.93819	5.85134	3.60122
GLYMA_04G253600	KRH64747	2.90404	2.12423	3.21235	3.28088	1.66227	3.63003	1.85446	3.08378	2.95254	1.93819	5.85134	3.60122
GLYMA_04G253600	KRH64745	2.90404	2.12423	3.21235	3.28088	1.66227	3.63003	1.85446	3.08378	2.95254	1.93819	5.85134	3.60122
GLYMA_04G253700	KRH64749	15.9805	12.6847	7.5437	15.9158	11.8276	9.66159	17.499	10.1857	15.214	12.2393	10.6365	15.4046
GLYMA_04G253700	KRH64750	15.9805	12.6847	7.5437	15.9158	11.8276	9.66159	17.499	10.1857	15.214	12.2393	10.6365	15.4046
GLYMA_04G253400	KRH64742	8.46408	5.04469	9.12119	9.9184	4.85456	10.4382	5.7787	10.1679	9.30834	3.83677	4.95252	11.315
GLYMA_04G253400	KRH64743	8.46408	5.04469	9.12119	9.9184	4.85456	10.4382	5.7787	10.1679	9.30834	3.83677	4.95252	11.315
GLYMA_04G253400	KRH64740	8.46408	5.04469	9.12119	9.9184	4.85456	10.4382	5.7787	10.1679	9.30834	3.83677	4.95252	11.315
GLYMA_04G253400	KRH64741	8.46408	5.04469	9.12119	9.9184	4.85456	10.4382	5.7787	10.1679	9.30834	3.83677	4.95252	11.315
GLYMA_04G253400	KRH64739	8.46408	5.04469	9.12119	9.9184	4.85456	10.4382	5.7787	10.1679	9.30834	3.83677	4.95252	11.315
GLYMA_04G253400	KRH64738	8.46408	5.04469	9.12119	9.9184	4.85456	10.4382	5.7787	10.1679	9.30834	3.83677	4.95252	11.315
GLYMA_04G253500	KRH64744	5.74373	2.80635	2.57507	4.54064	2.78379	2.8723	2.80037	2.8501	5.23923	2.53223	3.19894	5.54763
GLYMA_01G098300	KRH75641	0.197514	0.020076	0.0113703	0.14529	--	--	0.079803	0.0404123	0.181488	0	0	0.471086
GLYMA_01G098200	KRH75640	0.732055	--	0	0.720081	--	--	0	0.007045	0.466876	0	0	0.496175
GLYMA_01G098200	KRH75637	0.732055	--	0	0.720081	--	--	0	0.007045	0.466876	0	0	0.496175
GLYMA_01G098200	KRH75638	0.732055	--	0	0.720081	--	--	0	0.007045	0.466876	0	0	0.496175
GLYMA_01G098200	KRH75639	0.732055	--	0	0.720081	--	--	0	0.007045	0.466876	0	0	0.496175
GLYMA_01G098400	KRH75643	1.19625	1.94155	2.23033	1.33868	2.13853	4.79342	1.65874	4.25996	1.27638	1.61578	3.34495	2.21575
GLYMA_01G098400	KRH75642	1.19625	1.94155	2.23033	1.33868	2.13853	4.79342	1.65874	4.25996	1.27638	1.61578	3.34495	2.21575
GLYMA_01G098400	KRH75645	1.19625	1.94155	2.23033	1.33868	2.13853	4.79342	1.65874	4.25996	1.27638	1.61578	3.34495	2.21575
GLYMA_01G098400	KRH75644	1.19625	1.94155	2.23033	1.33868	2.13853	4.79342	1.65874	4.25996	1.27638	1.61578	3.34495	2.21575
GLYMA_01G098600	KRH75647	--	--	--	--	--	--	--	--	--	--	--	--
GLYMA_01G098500	KRH75646	0.241345	0.126871	0.173506	0.237238	0.053736	0.186473	0.129964	0.153656	0.120831	0	0.148651	0.494689
GLYMA_01G098800	KRH75649	--	--	--	--	--	--	--	--	--	--	--	--
GLYMA_01G098700	KRH75648	53.3029	2.73135	3.9793	42.5541	3.38602	5.85412	15.0506	12.0605	57.6982	4.50986	15.2622	62.6759
GLYMA_15G181500	KRH12594	--	0	0	0	0.001045	0.0595747	0.00398367	0.009368	0.000806667	0	0.0220327	0.00179267
GLYMA_15G181500	KRH12595	--	0	0	0	0.001045	0.0595747	0.00398367	0.009368	0.000806667	0	0.0220327	0.00179267
GLYMA_15G181500	KRH12600	--	0	0	0	0.001045	0.0595747	0.00398367	0.009368	0.000806667	0	0.0220327	0.00179267
GLYMA_15G181500	KRH12601	--	0	0	0	0.001045	0.0595747	0.00398367	0.009368	0.000806667	0	0.0220327	0.00179267
GLYMA_15G181500	KRH12598	--	0	0	0	0.001045	0.0595747	0.00398367	0.009368	0.000806667	0	0.0220327	0.00179267
GLYMA_15G181500	KRH12599	--	0	0	0	0.001045	0.0595747	0.00398367	0.009368	0.000806667	0	0.0220327	0.00179267
GLYMA_15G181500	KRH12596	--	0	0	0	0.001045	0.0595747	0.00398367	0.009368	0.000806667	0	0.0220327	0.00179267
GLYMA_15G181500	KRH12597	--	0	0	0	0.001045	0.0595747	0.00398367	0.009368	0.000806667	0	0.0220327	0.00179267
GLYMA_15G181400	KRH12592	2.89767	1.82168	2.91846	3.56263	1.59251	3.87575	1.78848	3.79044	2.92401	1.88585	4.00783	3.48066
GLYMA_15G181400	KRH12593	2.89767	1.82168	2.91846	3.56263	1.59251	3.87575	1.78848	3.79044	2.92401	1.88585	4.00783	3.48066
GLYMA_18G270200	KRH01336	--	--	--	--	--	--	--	--	--	--	--	--
GLYMA_18G270200	KRH01338	--	--	--	--	--	--	--	--	--	--	--	--
GLYMA_18G270200	KRH01339	--	--	--	--	--	--	--	--	--	--	--	--
GLYMA_18G270200	KRH01337	--	--	--	--	--	--	--	--	--	--	--	--
GLYMA_16G099600	KRH07627	5.18474	21.7998	22.3798	3.40495	21.1222	13.9035	49.6398	16.824	3.51587	20.3571	11.3617	6.39081
GLYMA_16G099600	KRH07628	5.18474	21.7998	22.3798	3.40495	21.1222	13.9035	49.6398	16.824	3.51587	20.3571	11.3617	6.39081
GLYMA_15G181200	KRH12590	1.29384	1.06469	1.31045	1.77752	0.57849	1.68915	1.15708	1.40112	1.60573	1.05822	1.40295	1.72928
GLYMA_16G099400	KRH07625	0	--	--	0.00907667	--	--	--	--	--	--	--	--
GLYMA_19G092300	KRG94542	2.95252	2.55991	3.05795	3.13579	2.56131	4.15463	1.49407	3.04213	2.60154	2.04249	2.51802	3.21261
GLYMA_19G092300	KRG94543	2.95252	2.55991	3.05795	3.13579	2.56131	4.15463	1.49407	3.04213	2.60154	2.04249	2.51802	3.21261
GLYMA_19G092300	KRG94541	2.95252	2.55991	3.05795	3.13579	2.56131	4.15463	1.49407	3.04213	2.60154	2.04249	2.51802	3.21261
GLYMA_19G092300	KRG94544	2.95252	2.55991	3.05795	3.13579	2.56131	4.15463	1.49407	3.04213	2.60154	2.04249	2.51802	3.21261
GLYMA_13G204400	KRH20849	3.23505	1.20503	1.79165	4.32508	1.18432	2.7249	1.29241	1.78301	4.0994	1.4016	1.45086	7.76663
GLYMA_13G204400	KRH20848	3.23505	1.20503	1.79165	4.32508	1.18432	2.7249	1.29241	1.78301	4.0994	1.4016	1.45086	7.76663
GLYMA_13G204400	KRH20847	3.23505	1.20503	1.79165	4.32508	1.18432	2.7249	1.29241	1.78301	4.0994	1.4016	1.45086	7.76663
GLYMA_13G204400	KRH20846	3.23505	1.20503	1.79165	4.32508	1.18432	2.7249	1.29241	1.78301	4.0994	1.4016	1.45086	7.76663
GLYMA_13G204300	KRH20845	53.8079	0.00604233	0.260515	77.2627	--	0.126644	0	0.150674	95.6909	0	0.184042	69.5603
GLYMA_13G204200	KRH20844	3.81975	5.055	9.19445	4.55616	5.40343	10.474	3.77829	4.75213	2.58201	4.31619	4.63513	3.04728
GLYMA_13G203900	KRH20841	0.0266563	--	0.0240507	0.118624	--	2.61129	0	0.598671	0.0966633	0	0.208866	0.00756267
GLYMA_13G203900	KRH20840	0.0266563	--	0.0240507	0.118624	--	2.61129	0	0.598671	0.0966633	0	0.208866	0.00756267
GLYMA_13G204100	KRH20843	34.9756	10.0684	6.62691	24.8732	9.30448	7.99281	12.3885	7.95208	27.777	8.81682	6.8212	28.7305
GLYMA_13G204000	KRH20842	5.50469	1.91068	3.3392	7.17979	1.85018	4.40862	1.55918	3.59904	6.9885	1.91434	4.55839	6.5214
GLYMA_11G032100	KRH28067	0.977516	0.0498383	0.477907	0.974489	0.0593873	0.311995	0.00636233	0.250467	0.653013	0.0143763	0.30611	0.868187
GLYMA_11G032100	KRH28068	0.977516	0.0498383	0.477907	0.974489	0.0593873	0.311995	0.00636233	0.250467	0.653013	0.0143763	0.30611	0.868187
GLYMA_13G255100	KRH21712	2.96986	4.47392	5.01139	2.86873	4.35815	4.8852	4.9304	4.38864	3.0804	5.68396	7.08291	4.34565
GLYMA_13G254900	KRH21710	12.9373	4.48701	6.26676	12.824	3.13509	7.3908	5.46128	10.4079	17.1108	3.94363	9.08145	10.7072
GLYMA_13G255000	KRH21711	--	--	0.063299	--	--	0.0643053	--	--	--	--	0.0648887	0
GLYMA_11G121300	KRH29521	9.53646	11.5619	6.82002	11.3645	10.0688	7.58474	11.5448	7.161	9.3961	11.2494	7.40032	11.324
GLYMA_11G121300	KRH29522	9.53646	11.5619	6.82002	11.3645	10.0688	7.58474	11.5448	7.161	9.3961	11.2494	7.40032	11.324
GLYMA_11G121200	KRH29520	4.30882	1.66925	1.91802	5.18952	1.32374	2.58899	2.1726	3.00419	5.00486	1.59384	2.09858	5.5988
GLYMA_11G121400	KRH29523	0.128579	0.029968	0.445997	0.25445	0.048172	1.15424	0.046979	0.742874	0.30187	0.008649	1.02666	0.563426
GLYMA_11G121400	KRH29525	0.128579	0.029968	0.445997	0.25445	0.048172	1.15424	0.046979	0.742874	0.30187	0.008649	1.02666	0.563426
GLYMA_11G121400	KRH29524	0.128579	0.029968	0.445997	0.25445	0.048172	1.15424	0.046979	0.742874	0.30187	0.008649	1.02666	0.563426
GLYMA_11G121600	KRH29527	2.47	3.82476	6.54198	3.21078	3.63347	5.21725	3.4005	4.74495	2.86281	3.82165	3.62193	3.13519
GLYMA_11G121500	KRH29526	0.0912113	0.018331	0.332347	0.159536	0.0159537	0.193516	0.0667077	0.188639	0.156001	0.0465317	0.200992	0.069063
GLYMA_11G121700	KRH29529	0.496726	28.7897	37.7046	0.326448	42.0079	16.7599	55.9686	13.3917	0.781983	54.1097	10.3633	1.26432
GLYMA_11G121700	KRH29528	0.496726	28.7897	37.7046	0.326448	42.0079	16.7599	55.9686	13.3917	0.781983	54.1097	10.3633	1.26432
GLYMA_14G164600	KRH16601	8.27615	2.35705	2.27436	8.74719	2.08909	2.89341	2.72634	2.38163	7.5386	1.95773	2.1977	6.38391
GLYMA_14G164600	KRH16599	8.27615	2.35705	2.27436	8.74719	2.08909	2.89341	2.72634	2.38163	7.5386	1.95773	2.1977	6.38391
GLYMA_14G164600	KRH16602	8.27615	2.35705	2.27436	8.74719	2.08909	2.89341	2.72634	2.38163	7.5386	1.95773	2.1977	6.38391
GLYMA_14G164600	KRH16600	8.27615	2.35705	2.27436	8.74719	2.08909	2.89341	2.72634	2.38163	7.5386	1.95773	2.1977	6.38391
GLYMA_20G010000	KRG89235	0.198338	--	--	0.0792917	--	--	0.0261063	0	0.316803	0	0	0.103686
GLYMA_18G269900	KRH01333	2.2196	1.03652	2.3436	2.58797	1.49534	1.8768	1.11117	1.43309	2.3758	1.85208	1.3077	3.66511
GLYMA_11G032200	KRH28069	21.9285	5.03064	5.65001	22.0683	7.92731	2.13003	5.13016	3.9382	16.8148	3.24769	3.46378	21.9431
GLYMA_11G183800	KRH30440	5.56595	5.11511	5.3863	6.04666	5.09364	5.38986	5.17925	4.97655	5.95484	5.06501	4.56125	6.89877
GLYMA_11G183800	KRH30435	5.56595	5.11511	5.3863	6.04666	5.09364	5.38986	5.17925	4.97655	5.95484	5.06501	4.56125	6.89877
GLYMA_11G183800	KRH30437	5.56595	5.11511	5.3863	6.04666	5.09364	5.38986	5.17925	4.97655	5.95484	5.06501	4.56125	6.89877
GLYMA_11G183800	KRH30436	5.56595	5.11511	5.3863	6.04666	5.09364	5.38986	5.17925	4.97655	5.95484	5.06501	4.56125	6.89877
GLYMA_11G183800	KRH30439	5.56595	5.11511	5.3863	6.04666	5.09364	5.38986	5.17925	4.97655	5.95484	5.06501	4.56125	6.89877
GLYMA_11G183800	KRH30438	5.56595	5.11511	5.3863	6.04666	5.09364	5.38986	5.17925	4.97655	5.95484	5.06501	4.56125	6.89877
GLYMA_11G183900	KRH30441	1.0683	0.570694	0.702032	1.425	0.986423	0.910168	0.50599	0.514882	0.667733	0.252123	0.363436	0.64856
GLYMA_11G184000	KRH30442	0.731447	1.68617	0.9052	0.685183	1.31221	0.412118	0.517882	1.20222	0.763951	0.667376	0.806081	0.897529
GLYMA_11G184100	KRH30443	0.0284377	0.124868	0.0163933	0.0375737	0.110433	0.00269	0.291762	0.011613	0.0331443	0.074102	0.042529	0.08631
GLYMA_11G184100	KRH30444	0.0284377	0.124868	0.0163933	0.0375737	0.110433	0.00269	0.291762	0.011613	0.0331443	0.074102	0.042529	0.08631
GLYMA_11G184100	KRH30445	0.0284377	0.124868	0.0163933	0.0375737	0.110433	0.00269	0.291762	0.011613	0.0331443	0.074102	0.042529	0.08631
GLYMA_18G269700	KRH01331	0.022035	0.00803533	0.0994663	0.017717	--	0.257861	0	0.180716	0.0247953	0	0.109233	0.0602387
GLYMA_03G238300	KRH68563	4.76818	2.80344	4.703	5.87313	2.03244	5.94333	2.91644	5.46753	7.25563	3.28843	4.5519	5.38326
GLYMA_03G238300	KRH68560	4.76818	2.80344	4.703	5.87313	2.03244	5.94333	2.91644	5.46753	7.25563	3.28843	4.5519	5.38326
GLYMA_03G238300	KRH68562	4.76818	2.80344	4.703	5.87313	2.03244	5.94333	2.91644	5.46753	7.25563	3.28843	4.5519	5.38326
GLYMA_03G238300	KRH68561	4.76818	2.80344	4.703	5.87313	2.03244	5.94333	2.91644	5.46753	7.25563	3.28843	4.5519	5.38326
GLYMA_06G225200	KRH55024	--	--	--	--	--	--	--	--	--	--	--	--
GLYMA_11G184200	KRH30446	4.30445	3.68885	3.8898	5.24969	3.81561	4.30798	4.01445	4.65422	4.74956	3.0774	3.87426	5.4494
GLYMA_11G184300	KRH30447	--	--	0	--	--	--	--	0.0285597	0	--	--	--
GLYMA_11G184400	KRH30448	0.0124407	0.009357	--	0.0389457	0.031783	0	0.00964533	0	0.0566727	0.021151	0.0589823	0.039265
GLYMA_11G184500	KRH30449	2.60397	0.698451	5.06616	3.17705	1.01935	4.57	1.41623	5.13513	3.42781	0.993572	3.25768	3.44819
GLYMA_13G372700	KRH23714	4.01836	2.70601	5.63008	4.64579	2.96538	6.22381	2.63501	5.86354	4.11059	3.04185	5.54547	5.14216
GLYMA_13G372800	KRH23715	--	--	0	--	--	0	--	0.005408	0	--	0.0355467	0
GLYMA_13G372800	KRH23716	--	--	0	--	--	0	--	0.005408	0	--	0.0355467	0
GLYMA_13G372900	KRH23717	0.805478	5.54961	18.4204	1.03745	7.27663	20.0481	5.5629	16.1893	0.910217	6.00316	14.545	0.952473
GLYMA_13G372900	KRH23718	0.805478	5.54961	18.4204	1.03745	7.27663	20.0481	5.5629	16.1893	0.910217	6.00316	14.545	0.952473
GLYMA_13G372900	KRH23719	0.805478	5.54961	18.4204	1.03745	7.27663	20.0481	5.5629	16.1893	0.910217	6.00316	14.545	0.952473
GLYMA_13G372900	KRH23720	0.805478	5.54961	18.4204	1.03745	7.27663	20.0481	5.5629	16.1893	0.910217	6.00316	14.545	0.952473
GLYMA_13G372600	KRH23710	11.7878	5.62882	5.57756	13.0768	6.21074	6.49046	7.83853	8.0988	12.5465	5.57347	7.1206	13.1371
GLYMA_13G372600	KRH23711	11.7878	5.62882	5.57756	13.0768	6.21074	6.49046	7.83853	8.0988	12.5465	5.57347	7.1206	13.1371
GLYMA_13G372600	KRH23712	11.7878	5.62882	5.57756	13.0768	6.21074	6.49046	7.83853	8.0988	12.5465	5.57347	7.1206	13.1371
GLYMA_13G372600	KRH23713	11.7878	5.62882	5.57756	13.0768	6.21074	6.49046	7.83853	8.0988	12.5465	5.57347	7.1206	13.1371
GLYMA_13G372600	KRH23709	11.7878	5.62882	5.57756	13.0768	6.21074	6.49046	7.83853	8.0988	12.5465	5.57347	7.1206	13.1371
GLYMA_10G040600	KRH32253	0.362129	1.66919	6.78786	0.677118	2.64961	3.79621	1.96266	5.25851	0.506089	2.29169	5.30424	0.243935
GLYMA_10G040500	KRH32252	8.59918	0	0.449281	13.5476	0.00687433	1.06095	0	0.707391	11.6347	0	0.854063	10.3117
GLYMA_10G040400	KRH32251	6.51024	3.00038	2.99242	5.85029	2.72262	3.26719	2.5406	2.4795	6.32815	1.89439	1.62023	7.26914
GLYMA_03G264600	KRH69037	8.89203	8.94119	7.97368	11.7978	7.99526	8.8841	8.46868	8.27935	10.4916	8.06655	7.0271	10.9972
GLYMA_03G264600	KRH69036	8.89203	8.94119	7.97368	11.7978	7.99526	8.8841	8.46868	8.27935	10.4916	8.06655	7.0271	10.9972
GLYMA_03G264600	KRH69035	8.89203	8.94119	7.97368	11.7978	7.99526	8.8841	8.46868	8.27935	10.4916	8.06655	7.0271	10.9972
GLYMA_04G058900	KRH61628	18.7932	54.2647	42.5266	24.6992	51.7784	50.6111	61.059	54.7601	19.0623	48.432	38.6406	22.2035
GLYMA_04G059000	KRH61629	10.3947	9.9924	10.2002	9.6715	8.69448	10.8865	10.2667	11.1596	7.36416	9.29281	10.5269	9.20369
GLYMA_04G059000	KRH61630	10.3947	9.9924	10.2002	9.6715	8.69448	10.8865	10.2667	11.1596	7.36416	9.29281	10.5269	9.20369
GLYMA_03G264400	KRH69033	3.31696	2.3686	4.01756	3.80061	1.78306	4.01061	2.59441	3.90147	3.32197	2.8987	4.95353	4.03541
GLYMA_03G264400	KRH69032	3.31696	2.3686	4.01756	3.80061	1.78306	4.01061	2.59441	3.90147	3.32197	2.8987	4.95353	4.03541
GLYMA_03G264400	KRH69031	3.31696	2.3686	4.01756	3.80061	1.78306	4.01061	2.59441	3.90147	3.32197	2.8987	4.95353	4.03541
GLYMA_03G264400	KRH69030	3.31696	2.3686	4.01756	3.80061	1.78306	4.01061	2.59441	3.90147	3.32197	2.8987	4.95353	4.03541
GLYMA_03G264400	KRH69028	3.31696	2.3686	4.01756	3.80061	1.78306	4.01061	2.59441	3.90147	3.32197	2.8987	4.95353	4.03541
GLYMA_03G264400	KRH69029	3.31696	2.3686	4.01756	3.80061	1.78306	4.01061	2.59441	3.90147	3.32197	2.8987	4.95353	4.03541
GLYMA_04G058400	KRH61622	0.698005	0	2.19818	1.00898	0.00252433	1.60566	0	1.77617	0.772311	0	1.39464	1.67481
GLYMA_04G058400	KRH61623	0.698005	0	2.19818	1.00898	0.00252433	1.60566	0	1.77617	0.772311	0	1.39464	1.67481
GLYMA_04G058200	KRH61620	1.80305	1.037	1.19444	1.7192	0.842505	1.11974	1.11413	0.904297	1.91852	1.14153	1.16348	2.17858
GLYMA_04G058300	KRH61621	6.74387	2.1828	3.01045	8.6086	2.08227	3.64904	2.53158	2.92328	6.218	1.8788	3.01277	6.71294
GLYMA_04G058700	KRH61626	0.0188523	--	0	0.00655633	--	0.018893	0.0165683	0.040672	0.0288647	0	0.0152427	0.057808
GLYMA_04G058800	KRH61627	7.80341	0.822017	2.07975	13.2283	0.872777	1.74296	0.472447	1.43989	6.14152	0.580744	0.706394	9.49545
GLYMA_04G058500	KRH61624	0.0379693	0.00901133	0.111755	0.004611	0.0199463	0.018991	0.0144107	0.0335803	0.070195	0.007551	0.0264587	0.0431677
GLYMA_04G058600	KRH61625	12.5085	7.28561	12.0178	14.3314	7.53499	11.4418	8.75947	13.1248	12.2339	6.69261	12.0275	11.9684
GLYMA_10G040800	KRH32255	4.01955	2.62247	4.15583	5.16458	2.30512	6.1536	2.45653	5.25823	4.8415	2.5279	4.69767	5.47433
GLYMA_10G040700	KRH32254	14.7124	1.36693	2.28381	11.3807	1.69608	2.17973	1.78178	1.90519	16.1276	1.18904	2.33658	9.32626
GLYMA_19G092200	KRG94540	--	--	--	--	--	--	--	--	--	--	--	--
GLYMA_17G177400	KRH04658	--	--	--	--	--	--	--	--	--	--	--	--
GLYMA_17G177500	KRH04659	0.233573	0	0.0210603	0.252463	0.00793767	0.0503257	0	0.00710267	0.203293	0.00822333	0.036035	0.468481
GLYMA_06G165300	KRH54116	2.32883	0.576186	1.21324	2.84819	0.701567	0.94171	0.36857	0.996566	3.13588	0.26622	0.950883	3.68536
GLYMA_17G176800	KRH04652	0.127941	--	--	0.109209	--	--	--	--	--	--	--	--
GLYMA_17G176900	KRH04653	--	--	--	--	--	--	--	--	--	--	--	--
GLYMA_17G176600	KRH04650	--	--	--	--	--	--	--	--	--	--	--	--
GLYMA_17G176700	KRH04651	0.146931	--	--	0.284512	--	--	0	0	0.230081	0	0	0.028107
GLYMA_17G177200	KRH04656	--	--	--	--	--	--	--	--	--	--	--	--
GLYMA_17G177300	KRH04657	0.742623	--	--	0.740053	--	--	0	0	0.825956	0	0	0.594649
GLYMA_17G177000	KRH04654	0.189884	--	--	0.0957453	--	--	0	0	0.036354	0	0	0.0550813
GLYMA_17G177100	KRH04655	0.0114817	--	--	--	--	--	--	--	--	--	--	--
GLYMA_08G321600	KRH46247	--	--	--	--	--	--	--	--	--	--	--	--
GLYMA_08G321500	KRH46246	--	--	0.0255387	--	--	0.050332	0.010296	0.0334487	0	--	0.0229663	0
GLYMA_08G321400	KRH46245	1.95251	1.15697	68.4326	3.34989	1.85828	66.4387	2.58534	29.6611	4.94205	1.83384	25.8451	4.81747
GLYMA_14G015100	KRH14253	0.057918	1.80904	0.052772	0.134587	2.21668	0	1.29485	0.0220183	0.0609247	0.851424	0.00600867	0.0436613
GLYMA_14G015000	KRH14252	0.106385	0.859107	0.0402453	0.208288	1.0199	0.084269	1.12262	0.017495	0.112085	0.493682	0.092623	0.186591
GLYMA_14G014900	KRH14251	0.303229	0.044344	0.4042	0.249876	0.117008	0.282542	0.104413	0.330118	0.256186	0.117681	0.593737	0.230865
GLYMA_14G014800	KRH14250	59.8809	32.3113	33.5361	64.1191	26.82	38.3204	36.4925	42.2662	65.7776	23.7031	30.8918	64.3977
GLYMA_14G014800	KRH14246	59.8809	32.3113	33.5361	64.1191	26.82	38.3204	36.4925	42.2662	65.7776	23.7031	30.8918	64.3977
GLYMA_14G014800	KRH14247	59.8809	32.3113	33.5361	64.1191	26.82	38.3204	36.4925	42.2662	65.7776	23.7031	30.8918	64.3977
GLYMA_14G014800	KRH14248	59.8809	32.3113	33.5361	64.1191	26.82	38.3204	36.4925	42.2662	65.7776	23.7031	30.8918	64.3977
GLYMA_14G014800	KRH14249	59.8809	32.3113	33.5361	64.1191	26.82	38.3204	36.4925	42.2662	65.7776	23.7031	30.8918	64.3977
GLYMA_14G015400	KRH14257	--	0.134978	--	--	0.0415723	--	0.066364	0	0.0111443	0.0429043	--	--
GLYMA_14G015300	KRH14256	0.0719647	0.200355	0.640805	0.085554	0.083846	0.286319	0.274425	0.272777	0.0217477	0.199222	0.931303	0.0571863
GLYMA_14G015200	KRH14255	0.627114	1.08053	1.83349	0.676639	1.40814	2.40639	0.657125	1.57543	0.592053	1.0414	2.49957	0.442727
GLYMA_14G015200	KRH14254	0.627114	1.08053	1.83349	0.676639	1.40814	2.40639	0.657125	1.57543	0.592053	1.0414	2.49957	0.442727
GLYMA_17G224300	KRH05387	1.44326	2.55518	8.10195	1.41291	2.53883	5.59475	2.91059	2.50268	1.96635	2.73142	2.1918	1.2638
GLYMA_17G224300	KRH05388	1.44326	2.55518	8.10195	1.41291	2.53883	5.59475	2.91059	2.50268	1.96635	2.73142	2.1918	1.2638
GLYMA_08G321300	KRH46243	--	--	--	--	--	--	--	--	--	--	--	--
GLYMA_08G321300	KRH46244	--	--	--	--	--	--	--	--	--	--	--	--
GLYMA_14G015600	KRH14259	7.84857	12.4427	14.137	9.32042	12.7137	14.267	14.061	13.6191	8.85997	14.5619	15.0524	9.99821
GLYMA_14G015600	KRH14260	7.84857	12.4427	14.137	9.32042	12.7137	14.267	14.061	13.6191	8.85997	14.5619	15.0524	9.99821
GLYMA_14G015500	KRH14258	0.186701	2.99032	0.682412	0.270987	3.33755	0.410094	4.15864	0.24002	0.231036	2.58025	0.17932	0.248841
GLYMA_17G223900	KRH05383	18.2969	54.6753	58.8941	18.2226	67.7772	46.348	63.1561	55.8194	14.0918	63.9389	47.896	17.1036
GLYMA_17G223900	KRH05382	18.2969	54.6753	58.8941	18.2226	67.7772	46.348	63.1561	55.8194	14.0918	63.9389	47.896	17.1036
GLYMA_17G223800	KRH05381	0.544937	3.93949	2.98537	0.578013	3.8057	2.43812	5.20745	2.03112	0.604585	3.80798	2.03324	0.913525
GLYMA_17G223800	KRH05380	0.544937	3.93949	2.98537	0.578013	3.8057	2.43812	5.20745	2.03112	0.604585	3.80798	2.03324	0.913525
GLYMA_08G321200	KRH46242	0.0597313	0.044358	0.34221	0.0381447	0.219915	0.127902	0.0701527	0.310723	0.0223397	0.138005	0.140219	0.638332
GLYMA_08G306800	KRH46009	78.64	21.7361	10.948	83.9049	20.5177	10.1164	38.42	18.6269	70.3224	18.928	13.0962	53.2463
GLYMA_08G306700	KRH46008	1.64826	0.0998023	0.510186	1.59709	0.0650943	0.363019	0.058051	0.339802	1.31364	0.0290487	0.356844	1.26382
GLYMA_13G015800	KRH17786	--	--	--	--	--	--	--	--	--	--	--	--
GLYMA_13G015900	KRH17787	--	--	--	--	--	--	--	--	--	--	--	--
GLYMA_13G015300	KRH17780	0.0794117	0.0842453	1.6562	0.157419	1.61553	0.0825033	0.209447	0.143745	0.26308	0.106189	7.65166	0.150008
GLYMA_13G015400	KRH17781	--	--	--	--	--	--	--	--	--	--	--	--
GLYMA_13G015600	KRH17782	--	--	--	--	--	--	--	--	--	--	--	--
GLYMA_13G015500	KRH17783	--	--	--	--	--	--	--	--	--	--	--	--
GLYMA_08G306000	KRH46001	2.97806	1.63114	3.49902	3.3422	1.34194	4.41144	1.73891	4.86565	3.46917	1.38933	4.52103	3.51384
GLYMA_08G305900	KRH46000	1.12512	0.309716	1.59551	1.05857	0.349492	2.2097	0.483846	1.83569	1.13862	0.327001	1.79358	1.22062
GLYMA_08G305900	KRH45999	1.12512	0.309716	1.59551	1.05857	0.349492	2.2097	0.483846	1.83569	1.13862	0.327001	1.79358	1.22062
GLYMA_08G306200	KRH46003	1.12662	15.4864	16.9935	1.42899	16.4813	15.2854	13.7111	19.3723	1.22691	10.9648	11.8518	1.58114
GLYMA_08G321000	KRH46240	1.98153	1.26051	1.34627	2.34624	1.17903	1.68599	1.18191	1.47514	1.77035	1.20145	1.13027	2.43104
GLYMA_08G306400	KRH46005	--	--	--	--	--	--	--	--	--	--	--	--
GLYMA_08G306300	KRH46004	--	0.018386	0.009283	--	0.00905033	0	--	--	--	--	0.0177683	0
GLYMA_08G306600	KRH46007	5.46591	0.501264	5.40587	7.02006	0.162131	11.0163	0.0307273	9.37716	7.3567	0.0148063	8.09747	7.01061
GLYMA_08G306500	KRH46006	--	--	--	--	--	--	--	--	--	--	--	--
GLYMA_15G117100	KRH11557	4.72433	2.88182	3.59149	5.1509	2.07732	3.89558	2.25051	4.14887	4.75343	2.21648	4.14101	4.99186
GLYMA_15G117000	KRH11556	1.5819	0.117519	1.66351	2.24199	0.167476	3.42937	0.0158247	3.56497	2.30814	0.0119757	2.66579	2.04818
GLYMA_15G116900	KRH11555	0.120544	0.00991767	0.0538423	0.152608	0.0236843	0.294545	0.0323377	0.323508	0.0397997	0	0.242094	0.109806
GLYMA_15G116800	KRH11554	0.294119	0.174271	5.50691	0.41298	0.249498	5.2892	0.588362	6.18166	0.199268	0.409065	3.72698	0.211604
GLYMA_15G116700	KRH11553	0.6312	0.262224	2.84286	0.438532	0.073919	6.09425	0.246573	1.57759	0.363139	0.183817	1.31009	0.935152
GLYMA_15G116600	KRH11552	0.0417373	--	0.0232033	0.207875	--	0.146686	0	0	0.0304797	0	0.026219	0.114352
GLYMA_15G116600	KRH11551	0.0417373	--	0.0232033	0.207875	--	0.146686	0	0	0.0304797	0	0.026219	0.114352
GLYMA_15G116500	KRH11550	56.5224	14.6484	26.5876	53.6995	12.8827	32.2676	19.5402	37.0632	60.6757	11.1394	29.077	58.4446
GLYMA_12G199300	KRH26876	0.63658	0.103453	2.5048	0.750078	0.0137677	6.2885	0.00617167	4.69066	0.467962	0.00696067	4.90973	0.391437
GLYMA_12G199400	KRH26877	0.421212	187.118	253.966	0.570068	261.734	196.319	197.765	209.946	0.459868	214.359	143.349	0.382943
GLYMA_12G199100	KRH26874	--	--	--	--	--	--	--	--	--	--	--	--
GLYMA_08G321700	KRH46248	1.24683	0.965901	--	1.89795	0.0130107	--	0.250528	0	0.855422	0.080717	0	0.15612
GLYMA_12G198900	KRH26872	0.00853833	0.300422	--	0.0408113	0.186028	--	0.171363	0	0.00852267	0.211587	0	0.0574073
GLYMA_10G179500	KRH34363	3.57664	6.49484	7.69041	1.63772	5.78865	6.64649	8.61756	5.00503	3.46252	6.1207	5.37436	2.70708
GLYMA_10G179500	KRH34365	3.57664	6.49484	7.69041	1.63772	5.78865	6.64649	8.61756	5.00503	3.46252	6.1207	5.37436	2.70708
GLYMA_10G179500	KRH34364	3.57664	6.49484	7.69041	1.63772	5.78865	6.64649	8.61756	5.00503	3.46252	6.1207	5.37436	2.70708
GLYMA_15G117200	KRH11559	0.771654	0.640634	1.44996	0.857367	0.506365	2.00477	0.542289	1.83174	0.928421	0.643616	2.02454	1.13804
GLYMA_15G117200	KRH11558	0.771654	0.640634	1.44996	0.857367	0.506365	2.00477	0.542289	1.83174	0.928421	0.643616	2.02454	1.13804
GLYMA_10G179400	KRH34362	1.22771	5.34242	85.9881	1.64516	5.36944	32.6677	1.87569	34.9047	1.16982	1.18123	44.6826	0.626893
GLYMA_15G151900	KRH12099	--	--	--	--	--	--	--	--	--	--	--	--
GLYMA_15G151800	KRH12098	--	0.019011	--	0	0.010411	--	0.00627967	--	--	0	0	0.008053
GLYMA_15G151700	KRH12097	0.291788	2.44734	0.493408	0.192877	2.02966	0.150532	3.79847	0.45713	0.304795	3.52472	0.191809	0.729654
GLYMA_15G151600	KRH12096	3.0849	0.0204857	--	4.18125	0	--	0.0383627	0	2.58065	0.178994	0	4.56028
GLYMA_15G151500	KRH12095	0.002864	--	0.00385333	0	--	0	--	--	--	0	0.00846433	0.006032
GLYMA_15G151400	KRH12094	--	--	--	--	--	--	--	--	--	--	--	--
GLYMA_15G151300	KRH12093	4.15105	20.5608	3.79242	5.75797	15.4771	1.95175	11.709	3.30718	4.60913	24.7654	2.08724	8.89705
GLYMA_15G151200	KRH12092	1.13067	2.80846	0.236545	1.26489	2.629	0.130561	7.14007	0.700259	1.84552	4.76398	0.376299	2.89265
GLYMA_15G151100	KRH12091	0.776207	2.7207	1.38782	0.752999	0.812528	0.328643	3.1944	0.612326	0.778421	3.77512	0.213299	4.86081
GLYMA_15G151000	KRH12090	0.154273	1.86244	0.552574	0.30129	1.34456	0.318172	2.03358	0.450334	0.305833	2.90409	0.402944	0.404276
GLYMA_15G151000	KRH12088	0.154273	1.86244	0.552574	0.30129	1.34456	0.318172	2.03358	0.450334	0.305833	2.90409	0.402944	0.404276
GLYMA_15G151000	KRH12089	0.154273	1.86244	0.552574	0.30129	1.34456	0.318172	2.03358	0.450334	0.305833	2.90409	0.402944	0.404276
GLYMA_15G151000	KRH12086	0.154273	1.86244	0.552574	0.30129	1.34456	0.318172	2.03358	0.450334	0.305833	2.90409	0.402944	0.404276
GLYMA_15G151000	KRH12087	0.154273	1.86244	0.552574	0.30129	1.34456	0.318172	2.03358	0.450334	0.305833	2.90409	0.402944	0.404276
GLYMA_10G179700	KRH34367	13.9765	18.9309	35.6476	15.919	23.5672	45.2284	14.3764	29.731	13.2274	16.7722	23.8783	12.9844
GLYMA_10G179700	KRH34372	13.9765	18.9309	35.6476	15.919	23.5672	45.2284	14.3764	29.731	13.2274	16.7722	23.8783	12.9844
GLYMA_10G179700	KRH34371	13.9765	18.9309	35.6476	15.919	23.5672	45.2284	14.3764	29.731	13.2274	16.7722	23.8783	12.9844
GLYMA_10G179700	KRH34369	13.9765	18.9309	35.6476	15.919	23.5672	45.2284	14.3764	29.731	13.2274	16.7722	23.8783	12.9844
GLYMA_10G179700	KRH34368	13.9765	18.9309	35.6476	15.919	23.5672	45.2284	14.3764	29.731	13.2274	16.7722	23.8783	12.9844
GLYMA_10G179700	KRH34370	13.9765	18.9309	35.6476	15.919	23.5672	45.2284	14.3764	29.731	13.2274	16.7722	23.8783	12.9844
GLYMA_10G179600	KRH34366	2.79482	0.128412	0.0785527	2.81493	0.053781	0.078733	0.705897	0.096582	2.82083	1.8682	0.100628	2.85171
GLYMA_17G231900	KRH05529	1.50309	0.0193787	0.510698	2.03373	0.0629957	0.291861	0	0.471362	1.14574	0	0.338364	2.12759
GLYMA_17G231800	KRH05528	34.2847	11.2673	13.0023	38.5089	10.0859	15.3495	10.8571	17.4373	36.0301	7.79411	13.7538	34.8873
GLYMA_17G231800	KRH05527	34.2847	11.2673	13.0023	38.5089	10.0859	15.3495	10.8571	17.4373	36.0301	7.79411	13.7538	34.8873
GLYMA_17G231700	KRH05523	15.2256	7.39257	5.97912	13.3173	6.76245	7.05219	9.13727	7.44178	13.4686	6.18806	7.10328	13.5146
GLYMA_17G231700	KRH05526	15.2256	7.39257	5.97912	13.3173	6.76245	7.05219	9.13727	7.44178	13.4686	6.18806	7.10328	13.5146
GLYMA_17G231700	KRH05525	15.2256	7.39257	5.97912	13.3173	6.76245	7.05219	9.13727	7.44178	13.4686	6.18806	7.10328	13.5146
GLYMA_17G231700	KRH05524	15.2256	7.39257	5.97912	13.3173	6.76245	7.05219	9.13727	7.44178	13.4686	6.18806	7.10328	13.5146
GLYMA_17G231600	KRH05522	12.8991	10.7353	13.0919	12.4784	9.51654	13.2283	10.2815	12.4712	11.5181	11.3124	9.76919	12.8261
GLYMA_17G231500	KRH05521	0	0.018798	0.0240443	0.0133053	--	0.0656423	0	0.015566	0.0324537	0	0.0599157	0.013725
GLYMA_17G231400	KRH05520	7.73516	1.40614	3.81784	9.41822	1.19008	3.98217	1.33851	5.23145	10.2501	0.859713	4.62079	7.13703
GLYMA_02G141000	KRH71319	16.0229	15.1929	5.65979	15.744	11.0296	8.50087	19.8271	8.62281	18.7182	12.9705	6.5851	20.7246
GLYMA_02G141000	KRH71318	16.0229	15.1929	5.65979	15.744	11.0296	8.50087	19.8271	8.62281	18.7182	12.9705	6.5851	20.7246
GLYMA_02G141000	KRH71317	16.0229	15.1929	5.65979	15.744	11.0296	8.50087	19.8271	8.62281	18.7182	12.9705	6.5851	20.7246
GLYMA_02G141000	KRH71316	16.0229	15.1929	5.65979	15.744	11.0296	8.50087	19.8271	8.62281	18.7182	12.9705	6.5851	20.7246
GLYMA_02G141000	KRH71315	16.0229	15.1929	5.65979	15.744	11.0296	8.50087	19.8271	8.62281	18.7182	12.9705	6.5851	20.7246
GLYMA_02G141000	KRH71320	16.0229	15.1929	5.65979	15.744	11.0296	8.50087	19.8271	8.62281	18.7182	12.9705	6.5851	20.7246
GLYMA_02G141000	KRH71321	16.0229	15.1929	5.65979	15.744	11.0296	8.50087	19.8271	8.62281	18.7182	12.9705	6.5851	20.7246
GLYMA_02G140900	KRH71314	74.7246	49.0686	67.6907	84.2288	49.7236	104.663	34.5077	94.0895	74.9047	30.8463	87.7338	76.9751
GLYMA_02G140800	KRH71313	1.51221	0.4742	1.10865	0.889321	0.265965	1.98017	0.458761	1.31401	1.28283	0.506167	1.23168	1.06371
GLYMA_02G140700	KRH71312	0.351972	0.100505	0.374339	0.291965	0.068456	0.713166	0.070024	0.325971	0.260043	0.104279	0.676652	0.325185
GLYMA_02G140600	KRH71311	--	0.00629967	0.00713567	--	0.0123077	0	0.00698733	0.007147	0	--	0.0154013	0
GLYMA_02G140500	KRH71310	0.00455133	--	0.0302287	0.00749433	--	0.0313683	--	--	--	--	--	--
GLYMA_16G154900	RCW18979	4.95147	3.78727	3.00872	4.12535	3.81175	2.94865	6.90745	3.29441	4.03682	3.24265	0.908287	5.01444
GLYMA_16G144200	RCW18978	4.85608	6.61228	7.62278	6.01924	5.79861	8.7513	5.80047	8.68847	5.3662	6.00301	8.669	6.41503
GLYMA_16G144200	RCW18977	4.85608	6.61228	7.62278	6.01924	5.79861	8.7513	5.80047	8.68847	5.3662	6.00301	8.669	6.41503
GLYMA_16G144200	RCW18976	4.85608	6.61228	7.62278	6.01924	5.79861	8.7513	5.80047	8.68847	5.3662	6.00301	8.669	6.41503
GLYMA_15G034800	KRH10208	3.76422	2.22512	6.26788	5.40261	2.22536	8.2778	2.25336	7.26419	4.76861	1.98841	6.262	5.86469
GLYMA_15G034800	KRH10209	3.76422	2.22512	6.26788	5.40261	2.22536	8.2778	2.25336	7.26419	4.76861	1.98841	6.262	5.86469
GLYMA_15G034800	KRH10210	3.76422	2.22512	6.26788	5.40261	2.22536	8.2778	2.25336	7.26419	4.76861	1.98841	6.262	5.86469
GLYMA_15G034100	KRH10200	1.4865	2.55824	6.26725	1.40992	4.45229	4.81749	2.4357	3.19592	1.69955	5.38161	4.86921	1.86015
GLYMA_15G034100	KRH10198	1.4865	2.55824	6.26725	1.40992	4.45229	4.81749	2.4357	3.19592	1.69955	5.38161	4.86921	1.86015
GLYMA_15G034100	KRH10199	1.4865	2.55824	6.26725	1.40992	4.45229	4.81749	2.4357	3.19592	1.69955	5.38161	4.86921	1.86015
GLYMA_15G034200	KRH10201	3.5673	2.78401	2.3204	4.17259	2.90882	3.93293	3.44297	3.02653	3.01005	2.8731	2.06288	4.26251
GLYMA_15G034300	KRH10202	4.2767	0.054528	1.06035	5.33881	0.0407053	3.05703	0.002376	3.21673	6.34569	0	3.07018	5.23754
GLYMA_15G034400	KRH10203	0.032429	0	0.613131	0.0109667	0.056502	0.525011	0.045314	0.493222	0.0358563	0.0475567	0.371987	0.0228273
GLYMA_15G034500	KRH10204	0.24147	0.00919533	0.190769	0.185309	0.0302443	0.11661	0.00870333	0.074516	0.471231	0	0.0799593	0.268535
GLYMA_15G034600	KRH10205	0.596978	4.76154	0.685774	1.00703	4.49407	0.569341	8.57201	0.528656	0.707212	2.59461	0.512389	0.67431
GLYMA_15G034700	KRH10206	4.6411	0.592306	1.44474	3.03875	0.506239	1.67335	1.13231	2.45089	4.61158	0.805219	1.6815	3.72995
GLYMA_15G034700	KRH10207	4.6411	0.592306	1.44474	3.03875	0.506239	1.67335	1.13231	2.45089	4.61158	0.805219	1.6815	3.72995
GLYMA_01G194300	KRH77131	3.08425	3.12735	2.47451	4.15285	2.3294	2.26913	2.54478	2.31028	3.41801	2.19381	1.94449	4.46239
GLYMA_01G194300	KRH77130	3.08425	3.12735	2.47451	4.15285	2.3294	2.26913	2.54478	2.31028	3.41801	2.19381	1.94449	4.46239
GLYMA_05G173100	KRH59238	6.87083	1.06763	7.77448	7.81777	0.829515	8.10695	0.721653	4.41185	8.113	0.666944	5.57772	7.05946
GLYMA_05G173100	KRH59239	6.87083	1.06763	7.77448	7.81777	0.829515	8.10695	0.721653	4.41185	8.113	0.666944	5.57772	7.05946
GLYMA_05G173100	KRH59236	6.87083	1.06763	7.77448	7.81777	0.829515	8.10695	0.721653	4.41185	8.113	0.666944	5.57772	7.05946
GLYMA_05G173100	KRH59237	6.87083	1.06763	7.77448	7.81777	0.829515	8.10695	0.721653	4.41185	8.113	0.666944	5.57772	7.05946
GLYMA_05G173100	KRH59234	6.87083	1.06763	7.77448	7.81777	0.829515	8.10695	0.721653	4.41185	8.113	0.666944	5.57772	7.05946
GLYMA_05G173100	KRH59235	6.87083	1.06763	7.77448	7.81777	0.829515	8.10695	0.721653	4.41185	8.113	0.666944	5.57772	7.05946
GLYMA_05G173100	KRH59233	6.87083	1.06763	7.77448	7.81777	0.829515	8.10695	0.721653	4.41185	8.113	0.666944	5.57772	7.05946
GLYMA_15G248200	KRH13573	7.92808	11.2406	4.45098	9.64334	6.60456	5.1253	10.2154	5.95349	9.46612	8.28282	6.88238	11.9323
GLYMA_15G248200	KRH13572	7.92808	11.2406	4.45098	9.64334	6.60456	5.1253	10.2154	5.95349	9.46612	8.28282	6.88238	11.9323
GLYMA_15G248200	KRH13571	7.92808	11.2406	4.45098	9.64334	6.60456	5.1253	10.2154	5.95349	9.46612	8.28282	6.88238	11.9323
GLYMA_15G248200	KRH13570	7.92808	11.2406	4.45098	9.64334	6.60456	5.1253	10.2154	5.95349	9.46612	8.28282	6.88238	11.9323
GLYMA_15G248200	KRH13574	7.92808	11.2406	4.45098	9.64334	6.60456	5.1253	10.2154	5.95349	9.46612	8.28282	6.88238	11.9323
GLYMA_15G248200	KRH13566	7.92808	11.2406	4.45098	9.64334	6.60456	5.1253	10.2154	5.95349	9.46612	8.28282	6.88238	11.9323
GLYMA_15G248200	KRH13567	7.92808	11.2406	4.45098	9.64334	6.60456	5.1253	10.2154	5.95349	9.46612	8.28282	6.88238	11.9323
GLYMA_15G248200	KRH13568	7.92808	11.2406	4.45098	9.64334	6.60456	5.1253	10.2154	5.95349	9.46612	8.28282	6.88238	11.9323
GLYMA_15G248200	KRH13569	7.92808	11.2406	4.45098	9.64334	6.60456	5.1253	10.2154	5.95349	9.46612	8.28282	6.88238	11.9323
GLYMA_15G248500	KRH13577	139.126	359.937	508.511	167.102	392.494	515.288	390.006	453.17	166.207	432.259	982.845	144.942
GLYMA_15G248400	KRH13576	21.8617	4.70099	3.32266	23.6119	1.78808	3.11153	1.89713	5.19468	17.3857	1.75132	3.52454	34.3702
GLYMA_15G248300	KRH13575	0.0558917	2.34563	8.34139	0.273258	3.16666	8.24163	1.98776	9.60975	0.072604	2.68579	5.82792	0.0192473
GLYMA_15G248700	KRH13579	--	--	--	--	--	--	--	--	--	--	--	--
GLYMA_15G248600	KRH13578	25.4588	1789.23	777.662	14.8202	1572.55	809.374	2977.29	758.883	28.7336	2231.75	1077.64	19.2612
GLYMA_08G183900	KRH43983	13.4784	7.79228	8.70362	13.5872	6.11482	9.81968	9.34543	9.79481	11.3883	7.33607	9.96832	12.0075
GLYMA_08G183900	KRH43982	13.4784	7.79228	8.70362	13.5872	6.11482	9.81968	9.34543	9.79481	11.3883	7.33607	9.96832	12.0075
GLYMA_08G183900	KRH43985	13.4784	7.79228	8.70362	13.5872	6.11482	9.81968	9.34543	9.79481	11.3883	7.33607	9.96832	12.0075
GLYMA_08G183900	KRH43984	13.4784	7.79228	8.70362	13.5872	6.11482	9.81968	9.34543	9.79481	11.3883	7.33607	9.96832	12.0075
GLYMA_08G183800	KRH43981	--	--	--	0	--	--	--	--	--	0	0	0.13316
GLYMA_08G183700	KRH43980	0.0342473	0.00448733	0.00376833	0.073909	--	0.004135	0	0.00815567	0.0586503	0	0.00504033	0.0296543
GLYMA_08G184100	KRH43987	7.87323	3.7134	9.43402	8.67501	3.81334	12.1031	5.50326	12.8156	9.47546	4.71047	16.5093	9.64641
GLYMA_08G184100	KRH43988	7.87323	3.7134	9.43402	8.67501	3.81334	12.1031	5.50326	12.8156	9.47546	4.71047	16.5093	9.64641
GLYMA_08G184000	KRH43986	2.91674	2.51068	3.72017	3.68363	2.34167	5.42461	2.5228	4.31483	3.76722	1.61641	3.30161	3.72463
GLYMA_10G075300	KRH32780	5.16711	2.92263	4.1727	5.89441	2.43065	5.74607	2.81846	4.74382	5.85378	2.60452	5.13683	5.97628
GLYMA_10G075300	KRH32781	5.16711	2.92263	4.1727	5.89441	2.43065	5.74607	2.81846	4.74382	5.85378	2.60452	5.13683	5.97628
GLYMA_08G184200	KRH43989	1.1398	0.026927	0.861963	1.8456	0.0351587	1.98688	0.037518	1.64362	1.77507	0.0308473	1.71176	1.90843
GLYMA_08G184200	KRH43990	1.1398	0.026927	0.861963	1.8456	0.0351587	1.98688	0.037518	1.64362	1.77507	0.0308473	1.71176	1.90843
GLYMA_19G107300	KRG94757	9.14261	7.88765	9.64271	11.4912	8.51421	10.2906	8.38804	11.4836	11.788	6.77086	13.1568	11.5537
GLYMA_19G107300	KRG94756	9.14261	7.88765	9.64271	11.4912	8.51421	10.2906	8.38804	11.4836	11.788	6.77086	13.1568	11.5537
GLYMA_19G107200	KRG94755	0.37994	--	0.25297	0.266129	--	0.0467877	0	0.025412	0.127991	0	0.003427	0.271704
GLYMA_19G107100	KRG94754	--	--	--	--	--	--	--	--	--	--	--	--
GLYMA_19G107000	KRG94753	0.024987	0.721966	3.64541	0.041406	1.08889	2.8581	1.78917	3.12535	0.177253	2.45332	2.7469	0.159323
GLYMA_19G106900	KRG94752	5.84069	5.29001	4.02527	6.12273	4.63313	4.63955	4.21822	4.5157	4.52335	4.19094	7.12698	5.80826
GLYMA_19G106800	KRG94751	0.187923	516.665	613.208	1.36003	800.108	483.463	491.194	500.569	0.393765	533.25	397.317	0.595043
GLYMA_19G106700	KRG94750	49.6051	0.0226337	0.57267	49.7583	0.028095	1.25472	0.119318	1.41058	99.4017	0.0294817	0.992988	67.0681
GLYMA_19G107500	KRG94759	5.97338	4.08981	5.14074	6.5658	4.02317	6.64944	3.28299	4.52232	5.36089	3.59812	5.35291	6.183
GLYMA_19G107500	KRG94761	5.97338	4.08981	5.14074	6.5658	4.02317	6.64944	3.28299	4.52232	5.36089	3.59812	5.35291	6.183
GLYMA_19G107500	KRG94760	5.97338	4.08981	5.14074	6.5658	4.02317	6.64944	3.28299	4.52232	5.36089	3.59812	5.35291	6.183
GLYMA_19G107400	KRG94758	1.33397	1.25031	0.60469	1.89026	1.17515	0.920454	1.21145	1.00895	1.2901	1.23694	0.791675	2.04091
GLYMA_02G064400	KRH70040	28.6993	--	--	20.6834	--	--	0	0	9.83061	0	0	35.3977
GLYMA_02G064500	KRH70041	16.0488	5.7884	7.23226	18.2956	5.47663	6.79993	6.48437	7.9989	18.9438	4.6759	6.50166	17.1159
GLYMA_02G064500	KRH70042	16.0488	5.7884	7.23226	18.2956	5.47663	6.79993	6.48437	7.9989	18.9438	4.6759	6.50166	17.1159
GLYMA_02G064600	KRH70043	1.53781	1.45969	0.528641	2.20351	1.30332	0.280029	1.50412	0.411995	1.49252	1.38845	0.481522	1.63478
GLYMA_02G064700	KRH70044	0.441695	734.031	858.508	1.4727	899.733	654.22	592.688	527.829	0.657927	617.635	495.913	0.45736
GLYMA_02G064700	KRH70045	0.441695	734.031	858.508	1.4727	899.733	654.22	592.688	527.829	0.657927	617.635	495.913	0.45736
GLYMA_02G064700	KRH70046	0.441695	734.031	858.508	1.4727	899.733	654.22	592.688	527.829	0.657927	617.635	495.913	0.45736
GLYMA_02G064800	KRH70047	10.7099	2.43182	4.96923	12.7321	2.28893	5.75898	2.67763	5.8105	11.3187	2.07163	5.08764	11.1261
GLYMA_02G064900	KRH70048	15.737	7.32836	7.28133	13.2992	6.5271	7.49591	11.0743	9.91591	13.4538	6.80452	5.44179	14.0745
GLYMA_02G065000	KRH70049	0.0700367	0.093647	0.689096	0.0533473	0.294314	0.819874	0.113273	0.575409	0.112042	0.250284	0.898391	0.035836
GLYMA_04G001500	KRH60639	0.348641	30.891	113.296	0.720645	46.807	105.492	42.8883	74.9098	0.224387	35.4916	62.4609	0.586815
GLYMA_04G001500	KRH60638	0.348641	30.891	113.296	0.720645	46.807	105.492	42.8883	74.9098	0.224387	35.4916	62.4609	0.586815
GLYMA_08G221000	RCW19279	5.67427	0.473316	2.30606	7.13818	0.46837	3.21923	0.416898	3.0752	6.13674	0.437844	3.23464	7.07479
GLYMA_08G221000	RCW19278	5.67427	0.473316	2.30606	7.13818	0.46837	3.21923	0.416898	3.0752	6.13674	0.437844	3.23464	7.07479
GLYMA_08G221000	RCW19284	5.67427	0.473316	2.30606	7.13818	0.46837	3.21923	0.416898	3.0752	6.13674	0.437844	3.23464	7.07479
GLYMA_08G221000	RCW19280	5.67427	0.473316	2.30606	7.13818	0.46837	3.21923	0.416898	3.0752	6.13674	0.437844	3.23464	7.07479
GLYMA_08G221000	RCW19281	5.67427	0.473316	2.30606	7.13818	0.46837	3.21923	0.416898	3.0752	6.13674	0.437844	3.23464	7.07479
GLYMA_08G221000	RCW19282	5.67427	0.473316	2.30606	7.13818	0.46837	3.21923	0.416898	3.0752	6.13674	0.437844	3.23464	7.07479
GLYMA_08G221000	RCW19283	5.67427	0.473316	2.30606	7.13818	0.46837	3.21923	0.416898	3.0752	6.13674	0.437844	3.23464	7.07479
GLYMA_14G072200	KRH15164	4.5455	0.697343	1.54288	4.93306	0.669735	1.55341	0.6485	1.72996	5.46424	0.511697	1.37797	4.43204
GLYMA_08G150400	RCW19271	13.5631	20.2753	374.408	23.5596	24.3316	751.023	16.134	652.151	67.4465	5.09502	389.228	19.746
GLYMA_08G112200	RCW19270	--	--	--	--	--	--	--	--	--	--	--	--
GLYMA_08G188500	RCW19273	0.0694513	0.563767	1.32762	0.0867027	0.323407	0.957742	0.297793	0.910487	0.091389	0.359258	0.608509	0.0393573
GLYMA_08G174600	RCW19272	0.107773	--	--	0.0130417	--	--	0	0	0.054832	0	0	0.0207913
GLYMA_08G198800	RCW19275	--	0.0239307	0.47234	--	0.0946083	0.110478	0.115702	0.103215	0	0.180349	0.253671	0
GLYMA_08G198100	RCW19274	--	0.081231	0.489217	--	0.0896653	0.105153	0.109248	0.0700893	0	0.323419	0.149369	0
GLYMA_08G216400	RCW19277	--	--	--	--	--	--	--	--	--	--	--	--
GLYMA_08G200200	RCW19276	12.7298	5.48948	30.9752	30.3978	6.15221	14.213	13.1406	22.5691	17.987	3.15082	10.9468	17.0524
GLYMA_19G149400	KRG95408	3.39294	1.38138	0.650457	3.49846	0.86602	1.33026	1.12582	1.35557	2.96232	0.91659	1.11746	3.42569
GLYMA_19G149400	KRG95409	3.39294	1.38138	0.650457	3.49846	0.86602	1.33026	1.12582	1.35557	2.96232	0.91659	1.11746	3.42569
GLYMA_18G144900	KRG99436	10.7401	5.12991	5.50395	7.86097	5.33332	4.73176	5.76143	6.22421	6.2921	6.66882	5.08532	6.99303
GLYMA_18G144900	KRG99437	10.7401	5.12991	5.50395	7.86097	5.33332	4.73176	5.76143	6.22421	6.2921	6.66882	5.08532	6.99303
GLYMA_18G144900	KRG99439	10.7401	5.12991	5.50395	7.86097	5.33332	4.73176	5.76143	6.22421	6.2921	6.66882	5.08532	6.99303
GLYMA_18G144900	KRG99438	10.7401	5.12991	5.50395	7.86097	5.33332	4.73176	5.76143	6.22421	6.2921	6.66882	5.08532	6.99303
GLYMA_18G144900	KRG99440	10.7401	5.12991	5.50395	7.86097	5.33332	4.73176	5.76143	6.22421	6.2921	6.66882	5.08532	6.99303
GLYMA_19G148900	KRG95400	4.58656	4.53623	3.69688	5.24997	3.76267	4.77269	4.27895	4.40082	4.32791	4.69634	8.41145	5.04558
GLYMA_19G149000	KRG95401	1.72837	0.690939	1.81218	1.57237	0.540171	5.04246	0.446975	3.83989	1.15017	0.534359	2.56359	1.3024
GLYMA_19G149000	KRG95402	1.72837	0.690939	1.81218	1.57237	0.540171	5.04246	0.446975	3.83989	1.15017	0.534359	2.56359	1.3024
GLYMA_19G149100	KRG95403	9.93156	1.67043	7.00864	10.4521	2.02099	7.50461	2.39807	7.66007	13.2107	1.18747	6.4719	10.0261
GLYMA_19G149200	KRG95404	0.758313	5.60808	16.7181	0.364537	7.35246	15.9841	8.43016	19.7605	0.409309	5.15924	13.6182	0.302762
GLYMA_19G149200	KRG95405	0.758313	5.60808	16.7181	0.364537	7.35246	15.9841	8.43016	19.7605	0.409309	5.15924	13.6182	0.302762
GLYMA_19G149300	KRG95406	3.32148	0.7679	1.18594	3.39369	0.52287	1.93319	0.917179	1.44932	4.72927	1.15767	3.34835	3.91337
GLYMA_19G149300	KRG95407	3.32148	0.7679	1.18594	3.39369	0.52287	1.93319	0.917179	1.44932	4.72927	1.15767	3.34835	3.91337
GLYMA_04G001300	KRH60635	0.059756	--	--	0.0343813	0.00155533	0.0135657	0.0171967	0.007822	0.0345023	0.0146837	0.0901657	0.00880933
GLYMA_01G152100	KRH76428	12.5626	11.6146	11.2621	12.33	9.2671	12.7446	13.5433	9.05213	12.1609	6.65731	6.20481	21.9345
GLYMA_01G152100	KRH76429	12.5626	11.6146	11.2621	12.33	9.2671	12.7446	13.5433	9.05213	12.1609	6.65731	6.20481	21.9345
GLYMA_01G152100	KRH76427	12.5626	11.6146	11.2621	12.33	9.2671	12.7446	13.5433	9.05213	12.1609	6.65731	6.20481	21.9345
GLYMA_10G046000	KRH32349	3.82338	0.004892	0.0971013	0.814488	0.02647	0.0528563	0.0167893	0.100395	2.62529	0.00552633	0.0725853	1.08231
GLYMA_10G045900	KRH32348	19.0672	5.78479	18.233	20.9354	4.97292	21.1447	8.11317	23.7326	21.5213	6.83889	24.413	20.9565
GLYMA_08G360600	KRH46858	24.3133	14.5784	12.4008	26.4627	14.7706	12.9259	13.0525	12.5206	21.9774	11.0176	10.2587	29.2103
GLYMA_08G360600	KRH46859	24.3133	14.5784	12.4008	26.4627	14.7706	12.9259	13.0525	12.5206	21.9774	11.0176	10.2587	29.2103
GLYMA_08G360600	KRH46860	24.3133	14.5784	12.4008	26.4627	14.7706	12.9259	13.0525	12.5206	21.9774	11.0176	10.2587	29.2103
GLYMA_20G228900	KRG92759	40.9158	41.504	7.56947	38.9011	35.1486	5.00067	51.2906	13.3434	21.2366	24.6383	8.27091	21.1247
GLYMA_20G228900	KRG92758	40.9158	41.504	7.56947	38.9011	35.1486	5.00067	51.2906	13.3434	21.2366	24.6383	8.27091	21.1247
GLYMA_20G228900	KRG92757	40.9158	41.504	7.56947	38.9011	35.1486	5.00067	51.2906	13.3434	21.2366	24.6383	8.27091	21.1247
GLYMA_20G228900	KRG92760	40.9158	41.504	7.56947	38.9011	35.1486	5.00067	51.2906	13.3434	21.2366	24.6383	8.27091	21.1247
GLYMA_10G045600	KRH32341	4.00553	2.75391	3.36128	4.42945	3.70628	5.69182	5.0376	5.52591	5.24196	2.83559	4.11198	6.41076
GLYMA_10G045600	KRH32340	4.00553	2.75391	3.36128	4.42945	3.70628	5.69182	5.0376	5.52591	5.24196	2.83559	4.11198	6.41076
GLYMA_10G045600	KRH32343	4.00553	2.75391	3.36128	4.42945	3.70628	5.69182	5.0376	5.52591	5.24196	2.83559	4.11198	6.41076
GLYMA_10G045600	KRH32342	4.00553	2.75391	3.36128	4.42945	3.70628	5.69182	5.0376	5.52591	5.24196	2.83559	4.11198	6.41076
GLYMA_10G045600	KRH32344	4.00553	2.75391	3.36128	4.42945	3.70628	5.69182	5.0376	5.52591	5.24196	2.83559	4.11198	6.41076
GLYMA_10G045700	KRH32345	0.224688	0.119648	7.39002	0.465362	0.246124	17.4582	0.364521	14.3544	0.508685	0.253888	10.123	0.440812
GLYMA_10G045700	KRH32346	0.224688	0.119648	7.39002	0.465362	0.246124	17.4582	0.364521	14.3544	0.508685	0.253888	10.123	0.440812
GLYMA_10G045800	KRH32347	32.8541	18.8886	13.6982	37.3257	16.4588	15.3691	23.4689	18.1228	36.3861	15.6299	12.8868	34.2485
GLYMA_09G175900	KRH39065	--	--	--	--	--	--	0	0	0.008506	--	--	--
GLYMA_04G001200	KRH60632	18.3262	11.2847	8.83309	13.942	12.0406	8.87338	17.5798	9.86712	11.7621	9.50227	7.64642	14.2072
GLYMA_04G001200	KRH60633	18.3262	11.2847	8.83309	13.942	12.0406	8.87338	17.5798	9.86712	11.7621	9.50227	7.64642	14.2072
GLYMA_04G001200	KRH60636	18.3262	11.2847	8.83309	13.942	12.0406	8.87338	17.5798	9.86712	11.7621	9.50227	7.64642	14.2072
GLYMA_04G001200	KRH60634	18.3262	11.2847	8.83309	13.942	12.0406	8.87338	17.5798	9.86712	11.7621	9.50227	7.64642	14.2072
GLYMA_04G001200	KRH60630	18.3262	11.2847	8.83309	13.942	12.0406	8.87338	17.5798	9.86712	11.7621	9.50227	7.64642	14.2072
GLYMA_04G001200	KRH60631	18.3262	11.2847	8.83309	13.942	12.0406	8.87338	17.5798	9.86712	11.7621	9.50227	7.64642	14.2072
GLYMA_09G175800	KRH39064	1.94887	1.61431	2.49809	2.56723	1.92184	2.74118	1.80235	3.11589	2.17519	1.80738	2.48499	2.53976
GLYMA_17G241000	KRH05666	0.00701233	3.20029	0.938894	0.184578	2.88368	1.6252	2.68206	1.66858	0.038004	1.57172	1.40579	0.0788137
GLYMA_17G241000	KRH05665	0.00701233	3.20029	0.938894	0.184578	2.88368	1.6252	2.68206	1.66858	0.038004	1.57172	1.40579	0.0788137
GLYMA_17G241000	KRH05667	0.00701233	3.20029	0.938894	0.184578	2.88368	1.6252	2.68206	1.66858	0.038004	1.57172	1.40579	0.0788137
GLYMA_09G176000	KRH39067	0.907554	0.610314	1.24385	1.37675	0.614671	1.43754	0.659628	0.707863	0.842474	0.474407	0.671876	0.980955
GLYMA_09G176000	KRH39066	0.907554	0.610314	1.24385	1.37675	0.614671	1.43754	0.659628	0.707863	0.842474	0.474407	0.671876	0.980955
GLYMA_11G086200	KRH28926	18.6379	2.02468	9.27155	11.6748	1.63089	11.9279	7.13889	16.4897	18.6099	3.53203	9.32173	16.079
GLYMA_11G086300	KRH28927	0.774747	0.817874	0.361796	0.829685	0.722475	0.393864	0.926839	0.185599	0.71805	1.86875	0.136537	0.944096
GLYMA_11G086000	KRH28924	7.44618	0.925847	4.53174	7.62445	0.955315	4.61575	0.64433	3.65161	7.25231	0.652772	3.8226	6.85115
GLYMA_11G086000	KRH28923	7.44618	0.925847	4.53174	7.62445	0.955315	4.61575	0.64433	3.65161	7.25231	0.652772	3.8226	6.85115
GLYMA_11G085900	KRH28922	2.66188	0.133415	0.326748	3.82508	0.106774	1.10266	0.121943	1.039	2.30257	0.0623323	0.597823	1.2209
GLYMA_11G085900	KRH28920	2.66188	0.133415	0.326748	3.82508	0.106774	1.10266	0.121943	1.039	2.30257	0.0623323	0.597823	1.2209
GLYMA_11G085900	KRH28921	2.66188	0.133415	0.326748	3.82508	0.106774	1.10266	0.121943	1.039	2.30257	0.0623323	0.597823	1.2209
GLYMA_11G085900	KRH28919	2.66188	0.133415	0.326748	3.82508	0.106774	1.10266	0.121943	1.039	2.30257	0.0623323	0.597823	1.2209
GLYMA_04G196000	KRH63769	34.9475	0.889266	0.132306	40.7952	0.843813	0.0633987	1.57291	0.065189	30.4522	1.23716	0.180838	44.4285
GLYMA_11G086400	KRH28928	5.8009	7.08215	4.6455	6.4958	5.73326	5.03729	6.35687	6.32249	5.51293	5.95666	6.06829	5.45486
GLYMA_11G086500	KRH28929	14.0752	11.7465	5.46207	15.4586	9.00945	5.76384	11.8568	7.02369	14.0934	9.39651	5.32732	14.1874
GLYMA_09G175700	KRH39063	0.0575823	0.0363053	0.208502	0.167922	0.025501	0.201018	0.0263753	0.0411787	0.075092	0.058751	0.0405447	0.0663607
GLYMA_09G175600	KRH39062	0.706655	0.608366	0.451431	0.677792	0.55162	0.447534	0.754623	0.716708	0.795338	0.610128	0.247064	0.960895
GLYMA_09G066800	KRH37449	3.22102	1.03456	0.137073	2.7447	0.883978	0.0721877	1.58043	0.138109	1.79004	0.417583	0.0760073	4.01766
GLYMA_09G066800	KRH37448	3.22102	1.03456	0.137073	2.7447	0.883978	0.0721877	1.58043	0.138109	1.79004	0.417583	0.0760073	4.01766
GLYMA_09G066700	KRH37445	2.91231	5.3063	1.89802	3.1984	4.08276	1.95623	5.68854	1.69183	2.17036	4.9057	1.41458	2.11678
GLYMA_09G066700	KRH37447	2.91231	5.3063	1.89802	3.1984	4.08276	1.95623	5.68854	1.69183	2.17036	4.9057	1.41458	2.11678
GLYMA_09G066700	KRH37446	2.91231	5.3063	1.89802	3.1984	4.08276	1.95623	5.68854	1.69183	2.17036	4.9057	1.41458	2.11678
GLYMA_09G066600	KRH37444	0.052489	0.154206	0.176882	0.0292693	0.0473617	0.436291	0.014844	0.150377	0.0407293	--	0.0720493	0
GLYMA_09G066500	KRH37441	4.17155	4.00247	6.114	6.44128	3.76635	3.23251	3.10267	2.26329	4.0835	4.32946	2.4545	3.8385
GLYMA_09G066500	KRH37443	4.17155	4.00247	6.114	6.44128	3.76635	3.23251	3.10267	2.26329	4.0835	4.32946	2.4545	3.8385
GLYMA_09G066500	KRH37442	4.17155	4.00247	6.114	6.44128	3.76635	3.23251	3.10267	2.26329	4.0835	4.32946	2.4545	3.8385
GLYMA_09G066400	KRH37440	11.7816	5.99799	5.99311	9.00731	5.31573	6.58492	4.90523	4.99486	9.76509	5.49793	5.18871	8.9217
GLYMA_09G066400	KRH37439	11.7816	5.99799	5.99311	9.00731	5.31573	6.58492	4.90523	4.99486	9.76509	5.49793	5.18871	8.9217
GLYMA_10G169000	KRH34185	3.82842	2.38747	4.04731	4.50773	2.31681	5.49841	1.937	4.48431	3.76671	2.64666	6.18698	4.79599
GLYMA_10G169000	KRH34187	3.82842	2.38747	4.04731	4.50773	2.31681	5.49841	1.937	4.48431	3.76671	2.64666	6.18698	4.79599
GLYMA_10G169000	KRH34186	3.82842	2.38747	4.04731	4.50773	2.31681	5.49841	1.937	4.48431	3.76671	2.64666	6.18698	4.79599
GLYMA_10G169000	KRH34189	3.82842	2.38747	4.04731	4.50773	2.31681	5.49841	1.937	4.48431	3.76671	2.64666	6.18698	4.79599
GLYMA_10G169000	KRH34188	3.82842	2.38747	4.04731	4.50773	2.31681	5.49841	1.937	4.48431	3.76671	2.64666	6.18698	4.79599
GLYMA_10G169000	KRH34192	3.82842	2.38747	4.04731	4.50773	2.31681	5.49841	1.937	4.48431	3.76671	2.64666	6.18698	4.79599
GLYMA_10G169000	KRH34190	3.82842	2.38747	4.04731	4.50773	2.31681	5.49841	1.937	4.48431	3.76671	2.64666	6.18698	4.79599
GLYMA_10G169000	KRH34191	3.82842	2.38747	4.04731	4.50773	2.31681	5.49841	1.937	4.48431	3.76671	2.64666	6.18698	4.79599
GLYMA_10G168900	KRH34184	7.40001	--	--	11.3318	--	--	0	0	0.199039	0	0	3.52976
GLYMA_10G168700	KRH34181	33.3344	20.7265	17.6239	35.7083	18.5917	21.4096	22.0667	19.4676	35.5582	19.138	20.1902	34.5902
GLYMA_10G168700	KRH34180	33.3344	20.7265	17.6239	35.7083	18.5917	21.4096	22.0667	19.4676	35.5582	19.138	20.1902	34.5902
GLYMA_10G168700	KRH34182	33.3344	20.7265	17.6239	35.7083	18.5917	21.4096	22.0667	19.4676	35.5582	19.138	20.1902	34.5902
GLYMA_10G168800	KRH34183	0.034287	--	--	--	--	--	--	--	--	--	--	--
GLYMA_02G292300	KRH73768	14.1095	8.38938	5.724	12.0473	7.79966	6.27744	8.59005	6.51064	11.9896	7.39429	6.73576	12.4492
GLYMA_02G292300	KRH73769	14.1095	8.38938	5.724	12.0473	7.79966	6.27744	8.59005	6.51064	11.9896	7.39429	6.73576	12.4492
GLYMA_02G292300	KRH73771	14.1095	8.38938	5.724	12.0473	7.79966	6.27744	8.59005	6.51064	11.9896	7.39429	6.73576	12.4492
GLYMA_02G292300	KRH73770	14.1095	8.38938	5.724	12.0473	7.79966	6.27744	8.59005	6.51064	11.9896	7.39429	6.73576	12.4492
GLYMA_16G202200	KRH09196	1.3639	--	0.006828	1.92559	0	0.0291567	0.006973	0.293034	4.13058	0.05381	0.326036	4.97545
GLYMA_16G202200	KRH09193	1.3639	--	0.006828	1.92559	0	0.0291567	0.006973	0.293034	4.13058	0.05381	0.326036	4.97545
GLYMA_16G202200	KRH09194	1.3639	--	0.006828	1.92559	0	0.0291567	0.006973	0.293034	4.13058	0.05381	0.326036	4.97545
GLYMA_16G202200	KRH09195	1.3639	--	0.006828	1.92559	0	0.0291567	0.006973	0.293034	4.13058	0.05381	0.326036	4.97545
GLYMA_16G202300	KRH09197	--	--	--	--	--	--	--	--	--	--	--	--
GLYMA_10G006100	KRH31698	13.7905	4.00566	5.39256	19.0995	3.76031	5.87198	4.27914	6.62645	19.6591	2.55276	5.36127	13.3102
GLYMA_10G006200	KRH31699	84.3796	13.7594	45.223	98.5008	11.4012	50.2087	21.98	72.5652	117.619	15.3229	38.3656	83.3602
GLYMA_16G202100	KRH09192	0	0	0.095421	0.0164653	0.00881967	0.0738437	0	0.0755523	0.491539	0	0.0199373	0.642922
GLYMA_16G201900	KRH09190	--	0.004226	0.0575707	0	0.003924	0.018832	0	0.0348687	0.162827	0.0477727	0.119666	0.241457
GLYMA_16G202000	KRH09191	0.00206633	--	0	0.00388133	0	0.003657	0.098429	0.520793	1.56187	0.0533557	0.173641	1.3687
GLYMA_10G005600	KRH31692	5.56891	2.66074	2.87349	5.18115	2.22792	2.72402	3.15681	3.03969	5.69811	2.43655	3.32778	5.53819
GLYMA_10G005600	KRH31691	5.56891	2.66074	2.87349	5.18115	2.22792	2.72402	3.15681	3.03969	5.69811	2.43655	3.32778	5.53819
GLYMA_10G005700	KRH31693	4.09134	2.14722	3.04484	5.28648	1.40773	3.61833	2.53934	3.94878	6.21264	2.85893	6.70403	5.88928
GLYMA_10G005500	KRH31690	8.28807	5.37507	5.58096	10.4184	5.00877	6.43671	4.93328	6.74112	10.2237	4.21743	6.0047	9.45194
GLYMA_10G006000	KRH31696	0.815854	1.86631	3.26397	0.859844	1.6635	2.55903	1.02947	2.93609	0.659669	1.38499	2.17187	0.822341
GLYMA_10G006000	KRH31697	0.815854	1.86631	3.26397	0.859844	1.6635	2.55903	1.02947	2.93609	0.659669	1.38499	2.17187	0.822341
GLYMA_10G005800	KRH31694	0.281685	0.0523527	0.124843	0.240816	0.0123067	0.051211	0.052256	0	0.336142	0.0253923	0.0125667	0.127366
GLYMA_10G005900	KRH31695	--	--	--	--	--	--	--	--	--	--	--	--
GLYMA_13G224300	KRH21183	8.02597	49.5386	2.51061	9.23596	39.9416	2.69251	63.7114	2.74425	10.1985	54.9932	2.58244	11.438
GLYMA_13G224300	KRH21169	8.02597	49.5386	2.51061	9.23596	39.9416	2.69251	63.7114	2.74425	10.1985	54.9932	2.58244	11.438
GLYMA_13G224300	KRH21168	8.02597	49.5386	2.51061	9.23596	39.9416	2.69251	63.7114	2.74425	10.1985	54.9932	2.58244	11.438
GLYMA_13G224300	KRH21188	8.02597	49.5386	2.51061	9.23596	39.9416	2.69251	63.7114	2.74425	10.1985	54.9932	2.58244	11.438
GLYMA_13G224300	KRH21187	8.02597	49.5386	2.51061	9.23596	39.9416	2.69251	63.7114	2.74425	10.1985	54.9932	2.58244	11.438
GLYMA_13G224300	KRH21186	8.02597	49.5386	2.51061	9.23596	39.9416	2.69251	63.7114	2.74425	10.1985	54.9932	2.58244	11.438
GLYMA_13G224300	KRH21185	8.02597	49.5386	2.51061	9.23596	39.9416	2.69251	63.7114	2.74425	10.1985	54.9932	2.58244	11.438
GLYMA_13G224300	KRH21182	8.02597	49.5386	2.51061	9.23596	39.9416	2.69251	63.7114	2.74425	10.1985	54.9932	2.58244	11.438
GLYMA_13G224300	KRH21180	8.02597	49.5386	2.51061	9.23596	39.9416	2.69251	63.7114	2.74425	10.1985	54.9932	2.58244	11.438
GLYMA_13G224300	KRH21178	8.02597	49.5386	2.51061	9.23596	39.9416	2.69251	63.7114	2.74425	10.1985	54.9932	2.58244	11.438
GLYMA_13G224300	KRH21179	8.02597	49.5386	2.51061	9.23596	39.9416	2.69251	63.7114	2.74425	10.1985	54.9932	2.58244	11.438
GLYMA_13G224300	KRH21176	8.02597	49.5386	2.51061	9.23596	39.9416	2.69251	63.7114	2.74425	10.1985	54.9932	2.58244	11.438
GLYMA_13G224300	KRH21177	8.02597	49.5386	2.51061	9.23596	39.9416	2.69251	63.7114	2.74425	10.1985	54.9932	2.58244	11.438
GLYMA_13G224300	KRH21174	8.02597	49.5386	2.51061	9.23596	39.9416	2.69251	63.7114	2.74425	10.1985	54.9932	2.58244	11.438
GLYMA_13G224300	KRH21175	8.02597	49.5386	2.51061	9.23596	39.9416	2.69251	63.7114	2.74425	10.1985	54.9932	2.58244	11.438
GLYMA_13G224300	KRH21172	8.02597	49.5386	2.51061	9.23596	39.9416	2.69251	63.7114	2.74425	10.1985	54.9932	2.58244	11.438
GLYMA_13G224300	KRH21173	8.02597	49.5386	2.51061	9.23596	39.9416	2.69251	63.7114	2.74425	10.1985	54.9932	2.58244	11.438
GLYMA_13G224300	KRH21170	8.02597	49.5386	2.51061	9.23596	39.9416	2.69251	63.7114	2.74425	10.1985	54.9932	2.58244	11.438
GLYMA_13G224300	KRH21171	8.02597	49.5386	2.51061	9.23596	39.9416	2.69251	63.7114	2.74425	10.1985	54.9932	2.58244	11.438
GLYMA_13G224300	KRH21189	8.02597	49.5386	2.51061	9.23596	39.9416	2.69251	63.7114	2.74425	10.1985	54.9932	2.58244	11.438
GLYMA_13G224300	KRH21184	8.02597	49.5386	2.51061	9.23596	39.9416	2.69251	63.7114	2.74425	10.1985	54.9932	2.58244	11.438
GLYMA_13G224300	KRH21181	8.02597	49.5386	2.51061	9.23596	39.9416	2.69251	63.7114	2.74425	10.1985	54.9932	2.58244	11.438
GLYMA_20G175500	KRG91808	0.637045	0.224386	0.640876	0.813767	0.126083	0.283197	0.0755567	0.528921	0.605034	0.096036	0.544897	0.530977
GLYMA_20G175500	KRG91807	0.637045	0.224386	0.640876	0.813767	0.126083	0.283197	0.0755567	0.528921	0.605034	0.096036	0.544897	0.530977
GLYMA_20G175600	KRG91809	--	--	--	--	--	--	--	--	--	--	--	--
GLYMA_18G225900	KRH00643	8.93386	7.72459	14.2586	12.6849	8.28187	16.1747	7.85906	15.2788	12.5518	6.72705	14.2083	10.1297
GLYMA_18G225900	KRH00642	8.93386	7.72459	14.2586	12.6849	8.28187	16.1747	7.85906	15.2788	12.5518	6.72705	14.2083	10.1297
GLYMA_18G225900	KRH00644	8.93386	7.72459	14.2586	12.6849	8.28187	16.1747	7.85906	15.2788	12.5518	6.72705	14.2083	10.1297
GLYMA_10G296000	KRH36318	12.596	5.57614	7.04363	13.2144	4.64118	7.19138	5.68152	6.68665	13.7815	4.95539	9.14441	12.3647
GLYMA_10G296000	KRH36319	12.596	5.57614	7.04363	13.2144	4.64118	7.19138	5.68152	6.68665	13.7815	4.95539	9.14441	12.3647
GLYMA_10G296000	KRH36322	12.596	5.57614	7.04363	13.2144	4.64118	7.19138	5.68152	6.68665	13.7815	4.95539	9.14441	12.3647
GLYMA_10G296000	KRH36321	12.596	5.57614	7.04363	13.2144	4.64118	7.19138	5.68152	6.68665	13.7815	4.95539	9.14441	12.3647
GLYMA_10G296000	KRH36320	12.596	5.57614	7.04363	13.2144	4.64118	7.19138	5.68152	6.68665	13.7815	4.95539	9.14441	12.3647
GLYMA_10G295800	KRH36316	2.57126	2.32039	2.63556	2.8548	1.87421	3.46407	3.11105	2.94639	2.77951	1.78207	2.02383	2.7038
GLYMA_10G295900	KRH36317	0.388453	0.283716	0.613487	0.322886	0.291286	0.408992	0.124854	0.990543	0.243354	0.193644	0.638233	0.228902
GLYMA_10G295700	KRH36314	33.614	21.9292	20.7454	37.4616	18.1023	19.2612	22.6209	24.2925	32.6424	16.9651	21.518	34.1988
GLYMA_10G295700	KRH36315	33.614	21.9292	20.7454	37.4616	18.1023	19.2612	22.6209	24.2925	32.6424	16.9651	21.518	34.1988
GLYMA_10G295700	KRH36313	33.614	21.9292	20.7454	37.4616	18.1023	19.2612	22.6209	24.2925	32.6424	16.9651	21.518	34.1988
GLYMA_10G295600	KRH36312	73.162	23.813	34.4713	75.5489	22.2378	35.2768	28.0266	42.0604	75.7678	20.5532	29.7725	71.8621
GLYMA_10G295500	KRH36310	11.8086	7.83569	7.54569	14.3848	6.12473	5.75333	8.8725	7.21607	13.5636	6.62445	6.58464	13.4911
GLYMA_10G295500	KRH36311	11.8086	7.83569	7.54569	14.3848	6.12473	5.75333	8.8725	7.21607	13.5636	6.62445	6.58464	13.4911
GLYMA_10G295500	KRH36308	11.8086	7.83569	7.54569	14.3848	6.12473	5.75333	8.8725	7.21607	13.5636	6.62445	6.58464	13.4911
GLYMA_10G295500	KRH36309	11.8086	7.83569	7.54569	14.3848	6.12473	5.75333	8.8725	7.21607	13.5636	6.62445	6.58464	13.4911
GLYMA_05G045200	KRH57193	3.18475	3.97204	34.4776	4.44573	5.04828	34.7608	4.04493	38.5293	4.1163	2.48132	34.9875	4.14375
GLYMA_18G226200	KRH00647	10.6929	4.27476	1.32942	7.41668	3.45386	0.654626	6.79688	1.04499	8.28329	4.91331	0.872825	6.45217
GLYMA_18G226100	KRH00646	--	--	--	--	--	--	--	--	--	--	--	--
GLYMA_12G023000	KRH24122	0.015597	0.0579237	0.0241423	0.0409047	--	--	--	0.025581	0	0	0	0.0206253
GLYMA_20G174900	KRG91800	10.6121	8.4389	11.2477	12.5836	7.83771	13.6516	9.37594	12.6824	12.9196	9.37082	12.3343	12.9019
GLYMA_20G174900	KRG91801	10.6121	8.4389	11.2477	12.5836	7.83771	13.6516	9.37594	12.6824	12.9196	9.37082	12.3343	12.9019
GLYMA_20G174900	KRG91795	10.6121	8.4389	11.2477	12.5836	7.83771	13.6516	9.37594	12.6824	12.9196	9.37082	12.3343	12.9019
GLYMA_20G174900	KRG91796	10.6121	8.4389	11.2477	12.5836	7.83771	13.6516	9.37594	12.6824	12.9196	9.37082	12.3343	12.9019
GLYMA_20G174900	KRG91797	10.6121	8.4389	11.2477	12.5836	7.83771	13.6516	9.37594	12.6824	12.9196	9.37082	12.3343	12.9019
GLYMA_20G174900	KRG91798	10.6121	8.4389	11.2477	12.5836	7.83771	13.6516	9.37594	12.6824	12.9196	9.37082	12.3343	12.9019
GLYMA_20G174900	KRG91799	10.6121	8.4389	11.2477	12.5836	7.83771	13.6516	9.37594	12.6824	12.9196	9.37082	12.3343	12.9019
GLYMA_12G022800	KRH24120	32.8677	9.1948	1.64	22.671	7.89339	1.56106	14.9728	4.53459	25.255	6.54222	1.24231	17.5055
GLYMA_12G022800	KRH24119	32.8677	9.1948	1.64	22.671	7.89339	1.56106	14.9728	4.53459	25.255	6.54222	1.24231	17.5055
GLYMA_12G022900	KRH24121	0.0646187	--	0	0.084133	--	--	0	0.095689	0.0940897	--	--	--
GLYMA_12G023200	KRH24126	1.15605	0.346036	0.543394	1.92459	0.202274	1.63713	0	1.18009	1.76711	0.0945937	1.00469	3.63928
GLYMA_12G023200	KRH24124	1.15605	0.346036	0.543394	1.92459	0.202274	1.63713	0	1.18009	1.76711	0.0945937	1.00469	3.63928
GLYMA_12G023200	KRH24125	1.15605	0.346036	0.543394	1.92459	0.202274	1.63713	0	1.18009	1.76711	0.0945937	1.00469	3.63928
GLYMA_12G023300	KRH24127	19.6542	0.388517	2.93949	6.9263	0.748716	3.10395	1.54392	2.87467	13.3366	0.251033	2.26431	7.02442
GLYMA_12G023400	KRH24128	1.67727	0.447235	2.10516	1.92887	0.489887	3.65633	0.530884	3.05019	1.81791	0.417799	4.38951	1.71131
GLYMA_12G023400	KRH24129	1.67727	0.447235	2.10516	1.92887	0.489887	3.65633	0.530884	3.05019	1.81791	0.417799	4.38951	1.71131
GLYMA_18G065400	KRG98319	0.0763687	0.057909	0.420826	0.137358	0.0429973	0.474556	0.0977587	0.543892	0.137818	0.202997	0.73029	0.202725
GLYMA_18G065300	KRG98318	--	--	--	--	--	--	--	--	--	--	--	--
GLYMA_18G064800	KRG98313	0.396373	0.143206	0.689593	0.39848	0.032727	0.822272	0.240168	0.756014	0.533008	0.047182	0.499059	0.351756
GLYMA_18G064700	KRG98312	1.4928	2.20476	2.53712	1.84582	1.8427	3.15976	1.8739	2.46564	1.70086	1.43094	2.40982	1.97282
GLYMA_18G064600	KRG98311	--	0.0147633	--	--	--	--	0.0105917	--	--	--	--	--
GLYMA_18G064500	KRG98310	--	--	--	--	--	--	--	--	--	--	--	--
GLYMA_18G065200	KRG98317	5.2541	2.1747	3.05466	5.79497	1.77439	3.57562	2.49517	4.09166	6.4604	2.0464	4.56697	4.71679
GLYMA_18G065100	KRG98316	3.4741	0.163734	1.11389	3.05849	0.209104	1.31001	0.005946	0.917055	2.96236	0.0135557	0.78524	2.15794
GLYMA_18G065000	KRG98315	--	--	--	--	--	--	--	--	--	--	--	--
GLYMA_18G064900	KRG98314	12.6429	4.82883	1.06458	15.3032	4.29791	1.14611	5.04882	1.89477	8.63892	4.14995	1.92837	9.89012
GLYMA_01G079200	KRH75339	1.71425	3.02004	3.49407	1.88046	2.55445	4.77754	3.73411	3.22922	2.04242	3.19643	5.76496	3.13483
GLYMA_01G079200	KRH75338	1.71425	3.02004	3.49407	1.88046	2.55445	4.77754	3.73411	3.22922	2.04242	3.19643	5.76496	3.13483
GLYMA_01G079200	KRH75337	1.71425	3.02004	3.49407	1.88046	2.55445	4.77754	3.73411	3.22922	2.04242	3.19643	5.76496	3.13483
GLYMA_01G079200	KRH75336	1.71425	3.02004	3.49407	1.88046	2.55445	4.77754	3.73411	3.22922	2.04242	3.19643	5.76496	3.13483
GLYMA_01G079200	KRH75340	1.71425	3.02004	3.49407	1.88046	2.55445	4.77754	3.73411	3.22922	2.04242	3.19643	5.76496	3.13483
GLYMA_01G079100	KRH75331	5.79878	28.5666	8.38274	5.3005	21.1636	6.88845	26.2514	7.434	5.55432	30.3101	8.32068	7.36028
GLYMA_01G079100	KRH75333	5.79878	28.5666	8.38274	5.3005	21.1636	6.88845	26.2514	7.434	5.55432	30.3101	8.32068	7.36028
GLYMA_01G079100	KRH75332	5.79878	28.5666	8.38274	5.3005	21.1636	6.88845	26.2514	7.434	5.55432	30.3101	8.32068	7.36028
GLYMA_01G079100	KRH75335	5.79878	28.5666	8.38274	5.3005	21.1636	6.88845	26.2514	7.434	5.55432	30.3101	8.32068	7.36028
GLYMA_01G079100	KRH75334	5.79878	28.5666	8.38274	5.3005	21.1636	6.88845	26.2514	7.434	5.55432	30.3101	8.32068	7.36028
GLYMA_01G079000	KRH75330	--	--	--	--	--	--	--	--	--	--	--	--
GLYMA_12G118400	KRH25653	0.219721	0.030531	0	0.606844	0.0584213	0.093723	0.0234043	0.031458	0.287625	0.00755233	0.048878	1.1231
GLYMA_12G118300	KRH25652	0.889808	0.475137	2.62904	1.31737	0.580061	3.49547	0.398334	2.57816	1.18547	0.412856	2.21161	1.40964
GLYMA_12G118200	KRH25651	0.26471	0.049915	0.225753	0.44043	0.02515	0.332841	0.117658	0.266807	0.378469	0.0425103	0.402552	0.332315
GLYMA_12G118100	KRH25650	--	--	--	--	--	--	--	--	--	--	--	--
GLYMA_12G118800	KRH25657	8.23585	0.152555	0.14844	10.4462	0.065275	0.284388	0.0918703	0.0976747	9.72274	0.0631067	0.131114	10.2059
GLYMA_12G118700	KRH25656	1.49077	0.058793	0.264356	1.49106	0.0592207	0.252859	0.020527	0.20952	1.76273	0	0.148117	1.8106
GLYMA_12G118600	KRH25655	0.579135	1.96915	1.35717	0.780766	1.53151	0.555018	1.50041	1.56625	0.487744	2.71429	1.00456	0.665725
GLYMA_12G118500	KRH25654	--	--	--	--	--	--	--	--	--	--	--	--
GLYMA_12G119000	KRH25659	1.89061	1.94954	2.01486	2.6117	1.30059	2.28365	1.69806	2.33385	2.34871	1.44664	1.82185	2.59065
GLYMA_12G119000	KRH25660	1.89061	1.94954	2.01486	2.6117	1.30059	2.28365	1.69806	2.33385	2.34871	1.44664	1.82185	2.59065
GLYMA_12G118900	KRH25658	--	--	--	0	--	--	--	--	--	0	0	0.033599
GLYMA_11G145300	KRH29899	8.03073	4.7668	8.23067	10.4938	4.94778	8.74756	5.78514	9.19639	9.41965	5.07053	7.51311	11.5495
GLYMA_11G145300	KRH29903	8.03073	4.7668	8.23067	10.4938	4.94778	8.74756	5.78514	9.19639	9.41965	5.07053	7.51311	11.5495
GLYMA_11G145300	KRH29902	8.03073	4.7668	8.23067	10.4938	4.94778	8.74756	5.78514	9.19639	9.41965	5.07053	7.51311	11.5495
GLYMA_11G145300	KRH29901	8.03073	4.7668	8.23067	10.4938	4.94778	8.74756	5.78514	9.19639	9.41965	5.07053	7.51311	11.5495
GLYMA_11G145300	KRH29900	8.03073	4.7668	8.23067	10.4938	4.94778	8.74756	5.78514	9.19639	9.41965	5.07053	7.51311	11.5495
GLYMA_11G145200	KRH29898	7.09155	0.0101347	0.05086	10.1665	0.0330587	0.028787	0.006815	0.0487827	8.4423	0.0110523	0	6.32656
GLYMA_11G145200	KRH29897	7.09155	0.0101347	0.05086	10.1665	0.0330587	0.028787	0.006815	0.0487827	8.4423	0.0110523	0	6.32656
GLYMA_11G145200	KRH29896	7.09155	0.0101347	0.05086	10.1665	0.0330587	0.028787	0.006815	0.0487827	8.4423	0.0110523	0	6.32656
GLYMA_11G144800	KRH29891	2.47242	1.22311	3.54528	2.77851	1.25252	3.53381	0.502304	2.98943	2.72079	0.948627	3.12722	2.43522
GLYMA_11G144800	KRH29890	2.47242	1.22311	3.54528	2.77851	1.25252	3.53381	0.502304	2.98943	2.72079	0.948627	3.12722	2.43522
GLYMA_11G144800	KRH29886	2.47242	1.22311	3.54528	2.77851	1.25252	3.53381	0.502304	2.98943	2.72079	0.948627	3.12722	2.43522
GLYMA_11G144800	KRH29887	2.47242	1.22311	3.54528	2.77851	1.25252	3.53381	0.502304	2.98943	2.72079	0.948627	3.12722	2.43522
GLYMA_11G144800	KRH29884	2.47242	1.22311	3.54528	2.77851	1.25252	3.53381	0.502304	2.98943	2.72079	0.948627	3.12722	2.43522
GLYMA_11G144800	KRH29885	2.47242	1.22311	3.54528	2.77851	1.25252	3.53381	0.502304	2.98943	2.72079	0.948627	3.12722	2.43522
GLYMA_11G144800	KRH29882	2.47242	1.22311	3.54528	2.77851	1.25252	3.53381	0.502304	2.98943	2.72079	0.948627	3.12722	2.43522
GLYMA_11G144800	KRH29883	2.47242	1.22311	3.54528	2.77851	1.25252	3.53381	0.502304	2.98943	2.72079	0.948627	3.12722	2.43522
GLYMA_11G144800	KRH29880	2.47242	1.22311	3.54528	2.77851	1.25252	3.53381	0.502304	2.98943	2.72079	0.948627	3.12722	2.43522
GLYMA_11G144800	KRH29881	2.47242	1.22311	3.54528	2.77851	1.25252	3.53381	0.502304	2.98943	2.72079	0.948627	3.12722	2.43522
GLYMA_11G144800	KRH29888	2.47242	1.22311	3.54528	2.77851	1.25252	3.53381	0.502304	2.98943	2.72079	0.948627	3.12722	2.43522
GLYMA_11G144800	KRH29889	2.47242	1.22311	3.54528	2.77851	1.25252	3.53381	0.502304	2.98943	2.72079	0.948627	3.12722	2.43522
GLYMA_11G144800	KRH29879	2.47242	1.22311	3.54528	2.77851	1.25252	3.53381	0.502304	2.98943	2.72079	0.948627	3.12722	2.43522
GLYMA_11G144800	KRH29878	2.47242	1.22311	3.54528	2.77851	1.25252	3.53381	0.502304	2.98943	2.72079	0.948627	3.12722	2.43522
GLYMA_11G145000	KRH29893	4.53937	3.84946	4.29828	4.58481	3.24314	4.51662	3.54478	4.38708	4.63162	2.91225	4.34493	4.84125
GLYMA_11G145000	KRH29894	4.53937	3.84946	4.29828	4.58481	3.24314	4.51662	3.54478	4.38708	4.63162	2.91225	4.34493	4.84125
GLYMA_11G144900	KRH29892	0	--	--	0.029856	--	--	--	--	--	--	--	--
GLYMA_11G145100	KRH29895	2.95037	8.17886	6.50683	1.75028	7.37873	6.13038	9.46345	8.74567	1.93572	7.69665	5.21327	2.3749
GLYMA_13G144200	KRH19922	0.18138	0.0421283	0.0421447	0.243179	0.078238	0.117263	0.0273883	0.0809213	0.1789	0.138797	0.375955	0.331214
GLYMA_13G144300	KRH19923	4.19792	2.79629	2.2941	3.04659	2.08773	2.33282	3.1498	2.40162	3.65646	2.16359	2.41118	4.52653
GLYMA_13G144300	KRH19924	4.19792	2.79629	2.2941	3.04659	2.08773	2.33282	3.1498	2.40162	3.65646	2.16359	2.41118	4.52653
GLYMA_13G144300	KRH19925	4.19792	2.79629	2.2941	3.04659	2.08773	2.33282	3.1498	2.40162	3.65646	2.16359	2.41118	4.52653
GLYMA_13G144000	KRH19920	1.34803	12.807	45.1653	1.9564	15.5241	42.101	12.3102	41.8668	1.69459	12.1775	38.9389	1.30677
GLYMA_13G144100	KRH19921	1.28355	0.721924	0.729739	1.32038	0.673141	1.50187	0.623694	1.54575	1.35502	0.228439	1.83029	1.48848
GLYMA_13G144400	KRH19926	6.67173	4.74194	3.2088	4.65574	3.8718	2.65288	5.61527	2.73582	7.35722	4.11981	3.10617	4.94293
GLYMA_13G144400	KRH19927	6.67173	4.74194	3.2088	4.65574	3.8718	2.65288	5.61527	2.73582	7.35722	4.11981	3.10617	4.94293
GLYMA_16G151100	KRH08458	4.83241	11.6571	6.75882	5.22665	12.1257	6.64857	12.4063	7.42491	5.55306	11.2694	6.04567	5.49756
GLYMA_16G151100	KRH08459	4.83241	11.6571	6.75882	5.22665	12.1257	6.64857	12.4063	7.42491	5.55306	11.2694	6.04567	5.49756
GLYMA_16G151100	KRH08454	4.83241	11.6571	6.75882	5.22665	12.1257	6.64857	12.4063	7.42491	5.55306	11.2694	6.04567	5.49756
GLYMA_16G151100	KRH08455	4.83241	11.6571	6.75882	5.22665	12.1257	6.64857	12.4063	7.42491	5.55306	11.2694	6.04567	5.49756
GLYMA_16G151100	KRH08456	4.83241	11.6571	6.75882	5.22665	12.1257	6.64857	12.4063	7.42491	5.55306	11.2694	6.04567	5.49756
GLYMA_16G151100	KRH08457	4.83241	11.6571	6.75882	5.22665	12.1257	6.64857	12.4063	7.42491	5.55306	11.2694	6.04567	5.49756
GLYMA_16G151100	KRH08460	4.83241	11.6571	6.75882	5.22665	12.1257	6.64857	12.4063	7.42491	5.55306	11.2694	6.04567	5.49756
GLYMA_16G150700	KRH08450	0.227448	5.09404	0.351248	0.769445	7.47576	0.310234	4.7069	0.247243	0.274333	5.68485	0.246712	0.25399
GLYMA_16G150800	KRH08451	0.00814967	0.007489	0.0574567	0	0.0372377	0.0190017	0.016246	0.0184567	0.0144413	0.0178983	0.0100873	0.00217333
GLYMA_16G150900	KRH08452	0.263654	0.271609	0.459157	0.312533	0.361189	0.551795	0.416926	0.501226	0.279732	0.486096	0.80034	0.373299
GLYMA_16G151000	KRH08453	--	--	--	--	--	--	--	--	--	--	--	--
GLYMA_07G069600	KRH48116	0.41541	9.34378	12.4655	0.847184	11.6256	11.3256	11.1304	10.34	0.719911	12.2906	9.93508	0.737619
GLYMA_10G025200	KRH31998	0.121273	--	0.156337	0.0623847	--	0.0577663	0.0109957	0.0253277	0.0198807	0	0	0.0253267
GLYMA_07G082500	KRH48319	0	0.392701	6.64995	0.0198767	0.561003	4.10696	0.300499	4.17812	0	0.38565	5.68129	0
GLYMA_07G082400	KRH48318	0	0.168814	0.0181073	0.0367557	0.020161	--	--	--	--	--	--	--
GLYMA_07G082200	KRH48317	19.1497	15.1107	9.62505	21.1198	12.9554	11.8995	13.6207	12.2512	18.3346	16.517	9.71851	23.8937
GLYMA_07G082200	KRH48316	19.1497	15.1107	9.62505	21.1198	12.9554	11.8995	13.6207	12.2512	18.3346	16.517	9.71851	23.8937
GLYMA_07G082200	KRH48314	19.1497	15.1107	9.62505	21.1198	12.9554	11.8995	13.6207	12.2512	18.3346	16.517	9.71851	23.8937
GLYMA_07G082300	KRH48315	1.42875	1.05576	1.51985	3.02193	1.30656	2.28069	1.34974	1.91149	1.5723	1.68831	3.17833	3.17605
GLYMA_07G082100	KRH48313	0.197	4.62183	1.33519	0.327924	3.84298	0.916898	3.81974	1.42837	0.160714	4.60778	1.23454	0.17319
GLYMA_07G082000	KRH48312	1.43311	0.440254	0.658665	1.28868	0.360818	0.912754	0.208934	1.01683	1.21048	0.32184	2.75263	0.932095
GLYMA_07G081900	KRH48311	0.617378	4.43004	5.38084	0.696574	4.81321	5.07163	4.70182	5.48126	0.805753	4.58362	4.78206	0.785543
GLYMA_07G081800	KRH48310	1.50041	0.373348	0.628259	1.79221	0.365303	0.566644	0.358081	0.539883	1.73782	0.241365	0.409935	1.77739
GLYMA_07G128100	KRH49040	19.0675	8.47628	12.8589	21.8391	7.75734	9.73609	10.0398	13.2267	23.0006	8.51515	10.4275	19.6139
GLYMA_07G128100	KRH49041	19.0675	8.47628	12.8589	21.8391	7.75734	9.73609	10.0398	13.2267	23.0006	8.51515	10.4275	19.6139
GLYMA_07G128200	KRH49042	2.05168	0.726447	1.65661	2.59534	0.542254	2.37223	1.1192	2.7352	3.52954	0.817994	2.86969	2.5763
GLYMA_07G128300	KRH49043	1.69878	0.71285	1.48768	2.56942	0.497594	1.47476	1.12868	1.65259	2.49291	1.10345	1.55342	2.26565
GLYMA_07G128400	KRH49044	9.41318	3.63868	6.25109	9.32875	3.50618	6.33381	3.78759	6.56645	9.58282	3.45023	5.0684	10.3739
GLYMA_07G128500	KRH49045	6.49756	3.9219	3.52996	6.02562	3.55926	3.37136	4.97652	3.49231	5.40359	3.27575	2.69088	6.20093
GLYMA_07G128600	KRH49046	0.355126	2.91114	6.92227	0.483012	3.66687	5.68517	2.5087	5.08236	0.503729	3.22311	5.59459	0.400359
GLYMA_07G128700	KRH49047	0.587691	0.133985	2.82497	0.917211	0.0757333	3.13853	0.0807547	3.02003	0.970152	0.035787	1.93562	0.953565
GLYMA_07G128800	KRH49048	1.21987	0.684422	1.4504	1.38898	0.764048	1.55523	1.0044	1.90457	1.08106	0.774372	1.42087	1.70647
GLYMA_07G128900	KRH49049	3.83245	2.24182	2.44588	2.80257	2.76876	2.49325	5.84937	2.93623	2.77979	2.86958	1.92543	3.16094
GLYMA_07G128900	KRH49050	3.83245	2.24182	2.44588	2.80257	2.76876	2.49325	5.84937	2.93623	2.77979	2.86958	1.92543	3.16094
GLYMA_11G161100	KRH30129	--	--	--	--	--	--	0	0	0.028888	--	--	--
GLYMA_11G161000	KRH30128	33.0572	11.233	4.04364	27.7059	8.27169	4.41862	12.9854	5.40637	29.0193	7.48469	6.48785	41.6228
GLYMA_01G028200	KRH74559	0.0555107	0.312408	10.4941	0.0794747	1.01079	12.7651	0.266871	11.7533	0.0425733	0.359988	11.849	0.0814513
GLYMA_01G028200	KRH74558	0.0555107	0.312408	10.4941	0.0794747	1.01079	12.7651	0.266871	11.7533	0.0425733	0.359988	11.849	0.0814513
GLYMA_01G028200	KRH74557	0.0555107	0.312408	10.4941	0.0794747	1.01079	12.7651	0.266871	11.7533	0.0425733	0.359988	11.849	0.0814513
GLYMA_01G028200	KRH74561	0.0555107	0.312408	10.4941	0.0794747	1.01079	12.7651	0.266871	11.7533	0.0425733	0.359988	11.849	0.0814513
GLYMA_01G028200	KRH74560	0.0555107	0.312408	10.4941	0.0794747	1.01079	12.7651	0.266871	11.7533	0.0425733	0.359988	11.849	0.0814513
GLYMA_07G216900	KRH50356	7.57979	7.58839	7.42995	6.54311	10.0671	4.43595	8.43738	5.71025	9.5829	6.58792	6.12934	8.70654
GLYMA_05G109200	KRH58168	0.532821	0	0.00714933	0.683923	0.009369	0.021428	0.00513967	0.00702267	0.847777	0.0635357	0.003911	1.00194
GLYMA_07G216800	KRH50354	17.0928	4.91117	1.17414	11.5538	5.9405	1.15201	7.2944	1.12965	11.5384	3.35725	1.50815	9.67775
GLYMA_07G216800	KRH50355	17.0928	4.91117	1.17414	11.5538	5.9405	1.15201	7.2944	1.12965	11.5384	3.35725	1.50815	9.67775
GLYMA_07G216600	KRH50352	13.3323	5.82493	6.78519	17.0075	5.22869	7.35042	5.7688	7.36298	17.6675	4.151	7.56269	19.0156
GLYMA_07G216600	KRH50351	13.3323	5.82493	6.78519	17.0075	5.22869	7.35042	5.7688	7.36298	17.6675	4.151	7.56269	19.0156
GLYMA_07G216700	KRH50353	--	--	0	--	--	0	0	3.73525	0.015601	--	5.77077	0
GLYMA_07G216500	KRH50350	--	--	--	--	--	--	--	--	--	--	--	--
GLYMA_05G108600	KRH58161	3.04516	0.0785807	2.67455	4.01988	0.0305697	6.36827	0.039981	4.50592	3.19536	0	3.08957	2.73201
GLYMA_05G108600	KRH58160	3.04516	0.0785807	2.67455	4.01988	0.0305697	6.36827	0.039981	4.50592	3.19536	0	3.08957	2.73201
GLYMA_05G108600	KRH58162	3.04516	0.0785807	2.67455	4.01988	0.0305697	6.36827	0.039981	4.50592	3.19536	0	3.08957	2.73201
GLYMA_05G108600	KRH58159	3.04516	0.0785807	2.67455	4.01988	0.0305697	6.36827	0.039981	4.50592	3.19536	0	3.08957	2.73201
GLYMA_05G108700	KRH58163	--	--	--	--	--	0	--	--	--	--	0.019656	0
GLYMA_05G108900	KRH58165	1.00816	1.43161	0.365677	1.84261	0.753122	0.818659	0.607106	0.34621	1.6978	0.105885	0.323349	1.72496
GLYMA_05G108800	KRH58164	21.25	2.33442	3.28127	22.3653	1.71817	4.57123	4.7494	5.15294	24.1116	1.41938	3.9783	15.8645
GLYMA_07G217000	KRH50358	1.21794	1.08073	1.93872	1.7371	0.704442	2.47417	1.38393	2.77312	1.39858	0.712627	2.6358	1.0032
GLYMA_07G217000	KRH50357	1.21794	1.08073	1.93872	1.7371	0.704442	2.47417	1.38393	2.77312	1.39858	0.712627	2.6358	1.0032
GLYMA_07G217100	KRH50359	0.015384	0.173582	0.987409	0.0332213	0.2575	0.712456	0.203049	0.565027	0.147363	0.273087	0.397337	0.0766933
GLYMA_01G028100	KRH74556	4.17247	1.17777	0.62596	3.41495	1.48484	0.771473	2.60119	1.05409	4.25883	1.26409	0.499165	4.68311
GLYMA_01G028100	KRH74554	4.17247	1.17777	0.62596	3.41495	1.48484	0.771473	2.60119	1.05409	4.25883	1.26409	0.499165	4.68311
GLYMA_01G028100	KRH74555	4.17247	1.17777	0.62596	3.41495	1.48484	0.771473	2.60119	1.05409	4.25883	1.26409	0.499165	4.68311
GLYMA_01G028100	KRH74553	4.17247	1.17777	0.62596	3.41495	1.48484	0.771473	2.60119	1.05409	4.25883	1.26409	0.499165	4.68311
GLYMA_U034300	KRG88699	4.0472	1.80057	1.61656	3.3121	1.35831	1.93056	1.44616	1.75644	4.74835	1.49848	1.34974	4.64718
GLYMA_U034300	KRG88698	4.0472	1.80057	1.61656	3.3121	1.35831	1.93056	1.44616	1.75644	4.74835	1.49848	1.34974	4.64718
GLYMA_U034300	KRG88701	4.0472	1.80057	1.61656	3.3121	1.35831	1.93056	1.44616	1.75644	4.74835	1.49848	1.34974	4.64718
GLYMA_U034200	KRG88697	0.0303667	--	0.0379013	0.025492	--	--	--	--	--	--	--	--
GLYMA_11G160900	KRH30127	0.73557	0.193312	0.86293	0.942046	0.284745	1.05861	0.176075	0.896305	0.970788	0.16548	1.80949	0.941051
GLYMA_U034000	KRG88695	6.50825	4.82497	4.83191	6.95403	3.63199	6.08744	4.86893	6.88393	7.87456	5.39664	8.51428	8.16662
GLYMA_U033900	KRG88694	4.07476	3.16443	2.93872	4.89017	3.15927	3.93176	2.12238	2.48433	4.43855	1.26883	1.8926	3.94993
GLYMA_U033900	KRG88693	4.07476	3.16443	2.93872	4.89017	3.15927	3.93176	2.12238	2.48433	4.43855	1.26883	1.8926	3.94993
GLYMA_U033900	KRG88692	4.07476	3.16443	2.93872	4.89017	3.15927	3.93176	2.12238	2.48433	4.43855	1.26883	1.8926	3.94993
GLYMA_U033800	KRG88691	0.29513	--	0	0.361658	--	0.0274863	0	0.0485397	0.466404	0	0.0101563	0.422552
GLYMA_11G160800	KRH30126	--	--	--	--	--	--	--	--	--	--	--	--
GLYMA_04G167600	KRH63314	--	--	--	--	--	--	--	--	--	--	--	--
GLYMA_04G167700	KRH63315	0.017222	--	--	--	--	0	--	--	--	--	0.0324783	0
GLYMA_04G167700	KRH63316	0.017222	--	--	--	--	0	--	--	--	--	0.0324783	0
GLYMA_04G167800	KRH63317	0.169412	0.0193657	0.234579	0.285271	0.0192537	0.643822	0.028427	0.874815	0.123642	0.109028	2.16224	0.225049
GLYMA_04G167300	KRH63310	16.4231	14.0087	5.37166	18.9898	11.1941	3.9449	18.6947	5.98314	14.9346	12.8606	5.27183	13.974
GLYMA_04G167300	KRH63311	16.4231	14.0087	5.37166	18.9898	11.1941	3.9449	18.6947	5.98314	14.9346	12.8606	5.27183	13.974
GLYMA_04G167400	KRH63312	0.061155	7.51606	23.8812	0.00982267	9.92124	18.0744	10.7097	21.6237	0.0933747	4.91371	11.4974	0.0458773
GLYMA_04G167500	KRH63313	7.84702	0.171935	1.10874	5.43129	0.163965	1.98949	0.221252	7.85237	9.17511	0.162027	3.08804	9.9203
GLYMA_13G159400	KRH20144	6.49888	2.71956	5.04043	6.5026	1.90367	4.06903	1.79346	3.64727	7.13224	1.55244	3.22231	5.5168
GLYMA_13G159400	KRH20145	6.49888	2.71956	5.04043	6.5026	1.90367	4.06903	1.79346	3.64727	7.13224	1.55244	3.22231	5.5168
GLYMA_13G159400	KRH20143	6.49888	2.71956	5.04043	6.5026	1.90367	4.06903	1.79346	3.64727	7.13224	1.55244	3.22231	5.5168
GLYMA_13G159500	KRH20146	19.8833	4.86573	3.12108	12.6013	4.1026	3.05013	6.59553	3.42006	17.4682	3.04505	2.66266	12.463
GLYMA_13G159600	KRH20147	1.16226	5.82113	9.77109	0.887156	6.32911	6.6903	6.14733	6.69689	1.00878	5.30556	4.80332	1.13124
GLYMA_04G167900	KRH63318	0.415044	845.889	1130.2	1.22268	1117.52	912.965	789.412	698.792	1.9717	916.884	658.397	1.1488
GLYMA_04G167900	KRH63319	0.415044	845.889	1130.2	1.22268	1117.52	912.965	789.412	698.792	1.9717	916.884	658.397	1.1488
GLYMA_04G167900	KRH63320	0.415044	845.889	1130.2	1.22268	1117.52	912.965	789.412	698.792	1.9717	916.884	658.397	1.1488
GLYMA_13G159300	KRH20142	0.09836	--	0	0.0420117	--	0.0137893	0.012793	0.0184903	0.0404433	0	0.0195903	0.027426
GLYMA_01G044500	KRH74819	0.167096	1.52375	4.05463	0.215716	2.86293	4.00119	1.42659	3.44632	0.109745	2.5508	4.38181	0.157586
GLYMA_01G044300	KRH74818	4.52448	0.0774353	1.56257	6.62094	0.0841247	1.36724	0.0402163	1.88684	3.81674	0.0252797	1.67365	4.07426
GLYMA_01G044300	KRH74817	4.52448	0.0774353	1.56257	6.62094	0.0841247	1.36724	0.0402163	1.88684	3.81674	0.0252797	1.67365	4.07426
GLYMA_01G044300	KRH74816	4.52448	0.0774353	1.56257	6.62094	0.0841247	1.36724	0.0402163	1.88684	3.81674	0.0252797	1.67365	4.07426
GLYMA_01G044300	KRH74815	4.52448	0.0774353	1.56257	6.62094	0.0841247	1.36724	0.0402163	1.88684	3.81674	0.0252797	1.67365	4.07426
GLYMA_01G044300	KRH74814	4.52448	0.0774353	1.56257	6.62094	0.0841247	1.36724	0.0402163	1.88684	3.81674	0.0252797	1.67365	4.07426
GLYMA_01G044400	KRH74813	0.660083	--	0.101664	0.2424	--	0.441387	0	0.186142	0.26231	0	0.427285	0.281507
GLYMA_01G044200	KRH74812	27.5463	4.43702	7.0749	20.1522	3.76369	8.74218	7.44309	11.7532	24.123	2.62129	13.4768	16.2091
GLYMA_01G044100	KRH74811	31.6217	8.46887	5.10686	19.5615	6.64684	4.85689	10.4006	7.94352	27.174	6.49362	4.11432	17.9049
GLYMA_01G044100	KRH74810	31.6217	8.46887	5.10686	19.5615	6.64684	4.85689	10.4006	7.94352	27.174	6.49362	4.11432	17.9049
GLYMA_01G044100	KRH74809	31.6217	8.46887	5.10686	19.5615	6.64684	4.85689	10.4006	7.94352	27.174	6.49362	4.11432	17.9049
GLYMA_04G223900	KRH64230	5.59552	2.41653	4.10783	6.12577	2.353	3.60545	2.87065	4.67347	6.13984	2.52445	3.93167	6.06336
GLYMA_04G223900	KRH64231	5.59552	2.41653	4.10783	6.12577	2.353	3.60545	2.87065	4.67347	6.13984	2.52445	3.93167	6.06336
GLYMA_04G223900	KRH64229	5.59552	2.41653	4.10783	6.12577	2.353	3.60545	2.87065	4.67347	6.13984	2.52445	3.93167	6.06336
GLYMA_04G223900	KRH64228	5.59552	2.41653	4.10783	6.12577	2.353	3.60545	2.87065	4.67347	6.13984	2.52445	3.93167	6.06336
GLYMA_04G223900	KRH64227	5.59552	2.41653	4.10783	6.12577	2.353	3.60545	2.87065	4.67347	6.13984	2.52445	3.93167	6.06336
GLYMA_01G068900	KRH75195	3.35185	0.588489	2.3134	3.54313	0.51283	2.94265	0.805797	2.62529	3.47965	0.686615	4.73677	3.33273
GLYMA_01G068900	KRH75194	3.35185	0.588489	2.3134	3.54313	0.51283	2.94265	0.805797	2.62529	3.47965	0.686615	4.73677	3.33273
GLYMA_03G133000	KRH66849	0.446524	0.291835	0.616763	0.5242	0.100281	1.08568	0.253766	1.1878	0.557158	0.24381	0.680601	0.459046
GLYMA_03G132800	KRH66847	1.43316	1.46336	0.356712	1.11004	1.13703	0.558079	1.11502	0.34896	1.21063	1.05586	0.425587	1.26114
GLYMA_03G132700	KRH66846	97.6138	497	219.205	75.133	830.277	212.432	1001.17	283.699	125.111	903.123	127.047	152.686
GLYMA_03G132600	KRH66845	1.24444	1.18915	0.798804	1.4031	1.11272	1.0185	1.27816	1.10743	1.60256	1.16572	0.400441	1.62888
GLYMA_03G132500	KRH66844	2.32464	2.62749	1.84965	2.35273	2.09824	2.41733	2.98967	1.78866	2.52097	2.81757	2.05501	2.49347
GLYMA_03G132400	KRH66843	--	--	--	--	--	--	--	--	--	--	--	--
GLYMA_03G132300	KRH66842	4.75204	2.00998	1.4907	5.90979	1.7489	1.87787	1.89221	1.85032	5.99086	1.4434	2.34279	6.23833
GLYMA_03G132200	KRH66841	0.493387	0.00542967	0.430557	0.939085	0.00801033	0.895128	0	0.813188	0.59762	0.0164843	0.657931	0.686196
GLYMA_03G132100	KRH66840	--	--	--	--	--	0	--	--	--	--	0.0659533	0
GLYMA_01G069000	KRH75196	6.71499	2.08208	2.59025	0.938817	0.873568	1.13428	7.06317	1.33927	6.7324	1.60628	1.12728	2.53919
GLYMA_01G068800	KRH75191	5.52581	3.33373	5.37603	6.16917	3.68993	5.39323	3.64391	5.62234	5.96639	2.80198	3.93877	6.21961
GLYMA_01G068800	KRH75192	5.52581	3.33373	5.37603	6.16917	3.68993	5.39323	3.64391	5.62234	5.96639	2.80198	3.93877	6.21961
GLYMA_01G068800	KRH75193	5.52581	3.33373	5.37603	6.16917	3.68993	5.39323	3.64391	5.62234	5.96639	2.80198	3.93877	6.21961
GLYMA_01G068700	KRH75190	6.02664	1.73624	3.08549	6.32706	1.71816	4.44326	1.4674	3.0064	5.04379	1.20442	4.99787	5.60004
GLYMA_10G070000	KRH32716	0.0124847	--	--	--	--	--	--	--	--	--	--	--
GLYMA_09G128600	KRH38330	--	--	0.584487	0	--	0.757385	0.00646	1.37261	0	0	0.868926	0.007529
GLYMA_10G070100	KRH32717	0.006112	--	0.00751667	0	--	0.014785	0	0.0308707	0.015473	0	0.0153517	0.00786867
GLYMA_09G128700	KRH38331	--	--	--	--	--	--	0.009343	--	--	--	--	--
GLYMA_10G069800	KRH32714	18.3182	4.92534	8.26555	19.8782	4.21503	9.44957	5.78452	10.1558	20.6267	5.41934	12.6191	21.4294
GLYMA_04G107500	KRH62422	13.0095	6.37169	6.62803	6.72056	5.80392	3.88093	15.4913	5.917	5.80509	6.86467	2.38698	3.96349
GLYMA_10G069600	KRH32712	16.3018	8.3116	9.26943	16.6466	9.3505	5.63034	12.3217	8.1426	15.968	9.06568	5.77743	14.7547
GLYMA_10G069700	KRH32713	--	--	--	--	--	--	--	--	--	--	--	--
GLYMA_05G087100	KRH57829	4.40195	1.67015	4.87943	6.10142	1.18087	4.99401	2.88011	5.97229	7.01646	2.86296	4.0631	5.08546
GLYMA_05G087100	KRH57830	4.40195	1.67015	4.87943	6.10142	1.18087	4.99401	2.88011	5.97229	7.01646	2.86296	4.0631	5.08546
GLYMA_05G087100	KRH57831	4.40195	1.67015	4.87943	6.10142	1.18087	4.99401	2.88011	5.97229	7.01646	2.86296	4.0631	5.08546
GLYMA_05G087000	KRH57828	--	--	--	--	--	--	--	--	--	--	--	--
GLYMA_05G086800	KRH57825	--	--	0	--	--	--	--	0.019837	0	--	--	--
GLYMA_05G086700	KRH57824	--	--	--	--	--	--	--	--	--	--	--	--
GLYMA_05G086900	KRH57827	9.46323	7.37445	2.93509	9.31363	5.08956	3.7452	9.23872	4.39694	9.80617	5.25514	2.94946	8.70108
GLYMA_05G086900	KRH57826	9.46323	7.37445	2.93509	9.31363	5.08956	3.7452	9.23872	4.39694	9.80617	5.25514	2.94946	8.70108
GLYMA_05G086400	KRH57821	0.00925067	0.120399	0.198889	0.006206	0.221996	0.184455	0.293239	0.109912	0.0108433	0.254513	0.143662	0.0183403
GLYMA_05G086300	KRH57820	--	--	--	--	--	--	--	--	--	--	--	--
GLYMA_05G086600	KRH57823	0	--	--	0.041303	--	0	--	--	--	--	0.079683	0
GLYMA_05G086500	KRH57822	--	--	--	--	--	--	0	0	0.018135	--	--	--
GLYMA_20G047800	KRG89773	1.27563	0.8393	1.07671	1.80431	1.09624	1.49511	0.904063	1.39576	1.89699	1.29046	1.95815	1.95432
GLYMA_20G047800	KRG89772	1.27563	0.8393	1.07671	1.80431	1.09624	1.49511	0.904063	1.39576	1.89699	1.29046	1.95815	1.95432
GLYMA_20G047800	KRG89771	1.27563	0.8393	1.07671	1.80431	1.09624	1.49511	0.904063	1.39576	1.89699	1.29046	1.95815	1.95432
GLYMA_20G047800	KRG89770	1.27563	0.8393	1.07671	1.80431	1.09624	1.49511	0.904063	1.39576	1.89699	1.29046	1.95815	1.95432
GLYMA_20G047800	KRG89777	1.27563	0.8393	1.07671	1.80431	1.09624	1.49511	0.904063	1.39576	1.89699	1.29046	1.95815	1.95432
GLYMA_20G047800	KRG89776	1.27563	0.8393	1.07671	1.80431	1.09624	1.49511	0.904063	1.39576	1.89699	1.29046	1.95815	1.95432
GLYMA_20G047800	KRG89774	1.27563	0.8393	1.07671	1.80431	1.09624	1.49511	0.904063	1.39576	1.89699	1.29046	1.95815	1.95432
GLYMA_20G047800	KRG89778	1.27563	0.8393	1.07671	1.80431	1.09624	1.49511	0.904063	1.39576	1.89699	1.29046	1.95815	1.95432
GLYMA_20G047900	KRG89775	0.00616433	--	0.0114927	0.024038	--	0.006098	0	0.0130293	0.0219987	--	0.022347	0
GLYMA_20G048000	KRG89779	5.01426	3.65463	7.27205	6.34112	3.45967	7.9387	3.30618	7.71902	5.56775	4.11292	6.80743	5.7902
GLYMA_20G048000	KRG89780	5.01426	3.65463	7.27205	6.34112	3.45967	7.9387	3.30618	7.71902	5.56775	4.11292	6.80743	5.7902
GLYMA_20G048000	KRG89781	5.01426	3.65463	7.27205	6.34112	3.45967	7.9387	3.30618	7.71902	5.56775	4.11292	6.80743	5.7902
GLYMA_06G309300	KRH56192	0.956118	0.487504	0.586869	1.30405	0.41564	0.959511	1.11214	0.988409	2.28308	0.635025	0.815136	2.1667
GLYMA_06G309300	KRH56193	0.956118	0.487504	0.586869	1.30405	0.41564	0.959511	1.11214	0.988409	2.28308	0.635025	0.815136	2.1667
GLYMA_06G309100	KRH56190	11.0481	4.26473	9.83694	12.1045	4.62277	11.2071	6.71345	14.4977	12.5514	4.62221	11.0174	11.8003
GLYMA_06G309100	KRH56187	11.0481	4.26473	9.83694	12.1045	4.62277	11.2071	6.71345	14.4977	12.5514	4.62221	11.0174	11.8003
GLYMA_06G309100	KRH56189	11.0481	4.26473	9.83694	12.1045	4.62277	11.2071	6.71345	14.4977	12.5514	4.62221	11.0174	11.8003
GLYMA_06G309100	KRH56188	11.0481	4.26473	9.83694	12.1045	4.62277	11.2071	6.71345	14.4977	12.5514	4.62221	11.0174	11.8003
GLYMA_06G309200	KRH56191	--	0.008234	0.22898	--	0.0171393	0.273409	0.0158687	0.223753	0	0.078719	0.0468107	0
GLYMA_06G309500	KRH56196	1.81889	1.04416	1.44319	1.94065	0.686761	1.52458	0.977778	2.1021	3.0269	0.655732	1.63988	2.49634
GLYMA_06G309500	KRH56197	1.81889	1.04416	1.44319	1.94065	0.686761	1.52458	0.977778	2.1021	3.0269	0.655732	1.63988	2.49634
GLYMA_06G309500	KRH56195	1.81889	1.04416	1.44319	1.94065	0.686761	1.52458	0.977778	2.1021	3.0269	0.655732	1.63988	2.49634
GLYMA_06G309400	KRH56194	0	--	--	0.00973267	--	0	0.021727	--	--	--	0.042945	0
GLYMA_06G309600	KRH56198	3.11433	1.8259	3.88332	4.01714	1.83864	3.59345	1.66132	3.23101	3.82113	1.71715	3.76355	3.80992
GLYMA_06G309700	KRH56199	1.17818	0.827305	2.74876	1.55298	1.36812	2.50861	1.55745	3.76374	1.86126	1.21628	5.84686	3.26466
GLYMA_01G027900	KRH74551	3.41055	--	0	4.13011	--	--	0	0.0393123	2.72991	0	0	5.24646
GLYMA_10G073500	KRH32760	--	--	--	--	--	0	--	--	--	--	0.026916	0
GLYMA_05G216300	KRH60034	0.465088	0.01236	0.244965	0.641011	0	0.124711	0.0174523	0.337125	1.23579	0.0183227	0	0.680049
GLYMA_05G216300	KRH60033	0.465088	0.01236	0.244965	0.641011	0	0.124711	0.0174523	0.337125	1.23579	0.0183227	0	0.680049
GLYMA_05G216400	KRH60035	39.8265	4.10587	44.1224	60.285	8.4904	27.2241	2.49283	18.5807	68.2106	2.79303	27.2358	43.6803
GLYMA_05G216500	KRH60036	9.55888	6.92948	7.18788	11.2232	6.34565	6.42964	7.11944	6.98035	10.2938	6.46995	6.00326	12.4359
GLYMA_05G216600	KRH60037	0.616228	0.636313	1.59986	0.790513	0.426472	1.30627	0.455495	1.51904	0.486877	0.40054	1.6901	0.465767
GLYMA_05G216000	KRH60030	202.219	736.164	1.3495	224.833	431.446	0.602575	459.416	0.215632	165.557	385.472	0.159375	132.895
GLYMA_05G216100	KRH60031	44.2737	21.6217	1.53537	54.8864	13.6975	0.748301	15.9468	0.490284	36.3454	9.39882	0.462087	31.0401
GLYMA_05G216200	KRH60032	0.583598	0.246465	0.046764	0.542785	0.160173	0.0760783	0.242347	0.0471637	0.548449	0.236722	0.0674327	0.399735
GLYMA_05G216700	KRH60038	42.1632	9.55344	61.7999	42.203	10.6643	53.1627	10.8124	64.9736	47.676	9.53392	48.2951	32.3656
GLYMA_05G216800	KRH60039	11.8124	11.0781	5.56435	13.7719	8.21666	5.7321	14.3015	6.33022	11.935	9.77192	3.99418	14.8508
GLYMA_05G216800	KRH60041	11.8124	11.0781	5.56435	13.7719	8.21666	5.7321	14.3015	6.33022	11.935	9.77192	3.99418	14.8508
GLYMA_05G216800	KRH60040	11.8124	11.0781	5.56435	13.7719	8.21666	5.7321	14.3015	6.33022	11.935	9.77192	3.99418	14.8508
GLYMA_05G216800	KRH60042	11.8124	11.0781	5.56435	13.7719	8.21666	5.7321	14.3015	6.33022	11.935	9.77192	3.99418	14.8508
GLYMA_18G206600	KRH00328	0.164823	0.0298223	--	0.300525	--	0	0	0	0.191892	0	0.00772367	0.0915803
GLYMA_08G139900	KRH43257	13.3516	4.63957	7.238	5.00971	4.28151	13.0394	3.43727	6.79877	24.3991	7.38656	21.7176	12.1638
GLYMA_08G139900	KRH43256	13.3516	4.63957	7.238	5.00971	4.28151	13.0394	3.43727	6.79877	24.3991	7.38656	21.7176	12.1638
GLYMA_08G139900	KRH43255	13.3516	4.63957	7.238	5.00971	4.28151	13.0394	3.43727	6.79877	24.3991	7.38656	21.7176	12.1638
GLYMA_08G139900	KRH43259	13.3516	4.63957	7.238	5.00971	4.28151	13.0394	3.43727	6.79877	24.3991	7.38656	21.7176	12.1638
GLYMA_08G139900	KRH43258	13.3516	4.63957	7.238	5.00971	4.28151	13.0394	3.43727	6.79877	24.3991	7.38656	21.7176	12.1638
GLYMA_08G139900	KRH43260	13.3516	4.63957	7.238	5.00971	4.28151	13.0394	3.43727	6.79877	24.3991	7.38656	21.7176	12.1638
GLYMA_08G139800	KRH43254	9.873	3.73764	4.95918	6.77251	1.56095	5.40211	3.33007	15.3767	6.50971	1.5524	2.56319	7.8914
GLYMA_15G206200	KRH12938	26.8269	5.0966	6.38186	28.7222	4.56552	6.66567	4.65498	6.10211	26.0549	4.13996	5.73856	35.4045
GLYMA_15G206200	KRH12937	26.8269	5.0966	6.38186	28.7222	4.56552	6.66567	4.65498	6.10211	26.0549	4.13996	5.73856	35.4045
GLYMA_15G206300	KRH12939	0.0395027	2.04853	5.36775	0.0494823	2.96448	2.3964	0.410455	1.04699	0.514146	0.669195	1.66532	0.689608
GLYMA_15G206300	KRH12940	0.0395027	2.04853	5.36775	0.0494823	2.96448	2.3964	0.410455	1.04699	0.514146	0.669195	1.66532	0.689608
GLYMA_08G139600	KRH43251	1.89613	1.46456	3.12582	2.25687	1.32435	4.30322	1.64058	3.82385	1.73696	1.71509	3.73541	2.022
GLYMA_08G139600	KRH43252	1.89613	1.46456	3.12582	2.25687	1.32435	4.30322	1.64058	3.82385	1.73696	1.71509	3.73541	2.022
GLYMA_08G139500	KRH43250	8.81095	5.80675	5.07002	10.3773	4.61331	4.94819	5.15015	4.61314	9.21949	3.88426	4.08279	7.23165
GLYMA_08G139500	KRH43248	8.81095	5.80675	5.07002	10.3773	4.61331	4.94819	5.15015	4.61314	9.21949	3.88426	4.08279	7.23165
GLYMA_08G139500	KRH43249	8.81095	5.80675	5.07002	10.3773	4.61331	4.94819	5.15015	4.61314	9.21949	3.88426	4.08279	7.23165
GLYMA_15G206000	KRH12934	16.338	7.44894	5.35471	13.6344	6.13443	4.498	9.72335	4.26027	16.922	5.50731	3.99405	15.4892
GLYMA_15G206100	KRH12935	44.4907	13.1095	8.18713	44.4731	10.3026	4.86615	18.5127	7.85576	50.0771	7.9563	7.04214	46.9328
GLYMA_15G206100	KRH12936	44.4907	13.1095	8.18713	44.4731	10.3026	4.86615	18.5127	7.85576	50.0771	7.9563	7.04214	46.9328
GLYMA_15G205600	KRH12930	2.59224	1.62001	2.07927	2.62613	1.38381	3.20966	1.65902	2.80557	2.89442	2.41384	4.33487	3.0674
GLYMA_15G205700	KRH12931	--	--	--	--	--	--	--	--	--	--	--	--
GLYMA_15G205800	KRH12932	0.007355	--	0.00556067	--	--	--	--	--	--	--	--	--
GLYMA_15G205900	KRH12933	24.7927	209.058	34.8133	18.3324	143.63	26.5311	254.903	39.5164	20.3627	196.705	21.4679	5.2445
GLYMA_19G111800	KRG94825	26.7865	7.35926	8.41816	26.1499	6.05769	8.21845	6.20671	7.71086	18.8976	3.86877	4.7491	15.3028
GLYMA_19G111700	KRG94824	0.198318	0.0161503	0.283259	0.243516	--	0.759935	0	0.279928	0.223928	0	0.549629	0.347763
GLYMA_19G112000	KRG94827	0.822862	0.260671	0.079567	0.725166	0.226227	0.022733	0.135147	0.0401957	0.431893	0.186969	0	0.577446
GLYMA_09G262700	KRH40501	19.1205	5.58169	14.3512	14.3686	5.30996	16.2886	13.9075	25.4652	21.8713	6.02738	15.1018	17.3731
GLYMA_09G262700	KRH40502	19.1205	5.58169	14.3512	14.3686	5.30996	16.2886	13.9075	25.4652	21.8713	6.02738	15.1018	17.3731
GLYMA_09G262700	KRH40503	19.1205	5.58169	14.3512	14.3686	5.30996	16.2886	13.9075	25.4652	21.8713	6.02738	15.1018	17.3731
GLYMA_19G111400	KRG94821	0.0266803	--	0	0.00756633	0	0.00776667	0.206566	0.985568	1.03651	0.145155	0.832413	1.1059
GLYMA_19G111300	KRG94820	2.4456	0.443455	0.940878	2.71154	0.303143	1.25332	0.677322	0.74871	2.34194	0.273021	0.841921	5.85446
GLYMA_19G111600	KRG94823	3.64241	2.88109	3.53222	4.79115	2.83555	4.11294	3.05143	3.47622	4.50984	2.73112	5.37359	4.77973
GLYMA_19G111500	KRG94822	0.346602	0.315838	0.380432	0.296355	0.223108	0.404757	0.402755	0.530821	0.398755	0.365772	0.799464	0.405995
GLYMA_09G263200	KRH40508	0.212453	0.0674163	0.343054	0.177068	0.00570033	0.348651	0.0499003	0.502758	0.317068	0.065914	0.325426	0.251895
GLYMA_09G263300	KRH40509	3.42844	3.7741	3.69311	3.23891	4.11782	3.9997	5.58052	5.13705	3.26528	4.84374	3.03948	4.38908
GLYMA_09G263300	KRH40510	3.42844	3.7741	3.69311	3.23891	4.11782	3.9997	5.58052	5.13705	3.26528	4.84374	3.03948	4.38908
GLYMA_19G112200	KRG94829	1.82199	0.811117	2.47641	1.91424	0.766808	2.32455	0.992418	3.08645	1.7571	0.884825	2.86852	1.73205
GLYMA_19G112200	KRG94830	1.82199	0.811117	2.47641	1.91424	0.766808	2.32455	0.992418	3.08645	1.7571	0.884825	2.86852	1.73205
GLYMA_19G112200	KRG94831	1.82199	0.811117	2.47641	1.91424	0.766808	2.32455	0.992418	3.08645	1.7571	0.884825	2.86852	1.73205
GLYMA_19G112100	KRG94828	1.71672	2.03936	1.84183	1.68222	1.72729	1.93473	1.98269	1.86982	1.40954	1.49948	1.78949	1.47695
GLYMA_09G178600	KRH39115	80.7355	537.635	791.013	82.3722	535.941	1003.61	795.942	890.521	95.0471	534.588	824.895	95.7976
GLYMA_09G178500	KRH39114	7.85406	5.2438	6.48113	9.27912	5.06472	8.07518	5.94707	7.92981	8.61347	4.6724	7.38591	9.03094
GLYMA_09G178800	KRH39117	0.014842	--	--	0.0206013	--	--	0	0	0.00701567	0	0	0.0504693
GLYMA_09G178700	KRH39116	0.040197	0.011316	0.0789093	0.014461	--	0.177913	0.0475193	0.104867	0.0238153	--	0.0569917	0
GLYMA_09G178200	KRH39111	1.67511	0.307481	2.88974	2.41456	0.325373	5.63817	0.0444663	4.93722	2.10548	0.239933	3.73495	2.37467
GLYMA_09G178100	KRH39110	17.77	7.19262	27.6349	26.1993	15.1606	32.8581	2.33849	15.194	19.4285	6.58773	10.0984	14.1583
GLYMA_09G178100	KRH39108	17.77	7.19262	27.6349	26.1993	15.1606	32.8581	2.33849	15.194	19.4285	6.58773	10.0984	14.1583
GLYMA_09G178100	KRH39109	17.77	7.19262	27.6349	26.1993	15.1606	32.8581	2.33849	15.194	19.4285	6.58773	10.0984	14.1583
GLYMA_09G178400	KRH39113	1.23218	1.193	1.73371	1.6372	1.19058	1.62163	1.50348	1.63952	1.29022	0.964159	1.60071	1.77933
GLYMA_09G178300	KRH39112	0.602031	0.392862	0.825642	0.631348	0.393837	1.02962	0.372239	0.69237	0.474042	0.447641	0.63004	0.600578
GLYMA_09G178900	KRH39119	0.136208	0.0950343	1.61969	0.118895	0.116064	2.39253	0.131255	1.84037	0.0634793	0.139526	1.13882	0.137249
GLYMA_09G178900	KRH39118	0.136208	0.0950343	1.61969	0.118895	0.116064	2.39253	0.131255	1.84037	0.0634793	0.139526	1.13882	0.137249
GLYMA_06G277100	KRH55741	--	--	--	0	--	--	--	--	--	0	0	0.0229923
GLYMA_16G113200	KRH07824	--	--	--	--	--	--	--	--	--	--	--	--
GLYMA_16G113300	KRH07825	--	--	--	--	--	--	--	--	--	--	--	--
GLYMA_16G113400	KRH07826	--	--	--	--	--	--	--	--	--	--	--	--
GLYMA_16G113500	KRH07827	0.0177077	--	0.067435	0.062841	--	0.204626	0.0536463	0.136443	0.038421	0	0.163295	0.172974
GLYMA_16G112800	KRH07820	24.1299	22.0002	17.5385	26.2502	15.6461	20.1681	24.6119	21.7882	25.9877	26.2329	27.9946	27.8475
GLYMA_16G112800	KRH07819	24.1299	22.0002	17.5385	26.2502	15.6461	20.1681	24.6119	21.7882	25.9877	26.2329	27.9946	27.8475
GLYMA_16G112900	KRH07821	7.54507	4.57142	5.77977	9.57374	4.12854	7.60726	4.22318	7.36036	10.1749	4.78462	7.8426	10.3707
GLYMA_16G113000	KRH07822	32.7931	0.382658	9.59211	33.4677	0.586518	19.4703	0.195403	16.5374	36.1944	0.319038	16.9496	29.5233
GLYMA_16G113100	KRH07823	4.59212	1.55846	2.97096	5.50454	1.23118	2.79077	1.25765	2.8122	3.91397	1.09889	2.97917	4.09962
GLYMA_16G113600	KRH07828	--	--	--	--	--	--	--	--	--	--	--	--
GLYMA_16G113700	KRH07829	--	--	--	--	--	--	--	--	--	--	--	--
GLYMA_03G080800	KRH66069	--	--	--	--	--	--	--	--	--	--	--	--
GLYMA_03G080700	KRH66068	--	--	--	--	--	0.0283447	--	--	--	--	--	--
GLYMA_03G080600	KRH66065	2.40834	0.987966	0.814459	3.79497	0.722939	0.851494	0.976038	1.18178	3.54102	0.961679	0.98441	4.39814
GLYMA_03G080600	KRH66064	2.40834	0.987966	0.814459	3.79497	0.722939	0.851494	0.976038	1.18178	3.54102	0.961679	0.98441	4.39814
GLYMA_03G080600	KRH66067	2.40834	0.987966	0.814459	3.79497	0.722939	0.851494	0.976038	1.18178	3.54102	0.961679	0.98441	4.39814
GLYMA_03G080600	KRH66066	2.40834	0.987966	0.814459	3.79497	0.722939	0.851494	0.976038	1.18178	3.54102	0.961679	0.98441	4.39814
GLYMA_03G080600	KRH66063	2.40834	0.987966	0.814459	3.79497	0.722939	0.851494	0.976038	1.18178	3.54102	0.961679	0.98441	4.39814
GLYMA_03G080600	KRH66062	2.40834	0.987966	0.814459	3.79497	0.722939	0.851494	0.976038	1.18178	3.54102	0.961679	0.98441	4.39814
GLYMA_03G080500	KRH66061	0.0777923	0.078416	2.30244	0.082636	0.104502	1.71459	0.153849	1.19728	0.0954823	0.271043	1.32018	0.174634
GLYMA_03G080400	KRH66060	0.0120557	0.003707	0.00221033	0.00496667	0	0.0275253	0.00495933	0.00757533	0.00514267	0.0119083	0.00719833	0.0143373
GLYMA_08G043100	KRH41673	0.653159	0.115042	0.422543	0.884464	0.0411217	0.900906	0.167577	0.686259	0.908893	0.075988	0.904248	0.933717
GLYMA_08G043100	KRH41672	0.653159	0.115042	0.422543	0.884464	0.0411217	0.900906	0.167577	0.686259	0.908893	0.075988	0.904248	0.933717
GLYMA_08G043100	KRH41671	0.653159	0.115042	0.422543	0.884464	0.0411217	0.900906	0.167577	0.686259	0.908893	0.075988	0.904248	0.933717
GLYMA_08G043100	KRH41670	0.653159	0.115042	0.422543	0.884464	0.0411217	0.900906	0.167577	0.686259	0.908893	0.075988	0.904248	0.933717
GLYMA_08G043100	KRH41666	0.653159	0.115042	0.422543	0.884464	0.0411217	0.900906	0.167577	0.686259	0.908893	0.075988	0.904248	0.933717
GLYMA_08G043100	KRH41667	0.653159	0.115042	0.422543	0.884464	0.0411217	0.900906	0.167577	0.686259	0.908893	0.075988	0.904248	0.933717
GLYMA_08G043100	KRH41668	0.653159	0.115042	0.422543	0.884464	0.0411217	0.900906	0.167577	0.686259	0.908893	0.075988	0.904248	0.933717
GLYMA_08G043100	KRH41669	0.653159	0.115042	0.422543	0.884464	0.0411217	0.900906	0.167577	0.686259	0.908893	0.075988	0.904248	0.933717
GLYMA_08G043500	KRH41677	0	--	--	0.095513	--	--	--	--	--	0	0	0.121507
GLYMA_08G043400	KRH41676	0.0596533	--	0.0257243	0.03603	--	--	0	0.0112203	0.0485967	0	0	0.0410773
GLYMA_08G043300	KRH41675	2.16573	0.395935	1.42136	1.20371	0.254335	1.56987	0.536572	1.82292	1.59686	0.243423	0.773634	1.72861
GLYMA_08G043200	KRH41674	0.0675823	0.627008	2.37516	0.11614	0.830843	2.16942	0.638329	2.11336	0.0427623	0.684919	1.43542	0.0187037
GLYMA_08G043700	KRH41679	1.51246	3.55284	0.994573	1.9703	3.60763	1.21433	5.73496	1.23471	1.83498	2.9254	0.966918	2.18039
GLYMA_08G043700	KRH41680	1.51246	3.55284	0.994573	1.9703	3.60763	1.21433	5.73496	1.23471	1.83498	2.9254	0.966918	2.18039
GLYMA_08G043600	KRH41678	5.63806	0.597366	6.01938	7.88682	0.381483	9.23371	1.84774	9.02243	6.6807	1.19021	5.71114	7.52015
GLYMA_09G121100	KRH38246	0.133023	0.337575	0	0.0925087	0.456717	0	1.00751	0.283472	0.232778	1.17743	0.294582	0.241036
GLYMA_09G121200	KRH38247	0	--	--	0.0230577	0	--	0.0562463	0	0.043102	0.0655227	0	0.047141
GLYMA_09G120900	KRH38244	1.06301	1.84796	0.506199	1.07872	1.51294	0.436214	2.34515	0.381571	1.24531	2.36404	0.594728	1.08089
GLYMA_09G120900	KRH38243	1.06301	1.84796	0.506199	1.07872	1.51294	0.436214	2.34515	0.381571	1.24531	2.36404	0.594728	1.08089
GLYMA_09G121000	KRH38245	--	--	--	--	--	--	--	--	--	--	--	--
GLYMA_09G120700	KRH38242	0.001867	--	0	--	--	--	--	0.00236267	0	--	--	--
GLYMA_09G120600	KRH38240	2.62142	0.477604	0.190753	2.71759	0.231746	0.334017	0.157716	0.33096	2.27155	0.288824	0.122233	4.19938
GLYMA_09G120600	KRH38239	2.62142	0.477604	0.190753	2.71759	0.231746	0.334017	0.157716	0.33096	2.27155	0.288824	0.122233	4.19938
GLYMA_09G120800	KRH38241	--	--	--	--	--	--	--	--	--	--	--	--
GLYMA_09G121300	KRH38248	2.18752	1.96495	2.39039	2.04542	1.57153	2.84186	2.69048	2.65304	2.05807	1.92521	3.68109	2.59979
GLYMA_09G121400	KRH38249	--	0	--	--	0.0183697	0	--	--	--	0.017958	0.0335377	0
GLYMA_17G071200	KRH02999	15.6125	44.5504	138.746	15.9429	53.1563	142.778	48.9005	142.355	14.5428	38.0074	122.084	16.0056
GLYMA_17G071200	KRH03000	15.6125	44.5504	138.746	15.9429	53.1563	142.778	48.9005	142.355	14.5428	38.0074	122.084	16.0056
GLYMA_17G071100	KRH02998	7.32624	2.06131	6.01312	8.75122	2.18533	8.73567	1.93458	8.51259	9.21996	1.62078	7.49972	10.0639
GLYMA_03G161100	KRH67338	15.5469	4.73355	4.39127	17.6497	3.61214	5.36069	4.91984	6.07659	14.3283	4.32122	6.84785	14.3057
GLYMA_03G161200	KRH67339	0.19677	0.0239607	0.192103	0.331352	0.0461507	0.330491	0.040834	0.379573	0.301477	0.0257237	0.331983	0.322899
GLYMA_03G161000	KRH67336	7.08831	5.51656	5.04178	5.70674	5.38307	4.7715	8.38156	4.9095	5.28138	5.08038	4.27752	5.47985
GLYMA_03G161000	KRH67337	7.08831	5.51656	5.04178	5.70674	5.38307	4.7715	8.38156	4.9095	5.28138	5.08038	4.27752	5.47985
GLYMA_03G160800	KRH67334	--	0	--	--	0.005499	--	--	--	--	--	--	--
GLYMA_17G070400	KRH02990	0.432889	0.807178	0.753909	0.563957	0.781803	1.29285	0.656895	0.6982	0.559041	0.565386	1.00676	0.727772
GLYMA_03G160600	KRH67332	3.44079	1.26842	1.19281	3.16739	1.16342	1.3229	1.12997	1.14194	3.20684	1.27547	1.46805	3.35109
GLYMA_03G160700	KRH67333	0.344921	--	0	0.201351	--	--	0	0.0109917	0.0912213	0	0	0.0910037
GLYMA_03G160500	KRH67330	--	--	--	--	--	0	--	--	--	--	0.52367	0
GLYMA_17G070800	KRH02994	0.159412	0.728033	--	0.222212	0.0653657	0.007152	0	0	0.153449	0.0673363	0	0.069067
GLYMA_15G153500	KRH12118	1.74179	1.12928	3.60448	2.35077	0.780256	4.89265	1.05218	3.58165	1.58598	1.2995	5.04525	1.64705
GLYMA_15G153600	KRH12119	0.902911	1.11033	1.99951	1.96539	1.52156	2.54668	1.57496	2.39703	2.19761	1.62454	2.45	1.79263
GLYMA_15G153600	KRH12122	0.902911	1.11033	1.99951	1.96539	1.52156	2.54668	1.57496	2.39703	2.19761	1.62454	2.45	1.79263
GLYMA_15G153600	KRH12121	0.902911	1.11033	1.99951	1.96539	1.52156	2.54668	1.57496	2.39703	2.19761	1.62454	2.45	1.79263
GLYMA_15G153600	KRH12120	0.902911	1.11033	1.99951	1.96539	1.52156	2.54668	1.57496	2.39703	2.19761	1.62454	2.45	1.79263
GLYMA_03G126100	KRH66750	1.51206	0.179659	0.924631	1.71448	0.199706	1.35346	0.186275	1.13661	1.58637	0.285662	1.50425	1.44192
GLYMA_15G153000	KRH12112	2.17064	3.25689	2.62592	2.67036	3.26646	3.03691	4.7086	3.23224	2.69198	4.44779	2.06269	3.16807
GLYMA_15G153000	KRH12113	2.17064	3.25689	2.62592	2.67036	3.26646	3.03691	4.7086	3.23224	2.69198	4.44779	2.06269	3.16807
GLYMA_15G152800	KRH12110	--	--	--	--	--	--	--	--	--	--	--	--
GLYMA_15G152900	KRH12111	111.049	15.3921	7.66637	46.9273	11.0824	5.30721	20.5033	5.22533	65.1753	8.4763	4.44848	51.6989
GLYMA_15G153300	KRH12116	1.30954	0.844163	2.11054	1.77751	0.568998	2.70013	0.866794	2.75659	1.90015	0.882834	3.77589	1.90695
GLYMA_15G153400	KRH12117	0.369093	0.293555	0.831219	0.480879	0.237235	1.40793	0.417423	1.23135	0.40105	0.172251	1.14684	0.41589
GLYMA_15G153100	KRH12114	3.04319	0.625204	1.40407	2.88926	0.452281	2.05457	1.06839	2.37419	3.08189	0.644486	1.86089	2.66375
GLYMA_15G153200	KRH12115	0.050006	--	0.142992	0.00484633	0	0.027654	0.034826	0.125554	0.0184223	0.0187933	0.0328203	0.00379233
GLYMA_19G196400	KRG96218	12.9683	0.122781	0.0260663	3.49631	0.0329983	0.062059	0.062649	0.120967	10.6273	0.055021	0.223432	5.39814
GLYMA_08G121100	KRH42939	7.30341	4.65644	6.261	7.4915	4.06185	6.86289	5.50509	5.21283	6.8681	5.0581	4.07028	6.77291
GLYMA_08G121100	KRH42938	7.30341	4.65644	6.261	7.4915	4.06185	6.86289	5.50509	5.21283	6.8681	5.0581	4.07028	6.77291
GLYMA_08G121100	KRH42937	7.30341	4.65644	6.261	7.4915	4.06185	6.86289	5.50509	5.21283	6.8681	5.0581	4.07028	6.77291
GLYMA_08G121100	KRH42940	7.30341	4.65644	6.261	7.4915	4.06185	6.86289	5.50509	5.21283	6.8681	5.0581	4.07028	6.77291
GLYMA_08G121100	KRH42941	7.30341	4.65644	6.261	7.4915	4.06185	6.86289	5.50509	5.21283	6.8681	5.0581	4.07028	6.77291
GLYMA_08G121100	KRH42942	7.30341	4.65644	6.261	7.4915	4.06185	6.86289	5.50509	5.21283	6.8681	5.0581	4.07028	6.77291
GLYMA_08G121100	KRH42943	7.30341	4.65644	6.261	7.4915	4.06185	6.86289	5.50509	5.21283	6.8681	5.0581	4.07028	6.77291
GLYMA_08G120900	KRH42935	1.00078	0.0683313	1.76636	1.66242	0.051746	3.55043	0.110479	3.38727	1.4925	0.0456677	3.05783	1.37928
GLYMA_08G120900	KRH42934	1.00078	0.0683313	1.76636	1.66242	0.051746	3.55043	0.110479	3.38727	1.4925	0.0456677	3.05783	1.37928
GLYMA_08G121000	KRH42936	0.036726	--	0.0797993	0.046151	--	0.300813	0.00442067	0.147153	0.024087	0	0.044945	0.06121
GLYMA_08G120600	KRH42931	--	--	--	--	0	--	--	--	--	0.007278	--	--
GLYMA_08G120600	KRH42930	--	--	--	--	0	--	--	--	--	0.007278	--	--
GLYMA_08G120800	KRH42933	0.0227513	--	0	0.00570567	0	0.004402	--	0.00963333	0	0.004292	0.00407067	0.00335733
GLYMA_08G120700	KRH42932	0.013668	6.70942	6.00352	0.00539	7.57524	20.0296	7.44948	36.089	0.00619667	4.25271	17.4079	0
GLYMA_02G139800	KRH71298	0.108026	0	0.0241953	0.0335643	0.00782967	0.007842	0.0154667	0	0.089178	0.00877067	0	0.011803
GLYMA_02G139900	KRH71299	17.8935	18.9253	22.9732	20.055	18.9306	28.0212	18.1818	26.3145	19.1815	16.1006	21.0936	19.3526
GLYMA_02G139900	KRH71300	17.8935	18.9253	22.9732	20.055	18.9306	28.0212	18.1818	26.3145	19.1815	16.1006	21.0936	19.3526
GLYMA_02G139900	KRH71301	17.8935	18.9253	22.9732	20.055	18.9306	28.0212	18.1818	26.3145	19.1815	16.1006	21.0936	19.3526
GLYMA_02G139200	KRH71292	--	--	--	--	--	--	0	0	0.00296467	--	--	--
GLYMA_02G139200	KRH71290	--	--	--	--	--	--	0	0	0.00296467	--	--	--
GLYMA_02G139200	KRH71291	--	--	--	--	--	--	0	0	0.00296467	--	--	--
GLYMA_02G139200	KRH71289	--	--	--	--	--	--	0	0	0.00296467	--	--	--
GLYMA_02G139200	KRH71288	--	--	--	--	--	--	0	0	0.00296467	--	--	--
GLYMA_02G139200	KRH71285	--	--	--	--	--	--	0	0	0.00296467	--	--	--
GLYMA_02G139200	KRH71287	--	--	--	--	--	--	0	0	0.00296467	--	--	--
GLYMA_02G139200	KRH71286	--	--	--	--	--	--	0	0	0.00296467	--	--	--
GLYMA_02G139300	KRH71293	0.00488033	--	0	0.0161227	--	--	--	0.00558	0	--	--	--
GLYMA_02G139600	KRH71296	3.7673	1.37248	2.62155	5.10766	1.25454	3.11293	1.24524	2.33977	4.24068	0.962685	2.51976	4.21398
GLYMA_02G139700	KRH71297	37.9679	3.27652	1.931	31.8982	2.64148	1.57446	4.56064	1.24614	35.7551	2.75781	1.07007	34.2691
GLYMA_02G139400	KRH71294	--	--	--	--	--	--	--	--	--	--	--	--
GLYMA_02G139500	KRH71295	0.520096	1.15233	3.97755	0.56882	1.68543	5.86849	0.507629	3.48096	0.578623	2.12103	6.47437	0.604423
GLYMA_14G090200	KRH15469	0.76886	0.195461	4.60351	1.18476	0.150419	5.85297	0.0542307	4.39169	1.13805	0.205137	3.96702	1.24672
GLYMA_14G090100	KRH15468	--	--	--	--	--	--	--	--	--	--	--	--
GLYMA_14G089900	KRH15463	2.0596	1.30339	1.31549	2.42486	1.07218	1.5876	1.27156	1.57944	2.11251	1.17577	1.81702	2.29694
GLYMA_14G089900	KRH15465	2.0596	1.30339	1.31549	2.42486	1.07218	1.5876	1.27156	1.57944	2.11251	1.17577	1.81702	2.29694
GLYMA_14G089900	KRH15464	2.0596	1.30339	1.31549	2.42486	1.07218	1.5876	1.27156	1.57944	2.11251	1.17577	1.81702	2.29694
GLYMA_14G089800	KRH15462	0.518648	8.0121	3.52359	2.49224	2.44468	1.55147	0.0167777	2.20512	0.549593	0.725287	3.00366	0.133103
GLYMA_14G089700	KRH15461	2.44969	0.245217	0.327688	1.2379	0.175538	0.415615	0.12619	0.0597903	1.98536	0	0.603345	1.00514
GLYMA_14G089600	KRH15460	53.2129	3.89859	7.95368	51.8716	3.00387	9.20827	3.07772	9.21236	49.8322	2.42313	9.25037	45.6679
GLYMA_14G089600	KRH15459	53.2129	3.89859	7.95368	51.8716	3.00387	9.20827	3.07772	9.21236	49.8322	2.42313	9.25037	45.6679
GLYMA_14G090000	KRH15467	13.2968	0.952312	3.16116	6.64564	1.18722	4.56136	1.23566	4.59078	11.1515	0.645865	6.90985	6.84
GLYMA_14G090000	KRH15466	13.2968	0.952312	3.16116	6.64564	1.18722	4.56136	1.23566	4.59078	11.1515	0.645865	6.90985	6.84
GLYMA_06G323800	KRH56447	2.5808	1.41868	2.35297	3.70363	1.07737	3.00912	1.23594	3.1349	3.43894	0.819911	2.7152	2.95206
GLYMA_06G323500	KRH56440	47.6	33.3866	18.2842	47.964	29.8488	17.7772	28.4965	16.7221	30.904	23.4786	13.6172	37.5247
GLYMA_06G323500	KRH56439	47.6	33.3866	18.2842	47.964	29.8488	17.7772	28.4965	16.7221	30.904	23.4786	13.6172	37.5247
GLYMA_19G142500	KRG95307	3.46075	1.90097	3.58042	4.08678	1.92554	3.54341	1.99391	3.71096	3.74485	1.60091	4.13129	3.72504
GLYMA_19G142500	KRG95306	3.46075	1.90097	3.58042	4.08678	1.92554	3.54341	1.99391	3.71096	3.74485	1.60091	4.13129	3.72504
GLYMA_19G142400	KRG95305	14.833	13.6094	9.7369	20.4835	12.2367	11.1148	14.5686	12.2512	18.8596	12.6673	10.3961	18.5153
GLYMA_19G142400	KRG95304	14.833	13.6094	9.7369	20.4835	12.2367	11.1148	14.5686	12.2512	18.8596	12.6673	10.3961	18.5153
GLYMA_19G142300	KRG95303	2.91467	2.41383	0.744038	4.54526	3.23496	0.606359	2.43422	0.528666	2.71061	2.5598	0.597472	4.39177
GLYMA_19G142200	KRG95302	2.48275	2.00824	0.378594	4.26118	2.18168	0.42478	1.78494	0.41717	2.30282	1.93141	0.409257	3.87856
GLYMA_19G142100	KRG95301	3.01283	2.94791	3.98604	3.42862	2.8992	4.02969	3.39201	4.81921	3.30762	3.26587	3.85206	3.8101
GLYMA_19G142100	KRG95300	3.01283	2.94791	3.98604	3.42862	2.8992	4.02969	3.39201	4.81921	3.30762	3.26587	3.85206	3.8101
GLYMA_19G142100	KRG95299	3.01283	2.94791	3.98604	3.42862	2.8992	4.02969	3.39201	4.81921	3.30762	3.26587	3.85206	3.8101
GLYMA_19G142100	KRG95298	3.01283	2.94791	3.98604	3.42862	2.8992	4.02969	3.39201	4.81921	3.30762	3.26587	3.85206	3.8101
GLYMA_19G142700	KRG95309	12.1479	0.046416	0.217396	5.95908	0	3.12	0.0323297	3.15502	9.71908	0.0347223	0.407612	9.65163
GLYMA_19G142600	KRG95308	3.6217	0.625672	0.436262	4.36524	0.392788	0.316708	0.287634	0.19686	4.08893	0.304961	0.653453	6.49239
GLYMA_06G198800	KRH54622	--	--	0	--	0	0.128481	--	0.628405	0	0.031746	0.234211	0
GLYMA_06G198900	KRH54623	--	--	0	--	--	0	--	0.026863	0	--	0.122311	0
GLYMA_06G198600	KRH54620	1.99645	3.13483	5.35766	2.11666	2.43836	6.88404	2.96576	5.97146	1.83584	3.53888	7.51874	2.56331
GLYMA_06G198700	KRH54621	--	--	--	--	--	--	--	--	--	--	--	--
GLYMA_06G199200	KRH54626	--	--	--	--	--	--	--	--	--	--	--	--
GLYMA_06G199300	KRH54627	--	0	--	--	0.00937233	--	--	--	--	--	--	--
GLYMA_06G199000	KRH54624	0.853773	1.3013	4.37615	1.01799	1.29037	6.27828	2.1325	5.38943	1.12535	1.93724	4.1025	1.33231
GLYMA_06G199100	KRH54625	0.63428	1.24278	3.80371	0.862806	1.10076	4.11169	1.25553	4.23786	0.791578	1.31019	13.6678	0.901826
GLYMA_06G199400	KRH54628	--	--	0.117244	--	0.0136737	0.276803	--	0.743438	0	0.0352137	0.881839	0
GLYMA_06G199500	KRH54629	--	0.0917097	0.763824	0	0.0265453	0.796111	0.420722	1.65256	0.0324193	0.158883	1.49675	0.0337617
GLYMA_15G015600	KRH09875	3.26234	10.7511	22.6179	3.5453	9.46575	45.0394	5.16829	64.0342	3.5448	2.10189	44.9262	3.54682
GLYMA_15G015600	KRH09874	3.26234	10.7511	22.6179	3.5453	9.46575	45.0394	5.16829	64.0342	3.5448	2.10189	44.9262	3.54682
GLYMA_15G015600	KRH09871	3.26234	10.7511	22.6179	3.5453	9.46575	45.0394	5.16829	64.0342	3.5448	2.10189	44.9262	3.54682
GLYMA_15G015600	KRH09870	3.26234	10.7511	22.6179	3.5453	9.46575	45.0394	5.16829	64.0342	3.5448	2.10189	44.9262	3.54682
GLYMA_15G015600	KRH09873	3.26234	10.7511	22.6179	3.5453	9.46575	45.0394	5.16829	64.0342	3.5448	2.10189	44.9262	3.54682
GLYMA_15G015600	KRH09872	3.26234	10.7511	22.6179	3.5453	9.46575	45.0394	5.16829	64.0342	3.5448	2.10189	44.9262	3.54682
GLYMA_15G015800	KRH09877	135.495	30.7435	52.9511	145.032	39.3619	39.6163	25.5556	35.9777	144.525	34.4943	31.9641	168.353
GLYMA_15G015700	KRH09876	14.4823	8.36745	8.6153	18.8857	9.47496	8.93381	12.546	11.8734	18.6962	6.4378	7.85804	16.5156
GLYMA_15G016000	KRH09879	0.266149	0.272638	--	0.528418	0.0692207	0.119908	0.0752213	0	0.390189	0	0.038088	0.40473
GLYMA_15G015900	KRH09878	22.4483	9.70703	0.94287	18.1833	7.45279	1.93699	11.2005	3.56992	18.9111	4.97163	1.12682	22.7709
GLYMA_06G323600	KRH56442	6.39505	0.852322	0.746868	5.22532	0.846496	1.20878	2.18906	1.32391	4.67553	0.797347	1.40847	3.63332
GLYMA_06G323600	KRH56444	6.39505	0.852322	0.746868	5.22532	0.846496	1.20878	2.18906	1.32391	4.67553	0.797347	1.40847	3.63332
GLYMA_06G323600	KRH56445	6.39505	0.852322	0.746868	5.22532	0.846496	1.20878	2.18906	1.32391	4.67553	0.797347	1.40847	3.63332
GLYMA_06G323600	KRH56441	6.39505	0.852322	0.746868	5.22532	0.846496	1.20878	2.18906	1.32391	4.67553	0.797347	1.40847	3.63332
GLYMA_06G323600	KRH56443	6.39505	0.852322	0.746868	5.22532	0.846496	1.20878	2.18906	1.32391	4.67553	0.797347	1.40847	3.63332
GLYMA_20G154000	KRG91422	7.24341	2.86168	5.90513	7.06322	2.98421	6.51066	3.92468	6.27642	6.98982	2.31233	4.21814	6.63119
GLYMA_20G154000	KRG91423	7.24341	2.86168	5.90513	7.06322	2.98421	6.51066	3.92468	6.27642	6.98982	2.31233	4.21814	6.63119
GLYMA_20G153800	KRG91420	0.00645533	0	0.033939	0.00620433	0.00764133	0.0378273	0.011922	0.0142587	0.00290167	0.0208043	--	--
GLYMA_13G318400	KRH22714	2.2988	1.36523	0.885711	1.78115	1.25072	1.14572	0.829941	1.14474	2.04382	0.596552	1.21365	2.29272
GLYMA_13G318400	KRH22717	2.2988	1.36523	0.885711	1.78115	1.25072	1.14572	0.829941	1.14474	2.04382	0.596552	1.21365	2.29272
GLYMA_13G318400	KRH22716	2.2988	1.36523	0.885711	1.78115	1.25072	1.14572	0.829941	1.14474	2.04382	0.596552	1.21365	2.29272
GLYMA_13G318400	KRH22715	2.2988	1.36523	0.885711	1.78115	1.25072	1.14572	0.829941	1.14474	2.04382	0.596552	1.21365	2.29272
GLYMA_13G318400	KRH22713	2.2988	1.36523	0.885711	1.78115	1.25072	1.14572	0.829941	1.14474	2.04382	0.596552	1.21365	2.29272
GLYMA_10G226900	KRH35179	2.75762	2.04717	1.98725	3.13756	1.89531	2.93208	1.74895	2.60302	3.0562	1.97776	2.67639	3.08335
GLYMA_10G226900	KRH35178	2.75762	2.04717	1.98725	3.13756	1.89531	2.93208	1.74895	2.60302	3.0562	1.97776	2.67639	3.08335
GLYMA_10G226900	KRH35177	2.75762	2.04717	1.98725	3.13756	1.89531	2.93208	1.74895	2.60302	3.0562	1.97776	2.67639	3.08335
GLYMA_10G226800	KRH35176	0.158764	0.192611	0	0.312433	0.0663807	0.0347253	0	0.00863567	0.226991	0.00745967	0.00954633	0.278145
GLYMA_10G226700	KRH35175	1.95327	1.58441	2.11071	2.10988	1.46089	2.48986	1.13865	1.22277	0.963754	1.25521	1.49844	1.12419
GLYMA_10G226700	KRH35174	1.95327	1.58441	2.11071	2.10988	1.46089	2.48986	1.13865	1.22277	0.963754	1.25521	1.49844	1.12419
GLYMA_10G226700	KRH35173	1.95327	1.58441	2.11071	2.10988	1.46089	2.48986	1.13865	1.22277	0.963754	1.25521	1.49844	1.12419
GLYMA_10G226700	KRH35172	1.95327	1.58441	2.11071	2.10988	1.46089	2.48986	1.13865	1.22277	0.963754	1.25521	1.49844	1.12419
GLYMA_10G226700	KRH35171	1.95327	1.58441	2.11071	2.10988	1.46089	2.48986	1.13865	1.22277	0.963754	1.25521	1.49844	1.12419
GLYMA_10G226700	KRH35170	1.95327	1.58441	2.11071	2.10988	1.46089	2.48986	1.13865	1.22277	0.963754	1.25521	1.49844	1.12419
GLYMA_10G226700	KRH35169	1.95327	1.58441	2.11071	2.10988	1.46089	2.48986	1.13865	1.22277	0.963754	1.25521	1.49844	1.12419
GLYMA_20G154100	KRG91424	0.617904	--	0	0.799944	--	0.00426133	0	0.00276067	0.768614	0	0.013626	0.531348
GLYMA_20G154100	KRG91425	0.617904	--	0	0.799944	--	0.00426133	0	0.00276067	0.768614	0	0.013626	0.531348
GLYMA_17G121300	KRH03808	0.0488943	--	--	0.0612687	0	--	0.176233	--	--	0.170186	--	--
GLYMA_17G121400	KRH03809	14.7042	33.9967	6.64605	15.574	28.4527	8.48579	39.0328	12.5729	13.8929	17.2526	11.71	21.5553
GLYMA_17G121100	KRH03806	2.60346	3.74123	3.25438	3.2674	3.55712	3.65698	3.52703	3.23912	3.08792	4.26481	3.67981	4.52502
GLYMA_17G121100	KRH03804	2.60346	3.74123	3.25438	3.2674	3.55712	3.65698	3.52703	3.23912	3.08792	4.26481	3.67981	4.52502
GLYMA_17G121100	KRH03805	2.60346	3.74123	3.25438	3.2674	3.55712	3.65698	3.52703	3.23912	3.08792	4.26481	3.67981	4.52502
GLYMA_17G121100	KRH03802	2.60346	3.74123	3.25438	3.2674	3.55712	3.65698	3.52703	3.23912	3.08792	4.26481	3.67981	4.52502
GLYMA_17G121100	KRH03803	2.60346	3.74123	3.25438	3.2674	3.55712	3.65698	3.52703	3.23912	3.08792	4.26481	3.67981	4.52502
GLYMA_17G121200	KRH03807	21.9665	75.1917	14.1034	23.8689	75.9624	11.8175	77.1755	12.5463	23.5281	92.647	11.7972	28.7387
GLYMA_17G120900	KRH03800	1.23438	0.380935	1.52719	1.28069	0.399104	2.44156	0.606708	2.29257	1.45805	0.331324	2.59546	1.62319
GLYMA_17G120900	KRH03799	1.23438	0.380935	1.52719	1.28069	0.399104	2.44156	0.606708	2.29257	1.45805	0.331324	2.59546	1.62319
GLYMA_17G121000	KRH03801	0.0575763	14.1588	12.6114	0.255163	16.4263	9.66047	18.2183	9.2099	0.0418183	10.0213	8.53995	0.0902717
GLYMA_20G224100	KRG92658	5.22865	0.95927	8.41916	6.63621	1.18789	10.4297	0.6016	9.72941	7.33305	0.50821	8.56758	7.06535
GLYMA_20G224100	KRG92659	5.22865	0.95927	8.41916	6.63621	1.18789	10.4297	0.6016	9.72941	7.33305	0.50821	8.56758	7.06535
GLYMA_20G224100	KRG92657	5.22865	0.95927	8.41916	6.63621	1.18789	10.4297	0.6016	9.72941	7.33305	0.50821	8.56758	7.06535
GLYMA_20G224100	KRG92661	5.22865	0.95927	8.41916	6.63621	1.18789	10.4297	0.6016	9.72941	7.33305	0.50821	8.56758	7.06535
GLYMA_20G224100	KRG92660	5.22865	0.95927	8.41916	6.63621	1.18789	10.4297	0.6016	9.72941	7.33305	0.50821	8.56758	7.06535
GLYMA_20G223600	KRG92650	0.406242	8.74452	24.5569	0.938049	9.60837	31.7701	8.23307	27.334	0.683693	7.92144	21.79	0.457936
GLYMA_20G223600	KRG92649	0.406242	8.74452	24.5569	0.938049	9.60837	31.7701	8.23307	27.334	0.683693	7.92144	21.79	0.457936
GLYMA_20G223600	KRG92648	0.406242	8.74452	24.5569	0.938049	9.60837	31.7701	8.23307	27.334	0.683693	7.92144	21.79	0.457936
GLYMA_20G223600	KRG92647	0.406242	8.74452	24.5569	0.938049	9.60837	31.7701	8.23307	27.334	0.683693	7.92144	21.79	0.457936
GLYMA_20G223600	KRG92646	0.406242	8.74452	24.5569	0.938049	9.60837	31.7701	8.23307	27.334	0.683693	7.92144	21.79	0.457936
GLYMA_20G223600	KRG92645	0.406242	8.74452	24.5569	0.938049	9.60837	31.7701	8.23307	27.334	0.683693	7.92144	21.79	0.457936
GLYMA_20G223700	KRG92651	2.08037	2.41886	2.69932	2.30148	2.13731	2.79431	2.86246	4.3305	2.19584	1.12901	3.37515	2.2859
GLYMA_20G223800	KRG92652	3.35985	3.2821	4.57054	3.6408	3.04309	6.21017	4.46594	7.22183	3.42557	1.48601	6.48901	3.15113
GLYMA_20G223800	KRG92653	3.35985	3.2821	4.57054	3.6408	3.04309	6.21017	4.46594	7.22183	3.42557	1.48601	6.48901	3.15113
GLYMA_20G223900	KRG92654	1.98202	0.232512	0.254171	2.89503	0.11823	0.386544	0.192054	0.27215	2.63583	0.157493	0.169588	2.56362
GLYMA_20G224000	KRG92655	4.07889	6.94343	9.76836	5.21825	5.73527	20.4115	7.72309	16.2957	5.74914	4.54769	10.6392	4.31931
GLYMA_20G224000	KRG92656	4.07889	6.94343	9.76836	5.21825	5.73527	20.4115	7.72309	16.2957	5.74914	4.54769	10.6392	4.31931
GLYMA_16G206200	KRH09251	0.17849	--	0.003256	0.130857	--	0.00438633	0	0.0127503	0.1191	0	0.00343867	0.023547
GLYMA_16G206100	KRH09250	0.044966	0.30713	0.047503	0.122853	0.229483	0.036393	0.466005	--	--	0.0616193	0.0900433	0.0289937
GLYMA_18G074000	KRG98438	0.234947	13.5982	20.5262	0.260928	14.6801	15.9846	19.692	16.0852	0.376814	12.5878	10.525	0.242677
GLYMA_18G074100	KRG98439	154.627	47.446	63.408	163.1	31.2722	85.6375	55.1246	106.828	216.162	30.603	96.5274	134.337
GLYMA_16G206500	KRH09255	3.2272	1.35926	3.49494	3.65971	1.43224	4.16851	1.67729	4.81299	3.43113	1.50386	3.30221	3.54991
GLYMA_16G206500	KRH09254	3.2272	1.35926	3.49494	3.65971	1.43224	4.16851	1.67729	4.81299	3.43113	1.50386	3.30221	3.54991
GLYMA_16G206700	KRH09257	0.152177	0.0849357	0.289109	0.325368	0.050399	0.192889	0.0503597	0.180428	0.243143	0.126206	0.278536	0.285626
GLYMA_16G206600	KRH09256	0.515374	0.292865	0.766155	0.582591	0.299973	1.09168	0.213036	0.597518	0.604683	0.233467	0.910366	0.664967
GLYMA_18G073500	KRG98432	1.35296	0.017971	7.57856	1.6187	0.034325	3.59678	0.010421	4.63817	2.01462	0.0199423	3.86314	1.64683
GLYMA_18G073600	KRG98433	15.1581	2.07305	17.1727	22.6733	2.42739	26.7034	1.39684	27.3526	21.2733	1.29283	17.551	29.0459
GLYMA_18G073600	KRG98434	15.1581	2.07305	17.1727	22.6733	2.42739	26.7034	1.39684	27.3526	21.2733	1.29283	17.551	29.0459
GLYMA_18G073400	KRG98430	15.3836	4.53249	5.47208	15.5628	3.50577	7.10252	3.72175	13.6587	23.2768	3.66079	8.82436	25.202
GLYMA_18G073400	KRG98431	15.3836	4.53249	5.47208	15.5628	3.50577	7.10252	3.72175	13.6587	23.2768	3.66079	8.82436	25.202
GLYMA_18G073800	KRG98436	0.027055	0	0	0	0.023624	0.12233	--	0.139249	0	0.0316113	0	0.067103
GLYMA_18G073900	KRG98437	0.117179	0.00548267	0.0541907	0.0945157	--	0.147643	0.005528	0.0528587	0.1209	0	0.087703	0.111955
GLYMA_18G073700	KRG98435	9.31638	3.68579	6.54959	10.4857	3.18567	7.64411	5.23609	9.03486	12.3458	3.24911	10.0556	11.9761
GLYMA_18G274700	KRH01404	3.869	3.35588	6.83356	5.12579	3.60509	9.38483	2.51177	6.43073	4.16674	3.87118	7.52592	5.6571
GLYMA_18G274700	KRH01405	3.869	3.35588	6.83356	5.12579	3.60509	9.38483	2.51177	6.43073	4.16674	3.87118	7.52592	5.6571
GLYMA_18G274700	KRH01406	3.869	3.35588	6.83356	5.12579	3.60509	9.38483	2.51177	6.43073	4.16674	3.87118	7.52592	5.6571
GLYMA_18G274700	KRH01407	3.869	3.35588	6.83356	5.12579	3.60509	9.38483	2.51177	6.43073	4.16674	3.87118	7.52592	5.6571
GLYMA_18G274700	KRH01403	3.869	3.35588	6.83356	5.12579	3.60509	9.38483	2.51177	6.43073	4.16674	3.87118	7.52592	5.6571
GLYMA_18G274500	KRH01400	0.0302167	0.00638267	0	0.0412247	--	0.000564	0	0.0255013	0.0105857	0	0.00685433	0.0638763
GLYMA_18G274500	KRH01401	0.0302167	0.00638267	0	0.0412247	--	0.000564	0	0.0255013	0.0105857	0	0.00685433	0.0638763
GLYMA_18G274600	KRH01402	0	0.0120913	0.00655	0.004625	--	0.00935867	--	0.0173283	0	--	0.0124323	0
GLYMA_11G083600	KRH28889	3.00765	0.114494	3.69423	4.82964	0.100579	7.84954	0.032884	7.18993	4.01873	0.00659933	6.13381	5.09356
GLYMA_11G083600	KRH28888	3.00765	0.114494	3.69423	4.82964	0.100579	7.84954	0.032884	7.18993	4.01873	0.00659933	6.13381	5.09356
GLYMA_11G083600	KRH28887	3.00765	0.114494	3.69423	4.82964	0.100579	7.84954	0.032884	7.18993	4.01873	0.00659933	6.13381	5.09356
GLYMA_11G083600	KRH28890	3.00765	0.114494	3.69423	4.82964	0.100579	7.84954	0.032884	7.18993	4.01873	0.00659933	6.13381	5.09356
GLYMA_18G274800	KRH01408	5.25962	2.57067	2.57601	6.16055	2.68836	3.21362	3.33385	3.44586	6.17229	2.8606	3.32402	6.60604
GLYMA_18G274800	KRH01409	5.25962	2.57067	2.57601	6.16055	2.68836	3.21362	3.33385	3.44586	6.17229	2.8606	3.32402	6.60604
GLYMA_09G088000	KRH37768	0.573383	0.278137	1.30283	0.666272	0.21416	1.60934	0.396314	1.52166	0.675652	0.516634	2.385	0.67891
GLYMA_09G088000	KRH37767	0.573383	0.278137	1.30283	0.666272	0.21416	1.60934	0.396314	1.52166	0.675652	0.516634	2.385	0.67891
GLYMA_09G088100	KRH37769	--	--	--	--	--	--	--	--	--	--	--	--
GLYMA_09G087500	KRH37760	0	0.0960887	0.083678	0.0113543	0.0692393	0.0204867	0.0219207	0.055437	0	--	0.0446593	0
GLYMA_09G087600	KRH37761	--	--	--	--	--	--	--	--	--	--	--	--
GLYMA_09G087700	KRH37762	0.210149	300.449	162.799	0.435393	201.332	130.734	283.704	116.02	0.241246	229.654	57.7509	0.333159
GLYMA_09G087800	KRH37763	0.214754	0.0420163	0.018617	0.137481	0.028918	0.0552137	0.044594	0.0255477	0.151684	0.0352443	0.0316897	0.217022
GLYMA_09G087800	KRH37764	0.214754	0.0420163	0.018617	0.137481	0.028918	0.0552137	0.044594	0.0255477	0.151684	0.0352443	0.0316897	0.217022
GLYMA_09G087900	KRH37765	6.8383	5.56195	4.73943	6.86366	4.61476	5.5097	4.92216	4.96932	6.96792	5.88105	6.60097	7.89857
GLYMA_09G087900	KRH37766	6.8383	5.56195	4.73943	6.86366	4.61476	5.5097	4.92216	4.96932	6.96792	5.88105	6.60097	7.89857
GLYMA_10G170800	KRH34220	3.98024	6.09506	4.12334	3.83709	6.76353	4.8296	9.0789	7.66758	4.68266	5.65563	4.98519	5.34964
GLYMA_10G170800	KRH34221	3.98024	6.09506	4.12334	3.83709	6.76353	4.8296	9.0789	7.66758	4.68266	5.65563	4.98519	5.34964
GLYMA_10G170800	KRH34222	3.98024	6.09506	4.12334	3.83709	6.76353	4.8296	9.0789	7.66758	4.68266	5.65563	4.98519	5.34964
GLYMA_10G170800	KRH34219	3.98024	6.09506	4.12334	3.83709	6.76353	4.8296	9.0789	7.66758	4.68266	5.65563	4.98519	5.34964
GLYMA_10G170800	KRH34218	3.98024	6.09506	4.12334	3.83709	6.76353	4.8296	9.0789	7.66758	4.68266	5.65563	4.98519	5.34964
GLYMA_10G170900	KRH34223	0.455485	0.03844	0.0837867	0.0590877	0.091504	0	0.22928	0.0110183	0.124361	0.415266	0.126376	0.143671
GLYMA_10G171000	KRH34224	--	--	--	--	--	--	--	--	--	--	--	--
GLYMA_10G171100	KRH34225	--	--	--	--	--	--	--	--	--	--	--	--
GLYMA_10G171200	KRH34226	--	--	0	--	--	--	--	0.021929	0	--	--	--
GLYMA_10G171300	KRH34227	14.7608	3.16694	4.26304	8.78541	3.03465	4.67661	4.24528	4.39869	12.8396	3.01056	4.52449	10.0398
GLYMA_10G171300	KRH34228	14.7608	3.16694	4.26304	8.78541	3.03465	4.67661	4.24528	4.39869	12.8396	3.01056	4.52449	10.0398
GLYMA_10G171400	KRH34229	0.025056	--	--	0.00327733	--	--	0	0	0.0521087	0	0.00262533	0.022595
GLYMA_10G067900	KRH32680	17.99	3.16891	15.4904	15.6226	4.42397	14.9132	2.62091	13.6028	16.3417	3.71849	11.8655	32.9681
GLYMA_10G068000	KRH32681	0.0610683	0	0.004033	0.0506633	0.0110513	--	0	0	0.024012	0.024503	0	0.153406
GLYMA_10G068100	KRH32682	1.89679	1.28165	3.0824	2.44731	1.24352	3.88356	1.72101	3.55596	2.66268	1.72408	4.11708	3.13379
GLYMA_10G068100	KRH32683	1.89679	1.28165	3.0824	2.44731	1.24352	3.88356	1.72101	3.55596	2.66268	1.72408	4.11708	3.13379
GLYMA_10G068200	KRH32684	0.005903	--	--	--	--	0	--	--	--	--	0.0108627	0
GLYMA_10G068300	KRH32685	--	--	--	--	--	--	--	--	--	--	--	--
GLYMA_10G068400	KRH32686	--	--	--	--	--	--	--	--	--	--	--	--
GLYMA_10G068500	KRH32687	--	--	--	--	--	--	--	--	--	--	--	--
GLYMA_10G068600	KRH32688	--	--	0	--	--	0	--	0.00513433	0	--	0.0196403	0
[truncated: 86,815 more rows]
