# Supplementary material for: A Comprehensive Transcriptome Atlas Reveals the Crucial Role of LncRNAs in Maintaining Nodulation Homeostasis in Soybean
Source: Adv Sci (Weinh). 2024 Dec 24;12(7):2412104. doi: 10.1002/advs.202412104 (PMC11831499; doi:10.1002/advs.202412104)
Supplement: Supplementary file 2 — Supporting Information [file ADVS-12-2412104-s002.zip › Supplementary file Suppmental Tables/Table S10.xls]

## Sheet: Sheet1
Table S10. Input information for Cytoscape Network, related to Figure S5 and Figure S6.
source	target		RNA_id	RNA_name	type	up_down		RNA_id	RNA_name	type	up_down		source	target
gma-miR1535a	TCONS_00118716		GLYMA_05G044200	GLYMA_05G044200	mRNA	up		TCONS_00084079	GLYMA_13G159800-AS2	lncRNA	down		gma-miR9722	GLYMA_11G085500
gma-miR862b	TCONS_00021756		GLYMA_15G021800	GLYMA_15G021800	mRNA	down		GLYMA_17G256900	GLYMA_17G256900	mRNA	down		gma-miR5377b	TCONS_00258222
gma-miR5761a	TCONS_00099634		TCONS_00115411	LINC19527	lncRNA	down		TCONS_00110196	LINC18220	lncRNA	down		gma-miR5559	GLYMA_04G179100
gma-miR390a-5p	TCONS_00091467		TCONS_00110196	LINC18220	lncRNA	down		TCONS_00123293	LINC21052	lncRNA	down		gma-miR5559	TCONS_00092664
gma-miR390e	TCONS_00340602		TCONS_00240179	LINC41477	lncRNA	down		GLYMA_20G004700	GLYMA_20G004700	mRNA	down		gma-miR9742	GLYMA_20G238100
gma-miR9742	TCONS_00200942		GLYMA_07G037000	GLYMA_07G037000	mRNA	down		GLYMA_20G013700	GLYMA_20G013700	mRNA	down		gma-miR9742	TCONS_00099638
gma-miR1535a	GLYMA_16G122700		GLYMA_13G279600	GLYMA_13G279600	mRNA	down		TCONS_00334770	LINC55255	lncRNA	down		gma-miR5377b	TCONS_00336098
gma-miR396h	GLYMA_15G120100		TCONS_00351975	GLYMA_09G118200-OT7	lncRNA	up		TCONS_00192518	LINC33007	lncRNA	down		gma-miR2119	TCONS_00226615
gma-miR5761a	TCONS_00262290		GLYMA_20G232100	GLYMA_20G232100	mRNA	down		GLYMA_20G210100	GLYMA_20G210100	mRNA	down		gma-miR5770c	TCONS_00099638
gma-miR1535a	TCONS_00238250		TCONS_00238250	LINC41083	lncRNA	up		gma-miR2111b	gma-miR2111b	sRNA	up		gma-miR4415a-3p	GLYMA_18G077300
gma-miR5037c	TCONS_00184139		TCONS_00104506	LINC17763	lncRNA	down		TCONS_00254792	GLYMA_04G066200-OT8	lncRNA	down		gma-miR5770c	TCONS_00183550
gma-miR1510b-3p	TCONS_00205881		GLYMA_10G220300	GLYMA_10G220300	mRNA	up		TCONS_00056498	LINC9883	lncRNA	up		gma-miR9722	TCONS_00304893
gma-miR4401b	GLYMA_02G154300		GLYMA_05G176100	GLYMA_05G176100	mRNA	down		TCONS_00056499	LINC9884	lncRNA	up		gma-miR9742	TCONS_00050690
gma-miR396h	GLYMA_05G044200		GLYMA_18G261900	GLYMA_18G261900	mRNA	up		GLYMA_16G048600	GLYMA_16G048600	mRNA	up		gma-miR3522	GLYMA_15G055400
gma-miR9742	TCONS_00099635		gma-miR9742	gma-miR9742	sRNA	up		TCONS_00258222	LINC44572	lncRNA	down		gma-miR4415a-3p	TCONS_00353610
gma-miR1535a	TCONS_00223767		GLYMA_06G249400	GLYMA_06G249400	mRNA	up		gma-miR398a	gma-miR398a	sRNA	up		gma-miR9722	TCONS_00158147
gma-miR5767	TCONS_00096110		GLYMA_09G176600	GLYMA_09G176600	mRNA	down		gma-miR398c	gma-miR398c	sRNA	up		gma-miR9722	TCONS_00347029
gma-miR1535a	TCONS_00120502		GLYMA_03G145500	GLYMA_03G145500	mRNA	up		GLYMA_02G278500	GLYMA_02G278500	mRNA	up		gma-miR5770c	TCONS_00247948
gma-miR5037c	TCONS_00360678		GLYMA_10G082100	GLYMA_10G082100	mRNA	up		TCONS_00122107	LINC20824	lncRNA	down		gma-miR5770c	TCONS_00187094
gma-miR1510b-3p	GLYMA_06G249400		GLYMA_14G083700	GLYMA_14G083700	mRNA	up		GLYMA_20G074700	-	mRNA	down		gma-miR9742	TCONS_00099635
gma-miR10189	GLYMA_06G050100		GLYMA_16G122700	GLYMA_16G122700	mRNA	down		TCONS_00118828	LINC19783	lncRNA	down		gma-miR2111b	TCONS_00340230
gma-miR2109-5p	GLYMA_16G086700		TCONS_00091571	GLYMA_14G054300-AS1	lncRNA	down		gma-miR5559	gma-miR5559	sRNA	up		gma-miR9722	GLYMA_16G041200
gma-miR5037c	TCONS_00166608		TCONS_00352258	LINC58561	lncRNA	down		TCONS_00340230	LINC56143	lncRNA	down		gma-miR5033	TCONS_00074315
gma-miR390a-5p	TCONS_00208523		GLYMA_12G097300	-	mRNA	up		TCONS_00340231	LINC56144	lncRNA	down		gma-miR2111b	TCONS_00169915
gma-miR1535a	GLYMA_05G216100		TCONS_00120502	LINC20227	lncRNA	down		GLYMA_12G077900	GLYMA_12G077900	mRNA	up		gma-miR2119	GLYMA_16G216500
gma-miR172k	GLYMA_08G288600		GLYMA_09G020900	GLYMA_09G020900	mRNA	down		GLYMA_02G144200	GLYMA_02G144200	mRNA	up		gma-miR5033	GLYMA_14G223700
gma-miR1510b-3p	GLYMA_09G176600		GLYMA_02G229600	GLYMA_02G229600	mRNA	up		gma-miR9742	gma-miR9742	sRNA	up		gma-miR4415a-3p	TCONS_00167689
gma-miR5761a	TCONS_00126813		GLYMA_15G076500	GLYMA_15G076500	mRNA	up		TCONS_00183550	LINC31634	lncRNA	up		gma-miR4415a-3p	TCONS_00111556
gma-miR9742	TCONS_00256164		GLYMA_11G154500	GLYMA_11G154500	mRNA	down		gma-miR1509a	gma-miR1509a	sRNA	down		gma-miR2119	TCONS_00120072
gma-miR1510b-3p	GLYMA_16G159500		GLYMA_05G169900	GLYMA_05G169900	mRNA	up		GLYMA_14G217900	GLYMA_14G217900	mRNA	down		gma-miR3522	TCONS_00177100
gma-miR2109-5p	TCONS_00042275		GLYMA_05G216100	GLYMA_05G216100	mRNA	down		GLYMA_02G024600	GLYMA_02G024600	mRNA	down		gma-miR3522	GLYMA_13G183200
gma-miR862b	TCONS_00266734		GLYMA_08G323200	GLYMA_08G323200	mRNA	down		GLYMA_20G204500	GLYMA_20G204500	mRNA	down		gma-miR4415a-3p	TCONS_00120890
gma-miR862a	TCONS_00341295		GLYMA_19G022700	GLYMA_19G022700	mRNA	down		GLYMA_13G183200	GLYMA_13G183200	mRNA	up		gma-miR4415a-3p	GLYMA_13G076900
gma-miR396h	TCONS_00219883		TCONS_00110163	LINC18213	lncRNA	up		TCONS_00299848	GLYMA_07G063800-OT8	lncRNA	down		gma-miR3522	TCONS_00210765
gma-miR396a-3p	TCONS_00314173		gma-miR396h	gma-miR396h	sRNA	down		TCONS_00340229	LINC56141	lncRNA	down		gma-miR3522	TCONS_00327670
gma-miR5767	TCONS_00049412		TCONS_00117390	GLYMA_15G107800-AS2	lncRNA	up		TCONS_00116887	LINC19609	lncRNA	down		gma-miR2111b	TCONS_00340231
gma-miR9742	GLYMA_18G187300		TCONS_00195822	LINC33641	lncRNA	up		GLYMA_15G055400	GLYMA_15G055400	mRNA	up		novel_73	TCONS_00340229
gma-miR862b	TCONS_00074599		gma-miR172k	gma-miR172k	sRNA	down		TCONS_00256164	LINC43668	lncRNA	down		gma-miR5559	TCONS_00088456
gma-miR862a	TCONS_00100762		TCONS_00205489	LINC35108	lncRNA	down		GLYMA_19G007700	GLYMA_19G007700	mRNA	down		gma-miR5033	TCONS_00356854
gma-miR1510b-3p	GLYMA_19G022700		TCONS_00067356	LINC11917	lncRNA	down		TCONS_00248071	GLYMA_04G130600-AS1	lncRNA	down		gma-miR2111b	TCONS_00355956
gma-miR5761a	TCONS_00099638		TCONS_00182009	GLYMA_19G008900-OT1	lncRNA	up		TCONS_00122151	GLYMA_15G240300-OT10	lncRNA	up		gma-miR9722	TCONS_00312265
gma-miR5037c	TCONS_00192525		GLYMA_06G174000	GLYMA_06G174000	mRNA	up		GLYMA_05G224900	GLYMA_05G224900	mRNA	down		gma-miR9742	TCONS_00256164
gma-miR396a-3p	GLYMA_17G111800		TCONS_00342419	LINC56806	lncRNA	down		TCONS_00323079	GLYMA_08G225300-OT2	lncRNA	up		gma-miR5770c	GLYMA_14G217900
gma-miR5761a	TCONS_00247741		TCONS_00013923	LINC3720	lncRNA	up		GLYMA_08G128100	GLYMA_08G128100	mRNA	down		gma-miR9722	TCONS_00122151
gma-miR2109-5p	GLYMA_16G214500		GLYMA_10G236200	GLYMA_10G236200	mRNA	up		GLYMA_20G037600	GLYMA_20G037600	mRNA	down		gma-miR408d	GLYMA_08G128100
gma-miR862a	TCONS_00083295		TCONS_00136236	GLYMA_16G179300-AS2	lncRNA	down		TCONS_00355956	GLYMA_09G262000-AS2	lncRNA	up		gma-miR5770c	TCONS_00160453
gma-miR172k	GLYMA_02G087400		GLYMA_18G202400	GLYMA_18G202400	mRNA	up		TCONS_00169915	LINC29416	lncRNA	up		gma-miR9722	GLYMA_06G106100
gma-miR1535a	TCONS_00144528		GLYMA_02G023800	GLYMA_02G023800	mRNA	up		TCONS_00159762	LINC27341	lncRNA	up		gma-miR9742	TCONS_00005245
gma-miR1510b-3p	GLYMA_06G265000		GLYMA_18G187300	GLYMA_18G187300	mRNA	up		TCONS_00312265	LINC52545	lncRNA	up		gma-miR9722	TCONS_00120194
gma-miR10433	GLYMA_18G109000		GLYMA_04G182200	GLYMA_04G182200	mRNA	up		TCONS_00144306	LINC24697	lncRNA	up		gma-miR9742	GLYMA_18G187300
gma-miR9742	GLYMA_20G210100		TCONS_00083295	LINC14081	lncRNA	up		GLYMA_05G169900	GLYMA_05G169900	mRNA	down		gma-miR398a	TCONS_00301668
gma-miR390e	GLYMA_15G137400		TCONS_00118716	LINC19768	lncRNA	down		GLYMA_08G239300	GLYMA_08G239300	mRNA	down		gma-miR2119	TCONS_00116887
gma-miR9742	TCONS_00159830		GLYMA_13G177300	GLYMA_13G177300	mRNA	up		TCONS_00296505	LINC50493	lncRNA	down		gma-miR5770c	TCONS_00080881
gma-miR1510b-3p	TCONS_00236668		GLYMA_05G056100	GLYMA_05G056100	mRNA	up		TCONS_00099633	GLYMA_14G078300-AS7	lncRNA	down		gma-miR5770c	TCONS_00172259
gma-miR9742	TCONS_00195946		TCONS_00002134	LINC354	lncRNA	up		TCONS_00099635	GLYMA_14G078300-AS6	lncRNA	up		novel_73	GLYMA_15G180200
gma-miR9742	TCONS_00126147		GLYMA_06G184200	GLYMA_06G184200	mRNA	up		GLYMA_12G192900	GLYMA_12G192900	mRNA	up		gma-miR4415a-3p	TCONS_00102904
gma-miR862a	TCONS_00266475		TCONS_00262290	GLYMA_05G027500-OT2	lncRNA	down		GLYMA_03G194200	GLYMA_03G194200	mRNA	down		gma-miR9742	TCONS_00166417
gma-miR169n-3p	GLYMA_05G008500		GLYMA_18G271200	GLYMA_18G271200	mRNA	down		TCONS_00099638	GLYMA_14G078300-AS3	lncRNA	down		gma-miR5770c	TCONS_00084079
gma-miR862b	GLYMA_13G333300		TCONS_00334578	GLYMA_08G242400-AS3	lncRNA	up		TCONS_00074315	LINC12892	lncRNA	up		gma-miR4415a-3p	GLYMA_08G329500
gma-miR1510b-3p	GLYMA_16G135200		TCONS_00146711	LINC24907	lncRNA	up		GLYMA_06G179000	GLYMA_06G179000	mRNA	down		gma-miR9742	TCONS_00175689
gma-miR862a	GLYMA_13G333300		TCONS_00109859	LINC18153	lncRNA	down		TCONS_00226615	GLYMA_20G238200-OT1	lncRNA	up		gma-miR4415a-3p	TCONS_00180953
gma-miR396h	GLYMA_17G126700		GLYMA_09G134400	GLYMA_09G134400	mRNA	down		gma-miR5377b	gma-miR5377b	sRNA	up		novel_73	TCONS_00239837
gma-miR172k	GLYMA_04G098900		TCONS_00016341	LINC3982	lncRNA	up		GLYMA_18G077300	GLYMA_18G077300	mRNA	up		gma-miR9722	GLYMA_03G194200
gma-miR408d	GLYMA_05G169900		TCONS_00223767	GLYMA_20G142200-AS1	lncRNA	up		TCONS_00160453	LINC27584	lncRNA	down		gma-miR9722	TCONS_00192518
gma-miR396h	TCONS_00236356		TCONS_00140777	GLYMA_17G121300-OT2	lncRNA	up		GLYMA_09G088000	GLYMA_09G088000	mRNA	up		gma-miR5559	GLYMA_20G204500
gma-miR5371-3p	TCONS_00140777		GLYMA_13G184900	GLYMA_13G184900	mRNA	down		gma-miR3522	gma-miR3522	sRNA	up		gma-miR5559	GLYMA_19G007700
gma-miR10189	GLYMA_04G200800		GLYMA_13G194900	GLYMA_13G194900	mRNA	down		GLYMA_08G159000	GLYMA_08G159000	mRNA	up		gma-miR9722	GLYMA_05G224900
gma-miR5761a	GLYMA_20G232100		TCONS_00084407	LINC14184	lncRNA	up		GLYMA_04G098500	-	mRNA	down		gma-miR4415a-3p	TCONS_00056498
gma-miR396h	TCONS_00313189		TCONS_00011007	LINC2476	lncRNA	up		TCONS_00102904	LINC17304	lncRNA	down		gma-miR398c	GLYMA_02G278500
gma-miR2109-5p	GLYMA_06G267400		TCONS_00001427	LINC166	lncRNA	down		gma-miR9722	gma-miR9722	sRNA	down		gma-miR9742	GLYMA_20G210100
gma-miR1510b-3p	GLYMA_12G132400		TCONS_00183299	GLYMA_19G054600-AS1	lncRNA	up		GLYMA_14G223700	GLYMA_14G223700	mRNA	down		gma-miR9722	TCONS_00299848
gma-miR5678	TCONS_00240179		TCONS_00100762	LINC16513	lncRNA	down		TCONS_00187094	LINC32595	lncRNA	down		gma-miR5377b	GLYMA_20G074700
gma-miR172k	TCONS_00239841		GLYMA_16G033900	GLYMA_16G033900	mRNA	down		TCONS_00311653	LINC52401	lncRNA	down		gma-miR3522	TCONS_00210774
gma-miR9742	TCONS_00326354		TCONS_00074599	GLYMA_13G234300-OT2	lncRNA	up		TCONS_00170347	GLYMA_18G201500-AS1	lncRNA	down		gma-miR1509a	TCONS_00132809
gma-miR1535a	TCONS_00168575		TCONS_00121318	LINC20571	lncRNA	up		TCONS_00005245	LINC1668	lncRNA	up		gma-miR9742	TCONS_00159830
gma-miR396a-5p	GLYMA_13G159700		TCONS_00049839	GLYMA_11G179200-AS2	lncRNA	up		TCONS_00205489	LINC35108	lncRNA	down		gma-miR4415a-3p	TCONS_00257431
gma-miR5678	TCONS_00145428		GLYMA_17G006800	GLYMA_17G006800	mRNA	down		GLYMA_16G167300	GLYMA_16G167300	mRNA	down		gma-miR9722	TCONS_00079066
gma-miR10433	TCONS_00120071		TCONS_00114169	GLYMA_15G277000-AS1	lncRNA	up		GLYMA_20G238100	GLYMA_20G238100	mRNA	up		gma-miR3522	GLYMA_07G193500
gma-miR10189	TCONS_00104514		TCONS_00050690	LINC9160	lncRNA	down		TCONS_00327670	GLYMA_08G365600-OT1	lncRNA	up		gma-miR5559	TCONS_00168752
gma-miR1535a	TCONS_00130049		GLYMA_16G137600	GLYMA_16G137600	mRNA	down		TCONS_00342643	LINC56920	lncRNA	up		gma-miR9742	TCONS_00205489
gma-miR9742	TCONS_00339332		TCONS_00004481	LINC1416	lncRNA	down		TCONS_00168895	LINC29058	lncRNA	up		gma-miR5770c	GLYMA_12G077900
gma-miR5037c	TCONS_00334578		GLYMA_15G061700	-	mRNA	up		gma-miR2119	gma-miR2119	sRNA	up		gma-miR9742	TCONS_00099633
gma-miR396a-3p	GLYMA_03G256700		GLYMA_02G001500	GLYMA_02G001500	mRNA	down		TCONS_00177100	LINC30877	lncRNA	up		gma-miR9722	GLYMA_07G034100
gma-miR1535a	GLYMA_03G145500		GLYMA_05G008500	GLYMA_05G008500	mRNA	down		TCONS_00338160	GLYMA_08G347900-AS3	lncRNA	up		gma-miR5770c	TCONS_00118828
gma-miR396a-3p	GLYMA_20G177800		GLYMA_02G087400	-	mRNA	down		TCONS_00304893	LINC51707	lncRNA	down		gma-miR3522	TCONS_00123293
gma-miR396h	GLYMA_14G115600		gma-miR10433	gma-miR10433	sRNA	up		GLYMA_16G041200	GLYMA_16G041200	mRNA	up		gma-miR5770c	TCONS_00099635
gma-miR390e	TCONS_00013779		GLYMA_16G135500	GLYMA_16G135500	mRNA	down		TCONS_00163287	GLYMA_18G278800-AS3	lncRNA	down		gma-miR9722	TCONS_00175029
gma-miR172k	TCONS_00241233		GLYMA_14G077100	GLYMA_14G077100	mRNA	down		TCONS_00158147	LINC26659	lncRNA	up		gma-miR9722	TCONS_00296505
gma-miR5761a	TCONS_00211696		GLYMA_15G021400	GLYMA_15G021400	mRNA	down		TCONS_00175689	LINC30436	lncRNA	up		gma-miR9722	TCONS_00159762
gma-miR396a-3p	TCONS_00195822		TCONS_00223269	GLYMA_20G127200-OT2	lncRNA	down		GLYMA_11G085500	GLYMA_11G085500	mRNA	down		gma-miR398a	GLYMA_02G278500
gma-miR169n-3p	TCONS_00235950		GLYMA_16G213800	GLYMA_16G213800	mRNA	down		GLYMA_12G094500	GLYMA_12G094500	mRNA	up		gma-miR5770c	TCONS_00168895
gma-miR1535a	TCONS_00214638		gma-miR4401b	gma-miR4401b	sRNA	up		TCONS_00080881	LINC13749	lncRNA	down		gma-miR408d	GLYMA_05G169900
gma-miR862b	GLYMA_06G174000		TCONS_00267207	LINC46335	lncRNA	down		TCONS_00301668	LINC50892	lncRNA	down		gma-miR2119	GLYMA_20G004700
gma-miR5037a	GLYMA_12G114900		TCONS_00067561	LINC12001	lncRNA	up		gma-miR5770c	gma-miR5770c	sRNA	up		gma-miR4415a-3p	TCONS_00203407
gma-miR862b	TCONS_00117390		GLYMA_03G183900	GLYMA_03G183900	mRNA	up		TCONS_00167689	LINC28494	lncRNA	up		gma-miR3522	TCONS_00210772
gma-miR9742	GLYMA_15G021600		GLYMA_01G046900	GLYMA_01G046900	mRNA	up		gma-miR4415a-3p	gma-miR4415a-3p	sRNA	up		gma-miR5033	GLYMA_14G169300
gma-miR1535a	TCONS_00021919		GLYMA_12G022600	GLYMA_12G022600	mRNA	down		TCONS_00190173	GLYMA_02G000200-AS1	lncRNA	down		gma-miR5559	GLYMA_12G192900
gma-miR390e	TCONS_00169561		TCONS_00266475	GLYMA_05G138900-AS1	lncRNA	down		GLYMA_07G087200	GLYMA_07G087200	mRNA	up		gma-miR9722	GLYMA_02G144200
gma-miR1535a	TCONS_00257940		GLYMA_16G210800	GLYMA_16G210800	mRNA	up		GLYMA_16G216500	GLYMA_16G216500	mRNA	down		gma-miR408d	GLYMA_02G001500
gma-miR5767	GLYMA_16G147100		TCONS_00024290	GLYMA_10G213300-OT6	lncRNA	down		GLYMA_08G329500	GLYMA_08G329500	mRNA	up		gma-miR3522	GLYMA_08G159000
gma-miR1535a	TCONS_00354685		TCONS_00177306	GLYMA_19G115500-OT1	lncRNA	down		TCONS_00204759	LINC34798	lncRNA	down		gma-miR5770c	GLYMA_17G256900
gma-miR396a-3p	TCONS_00228162		GLYMA_06G121100	-	mRNA	up		TCONS_00203407	GLYMA_02G118300-OT1	lncRNA	down		gma-miR9722	GLYMA_09G088000
gma-miR862b	TCONS_00349358		GLYMA_19G120900	GLYMA_19G120900	mRNA	up		TCONS_00120890	GLYMA_15G209900-OT1	lncRNA	up		gma-miR5770c	TCONS_00099633
gma-miR172k	TCONS_00091571		GLYMA_02G281100	GLYMA_02G281100	mRNA	up		GLYMA_07G193500	GLYMA_07G193500	mRNA	down		gma-miR9722	TCONS_00175027
gma-miR166i-5p	TCONS_00127407		TCONS_00122107	LINC20824	lncRNA	down		GLYMA_18G187300	GLYMA_18G187300	mRNA	up		novel_73	TCONS_00340231
gma-miR9742	TCONS_00219883		GLYMA_03G106600	-	mRNA	down		TCONS_00120072	LINC20052	lncRNA	up		gma-miR3522	TCONS_00254792
gma-miR5037c	GLYMA_05G176100		TCONS_00033985	LINC7119	lncRNA	down		GLYMA_04G179100	-	mRNA	up		gma-miR9722	GLYMA_07G087200
gma-miR1510b-3p	GLYMA_07G067900		TCONS_00028045	GLYMA_10G043200-AS1	lncRNA	down		TCONS_00009797	LINC2086	lncRNA	down		gma-miR5770c	GLYMA_16G167300
gma-miR2109-5p	GLYMA_U035400		TCONS_00358833	LINC59899	lncRNA	up		TCONS_00040969	LINC7581	lncRNA	up		gma-miR4415a-3p	TCONS_00056499
gma-miR1510b-3p	GLYMA_12G132000		GLYMA_15G137400	GLYMA_15G137400	mRNA	down		TCONS_00210765	GLYMA_20G030900-OT1	lncRNA	up		gma-miR9722	TCONS_00104633
gma-miR862a	GLYMA_11G128000		TCONS_00156378	GLYMA_18G067900-AS1	lncRNA	up		TCONS_00239837	LINC41441	lncRNA	down		gma-miR398a	TCONS_00323079
gma-miR1510b-3p	GLYMA_13G194900		gma-miR5670b	gma-miR5670b	sRNA	up		TCONS_00018699	LINC4127	lncRNA	down		gma-miR408d	GLYMA_10G001800
gma-miR408d	TCONS_00169486		GLYMA_11G212300	GLYMA_11G212300	mRNA	down		TCONS_00104633	LINC17775	lncRNA	up		gma-miR1509a	GLYMA_16G048600
gma-miR5770a	GLYMA_19G120900		TCONS_00221236	LINC38227	lncRNA	up		TCONS_00111556	LINC18661	lncRNA	up		gma-miR5559	GLYMA_20G037600
gma-miR4401b	GLYMA_06G064400		gma-miR396a-5p	gma-miR396a-5p	sRNA	down		GLYMA_15G180200	-	mRNA	down		gma-miR9722	TCONS_00342643
gma-miR5371-3p	TCONS_00121100		GLYMA_03G049500	GLYMA_03G049500	mRNA	up		GLYMA_14G169300	GLYMA_14G169300	mRNA	down		novel_73	TCONS_00340230
gma-miR4416b	TCONS_00022149		TCONS_00027819	GLYMA_10G034300-AS1	lncRNA	up		TCONS_00353610	LINC58847	lncRNA	down		gma-miR9742	TCONS_00110196
gma-miR5037a	GLYMA_18G202400		TCONS_00104514	GLYMA_14G200800-AS2	lncRNA	down		gma-miR408d	gma-miR408d	sRNA	up		gma-miR9722	GLYMA_12G094500
gma-miR390a-5p	GLYMA_03G049500		gma-miR862a	gma-miR862a	sRNA	down		TCONS_00175029	GLYMA_19G061400-OT2	lncRNA	down		gma-miR9722	GLYMA_20G013700
gma-miR862a	GLYMA_01G216400		GLYMA_02G263800	GLYMA_02G263800	mRNA	down		gma-miR5033	gma-miR5033	sRNA	down		gma-miR408d	TCONS_00165662
gma-miR396a-3p	TCONS_00050689		gma-miR862b	gma-miR862b	sRNA	down		TCONS_00129225	GLYMA_16G170800-OT1	lncRNA	up		gma-miR408d	TCONS_00338160
gma-miR1535a	GLYMA_17G043400		TCONS_00002559	LINC526	lncRNA	down		TCONS_00088456	GLYMA_13G317500-AS1	lncRNA	down		gma-miR9742	TCONS_00122107
gma-miR396h	GLYMA_03G247600		TCONS_00145428	GLYMA_17G249500-OT1	lncRNA	up		TCONS_00166417	GLYMA_18G086400-AS3	lncRNA	down		gma-miR5559	TCONS_00009797
gma-miR1535a	GLYMA_08G092000		TCONS_00096769	LINC16069	lncRNA	up		GLYMA_11G196200	GLYMA_11G196200	mRNA	down		gma-miR9722	TCONS_00051586
gma-miR172k	TCONS_00227794		TCONS_00322090	GLYMA_08G197100-OT1	lncRNA	up		TCONS_00175027	GLYMA_19G061400-OT1	lncRNA	down		gma-miR9742	TCONS_00170347
gma-miR396h	TCONS_00220441		GLYMA_12G132400	GLYMA_12G132400	mRNA	down		GLYMA_10G001800	GLYMA_10G001800	mRNA	down		novel_73	GLYMA_02G024600
gma-miR10189	GLYMA_03G106600		TCONS_00002556	LINC525	lncRNA	down		TCONS_00210772	GLYMA_20G030900-OT10	lncRNA	up		gma-miR2111b	TCONS_00340229
gma-miR1535a	TCONS_00213433		GLYMA_12G163000	-	mRNA	down		TCONS_00210774	GLYMA_20G030900-OT9	lncRNA	down		gma-miR5770c	GLYMA_04G098500
gma-miR4416b	TCONS_00304552		TCONS_00094868	GLYMA_14G146000-OT2	lncRNA	down		TCONS_00092664	GLYMA_14G088100-AS1	lncRNA	down		gma-miR408d	TCONS_00056498
gma-miR5037c	TCONS_00183299		TCONS_00341295	LINC56369	lncRNA	down		novel_73	novel_73	sRNA	up		gma-miR9722	TCONS_00144306
gma-miR172k	GLYMA_11G075100		GLYMA_03G181900	GLYMA_03G181900	mRNA	up		GLYMA_13G076900	GLYMA_13G076900	mRNA	down		gma-miR3522	GLYMA_06G179000
gma-miR5767	GLYMA_08G140100		TCONS_00130049	GLYMA_16G208400-AS1	lncRNA	down		TCONS_00120194	LINC20108	lncRNA	up		gma-miR9742	GLYMA_08G239300
gma-miR1510b-3p	GLYMA_01G046900		TCONS_00049412	GLYMA_11G171100-OT3	lncRNA	up		TCONS_00026697	G4DT-OT1	lncRNA	up		gma-miR5770c	TCONS_00129225
gma-miR2109-5p	GLYMA_16G213800		TCONS_00055231	LINC9534	lncRNA	up		TCONS_00132809	LINC22565	lncRNA	down		gma-miR398c	TCONS_00018699
gma-miR5037a	GLYMA_10G139400		GLYMA_16G213900	GLYMA_16G213900	mRNA	up		TCONS_00356854	LINC59144	lncRNA	down		gma-miR4415a-3p	TCONS_00026697
gma-miR4416b	TCONS_00084407		TCONS_00219439	GLYMA_20G029300-AS1	lncRNA	up		TCONS_00180953	GLYMA_19G239700-AS1	lncRNA	up		gma-miR4415a-3p	TCONS_00311653
gma-miR1535a	TCONS_00002134		GLYMA_13G333300	GLYMA_13G333300	mRNA	down		TCONS_00050690	LINC9160	lncRNA	down		gma-miR9742	GLYMA_15G021400
gma-miR862b	TCONS_00200877		GLYMA_20G062000	-	mRNA	down		TCONS_00051586	GLYMA_11G239900-AS1	lncRNA	up		gma-miR2111b	GLYMA_15G180200
gma-miR1535a	TCONS_00314174		GLYMA_17G111800	GLYMA_17G111800	mRNA	down		TCONS_00079066	LINC13317	lncRNA	up		gma-miR3522	TCONS_00190173
gma-miR396a-5p	GLYMA_09G020900		TCONS_00235950	LINC40348	lncRNA	up		TCONS_00247948	LINC42248	lncRNA	down		gma-miR9722	TCONS_00040969
gma-miR396h	GLYMA_17G111800		GLYMA_17G261400	GLYMA_17G261400	mRNA	down		TCONS_00172259	GLYMA_18G269500-AS2	lncRNA	up		gma-miR3522	TCONS_00163287
gma-miR5761a	TCONS_00322090		TCONS_00227795	GLYMA_03G029300-AS1	lncRNA	up		TCONS_00347029	GLYMA_09G258400-AS1	lncRNA	down		gma-miR5770c	GLYMA_11G196200
gma-miR5670b	GLYMA_02G111200		TCONS_00227794	GLYMA_03G029300-AS2	lncRNA	up		GLYMA_02G001500	GLYMA_02G001500	mRNA	down		gma-miR9722	TCONS_00204759
gma-miR1535a	GLYMA_U028700		TCONS_00169486	LINC29274	lncRNA	down		TCONS_00168752	LINC28977	lncRNA	down		gma-miR3522	TCONS_00248071
gma-miR2109-5p	GLYMA_01G032400		TCONS_00222101	LINC38580	lncRNA	up		GLYMA_07G034100	GLYMA_07G034100	mRNA	down		gma-miR9722	TCONS_00334770
gma-miR9742	TCONS_00099639		TCONS_00314173	LINC53128	lncRNA	down		GLYMA_04G001100	GLYMA_04G001100	mRNA	down		gma-miR9722	GLYMA_04G001100
gma-miR5767	TCONS_00312265		TCONS_00314174	LINC53129	lncRNA	down		TCONS_00257431	LINC44154	lncRNA	up
gma-miR5767	TCONS_00247739		GLYMA_12G073300	GLYMA_12G073300	mRNA	down		GLYMA_15G021400	GLYMA_15G021400	mRNA	up
gma-miR1535a	TCONS_00126144		TCONS_00169561	LINC29291	lncRNA	down		TCONS_00165662	GLYMA_18G061500-AS3	lncRNA	up
gma-miR396a-3p	TCONS_00262290		TCONS_00360678	LINC60729	lncRNA	down		TCONS_00336098	GLYMA_08G281500-OT1	lncRNA	down
gma-miR1535a	TCONS_00136236		TCONS_00132164	GLYMA_16G054300-AS1	lncRNA	down		GLYMA_06G106100	GLYMA_06G106100	mRNA	down
gma-miR1535a	TCONS_00123727		TCONS_00021919	GLYMA_10G141300-AS1	lncRNA	down		TCONS_00159830	LINC27372	lncRNA	down
gma-miR5371-3p	GLYMA_13G190800		TCONS_00036272	LINC7291	lncRNA	down
gma-miR396a-5p	GLYMA_18G261900		GLYMA_05G045300	GLYMA_05G045300	mRNA	down
gma-miR172k	GLYMA_10G116600		TCONS_00013779	LINC3672	lncRNA	down
gma-miR5371-3p	GLYMA_13G177300		GLYMA_12G114900	GLYMA_12G114900	mRNA	down
gma-miR390e	TCONS_00223269		TCONS_00350425	LINC57858	lncRNA	down
gma-miR5767	GLYMA_06G126000		TCONS_00325513	LINC54493	lncRNA	up
gma-miR1535a	TCONS_00341204		TCONS_00120071	LINC20051	lncRNA	up
gma-miR5037c	TCONS_00028045		TCONS_00195284	LINC33423	lncRNA	down
gma-miR390e	GLYMA_02G281100		GLYMA_01G032400	GLYMA_01G032400	mRNA	down
gma-miR1535a	GLYMA_03G183900		GLYMA_11G128000	GLYMA_11G128000	mRNA	down
gma-miR172k	GLYMA_03G177500		TCONS_00018699	LINC4127	lncRNA	down
gma-miR166i-5p	GLYMA_12G022600		TCONS_00249098	LINC42755	lncRNA	down
gma-miR390a-5p	GLYMA_15G137400		GLYMA_U035400	GLYMA_U035400	mRNA	down
gma-miR10189	TCONS_00326354		gma-miR166i-5p	gma-miR166i-5p	sRNA	down
gma-miR5037c	TCONS_00236808		GLYMA_18G204500	GLYMA_18G204500	mRNA	down
gma-miR396h	GLYMA_11G031500		TCONS_00104418	LINC17742	lncRNA	down
gma-miR9742	TCONS_00210884		TCONS_00013349	GLYMA_01G119100-OT2	lncRNA	up
gma-miR408d	GLYMA_13G006700		TCONS_00247721	GLYMA_04G122300-OT2	lncRNA	up
gma-miR396a-3p	TCONS_00132164		GLYMA_06G039100	GLYMA_06G039100	mRNA	down
gma-miR172k	GLYMA_17G031800		GLYMA_10G001800	GLYMA_10G001800	mRNA	down
gma-miR1535a	GLYMA_19G009500		TCONS_00123727	GLYMA_16G011900-AS1	lncRNA	up
gma-miR1510b-3p	GLYMA_01G112200		TCONS_00175141	GLYMA_19G063600-AS1	lncRNA	up
gma-miR1535a	TCONS_00195284		GLYMA_02G210800	GLYMA_02G210800	mRNA	up
gma-miR862b	TCONS_00190261		TCONS_00239841	LINC41444	lncRNA	down
gma-miR1535a	GLYMA_14G083700		GLYMA_01G112200	GLYMA_01G112200	mRNA	up
gma-miR169n-3p	GLYMA_02G133800		GLYMA_08G326000	GLYMA_08G326000	mRNA	down
gma-miR4416b	TCONS_00288736		TCONS_00205881	LINC35263	lncRNA	up
gma-miR1510b-3p	GLYMA_15G011800		GLYMA_07G010400	GLYMA_07G010400	mRNA	up
gma-miR396h	GLYMA_20G106700		TCONS_00236356	GLYMA_03G037200-OT2	lncRNA	up
gma-miR4416b	TCONS_00236376		TCONS_00121100	GLYMA_15G213600-AS2	lncRNA	down
gma-miR390e	TCONS_00050680		TCONS_00200877	LINC34332	lncRNA	up
gma-miR4401b	TCONS_00136236		TCONS_00158147	LINC26659	lncRNA	up
gma-miR5037a	GLYMA_05G045300		TCONS_00165662	GLYMA_18G061500-AS3	lncRNA	up
gma-miR862b	GLYMA_02G263800		TCONS_00050689	LINC9159	lncRNA	down
gma-miR862b	TCONS_00271762		GLYMA_16G135200	-	mRNA	down
gma-miR390e	TCONS_00208523		GLYMA_03G247600	GLYMA_03G247600	mRNA	up
gma-miR5037c	TCONS_00166607		TCONS_00050680	LINC9152	lncRNA	up
gma-miR862a	TCONS_00021756		TCONS_00094426	LINC15343	lncRNA	down
gma-miR1535a	GLYMA_01G158600		GLYMA_03G177100	GLYMA_03G177100	mRNA	up
gma-miR5761a	TCONS_00065668		gma-miR396a-3p	gma-miR396a-3p	sRNA	down
gma-miR396h	GLYMA_09G225000		GLYMA_03G256700	-	mRNA	up
gma-miR172k	GLYMA_02G033500		GLYMA_01G216400	GLYMA_01G216400	mRNA	up
gma-miR408d	GLYMA_10G001800		gma-miR4416b	gma-miR4416b	sRNA	up
gma-miR2109-5p	GLYMA_16G210800		GLYMA_08G140100	GLYMA_08G140100	mRNA	down
gma-miR9742	TCONS_00328550		GLYMA_13G159700	-	mRNA	down
gma-miR1535a	GLYMA_08G326000		TCONS_00349358	LINC57676	lncRNA	up
gma-miR408d	TCONS_00165662		TCONS_00247741	LINC42177	lncRNA	down
gma-miR408d	TCONS_00338160		TCONS_00256989	LINC43938	lncRNA	down
gma-miR9742	TCONS_00122107		gma-miR2109-5p	gma-miR2109-5p	sRNA	up
gma-miR5371-3p	GLYMA_10G236200		GLYMA_02G033500	GLYMA_02G033500	mRNA	up
gma-miR5770a	TCONS_00062824		GLYMA_16G200400	GLYMA_16G200400	mRNA	down
gma-miR9742	TCONS_00099634		TCONS_00208523	LINC35698	lncRNA	up
gma-miR862b	TCONS_00210506		GLYMA_02G154300	GLYMA_02G154300	mRNA	up
gma-miR9742	TCONS_00040798		GLYMA_02G133800	GLYMA_02G133800	mRNA	down
gma-miR5761a	TCONS_00247739		GLYMA_17G043400	GLYMA_17G043400	mRNA	down
gma-miR1535a	TCONS_00175141		GLYMA_11G247100	-	mRNA	up
gma-miR4416b	TCONS_00169910		TCONS_00126813	LINC21736	lncRNA	down
gma-miR9742	TCONS_00037109		GLYMA_06G283900	GLYMA_06G283900	mRNA	down
gma-miR862b	TCONS_00267207		TCONS_00236668	LINC40416	lncRNA	up
gma-miR862b	TCONS_00110163		GLYMA_07G073800	GLYMA_07G073800	mRNA	up
gma-miR390e	TCONS_00091467		TCONS_00314995	GLYMA_07G235100-AS1	lncRNA	up
gma-miR9742	GLYMA_17G261400		gma-miR5761a	gma-miR5761a	sRNA	up
gma-miR5037c	TCONS_00166609		GLYMA_01G158600	GLYMA_01G158600	mRNA	down
gma-miR1535a	GLYMA_05G056100		GLYMA_19G054700	GLYMA_19G054700	mRNA	up
gma-miR4416b	TCONS_00168741		GLYMA_06G126000	GLYMA_06G126000	mRNA	down
gma-miR1535a	GLYMA_02G039700		GLYMA_04G200800	GLYMA_04G200800	mRNA	down
gma-miR9742	GLYMA_15G021400		GLYMA_06G054200	GLYMA_06G054200	mRNA	up
gma-miR9742	TCONS_00133765		gma-miR5678	gma-miR5678	sRNA	up
gma-miR5761a	GLYMA_01G134700		GLYMA_15G228600	GLYMA_15G228600	mRNA	down
gma-miR1535a	TCONS_00344859		TCONS_00256164	LINC43668	lncRNA	down
gma-miR862a	TCONS_00049839		TCONS_00256897	LINC43889	lncRNA	down
gma-miR862b	TCONS_00341295		gma-miR390a-5p	gma-miR390a-5p	sRNA	up
gma-miR166i-5p	GLYMA_15G228600		TCONS_00270439	LINC46518	lncRNA	down
gma-miR396a-3p	TCONS_00310054		TCONS_00213433	LINC36915	lncRNA	down
gma-miR390e	TCONS_00002556		GLYMA_02G066200	GLYMA_02G066200	mRNA	up
gma-miR390a-5p	TCONS_00223269		GLYMA_07G067900	GLYMA_07G067900	mRNA	down
gma-miR2109-5p	GLYMA_02G023800		TCONS_00210506	GLYMA_20G022800-AS1	lncRNA	up
gma-miR5371-3p	TCONS_00127242		TCONS_00326354	GLYMA_08G315800-AS1	lncRNA	down
gma-miR1535a	GLYMA_07G222400		gma-miR1535a	gma-miR1535a	sRNA	up
gma-miR1535a	TCONS_00011007		TCONS_00312265	LINC52545	lncRNA	up
gma-miR9742	TCONS_00123727		TCONS_00341204	LINC56337	lncRNA	down
gma-miR1535a	TCONS_00350425		TCONS_00163267	LINC27887	lncRNA	down
gma-miR862b	TCONS_00312265		GLYMA_18G109000	GLYMA_18G109000	mRNA	down
gma-miR9742	GLYMA_12G187200		TCONS_00200942	LINC34350	lncRNA	down
gma-miR2109-5p	TCONS_00114169		GLYMA_12G132000	GLYMA_12G132000	mRNA	down
gma-miR172k	GLYMA_12G073300		TCONS_00127407	LINC21946	lncRNA	down
gma-miR5037c	GLYMA_18G150800		TCONS_00258383	LINC44651	lncRNA	down
gma-miR172k	TCONS_00067561		TCONS_00037109	LINC7327	lncRNA	down
gma-miR5770a	GLYMA_01G062400		TCONS_00022149	LINC5278	lncRNA	up
gma-miR862a	TCONS_00156378		GLYMA_15G021600	-	mRNA	down
gma-miR1535a	TCONS_00243348		GLYMA_16G210600	GLYMA_16G210600	mRNA	down
gma-miR10189	TCONS_00249098		GLYMA_16G159500	GLYMA_16G159500	mRNA	up
gma-miR1535a	GLYMA_08G323200		TCONS_00247431	LINC42061	lncRNA	down
gma-miR5037c	TCONS_00024284		GLYMA_01G062400	GLYMA_01G062400	mRNA	down
gma-miR396h	TCONS_00288383		GLYMA_14G056100	GLYMA_14G056100	mRNA	up
gma-miR390e	TCONS_00110917		TCONS_00354685	LINC58953	lncRNA	down
gma-miR169n-3p	TCONS_00015680		GLYMA_12G187200	GLYMA_12G187200	mRNA	down
gma-miR396a-3p	TCONS_00205559		GLYMA_13G370700	GLYMA_13G370700	mRNA	up
gma-miR396a-3p	GLYMA_14G115600		TCONS_00219883	LINC37595	lncRNA	up
gma-miR1535a	GLYMA_16G200400		TCONS_00271762	LINC46722	lncRNA	up
gma-miR862b	TCONS_00115411		TCONS_00120685	LINC20325	lncRNA	down
gma-miR1510b-3p	GLYMA_16G033900		TCONS_00127242	LINC21855	lncRNA	up
gma-miR9742	GLYMA_15G021700		GLYMA_19G140900	GLYMA_19G140900	mRNA	up
gma-miR390e	GLYMA_03G049500		TCONS_00103586	LINC17581	lncRNA	up
gma-miR9742	TCONS_00094948		TCONS_00338160	GLYMA_08G347900-AS3	lncRNA	up
gma-miR4416b	TCONS_00222101		TCONS_00266734	LINC46297	lncRNA	up
gma-miR172k	TCONS_00311653		GLYMA_01G134700	GLYMA_01G134700	mRNA	up
gma-miR396a-5p	TCONS_00236356		TCONS_00126147	GLYMA_16G088900-OT3	lncRNA	down
gma-miR862b	GLYMA_02G229600		TCONS_00126144	GLYMA_16G088900-OT6	lncRNA	down
gma-miR862b	TCONS_00221236		TCONS_00304552	LINC51676	lncRNA	up
gma-miR9742	GLYMA_15G061700		GLYMA_20G177800	GLYMA_20G177800	mRNA	up
gma-miR9742	TCONS_00050690		GLYMA_11G133600	GLYMA_11G133600	mRNA	up
gma-miR5761a	GLYMA_11G210400		TCONS_00228162	LINC39056	lncRNA	up
gma-miR396a-5p	TCONS_00219883		TCONS_00042275	GLYMA_11G187800-AS1	lncRNA	up
gma-miR1510b-3p	GLYMA_13G184900		TCONS_00168575	LINC28861	lncRNA	down
gma-miR5678	TCONS_00121253		GLYMA_U028700	GLYMA_U028700	mRNA	up
gma-miR1535a	GLYMA_03G181900		GLYMA_17G031800	GLYMA_17G031800	mRNA	up
gma-miR5678	TCONS_00219439		TCONS_00219123	GLYMA_20G020500-AS1	lncRNA	down
gma-miR5037c	TCONS_00296919		TCONS_00040798	LINC7545	lncRNA	down
gma-miR5678	GLYMA_12G241700		GLYMA_15G011800	GLYMA_15G011800	mRNA	down
gma-miR396a-3p	TCONS_00177306		GLYMA_10G116600	-	mRNA	down
gma-miR2109-5p	GLYMA_20G020200		GLYMA_19G009500	GLYMA_19G009500	mRNA	down
gma-miR1535a	TCONS_00120685		GLYMA_19G216100	GLYMA_19G216100	mRNA	up
gma-miR396a-3p	TCONS_00033155		TCONS_00257940	LINC44458	lncRNA	down
gma-miR4416b	GLYMA_18G270800		GLYMA_06G064400	GLYMA_06G064400	mRNA	down
gma-miR396a-5p	GLYMA_14G115600		TCONS_00241233	GLYMA_03G187500-AS1	lncRNA	up
gma-miR408d	GLYMA_06G121100		GLYMA_02G258800	GLYMA_02G258800	mRNA	up
gma-miR5670b	GLYMA_11G170900		TCONS_00288383	LINC49257	lncRNA	up
gma-miR1535a	GLYMA_08G089100		TCONS_00288736	LINC49274	lncRNA	up
gma-miR408d	GLYMA_02G001500		GLYMA_13G006700	GLYMA_13G006700	mRNA	up
gma-miR5670b	TCONS_00183299		GLYMA_08G363000	-	mRNA	down
gma-miR9742	GLYMA_15G021800		GLYMA_18G270800	GLYMA_18G270800	mRNA	down
gma-miR396a-5p	TCONS_00247721		GLYMA_06G050100	GLYMA_06G050100	mRNA	up
gma-miR172k	GLYMA_02G099200		gma-miR408d	gma-miR408d	sRNA	down
gma-miR862b	TCONS_00083295		GLYMA_11G075100	GLYMA_11G075100	mRNA	down
gma-miR862b	TCONS_00100762		GLYMA_11G210400	-	mRNA	down
gma-miR5371-3p	GLYMA_06G184200		GLYMA_18G204300	GLYMA_18G204300	mRNA	up
gma-miR9742	GLYMA_13G370700		GLYMA_17G126700	GLYMA_17G126700	mRNA	up
gma-miR9742	TCONS_00104506		GLYMA_14G115600	GLYMA_14G115600	mRNA	down
gma-miR1510b-3p	GLYMA_16G135500		GLYMA_10G139400	GLYMA_10G139400	mRNA	down
gma-miR1510b-3p	GLYMA_08G328800		TCONS_00126767	LINC21725	lncRNA	up
gma-miR172k	TCONS_00104506		TCONS_00065668	GLYMA_12G184200-AS1	lncRNA	down
gma-miR396a-3p	GLYMA_13G159700		TCONS_00043150	LINC8171	lncRNA	down
gma-miR4416b	TCONS_00325513		TCONS_00033155	GLYMA_10G195700-AS1	lncRNA	up
gma-miR1535a	GLYMA_08G128900		GLYMA_18G150800	GLYMA_18G150800	mRNA	down
gma-miR4401b	GLYMA_12G097300		gma-miR5037a	gma-miR5037a	sRNA	down
gma-miR9742	GLYMA_02G258800		GLYMA_09G028000	GLYMA_09G028000	mRNA	down
gma-miR1510b-3p	GLYMA_16G137600		gma-miR5037c	gma-miR5037c	sRNA	down
gma-miR1535a	TCONS_00096769		GLYMA_07G222400	GLYMA_07G222400	mRNA	down
gma-miR1535a	GLYMA_11G247100		gma-miR10189	gma-miR10189	sRNA	down
gma-miR1510b-3p	GLYMA_12G163000		TCONS_00339332	LINC56072	lncRNA	up
gma-miR172k	TCONS_00227795		GLYMA_08G092000	GLYMA_08G092000	mRNA	down
gma-miR396h	GLYMA_13G159700		TCONS_00015680	LINC3923	lncRNA	down
gma-miR4416b	GLYMA_18G271200		GLYMA_09G225000	GLYMA_09G225000	mRNA	down
gma-miR1535a	GLYMA_02G066200		TCONS_00144528	LINC24745	lncRNA	down
gma-miR5678	GLYMA_19G140900		GLYMA_20G210100	GLYMA_20G210100	mRNA	up
gma-miR1535a	GLYMA_03G177100		gma-miR390e	gma-miR390e	sRNA	up
gma-miR1535a	TCONS_00247431		TCONS_00357847	LINC59568	lncRNA	down
gma-miR172k	TCONS_00018699		TCONS_00343350	LINC57168	lncRNA	up
gma-miR862b	TCONS_00343350		TCONS_00110917	LINC18416	lncRNA	down
gma-miR862b	GLYMA_02G210800		TCONS_00169910	GLYMA_18G189200-OT1	lncRNA	up
gma-miR862b	GLYMA_10G082100		GLYMA_17G017400	GLYMA_17G017400	mRNA	up
gma-miR408d	TCONS_00070054		GLYMA_03G177500	GLYMA_03G177500	mRNA	down
gma-miR1535a	GLYMA_07G073800		GLYMA_11G031500	GLYMA_11G031500	mRNA	down
gma-miR1535a	GLYMA_18G204500		TCONS_00243348	GLYMA_03G257000-AS2	lncRNA	down
gma-miR396h	TCONS_00256897		TCONS_00243349	GLYMA_03G257000-AS1	lncRNA	down
gma-miR5767	TCONS_00247741		TCONS_00313189	LINC53008	lncRNA	up
gma-miR9742	TCONS_00099638		TCONS_00121253	LINC20559	lncRNA	down
gma-miR5761a	TCONS_00243220		TCONS_00227331	LINC38998	lncRNA	up
gma-miR1510b-3p	GLYMA_20G020200		GLYMA_11G170900	-	mRNA	up
gma-miR2109-5p	TCONS_00342419		TCONS_00168741	LINC28966	lncRNA	down
gma-miR5037c	TCONS_00024290		GLYMA_12G241700	GLYMA_12G241700	mRNA	up
gma-miR1535a	GLYMA_18G204300		GLYMA_06G265000	GLYMA_06G265000	mRNA	down
gma-miR5678	GLYMA_09G028000		TCONS_00311023	LINC52301	lncRNA	down
gma-miR1535a	TCONS_00311023		gma-miR5767	gma-miR5767	sRNA	up
gma-miR10433	TCONS_00134963		TCONS_00134963	LINC23416	lncRNA	down
gma-miR862b	GLYMA_01G216400		TCONS_00296919	GLYMA_06G294100-AS2	lncRNA	down
gma-miR5037c	TCONS_00266475		GLYMA_04G098900	-	mRNA	down
gma-miR862b	TCONS_00028598		GLYMA_08G089100	GLYMA_08G089100	mRNA	down
gma-miR2109-5p	TCONS_00094868		TCONS_00099635	GLYMA_14G078300-AS6	lncRNA	down
gma-miR390a-5p	GLYMA_02G281100		TCONS_00099634	GLYMA_14G078300-AS1	lncRNA	up
gma-miR862b	TCONS_00220623		TCONS_00099639	GLYMA_14G078300-AS4	lncRNA	up
gma-miR5670b	TCONS_00227331		TCONS_00099638	GLYMA_14G078300-AS3	lncRNA	down
gma-miR862a	TCONS_00267207		GLYMA_08G328800	GLYMA_08G328800	mRNA	down
gma-miR1535a	TCONS_00030630		TCONS_00205559	LINC35123	lncRNA	up
gma-miR5371-3p	TCONS_00104418		TCONS_00166609	LINC28205	lncRNA	down
gma-miR2109-5p	GLYMA_09G134400		TCONS_00166608	LINC28206	lncRNA	down
gma-miR862a	TCONS_00271762		TCONS_00236808	LINC40460	lncRNA	down
gma-miR1510b-3p	GLYMA_19G054700		GLYMA_13G190800	GLYMA_13G190800	mRNA	down
gma-miR862a	TCONS_00013923		TCONS_00166607	LINC28204	lncRNA	down
gma-miR862b	TCONS_00156378		TCONS_00311653	LINC52401	lncRNA	down
gma-miR396a-3p	GLYMA_11G133600		TCONS_00192525	LINC33009	lncRNA	down
gma-miR5037c	TCONS_00357847		GLYMA_20G106700	GLYMA_20G106700	mRNA	up
gma-miR5037a	GLYMA_06G283900		gma-miR1510b-3p	gma-miR1510b-3p	sRNA	up
gma-miR5767	TCONS_00158147		GLYMA_06G267400	GLYMA_06G267400	mRNA	down
gma-miR5678	TCONS_00270439		TCONS_00247739	LINC42175	lncRNA	down
gma-miR172k	TCONS_00004481		GLYMA_11G251500	GLYMA_11G251500	mRNA	up
gma-miR1535a	GLYMA_15G076500		gma-miR169n-3p	gma-miR169n-3p	sRNA	down
gma-miR166i-5p	TCONS_00256989		TCONS_00094948	GLYMA_14G148200-OT1	lncRNA	up
gma-miR169n-3p	GLYMA_06G054200		TCONS_00285725	LINC48983	lncRNA	down
gma-miR5761a	TCONS_00016341		TCONS_00255902	LINC43603	lncRNA	down
gma-miR166i-5p	TCONS_00352258		TCONS_00190261	LINC32829	lncRNA	up
gma-miR172k	GLYMA_04G182200		TCONS_00021756	LINC5220	lncRNA	down
gma-miR9742	TCONS_00126144		TCONS_00030630	GLYMA_10G114400-AS1	lncRNA	up
gma-miR2109-5p	GLYMA_16G210600		TCONS_00133765	LINC22965	lncRNA	up
gma-miR390e	TCONS_00002559		TCONS_00091467	LINC14681	lncRNA	up
gma-miR862b	GLYMA_11G128000		gma-miR5371-3p	gma-miR5371-3p	sRNA	down
gma-miR9742	GLYMA_11G154500		TCONS_00340602	LINC56193	lncRNA	down
gma-miR862b	GLYMA_14G077100		GLYMA_16G086700	GLYMA_16G086700	mRNA	down
gma-miR396a-5p	GLYMA_17G111800		TCONS_00062850	GLYMA_12G109800-OT1	lncRNA	up
gma-miR862a	TCONS_00349358		GLYMA_08G128900	GLYMA_08G128900	mRNA	up
gma-miR5037c	TCONS_00021919		gma-miR5770a	gma-miR5770a	sRNA	down
gma-miR5371-3p	GLYMA_09G009800		TCONS_00195946	LINC33686	lncRNA	down
gma-miR9742	TCONS_00205489		TCONS_00214638	GLYMA_20G123900-OT3	lncRNA	up
gma-miR172k	TCONS_00121318		TCONS_00344859	GLYMA_09G190200-AS1	lncRNA	up
gma-miR10189	GLYMA_19G216100		TCONS_00243220	LINC41669	lncRNA	down
gma-miR1535a	GLYMA_13G279600		GLYMA_15G021700	GLYMA_15G021700	mRNA	down
gma-miR1535a	GLYMA_17G017400		TCONS_00210884	LINC35873	lncRNA	down
gma-miR1535a	TCONS_00358833		TCONS_00236377	GLYMA_03G037700-OT3	lncRNA	up
gma-miR5037c	TCONS_00042275		TCONS_00236376	GLYMA_03G037100-AS2	lncRNA	up
gma-miR5037c	GLYMA_10G030000		TCONS_00070054	LINC12558	lncRNA	up
gma-miR5037a	TCONS_00033985		GLYMA_16G214500	GLYMA_16G214500	mRNA	up
gma-miR1535a	TCONS_00258383		TCONS_00220441	LINC37815	lncRNA	down
gma-miR5761a	TCONS_00255902		TCONS_00062824	LINC10865	lncRNA	up
gma-miR1535a	TCONS_00314173		TCONS_00211696	LINC36163	lncRNA	down
gma-miR4416b	TCONS_00236377		TCONS_00220623	LINC37926	lncRNA	down
gma-miR9742	TCONS_00146711		TCONS_00028598	LINC5734	lncRNA	up
gma-miR5767	GLYMA_10G220300		GLYMA_10G030000	GLYMA_10G030000	mRNA	up
gma-miR5678	GLYMA_11G251500		GLYMA_20G020200	GLYMA_20G020200	mRNA	down
gma-miR4401b	TCONS_00351975		GLYMA_15G120100	GLYMA_15G120100	mRNA	up
gma-miR862b	TCONS_00050690		GLYMA_16G159700	GLYMA_16G159700	mRNA	down
gma-miR1535a	TCONS_00126147		GLYMA_02G099200	GLYMA_02G099200	mRNA	down
gma-miR5670b	GLYMA_06G039100		TCONS_00096110	LINC15997	lncRNA	down
gma-miR5670b	TCONS_00103586		GLYMA_16G214000	GLYMA_16G214000	mRNA	up
gma-miR396a-5p	TCONS_00126767		TCONS_00328550	GLYMA_08G025900-AS1	lncRNA	up
gma-miR862b	GLYMA_08G363000		TCONS_00310054	LINC52143	lncRNA	down
gma-miR396a-3p	TCONS_00036272		GLYMA_02G111200	GLYMA_02G111200	mRNA	up
gma-miR2109-5p	GLYMA_16G214000		TCONS_00024284	GLYMA_10G213300-OT9	lncRNA	up
gma-miR1535a	TCONS_00257431		TCONS_00257431	LINC44154	lncRNA	up
gma-miR9742	TCONS_00163267		GLYMA_08G288600	GLYMA_08G288600	mRNA	up
gma-miR390e	TCONS_00067356		GLYMA_16G147100	-	mRNA	up
gma-miR9742	TCONS_00110196		TCONS_00184139	LINC31895	lncRNA	down
gma-miR862b	TCONS_00043150		GLYMA_09G009800	-	mRNA	up
gma-miR5371-3p	GLYMA_07G037000		GLYMA_02G039700	GLYMA_02G039700	mRNA	up
gma-miR1535a	TCONS_00001427		TCONS_00159830	LINC27372	lncRNA	down
gma-miR390e	TCONS_00094426
gma-miR862b	TCONS_00013923
gma-miR1510b-3p	GLYMA_11G212300
gma-miR396a-3p	TCONS_00062850
gma-miR396a-3p	TCONS_00182009
gma-miR1535a	TCONS_00243349
gma-miR2109-5p	GLYMA_16G213900
gma-miR408d	GLYMA_20G062000
gma-miR5037c	TCONS_00219123
gma-miR5761a	TCONS_00285725
gma-miR9742	GLYMA_07G010400
gma-miR2109-5p	GLYMA_16G159700
gma-miR1510b-3p	GLYMA_16G159700
gma-miR2109-5p	TCONS_00314995
gma-miR408d	GLYMA_14G056100
gma-miR5761a	TCONS_00027819
gma-miR5770a	GLYMA_17G006800
gma-miR1535a	TCONS_00109859
gma-miR862b	TCONS_00013349
gma-miR166i-5p	TCONS_00055231
