# Supplementary material for: A Comprehensive Transcriptome Atlas Reveals the Crucial Role of LncRNAs in Maintaining Nodulation Homeostasis in Soybean
Source: Adv Sci (Weinh). 2024 Dec 24;12(7):2412104. doi: 10.1002/advs.202412104 (PMC11831499; doi:10.1002/advs.202412104)
Supplement: Supplementary file 2 — Supporting Information [file ADVS-12-2412104-s002.zip › Supplementary file Suppmental Tables/Table S11.xls]

## Sheet: mRNA annotation
Table S11. Gene annotation of mRNAs used in qRT-PCR, related to Figure 6 and Figure S7.
mRNA_Gene_ID	mRNA_ID	Gene_description	Gene_name
GLYMA_07G243700	KRH50784	Stress-induced protein, SAM22	SAM22
GLYMA_15G191800	KRH12746	CASP-like protein 1B1, GmCASPL1B1	GmCASPL1B1
GLYMA_06G200200	KRH54644	Bidirectional sugar transporter SWEET17	SWEET17
GLYMA_15G049700	KRH10478	WAT1-related protein	WAT1-related protein
GLYMA_02G311000	KRH74096	NIN-like protein 2, NLP2	NLP2
GLYMA_16G013000	KRH06270	Mediator of ABA-regulated dormancy1, MARD1	MARD1
