# Supplementary material for: A Comprehensive Transcriptome Atlas Reveals the Crucial Role of LncRNAs in Maintaining Nodulation Homeostasis in Soybean
Source: Adv Sci (Weinh). 2024 Dec 24;12(7):2412104. doi: 10.1002/advs.202412104 (PMC11831499; doi:10.1002/advs.202412104)
Supplement: Supplementary file 2 — Supporting Information [file ADVS-12-2412104-s002.zip › Supplementary file Suppmental Tables/Table S12.xls]

## Sheet: TOC
Table S12.The information about lnc-NNR6788 and lnc-NNR7059, related to Figure 7.
Table S12A. The expression level of lnc-NR6788's target genes, related to Figure 7.
Table S12B. Nodule number per hairy root, related to Figure 7.

## Sheet: Table S12A
Table S12A. The expression level of lnc-NNR6788's target genes, related to Figure 7.
mRNA_Gene_ID	B_R_FPKM	B_C_FPKM	B_L_FPKM	B_R_R_FPKM	B_R_C_FPKM	B_R_L_FPKM	N_C_FPKM	N_L_FPKM	N_R_FPKM	N_R_C_FPKM	N_R_L_FPKM	N_R_R_FPKM
GLYMA_17G112700	8.24957	5.62981	4.38323	11.5481	5.09628	5.32624	6.2698	5.05104	10.2487	4.57227	4.96839	9.34685
GLYMA_05G008900	0	--	--	0.008598	--	0.047334	--	--	--	--	0.024433	0
GLYMA_05G009000	1.52269	--	--	0.765461	--	--	0	0	0.241846	0	0	0.083514
GLYMA_05G009100	0.18213	--	--	--	--	--	--	--	--	--	--	--
GLYMA_17G117100	3.15325	0.0128047	0.544549	2.37902	0.0332023	0.75666	0	1.79496	0.986115	0.0152267	0.345376	1.38602
GLYMA_06G216500(GmENOD93)	--	--	--	--	0	--	--	--	--	0.0290553	--	--
GLYMA_17G192100	24.6625	3.01342	3.42078	25.7046	2.66643	4.47612	5.29427	8.49071	21.327	2.44046	4.64054	17.3708
GLYMA_17G117150	--	--	--	--	--	--	--	--	--	--	--	--

## Sheet: Table S12B
Table S12B. Nodule number per hairy root, related to Figure 7.
	Bragg+EV	Bragg+lnc-NR6788-RNAi	nts1007+EV	nts1007+lnc-NR6788-RNAi
Nodule number per hairy root	40	11	71	67
	15	8	93	46
	20	12	70	36
	31	6	72	59
	18	19	56	18
	22	13	88	48
	27	13	92	26
	14	15	70
	26	5	94
	24	18	61
Average	23.7	12	76.7	42.86
S.D.	7.846	4.69	13.93	17.46
	Bragg+EV	Bragg+lnc-NR7059-RNAi	nts1007+EV	nts1007+lnc-NR7059-RNAi
Nodule number per hairy root	35	3	71	38
	28	16	70	22
	26	10	70	17
	14	6	72	36
	14	8	56	17
	32	15	88	23
	22	10	92	36
	30	23	93	19
	15	18	94
	30	13	61
Average	24.6	12.2	76.7	26
S.D.	7.877	5.996	13.93	9.103
