# Supplementary material for: A Comprehensive Transcriptome Atlas Reveals the Crucial Role of LncRNAs in Maintaining Nodulation Homeostasis in Soybean
Source: Adv Sci (Weinh). 2024 Dec 24;12(7):2412104. doi: 10.1002/advs.202412104 (PMC11831499; doi:10.1002/advs.202412104)
Supplement: Supplementary file 2 — Supporting Information [file ADVS-12-2412104-s002.zip › Supplementary file Suppmental Tables/Table S13.xls]

## Sheet: TOC
Table S13. Lnc-NNR4481 related information, related to Figure 8.
Table S13A. MiRNA172 family members targeted by lnc-NNR4481, related to Figure 8.
Table S13B. Nodule number per hairy root in empty vector control and RNAi transgenic roots, related to Figure 8.

## Sheet: Table S13A
Table S13A. MiRNA172 family members targeted by lnc-NNR4481, related to Figure 8.
miRNA_ID	lncRNA_ID	Pearson_value	Pvalue
gma-miR172a	TCONS_00004481	0.446363	0.00635639
gma-miR172c	TCONS_00004481	0.466012	0.00417653
gma-miR172f	TCONS_00004481	0.446363	0.00635639
gma-miR172i-3p	TCONS_00004481	-0.0280776	0.870871
gma-miR172k	TCONS_00004481	0.861699	1.49979e-11

## Sheet: Table S13B
Table S13B. Nodule number per hairy root in empty vector control and RNAi transgenic roots, related to Figure 8.
	Bragg+EV	Bragg+lnc-NNR4481-RNAi
Nodule number per hairy root	6	12
	13	12
	11	6
	4	17
	2	6
	6	7
	8	19
	10	7
	7	11
	7	12
	11	6
	10	11
	12	20
	13	19
	6	22
	3	13
Average	8.0625	12.5
S.D.	3.49225	5.44059
