# Supplementary material for: A Comprehensive Transcriptome Atlas Reveals the Crucial Role of LncRNAs in Maintaining Nodulation Homeostasis in Soybean
Source: Adv Sci (Weinh). 2024 Dec 24;12(7):2412104. doi: 10.1002/advs.202412104 (PMC11831499; doi:10.1002/advs.202412104)
Supplement: Supplementary file 2 — Supporting Information [file ADVS-12-2412104-s002.zip › Supplementary file Suppmental Tables/Table S14.xls]

## Sheet: Sheet1
Table S14. The software and parameters used in this study, related to Method.
software	version	Application Description	Parameters
bwa	-	Genomic alignment (ciri)	mem -t 4 -T 19
CIRI	v2.0.5	CircRNA identification	-P -T 4
CIRI_AS	v2.0.5	Run CIRI-AS	-
find_circ	-	CircRNA identification	-
DESeq2	1.20.0	Biological differential expression analysis	--foldchange 1 --padj 0.05
miranda	miRanda- 3.3a	Targeted miRNA prediction	-sc 140 -en - 10 -scale 4 -strict
IRESfinder	-	Identify IRES	-
String- merge	v1.3.3b	Transcript annotation merging	-merge
gffcompare	v0.10.6	Transcript comparison	-R
rMATS	v4.1.0	Variable splicing analysis	--cstat 0.05 --libType fr-firststrand
GATK	v4.1.1.0	SNP identification and annotatio	MQ < 40.0 and QD < 2.0 and FS >30.0 and DP < 10 and QUAL < 20
STAR- Fusion	v1.9.0	Fusion gene testing	--examine_coding_effect --extract_fusion_reads --FusionInspector inspect --min_junction_reads 2 --min_sum_frags 2
bowtie2	v2.0.6	rRNA alignment	--end-to-end --sensitive --phred33 --no-mixed -X 600
hisat2	v2.0.5	genomic alignment	--no-unal-t --phred33 --rna-strandness RF --dta-cufflinks --un-conc-gz
samtools	v1.2	Comparison result processing	-T 8 -F GTF -t exon -g gene_id -s 2 -Q 10 -C -p
feature Counts	v1.5.0	Get readcount	readcount
picard	v2.2.1	Insertion fragment distribution statistics	-
stringtie	v1.3.3	Transcript splicing quantification	--rf -e
cuffmerge	v2.2.1	Transcript annotation merging	-
cuffcompare	v2.2.1	Transcript comparison	-T -C
CNCI	-	Encoding potential prediction	-m ve -p 1
CPC2	V3.2.0	Encoding potential prediction	-
pfam_scan	v1.3	Encoding potential prediction	-pfamB
getorf	emboss- 6.6	Get an open reading box	-
edgeR	3.24.3	Differential expression analysis	--mod gene --design normal --foldchange 1 --padj 0.05
DEGseq	1.24.0	Differential expression analysis	-
cluster Profiler	R-3.2.4	enrichment analysis	--species
Target Finder	targetfinder_ threads.pl	Plant target analysis and rediction	-c 6 -p table
GOSeq/ topGO	Release 2.12	GO enrichment analysis	enrichmentMethod:Wallenius, padjust: BH
KOBAS	v2.0	KEGG enrichment analysis	blastx 1e -10, padjust: BH
Blastn	BLAST 2.2.28+	Homology analysis of LncRNA and miRNA precursors	-evalue 0.00001, -max_target_seqs 5, -num_tdreads 5
MEGA	V.11.0.13	Evolutionary tree construction
GraphPad Prism	version 9.0.0
Snap Gene	version 4.1.8	View of vector map and sequence alignment
