# Supplementary material for: A Comprehensive Transcriptome Atlas Reveals the Crucial Role of LncRNAs in Maintaining Nodulation Homeostasis in Soybean
Source: Adv Sci (Weinh). 2024 Dec 24;12(7):2412104. doi: 10.1002/advs.202412104 (PMC11831499; doi:10.1002/advs.202412104)
Supplement: Supplementary file 2 — Supporting Information [file ADVS-12-2412104-s002.zip › Supplementary file Suppmental Tables/Table S15.xls]

## Sheet: sheet1
Table S15. The primers used in this study, related to Figure 6 ,7and 8, Figure S6, S7 and S8.
ID	Primer
Lnc-NNR4481-930-F	TCTCTACAAGCGAAGGTACCGGGCAAACACTTGCAAATCC
Lnc-NNR4481-930-R	CTTCATATCTCGAGCCCGGGAAGTCCGTGCCTATGTCCAA
GUS-Lnc-NNR4481-full-F	GGCAAACAAGCTAGCCCGGGGCCTTTTGGTATCACTTGATTCTC
GUS-Lnc-NNR4481-full-R	GGCAAACAAGCTAGCCCGGGAAGGAGAAGTTACTGGAAGTTG
Lnc-NNR4481-MU-F	AACTTAAAGAAGTTCAAATTAATGATGTAAAAAAGATCAAGC
Lnc-NNR4481-MU-R	AATTTGAACTTCTTTAAGTTTTCTCCCCATTTTTGATGATGAC
pre-miR172c-full-F	GGTACCCGGGGATCCCACTCATTCTACCTATTATTCCG
pre-miR172c-full-R	GTTGGATCCCTTTAGTTTATTTAGGACTTCATTAGGTC
STTM172c-full-F	CGACCGGTCTGCAGCATCAC
STTM172c-full-R	CGGGATCCGGAATCTTGAT
Actin7-FZL-R	TTGGAAGGTGCTGAGGGAAG
Lnc-NNR4481-FZL-R	TGAACAGATGTGACTCTCAGGA
U6-FZL-R	GACCATTTCTCGATTTGTGCG
GmELF1b-qRT-F	GTTGAAAAGCCAGGGGACA
GmELF1b-qRT-R	TCTTACCCCTTGAGCGTGG
GLYMA_16G013000-qRT-F	GGAATCCCAAGAAGGGAAGCA
GLYMA_16G013000-qRT-R	TCTTTGTCTGGACTGAGCTGC
GLYMA_02G311000-qRT-F	TGGGAAAGGTGTGTGCTTGT
GLYMA_02G311000-qRT-R	CTGGTTTTCTGCCACGCTTC
GLYMA_15G191800-qRT-F	GGACTCCGGCTTGCACTAAT
GLYMA_15G191800-qRT-R	AATAAGGGCAGCACCACCTC
GLYMA_07G243700-qRT-F	CACGGCGGAGAAGATCACAT
GLYMA_07G243700-qRT-R	GGGCCAAAAGGTAAGCCTCA
GLYMA_15G049700-qRT-F	TTGGAGGCGCAATGTTGTTG
GLYMA_15G049700-qRT-R	AGCCGTGCTTGAGTAGTGAC
GLYMA_06G200200-qRT-F	TGGCATTGTGGTGGAGACAA
GLYMA_06G200200-qRT-R	AAGCCTGCTCCCATAACACC
circ_0000834-qRT-F	CTCAGCACCAAACCAAGCAG
circ_0000834-qRT-R	ACCACTTAGACCCCGAGCTT
circ_0000859-qRT-F	CAGAGGCAGGAAAAGCTTGC
circ_0000859-qRT-R	CAGGATCAACATGCAACGCC
circ_0000127-qRT-F	GCACGCACAAAGCGATATGA
circ_0000127-qRT-R	ATCTTTGCATTCGCCGCTTC
circ_0000186-qRT-F	GCCATCCGCATCCTACATGA
circ_0000186-qRT-R	TGCTGACTTGGATTCCTGCT
circ_0000954-qRT-F	AGGCTAGAAATGCTGTGGCT
circ_0000954-qRT-R	AGGAAACAACCCTTTTGGCG
circ_0000518-qRT-F	GCACACTTGCTTGTGCGAAT
circ_0000518-qRT-R	AACCTGAGTGCTTCGGATGG
gma-miR159b-5p_SL	GTCGTATCCAGTGCAGGGTCCGAGGTATTCGCACTGGATACGACGACTTG
gma-miR159b-5p-qRT-F	AAGTACTCGAGTTCCCTGCAC
gma-miR164a_SL	GTCGTATCCAGTGCAGGGTCCGAGGTATTCGCACTGGATACGACTGCACG
gma-miR164a-qRT-F	AACAGTGTGGAGAAGCAGGG
gma-miR5761a_SL	GTCGTATCCAGTGCAGGGTCCGAGGTATTCGCACTGGATACGACCAAAAG
gma-miR5761a-qRT-F	AACGGCTTTTGTGTCGTGA
gma-miR9761_SL	GTCGTATCCAGTGCAGGGTCCGAGGTATTCGCACTGGATACGACACAAAA
gma-miR9761-qRT-F	AACACGCTGAAGGTCTAGGA
gma-miR4395_SL	GTCGTATCCAGTGCAGGGTCCGAGGTATTCGCACTGGATACGACCTCAAG
gma-miR4395-qRT-F	AAGCGACCTGGATAGGAGTATG
gma-miR5371-3p_SL	GTCGTATCCAGTGCAGGGTCCGAGGTATTCGCACTGGATACGACTCTAGA
gma-miR5371-3p-qRT-F	AAGCGACCTCTCAGTGACTAA
miRNA-qRT-R	GTCGTATCCAGTGCAGGGT
TCONS_00085652-qRT-F	TAGGCAAGTGCAAGACGCAA
TCONS_00085652-qRT-R	GGGTCAATTTAGTGAGGAAGTGC
TCONS_00028928-qRT-F	CCTCAACCCTCTTCTGGGTG
TCONS_00028928-qRT-R	AGAGAGTTGCTCCACCCTTG
TCONS_00292958-qRT-F	GAATGGCTTTCTGTCCTGGC
TCONS_00292958-qRT-R	GCACTTTTATGGTACCCCACG
TCONS_00233920-qRT-F	TCTCGCCATTCTCCATCAGC
TCONS_00233920-qRT-R	GATCGAGCATGTAGTCACGGA
TCONS_00104499-qRT-F	GCATTCACCGCTGTCTACCT
TCONS_00104499-qRT-R	ACGTGGTTAAAGAGCACAGTGA
TCONS_00091467-qRT-F	TCCCCTCACTCCCACATCTC
TCONS_00091467-qRT-R	AAGCTCAGGAGAGATACCGC
Lnc-NNR4481-qRT-F	TATGTTGGCAAAGGGGGAGAG
Lnc-NNR4481-qRT-R	AACCACCTGTAGGTTAGGAGC
Actin7-qRT-F	CCTTTATGCTAGTGGCCGTA
Actin7-qRT-R	GTGAAAGTGTAACCACGCTC
U6-qRT-F	CCTTCGGGGACATCCGAT
U6-qRT-R	GTGCGTGTCATCCTTGCG
Tobacco-Actin-qRT-F	GGAAACATCGTCCTTAGTGGTG
Tobacco-Actin-qRT-R	AATCCAGACACTGAACTTGCGT
GmNNC1-qRT-F	CAATGGGCAGGAAAGAGC
GmNNC1-qRT-R	ATGGCAGTCGATGGAAAGGT
STTM172c-qRT-F	CGACCGGTCTGCAGCATCAC
STTM172c-qRT-R	CGGGATCCGGAATCTTGAT
miR172c-SL-RT	GTCGTATCCAGTGCAGGGTCCGAGGTATTCGCACTGGATACGACCTGCAG
miR172c-qRT-F	GGACCGGAATCTTGATGATG
miR1520d-SL-RT	GTCGTATCCAGTGCAGGGTCCGAGGTATTCGCACTGGATACGACTTGTCA
miR1520d-qRT-F	CGGACCATCAGAACATGACACG
GLYMAENOD93-all-RT-R	CTGTGGAAATTATGAGAGCT
GLYMAENOD93-RT-F	ATGGCCAAAGGAAATAGTCC
GLYMA_17G171200-RT-F	ATGGCCAAGAGAAGTGTTGC
Lnc-NR6788_RT_F	AGTACATATGTTCCATCTCACT
Lnc-NR6788_RT_R	GAACTCCTTCAACCGACC
Lnc-NR6788_RT_HR_F	GCCAAGATAATCCAAGGTGA
Lnc-NR6788_RT_HR_R	TGGCTAGTGTAAGGATGCTA
GLYMA_15G031400_RT_F	GTAAAAGCACCAGGTCGATG
GLYMA_15G031400_RT_R	ACCAATGAGACACAAGGGTT
Lnc-NR6788_RNAi_F	TCTCTACAAGCGAAGGTACCATCTCACTATTGAAATGCAAACTCT
Lnc-NR6788_RNAi_R	CTTCATATCTCGAGCCCGGGGGCGGGAGCAGCATATTTC
Lnc-NR7059_RNAi_F	TCTCTACAAGCGAAGGTACCTGTTTCCTTCTCATTAAACTGAGTG
Lnc-NR7059_RNAi_R	CTTCATATCTCGAGCCCGGGTGTAATGGAATGTATTTGCCATGTT
Lnc-NR7059_RT_F	ACATGGCAAATACATTCCATTACA
Lnc-NR7059_RT_R	TGTCTGGTCGTTGTTGGACA
qRT-GmTML1a-F	AGTCACCTTCATATGCCCATGG
qRT-GmTML1a-R	GTCAGAAACCGCTTGCTTAGAC
qRT-GmTML1b-F	CTAATGGAGATGAACCTTTACCTCAG
qRT-GmTML1b-R	TAGATCTCGCCACTCCTCGCA
qRT-GmTML2-F	CTAATGGAGATGAACCTTTACCTCAG
qRT-GmTML2-R	TAGATCTCGCCACTCCTTGAG
GmRIC1_qRT_F	CAAATGCAACAATGGCTACTCG
GmRIC1_qRT_R	GCCATGGAGATTACTAGCCTGC
GmRIC2_qRT_F	GGCCACAATCCATTATTCGCT
GmRIC2_qRT_R	ACGCACACGCTTTGATAGGTG
qRT-GmENOD40-F	TCTCTCTTGAGTGGCAGAAGCA
qRT-GmENOD40-R	TGGAGTCCATTGCCTTTTCG
GLYMA_05G008900_RT_F	TTCTTCTTGAGAGGAGTACC
GLYMA_05G00900_RT_F	AAAGGACTAGCTTGCCTTCC
GLYMA_05G009100_RT_F	CTACTAGCTTGGCTTCTCTGCAC
GLYMA_17G117100_RT_F	GCCAAAAGAAATGTCGCTGC
Glyma.17G117200_RT_F	GCCAAGAGAAGTGTTGCTGC
