# Supplementary material for: A Comprehensive Transcriptome Atlas Reveals the Crucial Role of LncRNAs in Maintaining Nodulation Homeostasis in Soybean
Source: Adv Sci (Weinh). 2024 Dec 24;12(7):2412104. doi: 10.1002/advs.202412104 (PMC11831499; doi:10.1002/advs.202412104)
Supplement: Supplementary file 2 — Supporting Information [file ADVS-12-2412104-s002.zip › Supplementary file Suppmental Tables/Table S2.xls]

## Sheet: TOC
Table S2A. NR-mRNA list information, related to Figure S1.
Table S2A. NR-mRNA list , related to Figure S1.
Table S2B Top expression in three tissues, related to Figure S1.

## Sheet: Table S2A
Table S2A. NR-mRNA list a, related to Figure S1.
GLYMA_13G024100
GLYMA_U007200
XLOC_012224
GLYMA_10G214500
XLOC_048367
GLYMA_17G171500
GLYMA_06G147100
GLYMA_07G243500
GLYMA_10G061000
GLYMA_07G243700
GLYMA_07G034900
GLYMA_10G061800
GLYMA_U029900
GLYMA_03G244400
GLYMA_15G078300
GLYMA_U027300
XLOC_000754
GLYMA_12G184800
GLYMA_15G211500
GLYMA_14G192500
GLYMA_17G127900
GLYMA_14G056300
GLYMA_09G218600
GLYMA_15G131300
GLYMA_17G214400
GLYMA_20G178800
GLYMA_13G317600
GLYMA_11G024100
GLYMA_10G002200
GLYMA_15G201300
GLYMA_06G242900
GLYMA_12G154300
GLYMA_15G263600
GLYMA_13G205800
GLYMA_08G200200
GLYMA_12G093600
GLYMA_13G032600
GLYMA_04G200500
GLYMA_01G224800
GLYMA_12G167400
GLYMA_19G214900
GLYMA_03G139900
GLYMA_02G195300
GLYMA_05G215900
GLYMA_01G083000
GLYMA_06G035200
GLYMA_17G214600
GLYMA_11G062500
GLYMA_20G070100
GLYMA_08G299000
GLYMA_06G037000
GLYMA_17G230500
GLYMA_20G129900
GLYMA_19G142700
GLYMA_05G015400
GLYMA_13G033900
GLYMA_07G070300
GLYMA_06G142900
GLYMA_06G238200
GLYMA_15G170500
GLYMA_10G172900
GLYMA_03G238500
GLYMA_15G024600
GLYMA_06G295400
GLYMA_09G027000
GLYMA_U040200
GLYMA_18G254100
GLYMA_08G339400
GLYMA_13G188900
GLYMA_15G160300
GLYMA_19G188100
GLYMA_17G224500
GLYMA_08G140600
GLYMA_04G222500
GLYMA_18G038500
GLYMA_20G133200
GLYMA_11G082700
GLYMA_17G242400
GLYMA_05G196200
GLYMA_04G061400
GLYMA_05G236300
GLYMA_20G066100
GLYMA_03G157800
GLYMA_09G173600
GLYMA_03G107900
GLYMA_06G317800
GLYMA_16G016700
GLYMA_10G295300
GLYMA_19G255500
GLYMA_03G244600
GLYMA_17G062600
GLYMA_16G176600
GLYMA_02G028700
GLYMA_02G024200
GLYMA_13G272100
GLYMA_13G028100
GLYMA_17G069300
GLYMA_05G153300
GLYMA_03G236300
GLYMA_05G068000
GLYMA_02G054900
GLYMA_12G178000
GLYMA_10G237900
GLYMA_08G365100
GLYMA_11G046400
GLYMA_18G127900
GLYMA_08G021900
GLYMA_12G130200
GLYMA_15G271000
GLYMA_11G182500
GLYMA_12G054100
GLYMA_13G117600
GLYMA_04G190400
GLYMA_11G214500
GLYMA_08G057900
GLYMA_01G153300
GLYMA_03G008300
GLYMA_04G248700
GLYMA_11G129900
GLYMA_15G003300
GLYMA_13G119500
GLYMA_07G039700
GLYMA_01G120800
GLYMA_19G233900
GLYMA_01G206600
GLYMA_08G289900
GLYMA_10G079900
GLYMA_03G108000
GLYMA_08G158100
GLYMA_14G058700
GLYMA_05G226000
GLYMA_16G026400
GLYMA_06G299000
GLYMA_09G233900
GLYMA_08G352300
GLYMA_14G044400
GLYMA_12G119200
GLYMA_02G029200
GLYMA_01G045800
GLYMA_20G195900
GLYMA_11G129500
GLYMA_01G236200
GLYMA_11G207000
GLYMA_06G061900
GLYMA_20G020200
GLYMA_09G130400
GLYMA_11G022800
GLYMA_18G195200
GLYMA_06G220700
GLYMA_19G025200
GLYMA_14G093100
GLYMA_02G134500
GLYMA_17G214100
GLYMA_06G114300
GLYMA_13G285700
GLYMA_14G026100
GLYMA_16G077400
GLYMA_20G209700
GLYMA_07G159000
GLYMA_03G074000
GLYMA_02G089500
GLYMA_15G177900
GLYMA_03G142100
GLYMA_11G061100
GLYMA_07G023300
GLYMA_13G301400
GLYMA_10G082500
GLYMA_01G018000
GLYMA_04G131100
GLYMA_08G134200
GLYMA_05G005100
GLYMA_10G261200
GLYMA_19G117900
GLYMA_02G142100
GLYMA_03G042700
GLYMA_05G099800
GLYMA_11G146200
GLYMA_12G210600
GLYMA_04G245000
GLYMA_08G109200
GLYMA_16G159200
GLYMA_17G253500
GLYMA_11G198300
GLYMA_02G248100
GLYMA_09G072000
GLYMA_03G080400
GLYMA_04G017200
GLYMA_13G096900
GLYMA_13G301700
GLYMA_04G218700
GLYMA_01G091400
GLYMA_18G004000
GLYMA_13G315300
GLYMA_20G124200
GLYMA_20G062000
GLYMA_18G020600
GLYMA_16G127700
GLYMA_01G129000
GLYMA_08G110700
GLYMA_03G263000
GLYMA_11G063200
GLYMA_13G032900
XLOC_044212
GLYMA_15G016800
GLYMA_04G065600
GLYMA_20G137700
GLYMA_02G062900
GLYMA_13G317700
GLYMA_09G099100
GLYMA_16G170900
GLYMA_02G023900
GLYMA_18G013800
GLYMA_14G212400
GLYMA_04G238200
GLYMA_03G003000
GLYMA_12G110100
GLYMA_09G075200
GLYMA_09G270900
GLYMA_18G227000
GLYMA_14G046000
GLYMA_U035000
GLYMA_16G220900
GLYMA_16G076600
GLYMA_01G133100
GLYMA_17G166600
GLYMA_03G154200
GLYMA_06G132700
GLYMA_04G040300
GLYMA_11G077400
GLYMA_20G137900
GLYMA_13G304000
GLYMA_04G194800
GLYMA_08G173800
GLYMA_11G017500
GLYMA_16G022400
GLYMA_05G162100
GLYMA_11G038000
GLYMA_19G076800
GLYMA_18G026800
GLYMA_19G033100
GLYMA_02G243300
GLYMA_14G080200
GLYMA_06G287000
GLYMA_05G175400
GLYMA_01G010500
GLYMA_03G027700
GLYMA_06G268600
GLYMA_13G300600
GLYMA_17G245100
GLYMA_18G271500
GLYMA_09G055700
GLYMA_16G145600
GLYMA_07G106000
GLYMA_16G154000
GLYMA_09G253200
GLYMA_09G076900
GLYMA_U041600
GLYMA_06G017600
GLYMA_08G010400
GLYMA_15G203500
GLYMA_03G201300
GLYMA_13G155100
GLYMA_04G229700
GLYMA_18G208800
GLYMA_06G144000
GLYMA_01G069000
GLYMA_12G200500
GLYMA_13G226600
GLYMA_15G223900
GLYMA_17G030000
GLYMA_01G244200
GLYMA_01G128100
GLYMA_12G171300
GLYMA_08G109500
GLYMA_05G011200
GLYMA_03G194900
GLYMA_11G068100
GLYMA_13G272700
GLYMA_03G034300
GLYMA_07G095100
GLYMA_05G211700
GLYMA_07G087200
GLYMA_02G080200
GLYMA_01G129100
GLYMA_08G266500
GLYMA_10G036600
GLYMA_06G061700
GLYMA_07G013700
GLYMA_14G003800
GLYMA_10G157400
GLYMA_12G137700
GLYMA_01G123600
GLYMA_17G230000
GLYMA_09G016400
GLYMA_03G246800
GLYMA_07G180600
GLYMA_02G023400
GLYMA_14G219500
GLYMA_13G253300
XLOC_034733
GLYMA_07G093900
GLYMA_13G093300
GLYMA_03G112700
GLYMA_09G280200
GLYMA_10G170900
GLYMA_08G110500
GLYMA_13G282200
GLYMA_15G078400
GLYMA_13G331000
GLYMA_17G214500
GLYMA_10G272000
GLYMA_08G338800
GLYMA_13G338300
GLYMA_04G056100
GLYMA_02G091400
GLYMA_15G137600
GLYMA_19G253500
GLYMA_09G069900
GLYMA_18G111500
GLYMA_01G203500
GLYMA_10G053000
GLYMA_12G238300
GLYMA_20G139400
GLYMA_08G179700
GLYMA_03G249100
GLYMA_19G197100
GLYMA_16G062500
GLYMA_11G210400
GLYMA_11G051800
GLYMA_19G055600
GLYMA_17G047300
GLYMA_09G276400
GLYMA_15G030100
GLYMA_16G135500
GLYMA_01G016600
GLYMA_15G187900
GLYMA_20G113800
GLYMA_09G153700
GLYMA_02G130400
GLYMA_10G148700
GLYMA_18G250300
GLYMA_19G215900
GLYMA_14G179200
GLYMA_17G214700
GLYMA_02G100300
GLYMA_19G198600
GLYMA_03G232400
XLOC_140445
GLYMA_06G136100
GLYMA_13G282400
GLYMA_13G085800
GLYMA_14G111000
GLYMA_05G099300
GLYMA_07G095200
GLYMA_10G196900
GLYMA_08G180600
GLYMA_12G229000
GLYMA_16G027000
GLYMA_04G039900
GLYMA_03G088800
GLYMA_19G100000
GLYMA_07G260000
GLYMA_06G162400
GLYMA_03G201500
GLYMA_16G178100
GLYMA_13G245600
GLYMA_18G141900
GLYMA_03G202600
GLYMA_14G043300
GLYMA_02G259300
GLYMA_17G159600
GLYMA_08G141900
GLYMA_17G089500
GLYMA_19G162100
GLYMA_05G176300
GLYMA_19G240500
GLYMA_13G086800
GLYMA_03G187000
GLYMA_13G006700
GLYMA_13G147600
GLYMA_07G169300
GLYMA_11G070500
GLYMA_18G297100
GLYMA_11G012600
GLYMA_01G024500
GLYMA_10G079700
GLYMA_17G076100
GLYMA_18G118300
GLYMA_01G143500
GLYMA_16G137000
GLYMA_18G009800
GLYMA_05G063600
GLYMA_15G222900
GLYMA_16G198700
GLYMA_12G103000
GLYMA_05G020400
GLYMA_17G214200
GLYMA_11G181200
GLYMA_02G055000
GLYMA_18G131800
GLYMA_13G069600
XLOC_061077
GLYMA_17G103400
GLYMA_06G265200
GLYMA_18G208200
GLYMA_09G060700
GLYMA_10G056600
GLYMA_11G055100
GLYMA_07G200500
GLYMA_01G036000
GLYMA_08G062700
GLYMA_08G257300
GLYMA_16G144400
GLYMA_10G065200
GLYMA_12G007200
GLYMA_03G003100
GLYMA_09G013200
GLYMA_04G195900
GLYMA_10G203700
GLYMA_07G243900
GLYMA_13G143200
GLYMA_15G128800
GLYMA_08G161800
GLYMA_16G148300
GLYMA_05G136100
GLYMA_19G244200
GLYMA_10G180800
XLOC_073661
GLYMA_10G045400
GLYMA_15G257700
GLYMA_18G294800
GLYMA_10G178800
GLYMA_17G215000
GLYMA_17G158100
GLYMA_05G193900
GLYMA_15G161700
XLOC_089775
GLYMA_08G169300
GLYMA_10G025500
GLYMA_07G044900
GLYMA_12G187500
GLYMA_06G301300
GLYMA_03G057500
GLYMA_01G200100
GLYMA_13G103100
GLYMA_15G131400
GLYMA_18G030700
GLYMA_03G237300
GLYMA_11G211300
GLYMA_06G167600
GLYMA_10G060800
GLYMA_02G219800
GLYMA_20G106200
GLYMA_11G105700
GLYMA_08G151100
GLYMA_13G090300
GLYMA_16G160200
GLYMA_11G211200
GLYMA_19G212300
GLYMA_19G202300
GLYMA_08G129300
XLOC_169700
GLYMA_15G265900
GLYMA_13G095300
XLOC_094418
GLYMA_15G268200
GLYMA_12G136400
GLYMA_07G223600
GLYMA_20G189900
GLYMA_06G002100
GLYMA_05G026100
GLYMA_08G022800
GLYMA_20G131700
XLOC_082473
GLYMA_05G184500
GLYMA_19G231100
GLYMA_20G051700
GLYMA_12G200800
GLYMA_13G095100
GLYMA_13G109800
GLYMA_15G191800
GLYMA_14G049200
GLYMA_13G333400
GLYMA_18G289100
GLYMA_03G221700
GLYMA_15G090600
GLYMA_02G062600
GLYMA_01G197900
GLYMA_01G153700
GLYMA_02G244900
GLYMA_13G302500
GLYMA_07G223500
GLYMA_08G047700
GLYMA_02G055900
GLYMA_08G142400
GLYMA_10G200700
GLYMA_12G200600
GLYMA_08G044400
GLYMA_16G178000
GLYMA_10G165400
GLYMA_14G049000
GLYMA_08G069100
GLYMA_10G172600
GLYMA_09G130500
GLYMA_08G133100
GLYMA_15G128300
GLYMA_06G194500
GLYMA_12G033800
GLYMA_04G136200
GLYMA_11G129700
GLYMA_02G297600
GLYMA_05G051400
GLYMA_18G088300
GLYMA_08G229700
GLYMA_15G012100
GLYMA_09G099400
GLYMA_02G204500
GLYMA_02G311000
GLYMA_13G112400
GLYMA_20G205900
GLYMA_03G015800
GLYMA_02G042700
GLYMA_03G173300
GLYMA_17G066800
GLYMA_12G104600
GLYMA_06G300100
GLYMA_12G011700
GLYMA_08G120100
GLYMA_10G015000
GLYMA_12G104800
GLYMA_18G198000
GLYMA_19G016100
GLYMA_16G060900
GLYMA_03G204100
GLYMA_06G300200
GLYMA_10G177100
GLYMA_06G119100
GLYMA_13G067900
GLYMA_19G174200
GLYMA_15G180000
GLYMA_06G319000
GLYMA_05G150100
GLYMA_04G092100
GLYMA_08G106900
GLYMA_03G016400
GLYMA_03G068200
GLYMA_14G195200
GLYMA_11G082100
GLYMA_11G129600
GLYMA_08G162400
GLYMA_10G266300
GLYMA_05G119200
GLYMA_20G116700
GLYMA_13G370100
GLYMA_06G298700
GLYMA_10G206800
GLYMA_08G089400
GLYMA_02G280100
GLYMA_08G112800
GLYMA_04G057700
GLYMA_07G168600
GLYMA_06G020800
GLYMA_05G238100
GLYMA_03G112800
GLYMA_02G036800
GLYMA_16G013000
GLYMA_11G085300
GLYMA_03G204900
GLYMA_06G087800
GLYMA_16G178500
GLYMA_07G151300
GLYMA_18G026900
GLYMA_02G000800
GLYMA_01G231000
GLYMA_09G131100
GLYMA_01G202200
GLYMA_08G074200
GLYMA_02G000500
XLOC_070908
GLYMA_06G298600
GLYMA_05G026000
GLYMA_09G187000
GLYMA_02G212100
GLYMA_16G135200
GLYMA_13G058200
GLYMA_10G234700
GLYMA_15G065200
GLYMA_20G167300
GLYMA_07G089900
GLYMA_10G230600
GLYMA_04G098000
GLYMA_04G020700
GLYMA_10G234600
GLYMA_08G021800
GLYMA_17G049900
GLYMA_11G043700
GLYMA_04G178500
GLYMA_01G204400
GLYMA_04G203100
GLYMA_07G190100
GLYMA_06G135900
GLYMA_10G224500
GLYMA_04G100300
GLYMA_12G002400
GLYMA_08G054000
GLYMA_13G032100
GLYMA_11G038600
GLYMA_05G143400
GLYMA_13G206000
GLYMA_17G065300
GLYMA_04G237600
GLYMA_07G153800
GLYMA_18G042100
GLYMA_02G078200
GLYMA_05G160500
GLYMA_05G237200
GLYMA_03G157300
GLYMA_03G256700
GLYMA_02G284800
GLYMA_20G140600
GLYMA_06G297900
GLYMA_19G198800
GLYMA_07G137800
GLYMA_09G004800
GLYMA_17G173000
GLYMA_06G298900
GLYMA_14G118800
GLYMA_04G142400
GLYMA_06G028100
GLYMA_06G047300
GLYMA_11G124700
GLYMA_05G162300
GLYMA_14G199600
GLYMA_12G206700
GLYMA_16G176800
GLYMA_02G005800
GLYMA_03G029600
GLYMA_14G106200
GLYMA_12G217500
GLYMA_01G030300
GLYMA_13G219100
GLYMA_06G125600
GLYMA_06G058400
GLYMA_05G064200
GLYMA_04G244200
GLYMA_11G194600
GLYMA_04G075800
GLYMA_02G292100
GLYMA_15G150500
GLYMA_06G267300
GLYMA_U027000
GLYMA_05G154900
GLYMA_16G178400
GLYMA_11G123000
GLYMA_07G114000
GLYMA_18G070000
GLYMA_10G151300
GLYMA_06G286600
GLYMA_13G338400
GLYMA_19G174000
GLYMA_13G294200
GLYMA_02G208200
GLYMA_05G047100
GLYMA_12G214100
GLYMA_08G109400
GLYMA_11G129800
GLYMA_09G240000
GLYMA_12G087200
GLYMA_14G118700
GLYMA_13G133000
GLYMA_18G238200
GLYMA_01G241900
GLYMA_15G109500
GLYMA_14G212200
GLYMA_03G001500
GLYMA_04G228900
XLOC_171625
GLYMA_09G257600
GLYMA_14G222400
GLYMA_19G056300
GLYMA_13G158100
GLYMA_13G051600
GLYMA_05G212300
GLYMA_02G225400
GLYMA_U025900
GLYMA_02G210300
GLYMA_02G042800
GLYMA_13G248800
GLYMA_02G034200
GLYMA_04G036700
GLYMA_19G246500
GLYMA_07G076600
GLYMA_18G249700
GLYMA_07G091600
GLYMA_02G222800
GLYMA_13G054200
GLYMA_06G186200
GLYMA_08G355000
GLYMA_13G127300
GLYMA_12G221200
GLYMA_17G118200
GLYMA_15G040700
GLYMA_11G185700
GLYMA_04G046800
GLYMA_10G204400
GLYMA_13G112000
GLYMA_13G283600
GLYMA_08G045200
GLYMA_02G035200
GLYMA_13G095200
GLYMA_16G094600
GLYMA_18G045200
GLYMA_20G125500
GLYMA_18G086600
GLYMA_02G297700
GLYMA_02G007400
GLYMA_08G161900
GLYMA_06G036800
GLYMA_08G015700
GLYMA_02G158300
GLYMA_13G168500
GLYMA_11G230300
GLYMA_07G188800
GLYMA_08G118000
GLYMA_02G245700
GLYMA_12G060700
GLYMA_06G114200
GLYMA_03G120700
GLYMA_08G145500
GLYMA_01G183300
GLYMA_03G201100
GLYMA_04G069500
GLYMA_10G067000
GLYMA_02G267000
GLYMA_09G061900
GLYMA_06G047600
GLYMA_05G223000
GLYMA_18G035600
GLYMA_06G102000
GLYMA_11G228100
GLYMA_08G171400
GLYMA_13G032700
GLYMA_20G137800
GLYMA_02G257700
GLYMA_03G160400
GLYMA_12G054300
GLYMA_05G195100
GLYMA_02G076900
GLYMA_11G085400
GLYMA_18G029300
GLYMA_09G182200
GLYMA_14G171800
GLYMA_16G204700
GLYMA_17G156100
GLYMA_17G030700
GLYMA_03G248900
GLYMA_13G157400
GLYMA_08G018800
GLYMA_13G110700
GLYMA_11G157100
GLYMA_06G071200
GLYMA_02G228300
GLYMA_09G027500
GLYMA_16G069200
GLYMA_06G136200
GLYMA_06G265500
GLYMA_15G228000
GLYMA_14G053600
GLYMA_03G157700
GLYMA_20G134000
GLYMA_17G007600
GLYMA_10G067600
GLYMA_17G048900
GLYMA_07G035100
GLYMA_02G242900
GLYMA_18G288400
GLYMA_14G126500
GLYMA_08G053500
GLYMA_09G042400
GLYMA_11G026300
GLYMA_12G142900
GLYMA_04G063200
GLYMA_05G033600
GLYMA_07G212400
GLYMA_19G199300
GLYMA_20G090000
GLYMA_16G177900
GLYMA_10G265100
GLYMA_15G015100
GLYMA_06G214400
GLYMA_10G010400
GLYMA_05G001500
GLYMA_11G242100
GLYMA_11G036700
GLYMA_18G116300
GLYMA_12G148300
GLYMA_09G229400
GLYMA_14G158600
GLYMA_19G021300
GLYMA_09G210600
GLYMA_19G200200
GLYMA_13G250700
GLYMA_20G116600
GLYMA_04G228700
GLYMA_08G018000
GLYMA_18G271300
GLYMA_07G113800
GLYMA_14G050500
GLYMA_15G132800
GLYMA_10G169300
GLYMA_06G045400
GLYMA_01G037200
GLYMA_07G266500
GLYMA_17G250000
GLYMA_06G136000
GLYMA_07G103700
GLYMA_11G096700
GLYMA_11G077300
GLYMA_20G186200
GLYMA_02G027800
GLYMA_03G111700
GLYMA_07G248600
GLYMA_06G047800
GLYMA_15G077100
GLYMA_14G061200
GLYMA_17G236200
GLYMA_17G246500
GLYMA_07G163200
GLYMA_06G078400
GLYMA_16G136700
GLYMA_17G021000
GLYMA_02G016100
GLYMA_15G138800
GLYMA_06G099700
GLYMA_18G087000
GLYMA_02G128800
GLYMA_12G079500
GLYMA_10G185200
GLYMA_18G293500
GLYMA_01G175800
GLYMA_17G047700
GLYMA_20G061300
GLYMA_17G145900
GLYMA_12G075200
GLYMA_16G178800
GLYMA_09G058900
GLYMA_08G260500
GLYMA_20G213100
GLYMA_02G132500
GLYMA_U008800
GLYMA_09G274000
GLYMA_04G226700
GLYMA_08G038600
GLYMA_02G040700
GLYMA_02G014300
GLYMA_17G128900
GLYMA_03G018100
GLYMA_19G140800
GLYMA_01G094900
GLYMA_01G143000
GLYMA_19G201000
GLYMA_11G040600
GLYMA_02G244800
GLYMA_06G184400
GLYMA_17G185000
GLYMA_06G007500
GLYMA_14G081200
GLYMA_08G013100
GLYMA_10G090700
GLYMA_11G144600
GLYMA_01G166100
GLYMA_03G217300
GLYMA_08G177200
GLYMA_01G108700
GLYMA_03G201000
GLYMA_07G215500
GLYMA_03G241600
GLYMA_13G255900
GLYMA_19G125300
GLYMA_06G236400
GLYMA_10G180500
GLYMA_06G214800
GLYMA_08G091500
GLYMA_07G199800
GLYMA_18G202600
GLYMA_12G093100
GLYMA_14G116400
GLYMA_04G238900
GLYMA_17G105000
GLYMA_05G121700
GLYMA_16G010000
GLYMA_12G209900
GLYMA_13G133100
GLYMA_05G197000
GLYMA_15G109900
GLYMA_09G005300
GLYMA_03G010700
GLYMA_02G013700
GLYMA_13G274100
GLYMA_12G084900
GLYMA_01G048700
GLYMA_16G156200
GLYMA_09G279000
GLYMA_06G259400
GLYMA_10G056400
GLYMA_20G155100
GLYMA_13G033200
GLYMA_04G208300
GLYMA_01G212800
GLYMA_08G301500
GLYMA_13G218200
GLYMA_17G071300
GLYMA_15G093100
GLYMA_20G123800
GLYMA_09G071600
GLYMA_20G102600
GLYMA_08G064700
GLYMA_02G106100
GLYMA_03G041000
GLYMA_09G205100
GLYMA_01G028500
GLYMA_13G138600
GLYMA_15G256000
GLYMA_11G180500
GLYMA_09G014700
GLYMA_08G030100
GLYMA_06G136300
GLYMA_09G147200
GLYMA_08G110900
GLYMA_15G179600
GLYMA_05G187200
GLYMA_12G073000
GLYMA_13G285400
GLYMA_16G033900
GLYMA_02G274400
GLYMA_16G008500
GLYMA_18G141500
GLYMA_08G029400
GLYMA_06G089800
GLYMA_02G125900
GLYMA_10G256400
GLYMA_13G219300
GLYMA_12G226600
GLYMA_10G052500
GLYMA_20G131600
GLYMA_17G211300
GLYMA_06G157400
GLYMA_04G078200
GLYMA_03G203600
GLYMA_17G014100
GLYMA_12G199200
GLYMA_02G268200
GLYMA_14G179800
GLYMA_17G065200
GLYMA_17G090900
GLYMA_09G236800
GLYMA_20G050600
GLYMA_07G223200
GLYMA_10G016500
GLYMA_16G144900
GLYMA_08G301600
GLYMA_04G008900
GLYMA_15G152900
GLYMA_18G027700
GLYMA_07G236000
GLYMA_06G028200
XLOC_169748
GLYMA_14G101000
GLYMA_13G117500
GLYMA_08G170900
GLYMA_13G001800
GLYMA_15G086200
GLYMA_12G186800
GLYMA_10G266900
GLYMA_03G198600
GLYMA_09G243600
GLYMA_03G253200
GLYMA_12G027100
GLYMA_02G195900
GLYMA_18G116200
GLYMA_06G138100
GLYMA_05G049900
GLYMA_12G236500
GLYMA_14G070200
GLYMA_20G159600
GLYMA_19G006900
GLYMA_14G041700
GLYMA_10G056000
GLYMA_14G081500
GLYMA_09G011800
GLYMA_13G118000
GLYMA_04G149300
GLYMA_08G110300
GLYMA_06G020900
GLYMA_17G126400
GLYMA_16G039800
GLYMA_14G215800
GLYMA_17G180100
GLYMA_07G248700
GLYMA_18G015000
GLYMA_15G107100
GLYMA_14G067700
GLYMA_17G065000
GLYMA_04G177900
GLYMA_17G173600
GLYMA_02G017100
GLYMA_01G142900
GLYMA_06G036300
GLYMA_17G093500
GLYMA_10G277800
GLYMA_13G039200
GLYMA_06G190800
GLYMA_06G297600
GLYMA_17G236900
GLYMA_09G160100
GLYMA_06G290000
GLYMA_20G012600
GLYMA_11G178300
GLYMA_08G325900
GLYMA_18G023100
GLYMA_01G112300
GLYMA_06G260100
GLYMA_01G193600
GLYMA_03G138000
GLYMA_17G076600
GLYMA_02G088700
GLYMA_19G169200
GLYMA_16G137600
GLYMA_04G034500
GLYMA_08G168700
GLYMA_09G129700
GLYMA_19G006700
GLYMA_01G014000
GLYMA_19G258800
GLYMA_03G052200
GLYMA_02G228200
GLYMA_11G137300
GLYMA_06G063900
GLYMA_16G216800
GLYMA_09G045700
GLYMA_14G078600
GLYMA_04G044900
GLYMA_02G023800
GLYMA_07G139200
GLYMA_05G132900
GLYMA_08G062800
GLYMA_13G069200
GLYMA_05G139500
GLYMA_18G083200
GLYMA_01G156500
GLYMA_18G281700
GLYMA_06G297800
GLYMA_03G218900
GLYMA_16G136600
GLYMA_07G057400
GLYMA_19G198700
GLYMA_08G259000
GLYMA_16G137200
GLYMA_09G182400
GLYMA_01G185800
GLYMA_02G040800
GLYMA_15G171000
GLYMA_06G191300
GLYMA_20G128100
GLYMA_18G003100
GLYMA_13G158000
GLYMA_U040600
GLYMA_19G196400
GLYMA_05G049400
GLYMA_14G195300
GLYMA_13G225900
GLYMA_18G214000
GLYMA_12G240100
GLYMA_02G125600
GLYMA_11G155000
GLYMA_19G254800
GLYMA_02G081400
GLYMA_05G094400
GLYMA_02G296600
GLYMA_15G115600
GLYMA_11G048300
GLYMA_16G210600
GLYMA_13G065300
GLYMA_20G123900
GLYMA_18G000600
GLYMA_15G036100
GLYMA_18G070100
GLYMA_13G329900
GLYMA_02G008500
GLYMA_09G131500
GLYMA_19G007100
XLOC_093387
GLYMA_13G267100
GLYMA_17G058600
GLYMA_17G037500
GLYMA_09G210500
GLYMA_12G132200
GLYMA_11G036900
GLYMA_14G220400
GLYMA_13G180200
GLYMA_09G172100
GLYMA_03G187200
GLYMA_10G126100
GLYMA_19G069400
GLYMA_01G024000
GLYMA_05G080500
GLYMA_14G016300
GLYMA_16G210800
GLYMA_11G081000
XLOC_169157
GLYMA_10G006600
GLYMA_14G086500
GLYMA_10G257900
GLYMA_06G244800
GLYMA_13G069800
GLYMA_01G205900
GLYMA_06G142000
GLYMA_08G003700
GLYMA_14G052300
GLYMA_19G046300
GLYMA_14G176400
GLYMA_13G236500
GLYMA_13G069700
GLYMA_10G259300
GLYMA_13G032000
GLYMA_17G117800
GLYMA_08G307600
GLYMA_15G078600
GLYMA_03G106000
GLYMA_10G009000
GLYMA_08G218600
GLYMA_17G145400
GLYMA_17G233700
GLYMA_18G287000
GLYMA_07G103900
GLYMA_19G187600
GLYMA_18G086900
GLYMA_19G215700
GLYMA_10G169600
GLYMA_06G259100
GLYMA_17G053600
GLYMA_14G035100
GLYMA_20G131500
GLYMA_10G014400
GLYMA_18G235000
GLYMA_10G082400
GLYMA_04G008300
GLYMA_08G271900
GLYMA_10G275000
GLYMA_02G037900
GLYMA_10G056200
GLYMA_04G046900
GLYMA_03G001800
GLYMA_04G052000
GLYMA_18G204800
GLYMA_09G094000
GLYMA_05G082500
GLYMA_16G136200
GLYMA_02G195400
GLYMA_05G177700
GLYMA_17G091400
GLYMA_09G003300
GLYMA_14G173100
GLYMA_16G158200
GLYMA_08G250300
GLYMA_05G129200
GLYMA_04G046000
GLYMA_17G065400
GLYMA_20G068000
GLYMA_13G291400
GLYMA_18G281600
GLYMA_09G229300
GLYMA_01G216600
GLYMA_13G352700
GLYMA_07G235900
GLYMA_02G072300
GLYMA_12G023300
GLYMA_15G166800
GLYMA_16G143400
GLYMA_08G135200
GLYMA_14G203000
GLYMA_20G200000
GLYMA_02G010100
GLYMA_13G280400
GLYMA_10G273200
GLYMA_09G065000
GLYMA_15G116300
GLYMA_02G284100
GLYMA_01G179500
GLYMA_06G087100
GLYMA_02G005600
GLYMA_09G149800
GLYMA_08G336500
GLYMA_06G265000
GLYMA_05G058400
GLYMA_20G036400
GLYMA_02G297200
GLYMA_01G174400
GLYMA_18G281500
GLYMA_17G097900
GLYMA_10G262600
GLYMA_13G206700
GLYMA_10G273300
GLYMA_14G134900
GLYMA_15G192000
GLYMA_11G029700
GLYMA_08G177100
GLYMA_07G259800
GLYMA_10G022300
GLYMA_19G002300
GLYMA_02G009100
GLYMA_13G239200
GLYMA_11G256400
GLYMA_16G220500
GLYMA_16G156800
GLYMA_17G261300
GLYMA_14G034700
GLYMA_13G151200
GLYMA_12G066900
GLYMA_01G067100
GLYMA_18G290300
GLYMA_11G050900
GLYMA_14G001600
GLYMA_05G036300
GLYMA_04G238300
GLYMA_07G053300
GLYMA_13G259400
GLYMA_05G245700
GLYMA_09G181400
GLYMA_20G085400
GLYMA_02G028600
GLYMA_06G119700
GLYMA_14G088300
GLYMA_11G021500
GLYMA_08G362700
GLYMA_13G352800
GLYMA_19G035800
GLYMA_09G011900
GLYMA_09G275100
GLYMA_02G094500
GLYMA_18G271400
GLYMA_12G204300
GLYMA_12G179800
GLYMA_08G109300
GLYMA_11G140500
GLYMA_08G153600
GLYMA_12G049300
GLYMA_09G143800
GLYMA_18G150300
GLYMA_05G010500
GLYMA_03G111400
GLYMA_01G027500
GLYMA_06G118300
GLYMA_06G283300
GLYMA_09G161100
GLYMA_14G090000
GLYMA_19G252100
GLYMA_06G264100
GLYMA_05G198900
GLYMA_13G111500
GLYMA_14G171500
GLYMA_12G007400
GLYMA_08G180300
GLYMA_05G079700
GLYMA_08G132300
GLYMA_02G237300
GLYMA_11G119900
GLYMA_20G169200
GLYMA_07G259900
GLYMA_10G156500
GLYMA_06G184200
GLYMA_15G109600
GLYMA_12G015800
GLYMA_12G013100
GLYMA_18G110200
GLYMA_14G116300
GLYMA_08G024600
GLYMA_18G170900
GLYMA_17G074300
GLYMA_20G135200
GLYMA_01G169000
GLYMA_18G294700
GLYMA_16G214900
GLYMA_11G105300
GLYMA_13G176600
GLYMA_09G211800
GLYMA_09G253900
GLYMA_05G128200
GLYMA_04G085600
GLYMA_05G175000
GLYMA_06G259000
GLYMA_05G082200
GLYMA_12G231300
GLYMA_10G237800
GLYMA_09G189700
GLYMA_11G216900
GLYMA_12G089800
GLYMA_01G131800
GLYMA_12G208600
GLYMA_06G259900
GLYMA_13G095000
GLYMA_05G227200
GLYMA_11G243400
GLYMA_07G137600
GLYMA_06G125000
GLYMA_13G021600
GLYMA_12G064000
GLYMA_09G207400
GLYMA_08G342000
GLYMA_13G031600
GLYMA_01G101100
GLYMA_02G142600
GLYMA_15G173500
GLYMA_14G105200
XLOC_038741
GLYMA_13G139500
GLYMA_17G093900
GLYMA_05G010800
GLYMA_05G059300
GLYMA_07G103800
GLYMA_14G016500
GLYMA_08G341400
GLYMA_18G086800
GLYMA_15G013900
GLYMA_09G059500
GLYMA_04G006900
GLYMA_14G200200
GLYMA_15G066100
GLYMA_06G175100
GLYMA_16G142500
GLYMA_15G072600
GLYMA_07G126600
GLYMA_12G103600
GLYMA_04G006800
GLYMA_20G138900
GLYMA_09G025200
GLYMA_06G096400
GLYMA_06G102300
GLYMA_06G172200
GLYMA_14G203500
GLYMA_13G278000
GLYMA_07G081700
GLYMA_04G107500
GLYMA_06G283400
GLYMA_05G178200
GLYMA_15G092900
GLYMA_04G100400
GLYMA_11G056200
GLYMA_13G123000
GLYMA_11G218900
GLYMA_16G040000
GLYMA_14G098700
GLYMA_11G243000
GLYMA_02G020300
GLYMA_11G157200
GLYMA_09G099200
XLOC_128592
GLYMA_06G238700
GLYMA_12G116800
GLYMA_19G218800
GLYMA_06G140700
GLYMA_15G090900
GLYMA_05G215700
GLYMA_07G188400
GLYMA_02G217500
GLYMA_13G221700
GLYMA_12G117000
GLYMA_18G202400
GLYMA_16G087100
GLYMA_08G100400
GLYMA_05G151400
GLYMA_01G014700
GLYMA_15G105500
GLYMA_07G262700
XLOC_011569
GLYMA_13G088300
GLYMA_08G097300
GLYMA_06G064200
GLYMA_16G054400
GLYMA_18G015500
GLYMA_18G041400
GLYMA_09G181700
GLYMA_17G224900
GLYMA_14G017000
GLYMA_10G045300
GLYMA_14G023500
GLYMA_06G307700
GLYMA_02G116900
GLYMA_15G221300
GLYMA_12G061900
GLYMA_20G001400
GLYMA_02G054800
GLYMA_05G055700
GLYMA_13G319000
GLYMA_15G104700
GLYMA_08G282000
GLYMA_01G195300
GLYMA_09G204500
GLYMA_11G196500
GLYMA_20G009000
XLOC_102766
GLYMA_18G281400
GLYMA_11G212100
GLYMA_10G046000
GLYMA_06G293200
GLYMA_12G078000
GLYMA_10G196700
GLYMA_20G140400
GLYMA_12G028700
GLYMA_09G008200
GLYMA_01G231100
GLYMA_13G175300
GLYMA_13G154900
GLYMA_16G076400
GLYMA_18G297500
GLYMA_19G160300
GLYMA_09G161400
GLYMA_11G189400
GLYMA_09G188700
GLYMA_03G214500
GLYMA_15G179800
GLYMA_12G028200
GLYMA_12G216100
GLYMA_20G118100
GLYMA_13G176800
GLYMA_13G267300
GLYMA_08G072300
GLYMA_20G169000
GLYMA_16G137300
GLYMA_13G227400
GLYMA_15G090500
GLYMA_14G002800
GLYMA_12G146700
GLYMA_11G154900
GLYMA_13G046100
GLYMA_17G210500
GLYMA_09G242600
GLYMA_08G050400
GLYMA_13G226700
GLYMA_17G237900
GLYMA_12G131900
GLYMA_08G045300
GLYMA_18G260700
GLYMA_20G030600
GLYMA_15G116400
GLYMA_02G095700
GLYMA_U031100
GLYMA_08G133800
GLYMA_04G119700
GLYMA_13G267000
GLYMA_05G222600
GLYMA_10G214200
GLYMA_03G016300
GLYMA_18G192800
GLYMA_13G261800
GLYMA_02G171100
GLYMA_11G236500
GLYMA_08G110400
GLYMA_U008900
GLYMA_10G147100
GLYMA_17G066500
GLYMA_07G076500
GLYMA_14G082200
GLYMA_10G066100
GLYMA_13G102200
GLYMA_05G023100
GLYMA_03G043300
GLYMA_12G022700
GLYMA_07G061100
GLYMA_13G360600
GLYMA_12G035700
GLYMA_06G053300
GLYMA_06G256000
GLYMA_04G092900
GLYMA_04G038100
GLYMA_13G311600
GLYMA_06G270400
GLYMA_04G050400
GLYMA_10G213500
GLYMA_18G256500
GLYMA_17G133100
GLYMA_11G119500
GLYMA_12G234800
GLYMA_19G255300
GLYMA_08G354800
GLYMA_01G146500
GLYMA_18G140800
GLYMA_06G140600
GLYMA_20G164600
GLYMA_16G024400
GLYMA_06G006800
GLYMA_18G135200
GLYMA_05G194200
GLYMA_15G155200
GLYMA_06G044800
GLYMA_18G047800
GLYMA_02G261300
GLYMA_20G147900
GLYMA_04G162400
GLYMA_06G090900
GLYMA_16G215000
GLYMA_13G126300
GLYMA_18G286500
GLYMA_15G146300
GLYMA_20G022500
GLYMA_09G109200
GLYMA_02G043500
GLYMA_01G231200
GLYMA_16G071600
GLYMA_16G023900
GLYMA_17G065100
GLYMA_02G159200
GLYMA_08G062900
GLYMA_10G010700
GLYMA_08G264300
GLYMA_12G119300
XLOC_170198
GLYMA_07G069200
GLYMA_16G084700
GLYMA_15G165000
GLYMA_02G111200
GLYMA_08G077600
GLYMA_07G039900
GLYMA_01G190600
GLYMA_02G083600
GLYMA_09G094900
GLYMA_18G012300
GLYMA_18G185400
GLYMA_04G228800
GLYMA_04G043100
GLYMA_06G291900
GLYMA_06G101600
GLYMA_08G072200
GLYMA_08G142000
GLYMA_20G210100
GLYMA_05G097100
GLYMA_13G046300
GLYMA_01G080600
GLYMA_08G275400
GLYMA_09G094400
GLYMA_13G077000
GLYMA_18G088700
GLYMA_13G264200
GLYMA_03G036700
GLYMA_13G195900
GLYMA_15G067300
GLYMA_06G264300
GLYMA_01G081600
GLYMA_06G119200
GLYMA_18G142400
GLYMA_06G039300
GLYMA_06G298800
GLYMA_13G293300
GLYMA_17G222300
GLYMA_08G042800
GLYMA_16G160600
GLYMA_12G067000
GLYMA_02G197800
GLYMA_02G083500
GLYMA_04G063000
GLYMA_07G105700
GLYMA_16G124800
GLYMA_13G275800
GLYMA_07G140500
GLYMA_05G108400
GLYMA_06G264200
GLYMA_15G220600
GLYMA_12G077700
GLYMA_16G059300
GLYMA_11G045600
GLYMA_15G107300
GLYMA_15G260600
GLYMA_02G055500
XLOC_019748
GLYMA_17G011400
GLYMA_17G240700
GLYMA_08G034800
GLYMA_16G135900
GLYMA_11G019900
GLYMA_12G105200
GLYMA_11G058900
GLYMA_06G031400
GLYMA_08G342100
GLYMA_07G212700
GLYMA_18G169200
GLYMA_20G113000
GLYMA_20G216000
GLYMA_10G082800
GLYMA_17G036000
GLYMA_04G249700
GLYMA_19G183800
GLYMA_18G123300
GLYMA_19G259300
GLYMA_13G101100
GLYMA_07G086400
GLYMA_11G195200
GLYMA_12G207400
GLYMA_08G362500
GLYMA_09G195900
GLYMA_12G091200
GLYMA_11G106900
GLYMA_06G141400
XLOC_073782
GLYMA_11G044700
GLYMA_15G052700
GLYMA_10G221200
GLYMA_15G077600
GLYMA_20G151200
GLYMA_09G134500
GLYMA_14G204800
GLYMA_15G251500
GLYMA_10G214400
GLYMA_13G303400
GLYMA_10G029600
GLYMA_18G027600
GLYMA_07G151100
GLYMA_14G178700
GLYMA_11G086100
GLYMA_U035800
GLYMA_20G201800
GLYMA_05G218500
GLYMA_20G156800
GLYMA_06G284500
GLYMA_12G053700
GLYMA_14G098100
GLYMA_17G066600
GLYMA_13G093500
GLYMA_11G064800
GLYMA_15G048500
GLYMA_05G110600
GLYMA_03G249000
GLYMA_11G095600
GLYMA_U004500
GLYMA_04G034400
GLYMA_05G128500
GLYMA_14G168700
GLYMA_18G005000
GLYMA_13G065200
GLYMA_09G083500
GLYMA_01G183400
GLYMA_12G002100
GLYMA_18G191600
GLYMA_12G046800
GLYMA_20G150600
GLYMA_12G129800
GLYMA_15G234200
GLYMA_10G230000
GLYMA_13G293200
GLYMA_U027100
GLYMA_08G206100
GLYMA_06G187000
GLYMA_07G146800
GLYMA_05G224600
GLYMA_08G067200
GLYMA_19G045800
GLYMA_12G198100
GLYMA_04G208700
GLYMA_12G031300
GLYMA_01G180500
GLYMA_08G017900
GLYMA_07G273300
GLYMA_02G008400
GLYMA_12G080100
GLYMA_06G113100
GLYMA_16G165500
GLYMA_01G036900
GLYMA_05G063500
GLYMA_13G363800
GLYMA_19G226800
GLYMA_01G036300
GLYMA_20G238100
GLYMA_03G236600
XLOC_169695
GLYMA_15G168800
GLYMA_17G131900
GLYMA_16G082200
GLYMA_12G012200
GLYMA_04G015900
GLYMA_19G262100
GLYMA_10G265400
GLYMA_01G208800
GLYMA_18G042400
GLYMA_20G089800
GLYMA_13G323800
GLYMA_18G191800
GLYMA_10G081900
GLYMA_09G118300
GLYMA_03G200500
GLYMA_04G136300
GLYMA_14G180800
GLYMA_02G081700
GLYMA_16G041100
GLYMA_01G109600
GLYMA_16G136300
GLYMA_06G261200
GLYMA_20G197600
GLYMA_06G065600
GLYMA_06G292200
GLYMA_05G121300
GLYMA_10G271200
GLYMA_11G250700
GLYMA_06G068000
GLYMA_15G147900
GLYMA_20G203900
XLOC_033958
GLYMA_12G225500
GLYMA_19G232300
GLYMA_06G008800
GLYMA_11G101200
GLYMA_02G037100
GLYMA_19G085100
GLYMA_16G069700
GLYMA_17G071700
GLYMA_04G211700
GLYMA_13G266600
GLYMA_05G022600
GLYMA_13G247700
GLYMA_05G067800
GLYMA_06G249600
GLYMA_11G036500
GLYMA_08G352100
GLYMA_10G061300
GLYMA_03G160200
GLYMA_10G192500
GLYMA_09G146800
GLYMA_02G255400
GLYMA_03G030800
GLYMA_01G093100
GLYMA_10G259200
XLOC_170218
GLYMA_19G194400
GLYMA_07G136900
XLOC_100333
GLYMA_05G119500
GLYMA_08G058900
GLYMA_12G218300
GLYMA_07G184000
GLYMA_11G014200
GLYMA_02G082700
GLYMA_11G069700
GLYMA_11G203000
GLYMA_06G006700
GLYMA_01G043100
GLYMA_07G086300
GLYMA_06G101300
GLYMA_10G175400
GLYMA_05G104300
GLYMA_14G048900
GLYMA_17G100800
GLYMA_02G105600
GLYMA_11G096600
GLYMA_20G135100
GLYMA_18G290400
GLYMA_17G135100
GLYMA_14G043000
GLYMA_06G043000
GLYMA_12G181800
GLYMA_17G192000
GLYMA_09G154500
GLYMA_10G072500
GLYMA_11G220900
GLYMA_05G034500
GLYMA_13G231900
GLYMA_06G210200
GLYMA_13G036200
GLYMA_16G055900
GLYMA_08G282200
GLYMA_05G195000
GLYMA_09G118800
GLYMA_15G194600
GLYMA_17G066900
GLYMA_14G033800
GLYMA_07G046400
GLYMA_13G205200
GLYMA_02G055600
GLYMA_19G263300
GLYMA_03G264300
GLYMA_19G044000
GLYMA_13G147900
GLYMA_10G097100
GLYMA_02G125700
GLYMA_06G046700
GLYMA_18G048800
GLYMA_12G242200
GLYMA_18G087600
GLYMA_13G061600
GLYMA_15G240500
GLYMA_10G129100
GLYMA_20G027200
GLYMA_20G203800
GLYMA_16G214100
GLYMA_19G148500
GLYMA_10G135500
GLYMA_02G129300
GLYMA_03G244900
GLYMA_10G239400
GLYMA_13G144700
GLYMA_09G206200
GLYMA_06G045900
GLYMA_09G006600
GLYMA_08G130300
GLYMA_03G238800
GLYMA_20G149500
GLYMA_13G250900
GLYMA_04G054400
GLYMA_16G136000
GLYMA_04G136600
GLYMA_20G022700
GLYMA_13G132000
GLYMA_02G002100
GLYMA_09G070500
GLYMA_11G230400
GLYMA_08G196600
GLYMA_17G113100
GLYMA_16G134700
GLYMA_13G369300
GLYMA_16G212300
GLYMA_16G127900
GLYMA_10G191800
GLYMA_10G297000
GLYMA_09G171300
GLYMA_05G042800
GLYMA_11G070700
GLYMA_16G133500
GLYMA_10G264600
GLYMA_12G217200
GLYMA_08G160800
GLYMA_09G282600
GLYMA_18G040400
GLYMA_13G041600
GLYMA_07G230300
GLYMA_13G236100
GLYMA_18G294600
GLYMA_11G197400
GLYMA_13G297200
GLYMA_13G149700
GLYMA_16G016300
GLYMA_16G144000
GLYMA_16G130800
GLYMA_08G099800
GLYMA_08G131900
GLYMA_11G111400
GLYMA_01G180400
GLYMA_05G215800
GLYMA_12G048500
GLYMA_18G213200
GLYMA_02G186900
GLYMA_16G101600
GLYMA_18G170300
GLYMA_01G032300
GLYMA_05G234600
GLYMA_08G169500
GLYMA_07G063500
GLYMA_11G125400
GLYMA_04G187900
GLYMA_05G053700
GLYMA_09G284400
GLYMA_14G042400
GLYMA_12G065900
GLYMA_01G160400
GLYMA_09G024500
GLYMA_05G006600
GLYMA_06G167900
GLYMA_19G105100
GLYMA_02G279700
GLYMA_03G197900
GLYMA_19G030400
GLYMA_01G113200
GLYMA_03G201200
GLYMA_11G153200
GLYMA_10G243800
GLYMA_08G152900
GLYMA_06G303000
GLYMA_05G159100
GLYMA_04G173500
GLYMA_18G064200
GLYMA_01G179400
GLYMA_15G026300
GLYMA_12G076700
GLYMA_15G012700
GLYMA_01G217400
GLYMA_04G085500
GLYMA_09G132100
GLYMA_19G123800
GLYMA_19G214600
GLYMA_03G130600
GLYMA_03G032400
GLYMA_12G113300
GLYMA_06G171100
GLYMA_09G054700
GLYMA_08G096000
GLYMA_10G275200
GLYMA_20G098900
XLOC_088157
GLYMA_05G024000
GLYMA_01G012600
GLYMA_05G043000
GLYMA_02G090700
XLOC_139626
GLYMA_06G187100
GLYMA_09G181800
GLYMA_12G088200
GLYMA_19G173900
GLYMA_18G035500
GLYMA_16G177700
GLYMA_04G133200
GLYMA_15G256200
GLYMA_14G022700
GLYMA_19G153300
GLYMA_06G187300
GLYMA_05G175800
GLYMA_U037600
GLYMA_10G257700
GLYMA_10G097800
GLYMA_18G047300
GLYMA_13G095700
GLYMA_18G210000
GLYMA_14G063400
GLYMA_12G037400
GLYMA_06G034700
GLYMA_20G159700
GLYMA_12G138900
GLYMA_08G235400
GLYMA_05G085200
GLYMA_10G075800
GLYMA_17G123800
GLYMA_01G128300
GLYMA_05G231400
GLYMA_16G016400
GLYMA_02G021400
GLYMA_13G349300
GLYMA_10G070300
GLYMA_13G116100
GLYMA_19G094100
GLYMA_03G067800
GLYMA_11G028900
GLYMA_08G320800
GLYMA_19G227900
GLYMA_07G117500
GLYMA_13G177100
GLYMA_11G097600
GLYMA_04G066600
GLYMA_20G247800
GLYMA_16G213800
GLYMA_18G295900
GLYMA_10G043000
GLYMA_12G212700
GLYMA_20G031600
GLYMA_07G055200
GLYMA_20G086800
GLYMA_09G096500
GLYMA_06G015900
GLYMA_15G122200
GLYMA_06G263900
GLYMA_15G022500
GLYMA_15G042500
GLYMA_06G186600
GLYMA_08G096500
GLYMA_05G058900
GLYMA_03G249400
GLYMA_17G020300
GLYMA_08G258900
GLYMA_13G173800
GLYMA_06G243500
GLYMA_09G003100
GLYMA_03G126800
GLYMA_19G254100
GLYMA_08G166200
GLYMA_09G164100
GLYMA_13G037700
GLYMA_19G256700
GLYMA_14G222500
GLYMA_18G006400
GLYMA_18G273800
GLYMA_07G226800
GLYMA_15G211300
GLYMA_12G129900
GLYMA_19G031900
GLYMA_02G130500
GLYMA_02G039200
GLYMA_06G290100
GLYMA_18G101900
GLYMA_02G285600
XLOC_144905
GLYMA_19G001400
GLYMA_01G213700
GLYMA_07G095000
GLYMA_04G246300
GLYMA_18G004100
GLYMA_19G190000
GLYMA_06G246700
GLYMA_08G341800
GLYMA_07G043100
GLYMA_02G293400
GLYMA_02G180500
GLYMA_07G101500
GLYMA_08G172300
GLYMA_04G112800
GLYMA_03G039200
[truncated: 4,680 more rows]

## Sheet: Table S2B
Table S2B Top expression in three tissues, related to Figure S1.
tissue	gene	descirption	GN
cotyleden_up_1	GLYMA_13G054800	------	-----
cotyleden_up_2	GLYMA_03G254000	------	-----
cotyleden_up_3	GLYMA_02G063000	Salicylic acid-binding protein 2 OS=Nicotiana tabacum OX=4097 GN=SABP2 PE=1 SV=1;;	SABP2_1
cotyleden_up_4	GLYMA_17G210100	DEAD-box ATP-dependent RNA helicase 15 OS=Oryza sativa subsp. japonica OX=39947 GN=AIP2 PE=1 SV=1;;	AIP2
cotyleden_up_5	GLYMA_07G269300	------	-----
cotyleden_down_1	GLYMA_05G113500	------	-----
cotyleden_down_2	GLYMA_01G145800	Actin-related protein 2/3 complex subunit 4 OS=Arabidopsis thaliana OX=3702 GN=ARPC4 PE=1 SV=1;;	ARPC4
cotyleden_down_3	GLYMA_06G301300	Dehydration-responsive element-binding protein 2A OS=Arabidopsis thaliana OX=3702 GN=DREB2A PE=1 SV=1;;	DREB2A
cotyleden_down_4	GLYMA_02G308600	Protein ACTIVITY OF BC1 COMPLEX KINASE 7, chloroplastic OS=Arabidopsis thaliana OX=3702 GN=ABC1K7 PE=1 SV=1;;	ABC1K7
cotyleden_down_5	GLYMA_02G063100	Salicylic acid-binding protein 2 OS=Nicotiana tabacum OX=4097 GN=SABP2 PE=1 SV=1;;	SABP2_2
leaf_up_1	GLYMA_10G219200	Laccase-15 OS=Arabidopsis thaliana OX=3702 GN=TT10 PE=1 SV=1;;	TT10_1
leaf_up_2	GLYMA_14G020700	Adenylyltransferase and sulfurtransferase MOCS3 OS=Arabidopsis thaliana OX=3702 GN=MOCS3 PE=2 SV=1;;	MOCS3
leaf_up_3	GLYMA_20G172600	Laccase-15 OS=Arabidopsis thaliana OX=3702 GN=TT10 PE=1 SV=1;;	TT10_2
leaf_up_4	GLYMA_06G137200	Caffeic acid 3-O-methyltransferase OS=Medicago sativa OX=3879 PE=1 SV=1;;	COMT1_1
leaf_up_5	GLYMA_05G202600	Bidirectional sugar transporter SWEET14 OS=Oryza sativa subsp. japonica OX=39947 GN=SWEET14 PE=2 SV=1;;	SWEET14
leaf_down_1	GLYMA_09G151400	Cysteine-rich receptor-like protein kinase 8 OS=Arabidopsis thaliana OX=3702 GN=CRK8 PE=3 SV=2;;	CRK8
leaf_down_2	GLYMA_17G259500	GDSL esterase/lipase EXL3 OS=Arabidopsis thaliana OX=3702 GN=EXL3 PE=2 SV=1;;	EXL3
leaf_down_3	GLYMA_10G033200	------	-----
leaf_down_4	GLYMA_18G193400	Laccase-7 OS=Arabidopsis thaliana OX=3702 GN=LAC7 PE=2 SV=1;;	LAC7
leaf_down_5	GLYMA_20G178800	MLO-like protein 12 OS=Arabidopsis thaliana OX=3702 GN=MLO12 PE=2 SV=2;;	MLO12
root_up_1	GLYMA_05G051400	Subtilisin-like protease SBT1.2 OS=Arabidopsis thaliana OX=3702 GN=SBT1.2 PE=2 SV=1;;	SBT1.2
root_up_2	GLYMA_18G088300	Disease resistance protein RPM1 OS=Arabidopsis thaliana OX=3702 GN=RPM1 PE=1 SV=1;;	RPM1
root_up_3	GLYMA_08G229700	F-box/kelch-repeat protein At3g23880 OS=Arabidopsis thaliana OX=3702 GN=At3g23880 PE=2 SV=1;;	At3g238
root_up_4	GLYMA_02G259300	OS=Vitis vinifera OX=29760 GN=GSVIVT00023967001 PE=1 SV=1;;	GSVIVT0
root_up_5	GLYMA_03G057500	DnaJ homolog subfamily B member 1 OS=Homo sapiens OX=9606 GN=DNAJB1 PE=1 SV=4;;	DNAJB1
root_down_1	GLYMA_09G099400	Zinc finger BED domain-containing protein RICESLEEPER 1 OS=Oryza sativa subsp. japonica OX=39947 GN=Os05g0239150 PE=3 SV=1;;	Os05g02
root_down_2	GLYMA_13G112400	Ethylene-responsive transcription factor ERF017 OS=Arabidopsis thaliana OX=3702 GN=ERF017 PE=2 SV=1;;	ERF017_1
root_down_3	GLYMA_17G047300	Ethylene-responsive transcription factor ERF017 OS=Arabidopsis thaliana OX=3702 GN=ERF017 PE=2 SV=1;;	ERF017_2
root_down_4	GLYMA_03G015800	BON1-associated protein 2 OS=Arabidopsis thaliana OX=3702 GN=BAP2 PE=1 SV=1;;	BAP2
root_down_5	GLYMA_03G201500	NDR1/HIN1-like protein 10 OS=Arabidopsis thaliana OX=3702 GN=NHL10 PE=2 SV=1;;	NHL10
