# Supplementary material for: A Comprehensive Transcriptome Atlas Reveals the Crucial Role of LncRNAs in Maintaining Nodulation Homeostasis in Soybean
Source: Adv Sci (Weinh). 2024 Dec 24;12(7):2412104. doi: 10.1002/advs.202412104 (PMC11831499; doi:10.1002/advs.202412104)
Supplement: Supplementary file 2 — Supporting Information [file ADVS-12-2412104-s002.zip › Supplementary file Suppmental Tables/Table S3.xls]

## Sheet: TOC
Table S3. NR-lncRNA expression and function analysis, related to Figure 2.
Table S3A NR-lncRNA list,related to Figure 2
Table S3B Nodulin-nonregulated lncRNAs,related to Figure 2.
Table S3C NR-lncRNA co_expression GO Enrichment, related to Figure 2.

## Sheet: Table S3A
Table S3A NR-lncRNA list,related to Figure 2
ENSRNA050001974-T1
TCONS_00000369
TCONS_00001191
TCONS_00001707
TCONS_00001718
TCONS_00001975
TCONS_00002205
TCONS_00002558
TCONS_00002807
TCONS_00003375
TCONS_00003379
TCONS_00003666
TCONS_00003769
TCONS_00003775
TCONS_00003798
TCONS_00003884
TCONS_00003951
TCONS_00004226
TCONS_00004228
TCONS_00004481
TCONS_00004847
TCONS_00004929
TCONS_00004938
TCONS_00004960
TCONS_00004965
TCONS_00005222
TCONS_00005407
TCONS_00005488
TCONS_00006311
TCONS_00006798
TCONS_00006812
TCONS_00007056
TCONS_00007334
TCONS_00007913
TCONS_00008259
TCONS_00008318
TCONS_00008368
TCONS_00008593
TCONS_00009780
TCONS_00010775
TCONS_00010898
TCONS_00011007
TCONS_00011084
TCONS_00011368
TCONS_00011754
TCONS_00011929
TCONS_00011993
TCONS_00012092
TCONS_00012093
TCONS_00012170
TCONS_00012656
TCONS_00012949
TCONS_00013044
TCONS_00013306
TCONS_00013644
TCONS_00013763
TCONS_00013857
TCONS_00013899
TCONS_00014196
TCONS_00014224
TCONS_00014637
TCONS_00014849
TCONS_00014850
TCONS_00015028
TCONS_00015060
TCONS_00015063
TCONS_00015154
TCONS_00015156
TCONS_00015416
TCONS_00015519
TCONS_00015597
TCONS_00015655
TCONS_00015680
TCONS_00016539
TCONS_00016711
TCONS_00016712
TCONS_00016923
TCONS_00016933
TCONS_00017208
TCONS_00017210
TCONS_00017416
TCONS_00017530
TCONS_00017780
TCONS_00017886
TCONS_00017983
TCONS_00018486
TCONS_00018634
TCONS_00018992
TCONS_00019140
TCONS_00019294
TCONS_00019375
TCONS_00020459
TCONS_00020699
TCONS_00020702
TCONS_00020913
TCONS_00021614
TCONS_00021615
TCONS_00021917
TCONS_00022154
TCONS_00022161
TCONS_00022421
TCONS_00022570
TCONS_00022678
TCONS_00022707
TCONS_00022711
TCONS_00022910
TCONS_00023119
TCONS_00023762
TCONS_00024193
TCONS_00024279
TCONS_00024283
TCONS_00025471
TCONS_00025472
TCONS_00025473
TCONS_00025595
TCONS_00025766
TCONS_00026063
TCONS_00026064
TCONS_00026258
TCONS_00026484
TCONS_00026697
TCONS_00026769
TCONS_00026847
TCONS_00026907
TCONS_00026956
TCONS_00027117
TCONS_00027174
TCONS_00027178
TCONS_00027182
TCONS_00027269
TCONS_00027390
TCONS_00027688
TCONS_00028009
TCONS_00028045
TCONS_00028270
TCONS_00028294
TCONS_00028353
TCONS_00028355
TCONS_00028378
TCONS_00028487
TCONS_00028488
TCONS_00028492
TCONS_00028546
TCONS_00028547
TCONS_00028838
TCONS_00028986
TCONS_00029156
TCONS_00029483
TCONS_00029830
TCONS_00029831
TCONS_00030070
TCONS_00030378
TCONS_00030558
TCONS_00030630
TCONS_00030641
TCONS_00030642
TCONS_00031236
TCONS_00031249
TCONS_00031250
TCONS_00031252
TCONS_00031407
TCONS_00032233
TCONS_00032762
TCONS_00032821
TCONS_00033210
TCONS_00033257
TCONS_00033297
TCONS_00033501
TCONS_00033503
TCONS_00033671
TCONS_00033760
TCONS_00033761
TCONS_00033762
TCONS_00034083
TCONS_00034196
TCONS_00034197
TCONS_00034752
TCONS_00034800
TCONS_00035203
TCONS_00036096
TCONS_00036108
TCONS_00036669
TCONS_00037215
TCONS_00037446
TCONS_00037542
TCONS_00037768
TCONS_00037823
TCONS_00037847
TCONS_00037938
TCONS_00038058
TCONS_00038060
TCONS_00038243
TCONS_00038244
TCONS_00038288
TCONS_00038299
TCONS_00038984
TCONS_00039072
TCONS_00039157
TCONS_00040039
TCONS_00040088
TCONS_00040579
TCONS_00041318
TCONS_00041348
TCONS_00041431
TCONS_00041489
TCONS_00042384
TCONS_00042775
TCONS_00043871
TCONS_00043890
TCONS_00043915
TCONS_00044102
TCONS_00044573
TCONS_00044792
TCONS_00045636
TCONS_00045717
TCONS_00045816
TCONS_00046128
TCONS_00046574
TCONS_00047371
TCONS_00047863
TCONS_00048012
TCONS_00048025
TCONS_00048264
TCONS_00048776
TCONS_00049028
TCONS_00049067
TCONS_00049068
TCONS_00049096
TCONS_00049388
TCONS_00049516
TCONS_00049613
TCONS_00049679
TCONS_00049802
TCONS_00049839
TCONS_00049956
TCONS_00050024
TCONS_00050802
TCONS_00051083
TCONS_00051095
TCONS_00051096
TCONS_00051346
TCONS_00051381
TCONS_00051515
TCONS_00051538
TCONS_00052046
TCONS_00052164
TCONS_00052166
TCONS_00052167
TCONS_00052168
TCONS_00052169
TCONS_00052173
TCONS_00052174
TCONS_00052179
TCONS_00052183
TCONS_00052185
TCONS_00052526
TCONS_00053749
TCONS_00053876
TCONS_00054374
TCONS_00054376
TCONS_00054665
TCONS_00054690
TCONS_00055136
TCONS_00055572
TCONS_00055790
TCONS_00055908
TCONS_00056048
TCONS_00056689
TCONS_00056897
TCONS_00057069
TCONS_00057453
TCONS_00057627
TCONS_00058041
TCONS_00058060
TCONS_00058195
TCONS_00058600
TCONS_00058700
TCONS_00058701
TCONS_00058802
TCONS_00058890
TCONS_00059067
TCONS_00060095
TCONS_00060970
TCONS_00061065
TCONS_00061148
TCONS_00061919
TCONS_00062225
TCONS_00062235
TCONS_00062421
TCONS_00062423
TCONS_00062650
TCONS_00062653
TCONS_00063052
TCONS_00063066
TCONS_00063153
TCONS_00063690
TCONS_00064084
TCONS_00064383
TCONS_00064429
TCONS_00064450
TCONS_00064455
TCONS_00064462
TCONS_00064468
TCONS_00065477
TCONS_00065668
TCONS_00065721
TCONS_00066018
TCONS_00066139
TCONS_00066166
TCONS_00066256
TCONS_00067590
TCONS_00067724
TCONS_00067807
TCONS_00067995
TCONS_00068426
TCONS_00068449
TCONS_00068606
TCONS_00068621
TCONS_00068786
TCONS_00068890
TCONS_00068943
TCONS_00069353
TCONS_00069448
TCONS_00069666
TCONS_00069674
TCONS_00069695
TCONS_00069709
TCONS_00069743
TCONS_00069820
TCONS_00069897
TCONS_00070017
TCONS_00070054
TCONS_00070627
TCONS_00070944
TCONS_00071002
TCONS_00071164
TCONS_00071264
TCONS_00071323
TCONS_00071450
TCONS_00071675
TCONS_00071851
TCONS_00071950
TCONS_00072384
TCONS_00072434
TCONS_00072435
TCONS_00072498
TCONS_00072613
TCONS_00072987
TCONS_00073785
TCONS_00074315
TCONS_00074409
TCONS_00074462
TCONS_00074592
TCONS_00074599
TCONS_00074712
TCONS_00075229
TCONS_00075233
TCONS_00075239
TCONS_00075240
TCONS_00075378
TCONS_00075566
TCONS_00075685
TCONS_00075745
TCONS_00075748
TCONS_00076379
TCONS_00076381
TCONS_00076409
TCONS_00076534
TCONS_00076539
TCONS_00077292
TCONS_00077332
TCONS_00077834
TCONS_00078144
TCONS_00078145
TCONS_00078152
TCONS_00078155
TCONS_00078158
TCONS_00078161
TCONS_00078164
TCONS_00078165
TCONS_00078176
TCONS_00078330
TCONS_00078795
TCONS_00079038
TCONS_00079199
TCONS_00079207
TCONS_00079208
TCONS_00079211
TCONS_00079213
TCONS_00079468
TCONS_00079574
TCONS_00079672
TCONS_00079674
TCONS_00079691
TCONS_00079694
TCONS_00079695
TCONS_00079696
TCONS_00080226
TCONS_00080738
TCONS_00080944
TCONS_00080945
TCONS_00081044
TCONS_00081093
TCONS_00081176
TCONS_00081200
TCONS_00081234
TCONS_00081267
TCONS_00081385
TCONS_00082235
TCONS_00082916
TCONS_00083029
TCONS_00083032
TCONS_00083033
TCONS_00083034
TCONS_00083037
TCONS_00083040
TCONS_00083126
TCONS_00083195
TCONS_00083296
TCONS_00083748
TCONS_00083918
TCONS_00084079
TCONS_00084080
TCONS_00084210
TCONS_00084265
TCONS_00084487
TCONS_00084875
TCONS_00084970
TCONS_00085102
TCONS_00085439
TCONS_00085648
TCONS_00085652
TCONS_00086083
TCONS_00086115
TCONS_00086252
TCONS_00086275
TCONS_00086311
TCONS_00086945
TCONS_00087609
TCONS_00087876
TCONS_00087986
TCONS_00087987
TCONS_00088225
TCONS_00088226
TCONS_00088345
TCONS_00088410
TCONS_00088847
TCONS_00088922
TCONS_00089002
TCONS_00089754
TCONS_00090413
TCONS_00091298
TCONS_00091317
TCONS_00091467
TCONS_00091539
TCONS_00091571
TCONS_00091980
TCONS_00091989
TCONS_00092255
TCONS_00092426
TCONS_00092427
TCONS_00092445
TCONS_00092971
TCONS_00093133
TCONS_00093162
TCONS_00093185
TCONS_00093188
TCONS_00093267
TCONS_00093270
TCONS_00093271
TCONS_00093272
TCONS_00093275
TCONS_00093473
TCONS_00093636
TCONS_00093760
TCONS_00094029
TCONS_00094134
TCONS_00094366
TCONS_00094561
TCONS_00094948
TCONS_00095250
TCONS_00095260
TCONS_00095262
TCONS_00095568
TCONS_00095575
TCONS_00095580
TCONS_00095850
TCONS_00095906
TCONS_00096331
TCONS_00097213
TCONS_00097423
TCONS_00097943
TCONS_00098278
TCONS_00098443
TCONS_00098596
TCONS_00098811
TCONS_00098812
TCONS_00098814
TCONS_00099416
TCONS_00099508
TCONS_00099529
TCONS_00099632
TCONS_00099633
TCONS_00099635
TCONS_00099637
TCONS_00099638
TCONS_00100115
TCONS_00100596
TCONS_00100675
TCONS_00100697
TCONS_00100698
TCONS_00100807
TCONS_00100915
TCONS_00101416
TCONS_00101456
TCONS_00102157
TCONS_00102561
TCONS_00103314
TCONS_00103586
TCONS_00103735
TCONS_00103814
TCONS_00104129
TCONS_00104347
TCONS_00104409
TCONS_00104411
TCONS_00104412
TCONS_00104413
TCONS_00104414
TCONS_00104416
TCONS_00104417
TCONS_00104418
TCONS_00104419
TCONS_00104421
TCONS_00104424
TCONS_00104497
TCONS_00104499
TCONS_00104500
TCONS_00104501
TCONS_00104510
TCONS_00104514
TCONS_00104519
TCONS_00104939
TCONS_00104940
TCONS_00104941
TCONS_00105048
TCONS_00105049
TCONS_00105190
TCONS_00105443
TCONS_00105444
TCONS_00105642
TCONS_00105797
TCONS_00106376
TCONS_00106998
TCONS_00107532
TCONS_00107533
TCONS_00107938
TCONS_00108001
TCONS_00108003
TCONS_00108005
TCONS_00108006
TCONS_00108008
TCONS_00108011
TCONS_00108265
TCONS_00108330
TCONS_00108361
TCONS_00108594
TCONS_00108904
TCONS_00108951
TCONS_00109899
TCONS_00109959
TCONS_00110120
TCONS_00110122
TCONS_00110130
TCONS_00110206
TCONS_00110215
TCONS_00110571
TCONS_00111297
TCONS_00111298
TCONS_00111667
TCONS_00111925
TCONS_00112008
TCONS_00112011
TCONS_00112014
TCONS_00112468
TCONS_00112632
TCONS_00112634
TCONS_00113077
TCONS_00113874
TCONS_00114067
TCONS_00114375
TCONS_00115681
TCONS_00115738
TCONS_00115970
TCONS_00116149
TCONS_00116169
TCONS_00116545
TCONS_00117266
TCONS_00117283
TCONS_00117315
TCONS_00117373
TCONS_00117986
TCONS_00118065
TCONS_00118507
TCONS_00118540
TCONS_00119434
TCONS_00119781
TCONS_00120114
TCONS_00120478
TCONS_00120496
TCONS_00120497
TCONS_00121100
TCONS_00121513
TCONS_00121835
TCONS_00121850
TCONS_00122137
TCONS_00122141
TCONS_00122193
TCONS_00122337
TCONS_00122411
TCONS_00122501
TCONS_00122784
TCONS_00123033
TCONS_00123367
TCONS_00123545
TCONS_00123679
TCONS_00123745
TCONS_00123777
TCONS_00124129
TCONS_00124214
TCONS_00124251
TCONS_00124452
TCONS_00124570
TCONS_00124736
TCONS_00124880
TCONS_00125147
TCONS_00125205
TCONS_00125653
TCONS_00126079
TCONS_00126141
TCONS_00126144
TCONS_00126146
TCONS_00126147
TCONS_00126149
TCONS_00126292
TCONS_00126982
TCONS_00127348
TCONS_00127407
TCONS_00127414
TCONS_00127494
TCONS_00128253
TCONS_00128263
TCONS_00128408
TCONS_00128420
TCONS_00128422
TCONS_00128456
TCONS_00128692
TCONS_00128778
TCONS_00129276
TCONS_00129680
TCONS_00129966
TCONS_00130221
TCONS_00130339
TCONS_00130342
TCONS_00130345
TCONS_00130346
TCONS_00130988
TCONS_00131430
TCONS_00132001
TCONS_00132002
TCONS_00132162
TCONS_00132178
TCONS_00132305
TCONS_00132557
TCONS_00132559
TCONS_00132606
TCONS_00132698
TCONS_00132761
TCONS_00132767
TCONS_00132809
TCONS_00132825
TCONS_00132874
TCONS_00132876
TCONS_00133013
TCONS_00133066
TCONS_00133233
TCONS_00133368
TCONS_00133818
TCONS_00134849
TCONS_00134890
TCONS_00135195
TCONS_00135307
TCONS_00135365
TCONS_00135451
TCONS_00135837
TCONS_00136236
TCONS_00136257
TCONS_00136361
TCONS_00136496
TCONS_00136633
TCONS_00136640
TCONS_00136886
TCONS_00136895
TCONS_00137696
TCONS_00137837
TCONS_00137993
TCONS_00138280
TCONS_00138317
TCONS_00138329
TCONS_00138364
TCONS_00139345
TCONS_00139346
TCONS_00140291
TCONS_00140457
TCONS_00140686
TCONS_00140717
TCONS_00141174
TCONS_00141405
TCONS_00141594
TCONS_00141794
TCONS_00142797
TCONS_00142805
TCONS_00142826
TCONS_00142967
TCONS_00143075
TCONS_00143203
TCONS_00143204
TCONS_00144245
TCONS_00144307
TCONS_00144454
TCONS_00144490
TCONS_00144492
TCONS_00144500
TCONS_00145207
TCONS_00145439
TCONS_00145752
TCONS_00146198
TCONS_00146860
TCONS_00146972
TCONS_00147157
TCONS_00147233
TCONS_00147483
TCONS_00147490
TCONS_00147527
TCONS_00147531
TCONS_00147890
TCONS_00148020
TCONS_00148027
TCONS_00148028
TCONS_00148031
TCONS_00148032
TCONS_00148908
TCONS_00148924
TCONS_00149270
TCONS_00149724
TCONS_00150077
TCONS_00150126
TCONS_00150163
TCONS_00150372
TCONS_00150543
TCONS_00150750
TCONS_00150801
TCONS_00151969
TCONS_00152287
TCONS_00152288
TCONS_00152310
TCONS_00152425
TCONS_00152426
TCONS_00152568
TCONS_00152755
TCONS_00152970
TCONS_00153094
TCONS_00153231
TCONS_00153360
TCONS_00153383
TCONS_00153480
TCONS_00153819
TCONS_00154076
TCONS_00154489
TCONS_00154676
TCONS_00155104
TCONS_00155375
TCONS_00155469
TCONS_00155554
TCONS_00156112
TCONS_00156182
TCONS_00156378
TCONS_00156775
TCONS_00157048
TCONS_00157465
TCONS_00157663
TCONS_00159534
TCONS_00159685
TCONS_00159801
TCONS_00159810
TCONS_00159992
TCONS_00160186
TCONS_00160236
TCONS_00160248
TCONS_00160455
TCONS_00160920
TCONS_00161449
TCONS_00161450
TCONS_00161600
TCONS_00161854
TCONS_00162409
TCONS_00162489
TCONS_00162617
TCONS_00162815
TCONS_00163047
TCONS_00163050
TCONS_00163055
TCONS_00163062
TCONS_00163063
TCONS_00163248
TCONS_00163287
TCONS_00163703
TCONS_00163780
TCONS_00164360
TCONS_00165079
TCONS_00165294
TCONS_00165664
TCONS_00165983
TCONS_00166022
TCONS_00166138
TCONS_00166175
TCONS_00166408
TCONS_00166415
TCONS_00166417
TCONS_00166418
TCONS_00166419
TCONS_00166420
TCONS_00166441
TCONS_00166556
TCONS_00167067
TCONS_00167161
TCONS_00167358
TCONS_00167592
TCONS_00167594
TCONS_00168114
TCONS_00168115
TCONS_00168707
TCONS_00168710
TCONS_00169091
TCONS_00169668
TCONS_00169775
TCONS_00169830
TCONS_00170284
TCONS_00170347
TCONS_00170581
TCONS_00170654
TCONS_00171025
TCONS_00171056
TCONS_00171149
TCONS_00171774
TCONS_00172169
TCONS_00172456
TCONS_00172459
TCONS_00172578
TCONS_00172775
TCONS_00172945
TCONS_00173090
TCONS_00173190
TCONS_00173418
TCONS_00173580
TCONS_00173711
TCONS_00173712
TCONS_00173713
TCONS_00173831
TCONS_00173911
TCONS_00174316
TCONS_00174404
TCONS_00174457
TCONS_00174480
TCONS_00174888
TCONS_00175027
TCONS_00175029
TCONS_00175141
TCONS_00175194
TCONS_00175299
TCONS_00175366
TCONS_00176192
TCONS_00176747
TCONS_00176880
TCONS_00176968
TCONS_00177100
TCONS_00177101
TCONS_00177341
TCONS_00177475
TCONS_00177683
TCONS_00178270
TCONS_00178535
TCONS_00179075
TCONS_00179081
TCONS_00179719
TCONS_00179964
TCONS_00181236
TCONS_00181259
TCONS_00182187
TCONS_00182367
TCONS_00182454
TCONS_00182490
TCONS_00182870
TCONS_00183550
TCONS_00183664
TCONS_00183882
TCONS_00184209
TCONS_00184235
TCONS_00184391
TCONS_00184885
TCONS_00184975
TCONS_00185112
TCONS_00185787
TCONS_00186389
TCONS_00186406
TCONS_00186882
TCONS_00187285
TCONS_00187936
TCONS_00188349
TCONS_00188366
TCONS_00188642
TCONS_00189671
TCONS_00190423
TCONS_00190445
TCONS_00190478
TCONS_00190607
TCONS_00191372
TCONS_00191373
TCONS_00191651
TCONS_00191652
TCONS_00191653
TCONS_00191654
TCONS_00191716
TCONS_00191717
TCONS_00192025
TCONS_00192344
TCONS_00192369
TCONS_00192519
TCONS_00193142
TCONS_00193211
TCONS_00193357
TCONS_00193859
TCONS_00194566
TCONS_00194590
TCONS_00194753
TCONS_00194846
TCONS_00194876
TCONS_00195166
TCONS_00195190
TCONS_00195599
TCONS_00195677
TCONS_00195813
TCONS_00196049
TCONS_00196306
TCONS_00196534
TCONS_00197011
TCONS_00197343
TCONS_00197558
TCONS_00197961
TCONS_00198043
TCONS_00198228
TCONS_00198811
TCONS_00199130
TCONS_00199235
TCONS_00199412
TCONS_00199414
TCONS_00199560
TCONS_00199710
TCONS_00199713
TCONS_00199747
TCONS_00199937
TCONS_00199942
TCONS_00200520
TCONS_00200717
TCONS_00201030
TCONS_00201091
TCONS_00201248
TCONS_00201816
TCONS_00202126
TCONS_00202218
TCONS_00202281
TCONS_00202415
TCONS_00202435
TCONS_00202629
TCONS_00202765
TCONS_00202769
TCONS_00203229
TCONS_00203407
TCONS_00203433
TCONS_00203595
TCONS_00203615
TCONS_00204099
TCONS_00204580
TCONS_00205269
TCONS_00205375
TCONS_00205433
TCONS_00205452
TCONS_00205489
TCONS_00205872
TCONS_00205893
TCONS_00206739
TCONS_00206824
TCONS_00206905
TCONS_00207099
TCONS_00207238
TCONS_00207956
TCONS_00208090
TCONS_00208164
TCONS_00208227
TCONS_00208257
TCONS_00208523
TCONS_00208579
TCONS_00208584
TCONS_00208592
TCONS_00208601
TCONS_00209071
TCONS_00209289
TCONS_00209376
TCONS_00209414
TCONS_00209937
TCONS_00210258
TCONS_00210259
TCONS_00210765
TCONS_00210773
TCONS_00210775
TCONS_00210776
TCONS_00210777
TCONS_00210778
TCONS_00210779
TCONS_00210882
TCONS_00211267
TCONS_00211351
TCONS_00211385
TCONS_00211549
TCONS_00212079
TCONS_00212261
TCONS_00212324
TCONS_00212327
TCONS_00212659
TCONS_00212887
TCONS_00212999
TCONS_00213370
TCONS_00213376
TCONS_00213380
TCONS_00213534
TCONS_00214437
TCONS_00214572
TCONS_00214578
TCONS_00214638
TCONS_00214639
TCONS_00214703
TCONS_00214756
TCONS_00214901
TCONS_00214985
TCONS_00214986
TCONS_00215405
TCONS_00215526
TCONS_00215702
TCONS_00215821
TCONS_00215841
TCONS_00215965
TCONS_00216601
TCONS_00218491
TCONS_00218602
TCONS_00218979
TCONS_00219124
TCONS_00219125
TCONS_00219126
TCONS_00219128
TCONS_00219129
TCONS_00219131
TCONS_00219134
TCONS_00219135
TCONS_00220390
TCONS_00220395
TCONS_00220589
TCONS_00220692
TCONS_00221015
TCONS_00221022
TCONS_00221245
TCONS_00221471
TCONS_00221506
TCONS_00221736
TCONS_00221932
TCONS_00222012
TCONS_00222133
TCONS_00222187
TCONS_00222353
TCONS_00222549
TCONS_00222645
TCONS_00222901
TCONS_00223139
TCONS_00223279
TCONS_00223283
TCONS_00223434
TCONS_00223453
TCONS_00223464
TCONS_00223767
TCONS_00223770
TCONS_00223774
TCONS_00223841
TCONS_00223875
TCONS_00224485
TCONS_00224553
TCONS_00224779
TCONS_00225762
TCONS_00226117
TCONS_00226343
TCONS_00226474
TCONS_00226538
TCONS_00227067
TCONS_00227068
TCONS_00227116
TCONS_00227800
TCONS_00228395
TCONS_00228475
TCONS_00228582
TCONS_00230390
TCONS_00230392
TCONS_00230688
TCONS_00230728
TCONS_00230746
TCONS_00231053
TCONS_00231320
TCONS_00231328
TCONS_00231331
TCONS_00231336
TCONS_00231345
TCONS_00231400
TCONS_00231424
TCONS_00231634
TCONS_00231795
TCONS_00231907
TCONS_00231982
TCONS_00232575
TCONS_00232704
TCONS_00233384
TCONS_00234797
TCONS_00235162
TCONS_00235486
TCONS_00235654
TCONS_00235662
TCONS_00235749
TCONS_00235796
TCONS_00236053
TCONS_00236055
TCONS_00236237
TCONS_00236840
TCONS_00236860
TCONS_00236874
TCONS_00237307
TCONS_00237957
TCONS_00237973
TCONS_00237991
TCONS_00238028
TCONS_00238676
TCONS_00239019
TCONS_00239109
TCONS_00239177
TCONS_00240004
TCONS_00240114
TCONS_00240173
TCONS_00240174
TCONS_00240175
TCONS_00240176
TCONS_00240177
TCONS_00240179
TCONS_00240268
TCONS_00240480
TCONS_00240592
TCONS_00240908
TCONS_00241425
TCONS_00241640
TCONS_00241646
TCONS_00241668
TCONS_00242984
TCONS_00243121
TCONS_00243123
TCONS_00243348
TCONS_00243405
TCONS_00243407
TCONS_00243604
TCONS_00243661
TCONS_00244202
TCONS_00244205
TCONS_00244324
TCONS_00244805
TCONS_00245024
TCONS_00245232
TCONS_00245351
TCONS_00245376
TCONS_00245765
TCONS_00245928
TCONS_00245941
TCONS_00246019
TCONS_00246080
TCONS_00246532
TCONS_00246569
TCONS_00246825
TCONS_00246828
TCONS_00247409
TCONS_00247502
TCONS_00247516
TCONS_00247933
TCONS_00247995
TCONS_00248466
TCONS_00249030
TCONS_00249031
TCONS_00249418
TCONS_00249724
TCONS_00249958
TCONS_00250293
TCONS_00250294
TCONS_00250305
TCONS_00251538
TCONS_00251939
TCONS_00252335
TCONS_00252570
TCONS_00252667
TCONS_00252675
TCONS_00253535
TCONS_00253565
TCONS_00253924
TCONS_00254043
TCONS_00254180
TCONS_00254641
TCONS_00254645
TCONS_00254646
TCONS_00254647
TCONS_00254707
TCONS_00254856
TCONS_00255090
TCONS_00255901
TCONS_00255989
TCONS_00256222
TCONS_00256554
TCONS_00256596
TCONS_00256751
TCONS_00257136
TCONS_00257293
TCONS_00257387
TCONS_00258248
TCONS_00259035
TCONS_00259218
TCONS_00259272
TCONS_00259725
TCONS_00259729
TCONS_00260239
TCONS_00260411
TCONS_00260438
TCONS_00260441
TCONS_00261422
TCONS_00262610
TCONS_00262739
TCONS_00263048
TCONS_00263264
TCONS_00263405
TCONS_00263471
TCONS_00263486
TCONS_00263762
TCONS_00263772
TCONS_00263834
TCONS_00263889
TCONS_00263922
TCONS_00264196
TCONS_00264364
TCONS_00264463
TCONS_00264578
TCONS_00264765
TCONS_00264788
TCONS_00265018
TCONS_00265172
TCONS_00265263
TCONS_00265408
TCONS_00265447
TCONS_00265667
TCONS_00265710
TCONS_00265842
TCONS_00266277
TCONS_00266308
TCONS_00266731
TCONS_00266732
TCONS_00266733
TCONS_00267105
TCONS_00268129
TCONS_00268440
TCONS_00268578
TCONS_00269103
TCONS_00269237
TCONS_00269395
TCONS_00269505
TCONS_00270201
TCONS_00270460
TCONS_00270972
TCONS_00271253
TCONS_00271291
TCONS_00271476
TCONS_00271480
TCONS_00271739
TCONS_00272406
TCONS_00272754
TCONS_00272989
TCONS_00273098
TCONS_00273281
TCONS_00273607
TCONS_00273662
TCONS_00273672
TCONS_00273693
TCONS_00273778
TCONS_00273900
TCONS_00273906
TCONS_00273940
TCONS_00273941
TCONS_00273956
TCONS_00273958
TCONS_00274053
TCONS_00274059
TCONS_00274121
TCONS_00274175
TCONS_00274487
TCONS_00274878
TCONS_00274935
TCONS_00274968
TCONS_00275392
TCONS_00276177
TCONS_00276539
TCONS_00276778
TCONS_00277146
TCONS_00277448
TCONS_00277875
TCONS_00277892
TCONS_00278296
TCONS_00278694
TCONS_00279030
TCONS_00279045
TCONS_00279346
TCONS_00279352
TCONS_00279891
TCONS_00280519
TCONS_00280520
TCONS_00280887
TCONS_00280952
TCONS_00280994
TCONS_00280995
TCONS_00281103
TCONS_00281449
TCONS_00281455
TCONS_00281655
TCONS_00281991
TCONS_00282034
TCONS_00283173
TCONS_00283874
TCONS_00283989
TCONS_00283991
TCONS_00283992
TCONS_00284359
TCONS_00284368
TCONS_00284559
TCONS_00284562
TCONS_00284602
TCONS_00285215
TCONS_00285411
TCONS_00285486
TCONS_00285624
TCONS_00286017
TCONS_00286062
TCONS_00286137
TCONS_00286138
TCONS_00286238
TCONS_00286392
TCONS_00286430
TCONS_00286883
TCONS_00286979
TCONS_00286986
TCONS_00287012
TCONS_00287155
TCONS_00287330
TCONS_00287378
TCONS_00287926
TCONS_00288497
TCONS_00288615
TCONS_00288816
TCONS_00288886
TCONS_00289080
TCONS_00289272
TCONS_00289572
TCONS_00289850
TCONS_00289869
TCONS_00290142
TCONS_00290342
TCONS_00290487
TCONS_00290629
TCONS_00290988
TCONS_00291255
TCONS_00291363
TCONS_00291643
TCONS_00292106
TCONS_00292159
TCONS_00292733
TCONS_00292906
TCONS_00293297
TCONS_00293302
TCONS_00293541
TCONS_00293556
TCONS_00293562
TCONS_00294262
TCONS_00294411
TCONS_00295084
TCONS_00295098
TCONS_00295411
TCONS_00295593
TCONS_00295750
TCONS_00295885
TCONS_00295934
TCONS_00296041
TCONS_00296239
TCONS_00296247
TCONS_00296589
TCONS_00296672
TCONS_00296728
TCONS_00296918
TCONS_00296979
TCONS_00297172
TCONS_00297175
TCONS_00297386
TCONS_00297823
TCONS_00298544
TCONS_00299224
TCONS_00299634
TCONS_00299658
TCONS_00299782
TCONS_00299827
TCONS_00299832
TCONS_00299845
TCONS_00300140
TCONS_00300502
TCONS_00300508
TCONS_00300776
TCONS_00301056
TCONS_00301085
TCONS_00301086
TCONS_00301087
TCONS_00301576
TCONS_00301629
TCONS_00301862
TCONS_00302148
TCONS_00302171
TCONS_00302634
TCONS_00302671
TCONS_00302885
TCONS_00302925
TCONS_00302999
TCONS_00304570
TCONS_00304601
TCONS_00304757
TCONS_00304883
TCONS_00305187
TCONS_00305309
TCONS_00305515
TCONS_00305958
TCONS_00306865
TCONS_00307183
TCONS_00307509
TCONS_00308484
TCONS_00308777
TCONS_00308826
TCONS_00309226
TCONS_00309227
TCONS_00309254
TCONS_00309846
TCONS_00310260
TCONS_00310264
TCONS_00310265
TCONS_00310337
TCONS_00310364
TCONS_00310663
TCONS_00311615
TCONS_00311659
TCONS_00311694
TCONS_00311706
TCONS_00311735
TCONS_00311738
TCONS_00312227
TCONS_00312228
TCONS_00312235
TCONS_00312237
TCONS_00312551
TCONS_00312711
TCONS_00312995
TCONS_00313127
TCONS_00313149
TCONS_00313298
TCONS_00313306
TCONS_00313341
TCONS_00313825
TCONS_00314174
TCONS_00314637
TCONS_00315046
TCONS_00315098
TCONS_00315319
TCONS_00315514
TCONS_00315579
TCONS_00317656
TCONS_00317872
TCONS_00318031
TCONS_00318840
TCONS_00319334
TCONS_00319653
TCONS_00319809
TCONS_00320085
TCONS_00320330
TCONS_00320370
TCONS_00320397
TCONS_00320828
TCONS_00321048
TCONS_00321385
TCONS_00321492
TCONS_00321704
TCONS_00321729
TCONS_00322394
TCONS_00322825
TCONS_00323480
TCONS_00323830
TCONS_00324090
TCONS_00325820
TCONS_00326037
TCONS_00326483
TCONS_00326578
TCONS_00326579
TCONS_00326628
TCONS_00326892
TCONS_00326964
TCONS_00326984
TCONS_00326986
TCONS_00327040
TCONS_00327445
TCONS_00327521
TCONS_00327570
TCONS_00327573
TCONS_00327615
TCONS_00328482
TCONS_00329065
TCONS_00329117
TCONS_00329495
TCONS_00329769
TCONS_00329937
TCONS_00330142
TCONS_00330316
TCONS_00330961
TCONS_00331135
TCONS_00331402
TCONS_00331739
TCONS_00331839
TCONS_00332051
TCONS_00332143
TCONS_00332236
TCONS_00332340
TCONS_00332358
TCONS_00332591
TCONS_00332835
TCONS_00332886
TCONS_00333082
TCONS_00333859
TCONS_00333874
TCONS_00333917
TCONS_00334576
TCONS_00334578
TCONS_00335001
TCONS_00335080
TCONS_00335253
TCONS_00335666
TCONS_00335972
TCONS_00336029
TCONS_00336211
TCONS_00336263
TCONS_00336278
TCONS_00337202
TCONS_00337307
TCONS_00337382
TCONS_00337635
TCONS_00337637
TCONS_00337643
TCONS_00338018
TCONS_00338037
TCONS_00338160
TCONS_00338169
TCONS_00338183
TCONS_00338885
TCONS_00338952
TCONS_00338999
TCONS_00339024
TCONS_00339606
TCONS_00339607
TCONS_00340768
TCONS_00340901
TCONS_00341462
TCONS_00342065
TCONS_00342208
TCONS_00342367
TCONS_00342404
TCONS_00342796
TCONS_00343007
TCONS_00343141
TCONS_00343142
TCONS_00343304
TCONS_00343346
TCONS_00343658
TCONS_00343987
TCONS_00344202
TCONS_00345461
TCONS_00345464
TCONS_00346248
TCONS_00346551
TCONS_00346580
TCONS_00347161
TCONS_00347318
TCONS_00348123
TCONS_00348420
TCONS_00348661
TCONS_00348884
TCONS_00349047
TCONS_00349294
TCONS_00349760
TCONS_00349940
TCONS_00350104
TCONS_00350107
TCONS_00350221
TCONS_00350530
TCONS_00350822
TCONS_00350959
TCONS_00351165
TCONS_00351976
TCONS_00352452
TCONS_00352544
TCONS_00353007
TCONS_00353255
TCONS_00353489
TCONS_00353609
TCONS_00353778
TCONS_00353779
TCONS_00353804
TCONS_00353857
TCONS_00354033
TCONS_00354380
TCONS_00354385
TCONS_00354428
TCONS_00354458
TCONS_00354498
TCONS_00355460
TCONS_00355635
TCONS_00355710
TCONS_00355997
TCONS_00356073
TCONS_00356401
TCONS_00356475
TCONS_00356610
TCONS_00356951
TCONS_00357035
TCONS_00357140
TCONS_00357302
TCONS_00357321
TCONS_00357343
TCONS_00357604
TCONS_00357609
TCONS_00357610
TCONS_00358382
TCONS_00358422
TCONS_00358660
TCONS_00358928
TCONS_00359098
TCONS_00359117
TCONS_00359401
TCONS_00359886
TCONS_00359887
TCONS_00360039
TCONS_00360230
TCONS_00360259
TCONS_00360321
TCONS_00360401
TCONS_00360410
TCONS_00360497
TCONS_00360678
TCONS_00116788

## Sheet: Table S3B
Table S3B Nodulin-nonregulated lncRNAs,related to Figure 2.
ID	C	R_C	L	R_L	R	R_R
TCONS_00277264	0.986131	0.986131	0.986131	0.986131	0.986131	0.986131
TCONS_00016817	0.984878	0.984878	0.984878	0.984878	0.984878	0.984878
TCONS_00270541	0.983651	0.983651	0.983651	0.983651	0.983651	0.983651
TCONS_00100580	0.983286	0.983286	0.983286	0.983286	0.983286	0.983286
TCONS_00342823	0.976598	0.976598	0.976598	0.976598	0.976598	0.976598
TCONS_00161157	0.975409	0.975409	0.975409	0.975409	0.975409	0.975409
TCONS_00023614	0.975224	0.975224	0.975224	0.975224	0.975224	0.975224
TCONS_00014470	0.974791	0.974791	0.974791	0.974791	0.974791	0.974791
TCONS_00180678	0.974639	0.974639	0.974639	0.974639	0.974639	0.974639
TCONS_00246709	0.973043	0.973043	0.973043	0.973043	0.973043	0.973043
TCONS_00115648	0.972435	0.972435	0.972435	0.972435	0.972435	0.972435
TCONS_00272487	0.969738	0.969738	0.969738	0.969738	0.969738	0.969738
TCONS_00119567	0.966972	0.966972	0.966972	0.966972	0.966972	0.966972
TCONS_00164359	0.964177	0.964177	0.964177	0.964177	0.964177	0.964177
TCONS_00005499	0.962872	0.962872	0.962872	0.962872	0.962872	0.962872
TCONS_00346892	0.961808	0.961808	0.961808	0.961808	0.961808	0.961808
TCONS_00351967	0.961427	0.961427	0.961427	0.961427	0.961427	0.961427
TCONS_00233541	0.955556	0.955556	0.955556	0.955556	0.955556	0.955556
TCONS_00038702	0.955179	0.955179	0.955179	0.955179	0.955179	0.955179
TCONS_00219720	0.953372	0.953372	0.953372	0.953372	0.953372	0.953372
TCONS_00073798	0.951838	0.951838	0.951838	0.951838	0.951838	0.951838
TCONS_00185723	0.951229	0.951229	0.951229	0.951229	0.951229	0.951229
TCONS_00068815	0.947994	0.947994	0.947994	0.947994	0.947994	0.947994
TCONS_00213237	0.944326	0.944326	0.944326	0.944326	0.944326	0.944326
TCONS_00047144	0.94344	0.94344	0.94344	0.94344	0.94344	0.94344
TCONS_00020657	0.942839	0.942839	0.942839	0.942839	0.942839	0.942839
TCONS_00198350	0.942226	0.942226	0.942226	0.942226	0.942226	0.942226
TCONS_00187157	0.941778	0.941778	0.941778	0.941778	0.941778	0.941778
TCONS_00208101	0.941767	0.941767	0.941767	0.941767	0.941767	0.941767
TCONS_00100387	0.941554	0.941554	0.941554	0.941554	0.941554	0.941554
TCONS_00237866	0.94048	0.94048	0.94048	0.94048	0.94048	0.94048
TCONS_00357136	0.940382	0.940382	0.940382	0.940382	0.940382	0.940382
TCONS_00032699	0.940012	0.940012	0.940012	0.940012	0.940012	0.940012
TCONS_00168372	0.939202	0.939202	0.939202	0.939202	0.939202	0.939202
TCONS_00308845	0.937461	0.937461	0.937461	0.937461	0.937461	0.937461
TCONS_00076929	0.936778	0.936778	0.936778	0.936778	0.936778	0.936778
TCONS_00015068	0.935913	0.935913	0.935913	0.935913	0.935913	0.935913
TCONS_00253997	0.934402	0.934402	0.934402	0.934402	0.934402	0.934402
TCONS_00222297	0.934238	0.934238	0.934238	0.934238	0.934238	0.934238
TCONS_00144243	0.933407	0.933407	0.933407	0.933407	0.933407	0.933407
TCONS_00270543	0.929014	0.929014	0.929014	0.929014	0.929014	0.929014
TCONS_00270542	0.928349	0.928349	0.928349	0.928349	0.928349	0.928349
TCONS_00303440	0.927735	0.927735	0.927735	0.927735	0.927735	0.927735
TCONS_00120919	0.925945	0.925945	0.925945	0.925945	0.925945	0.925945
TCONS_00109580	0.925131	0.925131	0.925131	0.925131	0.925131	0.925131
TCONS_00218481	0.923838	0.923838	0.923838	0.923838	0.923838	0.923838
TCONS_00022196	0.921115	0.921115	0.921115	0.921115	0.921115	0.921115
TCONS_00271159	0.919821	0.919821	0.919821	0.919821	0.919821	0.919821
TCONS_00016316	0.918744	0.918744	0.918744	0.918744	0.918744	0.918744
TCONS_00219472	0.917945	0.917945	0.917945	0.917945	0.917945	0.917945
TCONS_00200189	0.914692	0.914692	0.914692	0.914692	0.914692	0.914692
TCONS_00326060	0.913594	0.913594	0.913594	0.913594	0.913594	0.913594
TCONS_00178113	0.913195	0.913195	0.913195	0.913195	0.913195	0.913195
TCONS_00212944	0.913113	0.913113	0.913113	0.913113	0.913113	0.913113
TCONS_00136485	0.912014	0.912014	0.912014	0.912014	0.912014	0.912014
TCONS_00281894	0.909212	0.909212	0.909212	0.909212	0.909212	0.909212
TCONS_00314839	0.908777	0.908777	0.908777	0.908777	0.908777	0.908777
TCONS_00175284	0.907332	0.907332	0.907332	0.907332	0.907332	0.907332
TCONS_00117829	0.907064	0.907064	0.907064	0.907064	0.907064	0.907064
TCONS_00335196	0.906354	0.906354	0.906354	0.906354	0.906354	0.906354
TCONS_00070145	0.904527	0.904527	0.904527	0.904527	0.904527	0.904527
TCONS_00169750	0.902171	0.902171	0.902171	0.902171	0.902171	0.902171
TCONS_00049978	0.900943	0.900943	0.900943	0.900943	0.900943	0.900943
TCONS_00298285	0.900614	0.900614	0.900614	0.900614	0.900614	0.900614
TCONS_00010278	0.900463	0.900463	0.900463	0.900463	0.900463	0.900463
TCONS_00095722	0.898536	0.898536	0.898536	0.898536	0.898536	0.898536
TCONS_00135985	0.897343	0.897343	0.897343	0.897343	0.897343	0.897343
TCONS_00258165	0.896038	0.896038	0.896038	0.896038	0.896038	0.896038
TCONS_00262276	0.895746	0.895746	0.895746	0.895746	0.895746	0.895746
TCONS_00192231	0.894454	0.894454	0.894454	0.894454	0.894454	0.894454
TCONS_00295620	0.894446	0.894446	0.894446	0.894446	0.894446	0.894446
TCONS_00025168	0.894397	0.894397	0.894397	0.894397	0.894397	0.894397
TCONS_00228849	0.891876	0.891876	0.891876	0.891876	0.891876	0.891876
TCONS_00295272	0.891775	0.891775	0.891775	0.891775	0.891775	0.891775
TCONS_00297885	0.881458	0.881458	0.881458	0.881458	0.881458	0.881458
TCONS_00104102	0.881363	0.881363	0.881363	0.881363	0.881363	0.881363
TCONS_00311967	0.880337	0.880337	0.880337	0.880337	0.880337	0.880337
TCONS_00060928	0.87882	0.87882	0.87882	0.87882	0.87882	0.87882
TCONS_00068466	0.878591	0.878591	0.878591	0.878591	0.878591	0.878591
TCONS_00111206	0.877367	0.877367	0.877367	0.877367	0.877367	0.877367
TCONS_00035371	0.873883	0.873883	0.873883	0.873883	0.873883	0.873883
TCONS_00249923	0.873767	0.873767	0.873767	0.873767	0.873767	0.873767
TCONS_00195649	0.873228	0.873228	0.873228	0.873228	0.873228	0.873228
TCONS_00140562	0.869448	0.869448	0.869448	0.869448	0.869448	0.869448
TCONS_00332689	0.86553	0.86553	0.86553	0.86553	0.86553	0.86553
TCONS_00322040	0.863055	0.863055	0.863055	0.863055	0.863055	0.863055
TCONS_00359782	0.86231	0.86231	0.86231	0.86231	0.86231	0.86231
TCONS_00330299	0.860555	0.860555	0.860555	0.860555	0.860555	0.860555
TCONS_00126333	0.859453	0.859453	0.859453	0.859453	0.859453	0.859453
TCONS_00243807	0.858829	0.858829	0.858829	0.858829	0.858829	0.858829
TCONS_00360322	0.857188	0.857188	0.857188	0.857188	0.857188	0.857188
TCONS_00342711	0.854779	0.854779	0.854779	0.854779	0.854779	0.854779
TCONS_00128357	0.854006	0.854006	0.854006	0.854006	0.854006	0.854006
TCONS_00243883	0.853129	0.853129	0.853129	0.853129	0.853129	0.853129
TCONS_00165747	0.851807	0.851807	0.851807	0.851807	0.851807	0.851807
TCONS_00182186	0.850728	0.850728	0.850728	0.850728	0.850728	0.850728
TCONS_00145039	0.847872	0.847872	0.847872	0.847872	0.847872	0.847872
TCONS_00080514	0.846666	0.846666	0.846666	0.846666	0.846666	0.846666
TCONS_00030237	0.846076	0.846076	0.846076	0.846076	0.846076	0.846076
TCONS_00080835	0.844437	0.844437	0.844437	0.844437	0.844437	0.844437
TCONS_00041120	0.844408	0.844408	0.844408	0.844408	0.844408	0.844408
TCONS_00167538	0.843715	0.843715	0.843715	0.843715	0.843715	0.843715
TCONS_00285862	0.84279	0.84279	0.84279	0.84279	0.84279	0.84279
TCONS_00310325	0.842302	0.842302	0.842302	0.842302	0.842302	0.842302
TCONS_00076738	0.841384	0.841384	0.841384	0.841384	0.841384	0.841384
TCONS_00259740	0.839398	0.839398	0.839398	0.839398	0.839398	0.839398
TCONS_00168844	0.839396	0.839396	0.839396	0.839396	0.839396	0.839396
TCONS_00135542	0.839226	0.839226	0.839226	0.839226	0.839226	0.839226
TCONS_00212761	0.838823	0.838823	0.838823	0.838823	0.838823	0.838823
TCONS_00036187	0.836568	0.836568	0.836568	0.836568	0.836568	0.836568
TCONS_00233508	0.835924	0.835924	0.835924	0.835924	0.835924	0.835924
TCONS_00003879	0.835266	0.835266	0.835266	0.835266	0.835266	0.835266
TCONS_00331925	0.834073	0.834073	0.834073	0.834073	0.834073	0.834073
TCONS_00096034	0.833947	0.833947	0.833947	0.833947	0.833947	0.833947
TCONS_00037389	0.829229	0.829229	0.829229	0.829229	0.829229	0.829229
TCONS_00063669	0.828011	0.828011	0.828011	0.828011	0.828011	0.828011
TCONS_00316984	0.825829	0.825829	0.825829	0.825829	0.825829	0.825829
TCONS_00308620	0.824861	0.824861	0.824861	0.824861	0.824861	0.824861
TCONS_00205915	0.824445	0.824445	0.824445	0.824445	0.824445	0.824445
TCONS_00056434	0.82439	0.82439	0.82439	0.82439	0.82439	0.82439
TCONS_00045987	0.821151	0.821151	0.821151	0.821151	0.821151	0.821151
TCONS_00006634	0.816511	0.816511	0.816511	0.816511	0.816511	0.816511
TCONS_00327089	0.811648	0.811648	0.811648	0.811648	0.811648	0.811648
TCONS_00263618	0.810874	0.810874	0.810874	0.810874	0.810874	0.810874
TCONS_00358680	0.808684	0.808684	0.808684	0.808684	0.808684	0.808684
TCONS_00062004	0.800993	0.800993	0.800993	0.800993	0.800993	0.800993
TCONS_00121030	0.797047	0.797047	0.797047	0.797047	0.797047	0.797047
TCONS_00108263	0.796548	0.796548	0.796548	0.796548	0.796548	0.796548
TCONS_00313204	0.793327	0.793327	0.793327	0.793327	0.793327	0.793327
TCONS_00109439	0.792928	0.792928	0.792928	0.792928	0.792928	0.792928
TCONS_00127329	0.791798	0.791798	0.791798	0.791798	0.791798	0.791798
TCONS_00358009	0.788558	0.788558	0.788558	0.788558	0.788558	0.788558
TCONS_00360388	0.787417	0.787417	0.787417	0.787417	0.787417	0.787417
TCONS_00062856	0.786915	0.786915	0.786915	0.786915	0.786915	0.786915
TCONS_00219571	0.786903	0.786903	0.786903	0.786903	0.786903	0.786903
TCONS_00029986	0.786594	0.786594	0.786594	0.786594	0.786594	0.786594
TCONS_00129580	0.784378	0.784378	0.784378	0.784378	0.784378	0.784378
TCONS_00178536	0.783838	0.783838	0.783838	0.783838	0.783838	0.783838
TCONS_00220625	0.782028	0.782028	0.782028	0.782028	0.782028	0.782028
TCONS_00161367	0.781798	0.781798	0.781798	0.781798	0.781798	0.781798
TCONS_00312759	0.7806	0.7806	0.7806	0.7806	0.7806	0.7806
TCONS_00105724	0.777909	0.777909	0.777909	0.777909	0.777909	0.777909
TCONS_00343018	0.775697	0.775697	0.775697	0.775697	0.775697	0.775697
TCONS_00004152	0.771472	0.771472	0.771472	0.771472	0.771472	0.771472
TCONS_00312560	0.771337	0.771337	0.771337	0.771337	0.771337	0.771337
TCONS_00347957	0.770702	0.770702	0.770702	0.770702	0.770702	0.770702
TCONS_00356722	0.769816	0.769816	0.769816	0.769816	0.769816	0.769816
TCONS_00153017	0.76975	0.76975	0.76975	0.76975	0.76975	0.76975
TCONS_00153972	0.766657	0.766657	0.766657	0.766657	0.766657	0.766657
TCONS_00277282	0.762807	0.762807	0.762807	0.762807	0.762807	0.762807
TCONS_00094187	0.761472	0.761472	0.761472	0.761472	0.761472	0.761472
TCONS_00072807	0.759578	0.759578	0.759578	0.759578	0.759578	0.759578
TCONS_00239017	0.757904	0.757904	0.757904	0.757904	0.757904	0.757904
TCONS_00087246	0.75721	0.75721	0.75721	0.75721	0.75721	0.75721
TCONS_00325650	0.756075	0.756075	0.756075	0.756075	0.756075	0.756075
TCONS_00109780	0.754999	0.754999	0.754999	0.754999	0.754999	0.754999
TCONS_00149420	0.753968	0.753968	0.753968	0.753968	0.753968	0.753968
TCONS_00043697	0.751017	0.751017	0.751017	0.751017	0.751017	0.751017
TCONS_00104399	0.749962	0.749962	0.749962	0.749962	0.749962	0.749962
TCONS_00200575	0.746186	0.746186	0.746186	0.746186	0.746186	0.746186
TCONS_00207289	0.744191	0.744191	0.744191	0.744191	0.744191	0.744191
TCONS_00010913	0.743616	0.743616	0.743616	0.743616	0.743616	0.743616
TCONS_00077629	0.743548	0.743548	0.743548	0.743548	0.743548	0.743548
TCONS_00252547	0.73982	0.73982	0.73982	0.73982	0.73982	0.73982
TCONS_00244008	0.73957	0.73957	0.73957	0.73957	0.73957	0.73957
TCONS_00239045	0.739127	0.739127	0.739127	0.739127	0.739127	0.739127
TCONS_00141332	0.738016	0.738016	0.738016	0.738016	0.738016	0.738016
TCONS_00204511	0.737582	0.737582	0.737582	0.737582	0.737582	0.737582
TCONS_00102152	0.73698	0.73698	0.73698	0.73698	0.73698	0.73698
TCONS_00209298	0.736125	0.736125	0.736125	0.736125	0.736125	0.736125
TCONS_00233259	0.736	0.736	0.736	0.736	0.736	0.736
TCONS_00148518	0.733727	0.733727	0.733727	0.733727	0.733727	0.733727
TCONS_00114150	0.732492	0.732492	0.732492	0.732492	0.732492	0.732492
TCONS_00228524	0.726949	0.726949	0.726949	0.726949	0.726949	0.726949
TCONS_00041351	0.726228	0.726228	0.726228	0.726228	0.726228	0.726228
TCONS_00319430	0.725156	0.725156	0.725156	0.725156	0.725156	0.725156
TCONS_00013282	0.724553	0.724553	0.724553	0.724553	0.724553	0.724553
TCONS_00036182	0.724539	0.724539	0.724539	0.724539	0.724539	0.724539
TCONS_00079832	0.724303	0.724303	0.724303	0.724303	0.724303	0.724303
TCONS_00260368	0.722136	0.722136	0.722136	0.722136	0.722136	0.722136
TCONS_00118399	0.720759	0.720759	0.720759	0.720759	0.720759	0.720759
TCONS_00357247	0.72006	0.72006	0.72006	0.72006	0.72006	0.72006
TCONS_00111801	0.720015	0.720015	0.720015	0.720015	0.720015	0.720015
TCONS_00094364	0.718422	0.718422	0.718422	0.718422	0.718422	0.718422
TCONS_00069633	0.718376	0.718376	0.718376	0.718376	0.718376	0.718376
TCONS_00335373	0.716494	0.716494	0.716494	0.716494	0.716494	0.716494
TCONS_00068703	0.71598	0.71598	0.71598	0.71598	0.71598	0.71598
TCONS_00138621	0.714879	0.714879	0.714879	0.714879	0.714879	0.714879
TCONS_00310329	0.714424	0.714424	0.714424	0.714424	0.714424	0.714424
TCONS_00288995	0.711137	0.711137	0.711137	0.711137	0.711137	0.711137
TCONS_00201959	0.711089	0.711089	0.711089	0.711089	0.711089	0.711089
TCONS_00097388	0.710653	0.710653	0.710653	0.710653	0.710653	0.710653
TCONS_00044483	0.707931	0.707931	0.707931	0.707931	0.707931	0.707931
TCONS_00066548	0.707697	0.707697	0.707697	0.707697	0.707697	0.707697
TCONS_00349185	0.707155	0.707155	0.707155	0.707155	0.707155	0.707155
TCONS_00319667	0.703243	0.703243	0.703243	0.703243	0.703243	0.703243
TCONS_00139300	0.697152	0.697152	0.697152	0.697152	0.697152	0.697152
TCONS_00215635	0.695616	0.695616	0.695616	0.695616	0.695616	0.695616
TCONS_00343269	0.691393	0.691393	0.691393	0.691393	0.691393	0.691393
TCONS_00297274	0.691287	0.691287	0.691287	0.691287	0.691287	0.691287
TCONS_00231373	0.687466	0.687466	0.687466	0.687466	0.687466	0.687466
TCONS_00304095	0.684729	0.684729	0.684729	0.684729	0.684729	0.684729
TCONS_00196299	0.683617	0.683617	0.683617	0.683617	0.683617	0.683617
TCONS_00139287	0.683615	0.683615	0.683615	0.683615	0.683615	0.683615
TCONS_00090527	0.678424	0.678424	0.678424	0.678424	0.678424	0.678424
TCONS_00030395	0.677302	0.677302	0.677302	0.677302	0.677302	0.677302
TCONS_00116887	0.675525	0.675525	0.675525	0.675525	0.675525	0.675525
TCONS_00295671	0.672349	0.672349	0.672349	0.672349	0.672349	0.672349
TCONS_00153770	0.67201	0.67201	0.67201	0.67201	0.67201	0.67201
TCONS_00211001	0.671159	0.671159	0.671159	0.671159	0.671159	0.671159
TCONS_00310240	0.671086	0.671086	0.671086	0.671086	0.671086	0.671086
TCONS_00272865	0.670556	0.670556	0.670556	0.670556	0.670556	0.670556
TCONS_00311485	0.670465	0.670465	0.670465	0.670465	0.670465	0.670465
TCONS_00004793	0.667884	0.667884	0.667884	0.667884	0.667884	0.667884
TCONS_00045922	0.666663	0.666663	0.666663	0.666663	0.666663	0.666663
TCONS_00238234	0.664431	0.664431	0.664431	0.664431	0.664431	0.664431
TCONS_00176353	0.663838	0.663838	0.663838	0.663838	0.663838	0.663838
TCONS_00319814	0.663724	0.663724	0.663724	0.663724	0.663724	0.663724
TCONS_00066245	0.660444	0.660444	0.660444	0.660444	0.660444	0.660444
TCONS_00357940	0.660073	0.660073	0.660073	0.660073	0.660073	0.660073
TCONS_00065082	0.660049	0.660049	0.660049	0.660049	0.660049	0.660049
TCONS_00222298	0.659979	0.659979	0.659979	0.659979	0.659979	0.659979
TCONS_00171935	0.659253	0.659253	0.659253	0.659253	0.659253	0.659253
TCONS_00002679	0.657486	0.657486	0.657486	0.657486	0.657486	0.657486
TCONS_00211604	0.654624	0.654624	0.654624	0.654624	0.654624	0.654624
TCONS_00215524	0.654495	0.654495	0.654495	0.654495	0.654495	0.654495
TCONS_00337317	0.653837	0.653837	0.653837	0.653837	0.653837	0.653837
TCONS_00151211	0.653645	0.653645	0.653645	0.653645	0.653645	0.653645
TCONS_00049660	0.652954	0.652954	0.652954	0.652954	0.652954	0.652954
TCONS_00326443	0.652741	0.652741	0.652741	0.652741	0.652741	0.652741
TCONS_00121252	0.652676	0.652676	0.652676	0.652676	0.652676	0.652676
TCONS_00256118	0.651012	0.651012	0.651012	0.651012	0.651012	0.651012
TCONS_00068188	0.650359	0.650359	0.650359	0.650359	0.650359	0.650359
TCONS_00050814	0.649345	0.649345	0.649345	0.649345	0.649345	0.649345
TCONS_00211694	0.648684	0.648684	0.648684	0.648684	0.648684	0.648684
TCONS_00018672	0.646962	0.646962	0.646962	0.646962	0.646962	0.646962
TCONS_00239038	0.646563	0.646563	0.646563	0.646563	0.646563	0.646563
TCONS_00247970	0.646447	0.646447	0.646447	0.646447	0.646447	0.646447
TCONS_00062827	0.644802	0.644802	0.644802	0.644802	0.644802	0.644802
TCONS_00063588	0.641	0.641	0.641	0.641	0.641	0.641
TCONS_00258269	0.640602	0.640602	0.640602	0.640602	0.640602	0.640602
TCONS_00064069	0.640399	0.640399	0.640399	0.640399	0.640399	0.640399
TCONS_00172537	0.638703	0.638703	0.638703	0.638703	0.638703	0.638703
TCONS_00158494	0.638233	0.638233	0.638233	0.638233	0.638233	0.638233
TCONS_00081974	0.637126	0.637126	0.637126	0.637126	0.637126	0.637126
TCONS_00242256	0.636282	0.636282	0.636282	0.636282	0.636282	0.636282
TCONS_00070611	0.635646	0.635646	0.635646	0.635646	0.635646	0.635646
TCONS_00281000	0.634752	0.634752	0.634752	0.634752	0.634752	0.634752
TCONS_00279234	0.63438	0.63438	0.63438	0.63438	0.63438	0.63438
TCONS_00280996	0.63435	0.63435	0.63435	0.63435	0.63435	0.63435
TCONS_00244594	0.63172	0.63172	0.63172	0.63172	0.63172	0.63172
TCONS_00001806	0.630198	0.630198	0.630198	0.630198	0.630198	0.630198
TCONS_00215406	0.628451	0.628451	0.628451	0.628451	0.628451	0.628451
TCONS_00234406	0.624754	0.624754	0.624754	0.624754	0.624754	0.624754
TCONS_00132830	0.623841	0.623841	0.623841	0.623841	0.623841	0.623841
TCONS_00030393	0.623419	0.623419	0.623419	0.623419	0.623419	0.623419
TCONS_00131158	0.622417	0.622417	0.622417	0.622417	0.622417	0.622417
TCONS_00020861	0.620737	0.620737	0.620737	0.620737	0.620737	0.620737
TCONS_00074937	0.619905	0.619905	0.619905	0.619905	0.619905	0.619905
TCONS_00048766	0.619241	0.619241	0.619241	0.619241	0.619241	0.619241
TCONS_00205487	0.619097	0.619097	0.619097	0.619097	0.619097	0.619097
TCONS_00299384	0.617889	0.617889	0.617889	0.617889	0.617889	0.617889
TCONS_00141723	0.617164	0.617164	0.617164	0.617164	0.617164	0.617164
TCONS_00279235	0.615	0.615	0.615	0.615	0.615	0.615
TCONS_00087688	0.614525	0.614525	0.614525	0.614525	0.614525	0.614525
TCONS_00327818	0.613937	0.613937	0.613937	0.613937	0.613937	0.613937
TCONS_00005167	0.61297	0.61297	0.61297	0.61297	0.61297	0.61297
TCONS_00263130	0.611794	0.611794	0.611794	0.611794	0.611794	0.611794
TCONS_00208616	0.610123	0.610123	0.610123	0.610123	0.610123	0.610123
TCONS_00265449	0.609658	0.609658	0.609658	0.609658	0.609658	0.609658
TCONS_00193163	0.609537	0.609537	0.609537	0.609537	0.609537	0.609537
TCONS_00297202	0.607713	0.607713	0.607713	0.607713	0.607713	0.607713
TCONS_00000590	0.606825	0.606825	0.606825	0.606825	0.606825	0.606825
TCONS_00168835	0.606402	0.606402	0.606402	0.606402	0.606402	0.606402
TCONS_00174365	0.606019	0.606019	0.606019	0.606019	0.606019	0.606019
TCONS_00073841	0.605985	0.605985	0.605985	0.605985	0.605985	0.605985
TCONS_00301054	0.604971	0.604971	0.604971	0.604971	0.604971	0.604971
TCONS_00343266	0.603427	0.603427	0.603427	0.603427	0.603427	0.603427
TCONS_00124029	0.601055	0.601055	0.601055	0.601055	0.601055	0.601055
TCONS_00020859	0.600462	0.600462	0.600462	0.600462	0.600462	0.600462
TCONS_00335741	0.599816	0.599816	0.599816	0.599816	0.599816	0.599816
TCONS_00294335	0.598528	0.598528	0.598528	0.598528	0.598528	0.598528
TCONS_00134301	0.597007	0.597007	0.597007	0.597007	0.597007	0.597007
TCONS_00231384	0.596182	0.596182	0.596182	0.596182	0.596182	0.596182
TCONS_00187298	0.594703	0.594703	0.594703	0.594703	0.594703	0.594703
TCONS_00137780	0.5938	0.5938	0.5938	0.5938	0.5938	0.5938
TCONS_00006704	0.593679	0.593679	0.593679	0.593679	0.593679	0.593679
TCONS_00062231	0.592341	0.592341	0.592341	0.592341	0.592341	0.592341
TCONS_00242028	0.591912	0.591912	0.591912	0.591912	0.591912	0.591912
TCONS_00065966	0.59189	0.59189	0.59189	0.59189	0.59189	0.59189
TCONS_00133367	0.590576	0.590576	0.590576	0.590576	0.590576	0.590576
TCONS_00087373	0.58916	0.58916	0.58916	0.58916	0.58916	0.58916
TCONS_00127563	0.588049	0.588049	0.588049	0.588049	0.588049	0.588049
TCONS_00263605	0.587437	0.587437	0.587437	0.587437	0.587437	0.587437
TCONS_00124030	0.586067	0.586067	0.586067	0.586067	0.586067	0.586067
TCONS_00143895	0.585817	0.585817	0.585817	0.585817	0.585817	0.585817
TCONS_00149313	0.584914	0.584914	0.584914	0.584914	0.584914	0.584914
TCONS_00316774	0.584732	0.584732	0.584732	0.584732	0.584732	0.584732
TCONS_00356466	0.583285	0.583285	0.583285	0.583285	0.583285	0.583285
TCONS_00253202	0.58143	0.58143	0.58143	0.58143	0.58143	0.58143
TCONS_00201289	0.579394	0.579394	0.579394	0.579394	0.579394	0.579394
TCONS_00159559	0.577905	0.577905	0.577905	0.577905	0.577905	0.577905
TCONS_00012846	0.576019	0.576019	0.576019	0.576019	0.576019	0.576019
TCONS_00004881	0.575599	0.575599	0.575599	0.575599	0.575599	0.575599
TCONS_00240635	0.575219	0.575219	0.575219	0.575219	0.575219	0.575219
TCONS_00185996	0.574206	0.574206	0.574206	0.574206	0.574206	0.574206
TCONS_00035890	0.573654	0.573654	0.573654	0.573654	0.573654	0.573654
TCONS_00004868	0.570633	0.570633	0.570633	0.570633	0.570633	0.570633
TCONS_00255443	0.570467	0.570467	0.570467	0.570467	0.570467	0.570467
TCONS_00159512	0.569947	0.569947	0.569947	0.569947	0.569947	0.569947
TCONS_00019689	0.569554	0.569554	0.569554	0.569554	0.569554	0.569554
TCONS_00176691	0.56551	0.56551	0.56551	0.56551	0.56551	0.56551
TCONS_00140561	0.564972	0.564972	0.564972	0.564972	0.564972	0.564972
TCONS_00263649	0.564233	0.564233	0.564233	0.564233	0.564233	0.564233
TCONS_00314234	0.562805	0.562805	0.562805	0.562805	0.562805	0.562805
TCONS_00032349	0.562169	0.562169	0.562169	0.562169	0.562169	0.562169
TCONS_00359967	0.561969	0.561969	0.561969	0.561969	0.561969	0.561969
TCONS_00034084	0.561866	0.561866	0.561866	0.561866	0.561866	0.561866
TCONS_00243743	0.561669	0.561669	0.561669	0.561669	0.561669	0.561669
TCONS_00182150	0.56133	0.56133	0.56133	0.56133	0.56133	0.56133
TCONS_00103717	0.560586	0.560586	0.560586	0.560586	0.560586	0.560586
TCONS_00210521	0.560357	0.560357	0.560357	0.560357	0.560357	0.560357
TCONS_00003079	0.55965	0.55965	0.55965	0.55965	0.55965	0.55965
TCONS_00130106	0.559627	0.559627	0.559627	0.559627	0.559627	0.559627
TCONS_00314394	0.559531	0.559531	0.559531	0.559531	0.559531	0.559531
TCONS_00165645	0.559171	0.559171	0.559171	0.559171	0.559171	0.559171
TCONS_00148302	0.557049	0.557049	0.557049	0.557049	0.557049	0.557049
TCONS_00034059	0.556633	0.556633	0.556633	0.556633	0.556633	0.556633
TCONS_00148935	0.556419	0.556419	0.556419	0.556419	0.556419	0.556419
TCONS_00333133	0.55589	0.55589	0.55589	0.55589	0.55589	0.55589
TCONS_00254229	0.554824	0.554824	0.554824	0.554824	0.554824	0.554824
TCONS_00152128	0.554384	0.554384	0.554384	0.554384	0.554384	0.554384
TCONS_00040967	0.552068	0.552068	0.552068	0.552068	0.552068	0.552068
TCONS_00349286	0.55149	0.55149	0.55149	0.55149	0.55149	0.55149
TCONS_00144248	0.549902	0.549902	0.549902	0.549902	0.549902	0.549902
TCONS_00017273	0.548725	0.548725	0.548725	0.548725	0.548725	0.548725
TCONS_00179147	0.548503	0.548503	0.548503	0.548503	0.548503	0.548503
TCONS_00193942	0.548495	0.548495	0.548495	0.548495	0.548495	0.548495
TCONS_00226617	0.548247	0.548247	0.548247	0.548247	0.548247	0.548247
TCONS_00307538	0.547796	0.547796	0.547796	0.547796	0.547796	0.547796
TCONS_00133288	0.54528	0.54528	0.54528	0.54528	0.54528	0.54528
TCONS_00249998	0.544871	0.544871	0.544871	0.544871	0.544871	0.544871
TCONS_00010640	0.544458	0.544458	0.544458	0.544458	0.544458	0.544458
TCONS_00025510	0.54339	0.54339	0.54339	0.54339	0.54339	0.54339
TCONS_00074320	0.543372	0.543372	0.543372	0.543372	0.543372	0.543372
TCONS_00136005	0.543162	0.543162	0.543162	0.543162	0.543162	0.543162
TCONS_00051447	0.542847	0.542847	0.542847	0.542847	0.542847	0.542847
TCONS_00279983	0.542646	0.542646	0.542646	0.542646	0.542646	0.542646
TCONS_00152312	0.542556	0.542556	0.542556	0.542556	0.542556	0.542556
TCONS_00098281	0.541604	0.541604	0.541604	0.541604	0.541604	0.541604
TCONS_00229186	0.541512	0.541512	0.541512	0.541512	0.541512	0.541512
TCONS_00357682	0.541397	0.541397	0.541397	0.541397	0.541397	0.541397
TCONS_00077908	0.541197	0.541197	0.541197	0.541197	0.541197	0.541197
TCONS_00231387	0.537276	0.537276	0.537276	0.537276	0.537276	0.537276
TCONS_00156178	0.537035	0.537035	0.537035	0.537035	0.537035	0.537035
TCONS_00299112	0.536273	0.536273	0.536273	0.536273	0.536273	0.536273
TCONS_00314510	0.533251	0.533251	0.533251	0.533251	0.533251	0.533251
TCONS_00009990	0.533204	0.533204	0.533204	0.533204	0.533204	0.533204
TCONS_00353997	0.533049	0.533049	0.533049	0.533049	0.533049	0.533049
TCONS_00265523	0.532043	0.532043	0.532043	0.532043	0.532043	0.532043
TCONS_00075784	0.531879	0.531879	0.531879	0.531879	0.531879	0.531879
TCONS_00144253	0.530566	0.530566	0.530566	0.530566	0.530566	0.530566
TCONS_00149684	0.530289	0.530289	0.530289	0.530289	0.530289	0.530289
TCONS_00074839	0.52718	0.52718	0.52718	0.52718	0.52718	0.52718
TCONS_00317386	0.52602	0.52602	0.52602	0.52602	0.52602	0.52602
TCONS_00195816	0.525983	0.525983	0.525983	0.525983	0.525983	0.525983
TCONS_00253207	0.522156	0.522156	0.522156	0.522156	0.522156	0.522156
TCONS_00253211	0.521765	0.521765	0.521765	0.521765	0.521765	0.521765
TCONS_00024287	0.520809	0.520809	0.520809	0.520809	0.520809	0.520809
TCONS_00243327	0.519018	0.519018	0.519018	0.519018	0.519018	0.519018
TCONS_00271158	0.51876	0.51876	0.51876	0.51876	0.51876	0.51876
TCONS_00191735	0.518426	0.518426	0.518426	0.518426	0.518426	0.518426
TCONS_00273026	0.517691	0.517691	0.517691	0.517691	0.517691	0.517691
TCONS_00159017	0.517487	0.517487	0.517487	0.517487	0.517487	0.517487
TCONS_00043495	0.516971	0.516971	0.516971	0.516971	0.516971	0.516971
TCONS_00185213	0.51517	0.51517	0.51517	0.51517	0.51517	0.51517
TCONS_00207187	0.5151	0.5151	0.5151	0.5151	0.5151	0.5151
TCONS_00288594	0.514047	0.514047	0.514047	0.514047	0.514047	0.514047
TCONS_00071956	0.513997	0.513997	0.513997	0.513997	0.513997	0.513997
TCONS_00178383	0.513031	0.513031	0.513031	0.513031	0.513031	0.513031
TCONS_00201759	0.51285	0.51285	0.51285	0.51285	0.51285	0.51285
TCONS_00223501	0.510953	0.510953	0.510953	0.510953	0.510953	0.510953
TCONS_00358987	0.509873	0.509873	0.509873	0.509873	0.509873	0.509873
TCONS_00179310	0.509847	0.509847	0.509847	0.509847	0.509847	0.509847
TCONS_00334237	0.509193	0.509193	0.509193	0.509193	0.509193	0.509193
TCONS_00114262	0.508487	0.508487	0.508487	0.508487	0.508487	0.508487
TCONS_00291066	0.507941	0.507941	0.507941	0.507941	0.507941	0.507941
TCONS_00166767	0.507677	0.507677	0.507677	0.507677	0.507677	0.507677
TCONS_00294163	0.506141	0.506141	0.506141	0.506141	0.506141	0.506141
TCONS_00268761	0.505254	0.505254	0.505254	0.505254	0.505254	0.505254
TCONS_00150552	0.505211	0.505211	0.505211	0.505211	0.505211	0.505211
TCONS_00165054	0.504575	0.504575	0.504575	0.504575	0.504575	0.504575
TCONS_00235569	0.503374	0.503374	0.503374	0.503374	0.503374	0.503374
TCONS_00119440	0.50244	0.50244	0.50244	0.50244	0.50244	0.50244
TCONS_00333435	0.502023	0.502023	0.502023	0.502023	0.502023	0.502023
TCONS_00313844	0.501809	0.501809	0.501809	0.501809	0.501809	0.501809
TCONS_00065979	0.499464	0.499464	0.499464	0.499464	0.499464	0.499464
TCONS_00078147	0.498281	0.498281	0.498281	0.498281	0.498281	0.498281
TCONS_00165646	0.497962	0.497962	0.497962	0.497962	0.497962	0.497962
TCONS_00016170	0.496823	0.496823	0.496823	0.496823	0.496823	0.496823
TCONS_00180898	0.496565	0.496565	0.496565	0.496565	0.496565	0.496565
TCONS_00227864	0.495948	0.495948	0.495948	0.495948	0.495948	0.495948
TCONS_00108358	0.495937	0.495937	0.495937	0.495937	0.495937	0.495937
TCONS_00322231	0.495574	0.495574	0.495574	0.495574	0.495574	0.495574
TCONS_00285639	0.492759	0.492759	0.492759	0.492759	0.492759	0.492759
TCONS_00168494	0.488783	0.488783	0.488783	0.488783	0.488783	0.488783
TCONS_00043449	0.488352	0.488352	0.488352	0.488352	0.488352	0.488352
TCONS_00306104	0.488264	0.488264	0.488264	0.488264	0.488264	0.488264
TCONS_00160259	0.487535	0.487535	0.487535	0.487535	0.487535	0.487535
TCONS_00188932	0.487368	0.487368	0.487368	0.487368	0.487368	0.487368
TCONS_00124922	0.486199	0.486199	0.486199	0.486199	0.486199	0.486199
TCONS_00324967	0.486041	0.486041	0.486041	0.486041	0.486041	0.486041
TCONS_00349170	0.485903	0.485903	0.485903	0.485903	0.485903	0.485903
TCONS_00285371	0.485801	0.485801	0.485801	0.485801	0.485801	0.485801
TCONS_00149238	0.48544	0.48544	0.48544	0.48544	0.48544	0.48544
TCONS_00145431	0.484001	0.484001	0.484001	0.484001	0.484001	0.484001
TCONS_00260337	0.48384	0.48384	0.48384	0.48384	0.48384	0.48384
TCONS_00181584	0.482704	0.482704	0.482704	0.482704	0.482704	0.482704
TCONS_00334276	0.48235	0.48235	0.48235	0.48235	0.48235	0.48235
TCONS_00153482	0.480957	0.480957	0.480957	0.480957	0.480957	0.480957
TCONS_00222995	0.480906	0.480906	0.480906	0.480906	0.480906	0.480906
TCONS_00007167	0.480547	0.480547	0.480547	0.480547	0.480547	0.480547
TCONS_00261538	0.480301	0.480301	0.480301	0.480301	0.480301	0.480301
TCONS_00357683	0.478305	0.478305	0.478305	0.478305	0.478305	0.478305
TCONS_00192620	0.47751	0.47751	0.47751	0.47751	0.47751	0.47751
TCONS_00274486	0.476879	0.476879	0.476879	0.476879	0.476879	0.476879
TCONS_00097880	0.476697	0.476697	0.476697	0.476697	0.476697	0.476697
TCONS_00088623	0.476612	0.476612	0.476612	0.476612	0.476612	0.476612
TCONS_00266844	0.476521	0.476521	0.476521	0.476521	0.476521	0.476521
TCONS_00123905	0.474755	0.474755	0.474755	0.474755	0.474755	0.474755
TCONS_00316502	0.474725	0.474725	0.474725	0.474725	0.474725	0.474725
TCONS_00149290	0.473216	0.473216	0.473216	0.473216	0.473216	0.473216
TCONS_00274994	0.472781	0.472781	0.472781	0.472781	0.472781	0.472781
TCONS_00179649	0.47275	0.47275	0.47275	0.47275	0.47275	0.47275
TCONS_00213239	0.471702	0.471702	0.471702	0.471702	0.471702	0.471702
TCONS_00346913	0.471357	0.471357	0.471357	0.471357	0.471357	0.471357
TCONS_00262136	0.468788	0.468788	0.468788	0.468788	0.468788	0.468788
TCONS_00205627	0.467793	0.467793	0.467793	0.467793	0.467793	0.467793
TCONS_00259231	0.467398	0.467398	0.467398	0.467398	0.467398	0.467398
TCONS_00025985	0.467263	0.467263	0.467263	0.467263	0.467263	0.467263
TCONS_00169113	0.467105	0.467105	0.467105	0.467105	0.467105	0.467105
TCONS_00179308	0.466616	0.466616	0.466616	0.466616	0.466616	0.466616
TCONS_00259568	0.466532	0.466532	0.466532	0.466532	0.466532	0.466532
TCONS_00033809	0.466218	0.466218	0.466218	0.466218	0.466218	0.466218
TCONS_00119219	0.465863	0.465863	0.465863	0.465863	0.465863	0.465863
TCONS_00290432	0.465723	0.465723	0.465723	0.465723	0.465723	0.465723
TCONS_00015157	0.465697	0.465697	0.465697	0.465697	0.465697	0.465697
TCONS_00013956	0.465576	0.465576	0.465576	0.465576	0.465576	0.465576
TCONS_00110196	0.465465	0.465465	0.465465	0.465465	0.465465	0.465465
TCONS_00032566	0.464333	0.464333	0.464333	0.464333	0.464333	0.464333
TCONS_00078146	0.464281	0.464281	0.464281	0.464281	0.464281	0.464281
TCONS_00325019	0.463707	0.463707	0.463707	0.463707	0.463707	0.463707
TCONS_00189867	0.463569	0.463569	0.463569	0.463569	0.463569	0.463569
TCONS_00220518	0.462924	0.462924	0.462924	0.462924	0.462924	0.462924
TCONS_00105042	0.462581	0.462581	0.462581	0.462581	0.462581	0.462581
TCONS_00159326	0.462457	0.462457	0.462457	0.462457	0.462457	0.462457
TCONS_00088720	0.462409	0.462409	0.462409	0.462409	0.462409	0.462409
TCONS_00357939	0.461687	0.461687	0.461687	0.461687	0.461687	0.461687
TCONS_00261085	0.461611	0.461611	0.461611	0.461611	0.461611	0.461611
TCONS_00323186	0.461104	0.461104	0.461104	0.461104	0.461104	0.461104
TCONS_00330223	0.461057	0.461057	0.461057	0.461057	0.461057	0.461057
TCONS_00068350	0.460322	0.460322	0.460322	0.460322	0.460322	0.460322
TCONS_00274250	0.459994	0.459994	0.459994	0.459994	0.459994	0.459994
TCONS_00305349	0.459871	0.459871	0.459871	0.459871	0.459871	0.459871
TCONS_00208099	0.459679	0.459679	0.459679	0.459679	0.459679	0.459679
TCONS_00161098	0.459606	0.459606	0.459606	0.459606	0.459606	0.459606
TCONS_00259673	0.459035	0.459035	0.459035	0.459035	0.459035	0.459035
TCONS_00189969	0.458906	0.458906	0.458906	0.458906	0.458906	0.458906
TCONS_00082268	0.458239	0.458239	0.458239	0.458239	0.458239	0.458239
TCONS_00009994	0.458074	0.458074	0.458074	0.458074	0.458074	0.458074
TCONS_00135234	0.457923	0.457923	0.457923	0.457923	0.457923	0.457923
TCONS_00146430	0.457635	0.457635	0.457635	0.457635	0.457635	0.457635
TCONS_00014930	0.456856	0.456856	0.456856	0.456856	0.456856	0.456856
TCONS_00068532	0.456769	0.456769	0.456769	0.456769	0.456769	0.456769
TCONS_00006631	0.456565	0.456565	0.456565	0.456565	0.456565	0.456565
TCONS_00111174	0.456454	0.456454	0.456454	0.456454	0.456454	0.456454
TCONS_00078143	0.455898	0.455898	0.455898	0.455898	0.455898	0.455898
TCONS_00110849	0.455321	0.455321	0.455321	0.455321	0.455321	0.455321
TCONS_00341199	0.454223	0.454223	0.454223	0.454223	0.454223	0.454223
TCONS_00270400	0.453836	0.453836	0.453836	0.453836	0.453836	0.453836
TCONS_00075205	0.453178	0.453178	0.453178	0.453178	0.453178	0.453178
TCONS_00156176	0.452987	0.452987	0.452987	0.452987	0.452987	0.452987
TCONS_00210643	0.452896	0.452896	0.452896	0.452896	0.452896	0.452896
TCONS_00003218	0.451158	0.451158	0.451158	0.451158	0.451158	0.451158
TCONS_00007862	0.449626	0.449626	0.449626	0.449626	0.449626	0.449626
TCONS_00112021	0.449614	0.449614	0.449614	0.449614	0.449614	0.449614
TCONS_00312256	0.449123	0.449123	0.449123	0.449123	0.449123	0.449123
TCONS_00126977	0.447631	0.447631	0.447631	0.447631	0.447631	0.447631
TCONS_00316299	0.447556	0.447556	0.447556	0.447556	0.447556	0.447556
TCONS_00109872	0.44695	0.44695	0.44695	0.44695	0.44695	0.44695
TCONS_00213121	0.446541	0.446541	0.446541	0.446541	0.446541	0.446541
TCONS_00049886	0.446449	0.446449	0.446449	0.446449	0.446449	0.446449
TCONS_00279636	0.446178	0.446178	0.446178	0.446178	0.446178	0.446178
TCONS_00001969	0.446148	0.446148	0.446148	0.446148	0.446148	0.446148
TCONS_00314596	0.445609	0.445609	0.445609	0.445609	0.445609	0.445609
TCONS_00305403	0.445557	0.445557	0.445557	0.445557	0.445557	0.445557
TCONS_00134827	0.445197	0.445197	0.445197	0.445197	0.445197	0.445197
TCONS_00047847	0.4439	0.4439	0.4439	0.4439	0.4439	0.4439
TCONS_00067071	0.443694	0.443694	0.443694	0.443694	0.443694	0.443694
TCONS_00358678	0.443586	0.443586	0.443586	0.443586	0.443586	0.443586
TCONS_00351392	0.443577	0.443577	0.443577	0.443577	0.443577	0.443577
TCONS_00354792	0.443253	0.443253	0.443253	0.443253	0.443253	0.443253
TCONS_00043249	0.44237	0.44237	0.44237	0.44237	0.44237	0.44237
TCONS_00004212	0.441604	0.441604	0.441604	0.441604	0.441604	0.441604
TCONS_00153400	0.441051	0.441051	0.441051	0.441051	0.441051	0.441051
TCONS_00346243	0.440653	0.440653	0.440653	0.440653	0.440653	0.440653
TCONS_00222340	0.440518	0.440518	0.440518	0.440518	0.440518	0.440518
TCONS_00349375	0.440094	0.440094	0.440094	0.440094	0.440094	0.440094
TCONS_00175046	0.439114	0.439114	0.439114	0.439114	0.439114	0.439114
TCONS_00145192	0.438949	0.438949	0.438949	0.438949	0.438949	0.438949
TCONS_00054029	0.438843	0.438843	0.438843	0.438843	0.438843	0.438843
TCONS_00321968	0.438727	0.438727	0.438727	0.438727	0.438727	0.438727
TCONS_00098919	0.43754	0.43754	0.43754	0.43754	0.43754	0.43754
TCONS_00054994	0.437155	0.437155	0.437155	0.437155	0.437155	0.437155
TCONS_00225232	0.437083	0.437083	0.437083	0.437083	0.437083	0.437083
TCONS_00254421	0.436844	0.436844	0.436844	0.436844	0.436844	0.436844
TCONS_00127689	0.436121	0.436121	0.436121	0.436121	0.436121	0.436121
TCONS_00221715	0.436066	0.436066	0.436066	0.436066	0.436066	0.436066
TCONS_00297023	0.434943	0.434943	0.434943	0.434943	0.434943	0.434943
TCONS_00074840	0.434884	0.434884	0.434884	0.434884	0.434884	0.434884
TCONS_00342023	0.434831	0.434831	0.434831	0.434831	0.434831	0.434831
TCONS_00138398	0.434241	0.434241	0.434241	0.434241	0.434241	0.434241
TCONS_00120385	0.432216	0.432216	0.432216	0.432216	0.432216	0.432216
TCONS_00210998	0.432202	0.432202	0.432202	0.432202	0.432202	0.432202
TCONS_00164081	0.431771	0.431771	0.431771	0.431771	0.431771	0.431771
TCONS_00129214	0.431499	0.431499	0.431499	0.431499	0.431499	0.431499
TCONS_00281765	0.431389	0.431389	0.431389	0.431389	0.431389	0.431389
TCONS_00279813	0.431343	0.431343	0.431343	0.431343	0.431343	0.431343
TCONS_00083527	0.430466	0.430466	0.430466	0.430466	0.430466	0.430466
TCONS_00298457	0.430444	0.430444	0.430444	0.430444	0.430444	0.430444
TCONS_00062831	0.429809	0.429809	0.429809	0.429809	0.429809	0.429809
TCONS_00179309	0.428456	0.428456	0.428456	0.428456	0.428456	0.428456
TCONS_00282134	0.427704	0.427704	0.427704	0.427704	0.427704	0.427704
TCONS_00175043	0.427643	0.427643	0.427643	0.427643	0.427643	0.427643
TCONS_00175892	0.42761	0.42761	0.42761	0.42761	0.42761	0.42761
TCONS_00223542	0.426936	0.426936	0.426936	0.426936	0.426936	0.426936
TCONS_00202792	0.426929	0.426929	0.426929	0.426929	0.426929	0.426929
TCONS_00286390	0.426828	0.426828	0.426828	0.426828	0.426828	0.426828
TCONS_00336934	0.426785	0.426785	0.426785	0.426785	0.426785	0.426785
TCONS_00323665	0.426659	0.426659	0.426659	0.426659	0.426659	0.426659
TCONS_00260096	0.425906	0.425906	0.425906	0.425906	0.425906	0.425906
TCONS_00213299	0.425479	0.425479	0.425479	0.425479	0.425479	0.425479
TCONS_00268360	0.425413	0.425413	0.425413	0.425413	0.425413	0.425413
TCONS_00169733	0.425371	0.425371	0.425371	0.425371	0.425371	0.425371
TCONS_00323339	0.424248	0.424248	0.424248	0.424248	0.424248	0.424248
TCONS_00312363	0.424088	0.424088	0.424088	0.424088	0.424088	0.424088
TCONS_00312249	0.423261	0.423261	0.423261	0.423261	0.423261	0.423261
TCONS_00245475	0.423152	0.423152	0.423152	0.423152	0.423152	0.423152
TCONS_00116893	0.422835	0.422835	0.422835	0.422835	0.422835	0.422835
TCONS_00224438	0.422287	0.422287	0.422287	0.422287	0.422287	0.422287
TCONS_00000308	0.421797	0.421797	0.421797	0.421797	0.421797	0.421797
TCONS_00013494	0.42137	0.42137	0.42137	0.42137	0.42137	0.42137
TCONS_00208242	0.420911	0.420911	0.420911	0.420911	0.420911	0.420911
TCONS_00053505	0.42081	0.42081	0.42081	0.42081	0.42081	0.42081
TCONS_00240343	0.420743	0.420743	0.420743	0.420743	0.420743	0.420743
TCONS_00052186	0.4199	0.4199	0.4199	0.4199	0.4199	0.4199
TCONS_00223091	0.41952	0.41952	0.41952	0.41952	0.41952	0.41952
TCONS_00279350	0.419213	0.419213	0.419213	0.419213	0.419213	0.419213
TCONS_00217071	0.419139	0.419139	0.419139	0.419139	0.419139	0.419139
TCONS_00337806	0.418898	0.418898	0.418898	0.418898	0.418898	0.418898
TCONS_00054238	0.418794	0.418794	0.418794	0.418794	0.418794	0.418794
TCONS_00166770	0.418258	0.418258	0.418258	0.418258	0.418258	0.418258
TCONS_00062907	0.41764	0.41764	0.41764	0.41764	0.41764	0.41764
TCONS_00219102	0.417118	0.417118	0.417118	0.417118	0.417118	0.417118
TCONS_00157718	0.416192	0.416192	0.416192	0.416192	0.416192	0.416192
TCONS_00303436	0.415961	0.415961	0.415961	0.415961	0.415961	0.415961
TCONS_00177287	0.415953	0.415953	0.415953	0.415953	0.415953	0.415953
TCONS_00260756	0.415669	0.415669	0.415669	0.415669	0.415669	0.415669
TCONS_00077630	0.415653	0.415653	0.415653	0.415653	0.415653	0.415653
TCONS_00157793	0.415646	0.415646	0.415646	0.415646	0.415646	0.415646
TCONS_00134157	0.415385	0.415385	0.415385	0.415385	0.415385	0.415385
TCONS_00089188	0.414927	0.414927	0.414927	0.414927	0.414927	0.414927
TCONS_00308134	0.41466	0.41466	0.41466	0.41466	0.41466	0.41466
TCONS_00337646	0.413944	0.413944	0.413944	0.413944	0.413944	0.413944
TCONS_00273719	0.413656	0.413656	0.413656	0.413656	0.413656	0.413656
TCONS_00228172	0.412835	0.412835	0.412835	0.412835	0.412835	0.412835
TCONS_00336848	0.412834	0.412834	0.412834	0.412834	0.412834	0.412834
TCONS_00162582	0.411843	0.411843	0.411843	0.411843	0.411843	0.411843
TCONS_00011780	0.411385	0.411385	0.411385	0.411385	0.411385	0.411385
TCONS_00140956	0.410947	0.410947	0.410947	0.410947	0.410947	0.410947
TCONS_00259930	0.410897	0.410897	0.410897	0.410897	0.410897	0.410897
TCONS_00024293	0.410297	0.410297	0.410297	0.410297	0.410297	0.410297
TCONS_00001017	0.410231	0.410231	0.410231	0.410231	0.410231	0.410231
TCONS_00218230	0.410188	0.410188	0.410188	0.410188	0.410188	0.410188
TCONS_00039902	0.408956	0.408956	0.408956	0.408956	0.408956	0.408956
TCONS_00359294	0.408293	0.408293	0.408293	0.408293	0.408293	0.408293
TCONS_00215409	0.407991	0.407991	0.407991	0.407991	0.407991	0.407991
TCONS_00238169	0.40795	0.40795	0.40795	0.40795	0.40795	0.40795
TCONS_00003873	0.4079	0.4079	0.4079	0.4079	0.4079	0.4079
TCONS_00114898	0.407878	0.407878	0.407878	0.407878	0.407878	0.407878
TCONS_00080077	0.407422	0.407422	0.407422	0.407422	0.407422	0.407422
TCONS_00105005	0.406167	0.406167	0.406167	0.406167	0.406167	0.406167
TCONS_00143592	0.40604	0.40604	0.40604	0.40604	0.40604	0.40604
TCONS_00340691	0.405881	0.405881	0.405881	0.405881	0.405881	0.405881
TCONS_00287806	0.405701	0.405701	0.405701	0.405701	0.405701	0.405701
TCONS_00054804	0.405375	0.405375	0.405375	0.405375	0.405375	0.405375
TCONS_00090963	0.405372	0.405372	0.405372	0.405372	0.405372	0.405372
TCONS_00264941	0.404084	0.404084	0.404084	0.404084	0.404084	0.404084
TCONS_00269444	0.404003	0.404003	0.404003	0.404003	0.404003	0.404003
TCONS_00210307	0.40289	0.40289	0.40289	0.40289	0.40289	0.40289
TCONS_00033835	0.402888	0.402888	0.402888	0.402888	0.402888	0.402888
TCONS_00105550	0.402764	0.402764	0.402764	0.402764	0.402764	0.402764
TCONS_00198349	0.402518	0.402518	0.402518	0.402518	0.402518	0.402518
TCONS_00280999	0.402241	0.402241	0.402241	0.402241	0.402241	0.402241
TCONS_00215955	0.401979	0.401979	0.401979	0.401979	0.401979	0.401979
TCONS_00002829	0.401637	0.401637	0.401637	0.401637	0.401637	0.401637
TCONS_00304893	0.401621	0.401621	0.401621	0.401621	0.401621	0.401621
TCONS_00152711	0.400824	0.400824	0.400824	0.400824	0.400824	0.400824
TCONS_00011401	0.400349	0.400349	0.400349	0.400349	0.400349	0.400349
TCONS_00142980	0.399077	0.399077	0.399077	0.399077	0.399077	0.399077
TCONS_00078511	0.398643	0.398643	0.398643	0.398643	0.398643	0.398643
TCONS_00063899	0.398551	0.398551	0.398551	0.398551	0.398551	0.398551
TCONS_00102904	0.398276	0.398276	0.398276	0.398276	0.398276	0.398276
TCONS_00180005	0.398	0.398	0.398	0.398	0.398	0.398
TCONS_00155048	0.397051	0.397051	0.397051	0.397051	0.397051	0.397051
TCONS_00068046	0.396996	0.396996	0.396996	0.396996	0.396996	0.396996
TCONS_00092972	0.396758	0.396758	0.396758	0.396758	0.396758	0.396758
TCONS_00066137	0.396361	0.396361	0.396361	0.396361	0.396361	0.396361
TCONS_00056394	0.395916	0.395916	0.395916	0.395916	0.395916	0.395916
TCONS_00120481	0.395348	0.395348	0.395348	0.395348	0.395348	0.395348
TCONS_00290040	0.394999	0.394999	0.394999	0.394999	0.394999	0.394999
TCONS_00249950	0.394384	0.394384	0.394384	0.394384	0.394384	0.394384
TCONS_00273714	0.394234	0.394234	0.394234	0.394234	0.394234	0.394234
TCONS_00169128	0.393696	0.393696	0.393696	0.393696	0.393696	0.393696
TCONS_00042043	0.3933	0.3933	0.3933	0.3933	0.3933	0.3933
TCONS_00018811	0.393151	0.393151	0.393151	0.393151	0.393151	0.393151
TCONS_00306235	0.393121	0.393121	0.393121	0.393121	0.393121	0.393121
TCONS_00037273	0.392897	0.392897	0.392897	0.392897	0.392897	0.392897
TCONS_00299385	0.3925	0.3925	0.3925	0.3925	0.3925	0.3925
TCONS_00158272	0.392455	0.392455	0.392455	0.392455	0.392455	0.392455
TCONS_00350015	0.392277	0.392277	0.392277	0.392277	0.392277	0.392277
TCONS_00060661	0.392141	0.392141	0.392141	0.392141	0.392141	0.392141
TCONS_00034374	0.39208	0.39208	0.39208	0.39208	0.39208	0.39208
TCONS_00179346	0.391456	0.391456	0.391456	0.391456	0.391456	0.391456
TCONS_00357778	0.391226	0.391226	0.391226	0.391226	0.391226	0.391226
TCONS_00259590	0.39107	0.39107	0.39107	0.39107	0.39107	0.39107
TCONS_00332752	0.390529	0.390529	0.390529	0.390529	0.390529	0.390529
TCONS_00210997	0.390002	0.390002	0.390002	0.390002	0.390002	0.390002
TCONS_00248514	0.388926	0.388926	0.388926	0.388926	0.388926	0.388926
TCONS_00189965	0.388314	0.388314	0.388314	0.388314	0.388314	0.388314
TCONS_00103674	0.388045	0.388045	0.388045	0.388045	0.388045	0.388045
TCONS_00267276	0.388025	0.388025	0.388025	0.388025	0.388025	0.388025
TCONS_00337631	0.387958	0.387958	0.387958	0.387958	0.387958	0.387958
TCONS_00167519	0.387753	0.387753	0.387753	0.387753	0.387753	0.387753
TCONS_00315066	0.387576	0.387576	0.387576	0.387576	0.387576	0.387576
TCONS_00115418	0.387454	0.387454	0.387454	0.387454	0.387454	0.387454
TCONS_00120973	0.387319	0.387319	0.387319	0.387319	0.387319	0.387319
TCONS_00169300	0.387288	0.387288	0.387288	0.387288	0.387288	0.387288
TCONS_00333241	0.386991	0.386991	0.386991	0.386991	0.386991	0.386991
TCONS_00238745	0.385529	0.385529	0.385529	0.385529	0.385529	0.385529
TCONS_00208427	0.384789	0.384789	0.384789	0.384789	0.384789	0.384789
TCONS_00189951	0.38328	0.38328	0.38328	0.38328	0.38328	0.38328
TCONS_00048764	0.383158	0.383158	0.383158	0.383158	0.383158	0.383158
TCONS_00258787	0.382071	0.382071	0.382071	0.382071	0.382071	0.382071
TCONS_00078162	0.382023	0.382023	0.382023	0.382023	0.382023	0.382023
TCONS_00124237	0.381607	0.381607	0.381607	0.381607	0.381607	0.381607
TCONS_00238747	0.381106	0.381106	0.381106	0.381106	0.381106	0.381106
TCONS_00330066	0.380457	0.380457	0.380457	0.380457	0.380457	0.380457
TCONS_00217190	0.380374	0.380374	0.380374	0.380374	0.380374	0.380374
TCONS_00221263	0.38015	0.38015	0.38015	0.38015	0.38015	0.38015
TCONS_00294190	0.379719	0.379719	0.379719	0.379719	0.379719	0.379719
TCONS_00123665	0.379652	0.379652	0.379652	0.379652	0.379652	0.379652
TCONS_00023565	0.379304	0.379304	0.379304	0.379304	0.379304	0.379304
TCONS_00324466	0.379195	0.379195	0.379195	0.379195	0.379195	0.379195
TCONS_00162548	0.379084	0.379084	0.379084	0.379084	0.379084	0.379084
TCONS_00311125	0.378895	0.378895	0.378895	0.378895	0.378895	0.378895
TCONS_00086774	0.37874	0.37874	0.37874	0.37874	0.37874	0.37874
TCONS_00151379	0.378494	0.378494	0.378494	0.378494	0.378494	0.378494
TCONS_00135548	0.378314	0.378314	0.378314	0.378314	0.378314	0.378314
TCONS_00089780	0.378031	0.378031	0.378031	0.378031	0.378031	0.378031
TCONS_00174763	0.377832	0.377832	0.377832	0.377832	0.377832	0.377832
TCONS_00127303	0.376923	0.376923	0.376923	0.376923	0.376923	0.376923
TCONS_00330828	0.376762	0.376762	0.376762	0.376762	0.376762	0.376762
TCONS_00117698	0.37648	0.37648	0.37648	0.37648	0.37648	0.37648
TCONS_00114790	0.37643	0.37643	0.37643	0.37643	0.37643	0.37643
TCONS_00039122	0.375782	0.375782	0.375782	0.375782	0.375782	0.375782
TCONS_00299548	0.37529	0.37529	0.37529	0.37529	0.37529	0.37529
TCONS_00133365	0.373208	0.373208	0.373208	0.373208	0.373208	0.373208
TCONS_00287165	0.373197	0.373197	0.373197	0.373197	0.373197	0.373197
TCONS_00131040	0.373146	0.373146	0.373146	0.373146	0.373146	0.373146
TCONS_00238207	0.372934	0.372934	0.372934	0.372934	0.372934	0.372934
TCONS_00195424	0.372703	0.372703	0.372703	0.372703	0.372703	0.372703
TCONS_00205444	0.371683	0.371683	0.371683	0.371683	0.371683	0.371683
TCONS_00201065	0.371548	0.371548	0.371548	0.371548	0.371548	0.371548
TCONS_00028397	0.371394	0.371394	0.371394	0.371394	0.371394	0.371394
TCONS_00005603	0.371303	0.371303	0.371303	0.371303	0.371303	0.371303
TCONS_00265128	0.370985	0.370985	0.370985	0.370985	0.370985	0.370985
TCONS_00287188	0.370855	0.370855	0.370855	0.370855	0.370855	0.370855
TCONS_00095296	0.370376	0.370376	0.370376	0.370376	0.370376	0.370376
TCONS_00169939	0.369496	0.369496	0.369496	0.369496	0.369496	0.369496
TCONS_00076306	0.369352	0.369352	0.369352	0.369352	0.369352	0.369352
TCONS_00096206	0.368932	0.368932	0.368932	0.368932	0.368932	0.368932
TCONS_00346247	0.36841	0.36841	0.36841	0.36841	0.36841	0.36841
TCONS_00215410	0.368265	0.368265	0.368265	0.368265	0.368265	0.368265
TCONS_00163912	0.368202	0.368202	0.368202	0.368202	0.368202	0.368202
TCONS_00354389	0.368127	0.368127	0.368127	0.368127	0.368127	0.368127
TCONS_00183524	0.368091	0.368091	0.368091	0.368091	0.368091	0.368091
TCONS_00135756	0.367818	0.367818	0.367818	0.367818	0.367818	0.367818
TCONS_00134986	0.367753	0.367753	0.367753	0.367753	0.367753	0.367753
TCONS_00134278	0.367127	0.367127	0.367127	0.367127	0.367127	0.367127
TCONS_00331923	0.36631	0.36631	0.36631	0.36631	0.36631	0.36631
TCONS_00108998	0.365638	0.365638	0.365638	0.365638	0.365638	0.365638
TCONS_00031196	0.365565	0.365565	0.365565	0.365565	0.365565	0.365565
TCONS_00113800	0.365459	0.365459	0.365459	0.365459	0.365459	0.365459
TCONS_00285290	0.365194	0.365194	0.365194	0.365194	0.365194	0.365194
TCONS_00239910	0.364923	0.364923	0.364923	0.364923	0.364923	0.364923
TCONS_00263577	0.364904	0.364904	0.364904	0.364904	0.364904	0.364904
TCONS_00259933	0.364575	0.364575	0.364575	0.364575	0.364575	0.364575
TCONS_00092666	0.364268	0.364268	0.364268	0.364268	0.364268	0.364268
TCONS_00140028	0.364246	0.364246	0.364246	0.364246	0.364246	0.364246
TCONS_00341138	0.364153	0.364153	0.364153	0.364153	0.364153	0.364153
TCONS_00079048	0.364145	0.364145	0.364145	0.364145	0.364145	0.364145
TCONS_00108400	0.36414	0.36414	0.36414	0.36414	0.36414	0.36414
TCONS_00224218	0.364128	0.364128	0.364128	0.364128	0.364128	0.364128
TCONS_00357947	0.363688	0.363688	0.363688	0.363688	0.363688	0.363688
TCONS_00072670	0.36325	0.36325	0.36325	0.36325	0.36325	0.36325
TCONS_00213856	0.362594	0.362594	0.362594	0.362594	0.362594	0.362594
TCONS_00231390	0.361823	0.361823	0.361823	0.361823	0.361823	0.361823
TCONS_00011868	0.361456	0.361456	0.361456	0.361456	0.361456	0.361456
TCONS_00116821	0.36143	0.36143	0.36143	0.36143	0.36143	0.36143
TCONS_00161998	0.361217	0.361217	0.361217	0.361217	0.361217	0.361217
TCONS_00136497	0.361055	0.361055	0.361055	0.361055	0.361055	0.361055
TCONS_00086940	0.360447	0.360447	0.360447	0.360447	0.360447	0.360447
TCONS_00167248	0.360389	0.360389	0.360389	0.360389	0.360389	0.360389
TCONS_00349039	0.360363	0.360363	0.360363	0.360363	0.360363	0.360363
TCONS_00093666	0.360247	0.360247	0.360247	0.360247	0.360247	0.360247
TCONS_00148912	0.359778	0.359778	0.359778	0.359778	0.359778	0.359778
TCONS_00000911	0.359674	0.359674	0.359674	0.359674	0.359674	0.359674
TCONS_00150566	0.359466	0.359466	0.359466	0.359466	0.359466	0.359466
TCONS_00137169	0.359463	0.359463	0.359463	0.359463	0.359463	0.359463
TCONS_00003681	0.35924	0.35924	0.35924	0.35924	0.35924	0.35924
TCONS_00125468	0.358788	0.358788	0.358788	0.358788	0.358788	0.358788
TCONS_00341573	0.358669	0.358669	0.358669	0.358669	0.358669	0.358669
TCONS_00070607	0.357729	0.357729	0.357729	0.357729	0.357729	0.357729
TCONS_00162194	0.35772	0.35772	0.35772	0.35772	0.35772	0.35772
TCONS_00110153	0.357651	0.357651	0.357651	0.357651	0.357651	0.357651
TCONS_00324947	0.357285	0.357285	0.357285	0.357285	0.357285	0.357285
TCONS_00173578	0.356767	0.356767	0.356767	0.356767	0.356767	0.356767
TCONS_00098869	0.356729	0.356729	0.356729	0.356729	0.356729	0.356729
TCONS_00295572	0.356631	0.356631	0.356631	0.356631	0.356631	0.356631
TCONS_00070106	0.356621	0.356621	0.356621	0.356621	0.356621	0.356621
TCONS_00004871	0.356358	0.356358	0.356358	0.356358	0.356358	0.356358
TCONS_00087372	0.354738	0.354738	0.354738	0.354738	0.354738	0.354738
TCONS_00105381	0.352968	0.352968	0.352968	0.352968	0.352968	0.352968
TCONS_00326440	0.352894	0.352894	0.352894	0.352894	0.352894	0.352894
TCONS_00048781	0.352514	0.352514	0.352514	0.352514	0.352514	0.352514
TCONS_00261551	0.352399	0.352399	0.352399	0.352399	0.352399	0.352399
TCONS_00004031	0.352105	0.352105	0.352105	0.352105	0.352105	0.352105
TCONS_00178188	0.351483	0.351483	0.351483	0.351483	0.351483	0.351483
TCONS_00132786	0.351352	0.351352	0.351352	0.351352	0.351352	0.351352
TCONS_00315912	0.350625	0.350625	0.350625	0.350625	0.350625	0.350625
TCONS_00359436	0.350342	0.350342	0.350342	0.350342	0.350342	0.350342
TCONS_00064782	0.350293	0.350293	0.350293	0.350293	0.350293	0.350293
TCONS_00115116	0.35	0.35	0.35	0.35	0.35	0.35
TCONS_00313004	0.349892	0.349892	0.349892	0.349892	0.349892	0.349892
TCONS_00210141	0.34961	0.34961	0.34961	0.34961	0.34961	0.34961
TCONS_00293803	0.349545	0.349545	0.349545	0.349545	0.349545	0.349545
TCONS_00250055	0.349342	0.349342	0.349342	0.349342	0.349342	0.349342
TCONS_00192586	0.349162	0.349162	0.349162	0.349162	0.349162	0.349162
TCONS_00083539	0.348683	0.348683	0.348683	0.348683	0.348683	0.348683
TCONS_00131744	0.348669	0.348669	0.348669	0.348669	0.348669	0.348669
TCONS_00125905	0.348155	0.348155	0.348155	0.348155	0.348155	0.348155
TCONS_00254248	0.347204	0.347204	0.347204	0.347204	0.347204	0.347204
TCONS_00245456	0.346879	0.346879	0.346879	0.346879	0.346879	0.346879
TCONS_00255190	0.346606	0.346606	0.346606	0.346606	0.346606	0.346606
TCONS_00322041	0.346552	0.346552	0.346552	0.346552	0.346552	0.346552
TCONS_00012388	0.346315	0.346315	0.346315	0.346315	0.346315	0.346315
TCONS_00227824	0.346053	0.346053	0.346053	0.346053	0.346053	0.346053
TCONS_00014973	0.345756	0.345756	0.345756	0.345756	0.345756	0.345756
TCONS_00226686	0.345681	0.345681	0.345681	0.345681	0.345681	0.345681
TCONS_00072914	0.345211	0.345211	0.345211	0.345211	0.345211	0.345211
TCONS_00134089	0.344835	0.344835	0.344835	0.344835	0.344835	0.344835
TCONS_00241305	0.344452	0.344452	0.344452	0.344452	0.344452	0.344452
TCONS_00258059	0.344287	0.344287	0.344287	0.344287	0.344287	0.344287
TCONS_00217356	0.34424	0.34424	0.34424	0.34424	0.34424	0.34424
TCONS_00299085	0.343581	0.343581	0.343581	0.343581	0.343581	0.343581
TCONS_00084072	0.343447	0.343447	0.343447	0.343447	0.343447	0.343447
TCONS_00078151	0.34291	0.34291	0.34291	0.34291	0.34291	0.34291
TCONS_00189055	0.342842	0.342842	0.342842	0.342842	0.342842	0.342842
TCONS_00337627	0.34278	0.34278	0.34278	0.34278	0.34278	0.34278
TCONS_00180878	0.342478	0.342478	0.342478	0.342478	0.342478	0.342478
TCONS_00178384	0.342096	0.342096	0.342096	0.342096	0.342096	0.342096
TCONS_00288879	0.341679	0.341679	0.341679	0.341679	0.341679	0.341679
TCONS_00172694	0.341675	0.341675	0.341675	0.341675	0.341675	0.341675
TCONS_00093980	0.341353	0.341353	0.341353	0.341353	0.341353	0.341353
TCONS_00079043	0.341289	0.341289	0.341289	0.341289	0.341289	0.341289
TCONS_00121031	0.341162	0.341162	0.341162	0.341162	0.341162	0.341162
TCONS_00322391	0.340664	0.340664	0.340664	0.340664	0.340664	0.340664
TCONS_00265532	0.340443	0.340443	0.340443	0.340443	0.340443	0.340443
TCONS_00031177	0.340333	0.340333	0.340333	0.340333	0.340333	0.340333
TCONS_00152837	0.339989	0.339989	0.339989	0.339989	0.339989	0.339989
TCONS_00348988	0.339926	0.339926	0.339926	0.339926	0.339926	0.339926
TCONS_00248617	0.339911	0.339911	0.339911	0.339911	0.339911	0.339911
TCONS_00179686	0.339873	0.339873	0.339873	0.339873	0.339873	0.339873
TCONS_00183610	0.339827	0.339827	0.339827	0.339827	0.339827	0.339827
TCONS_00273032	0.339549	0.339549	0.339549	0.339549	0.339549	0.339549
TCONS_00340216	0.339185	0.339185	0.339185	0.339185	0.339185	0.339185
TCONS_00096097	0.339151	0.339151	0.339151	0.339151	0.339151	0.339151
TCONS_00306067	0.339142	0.339142	0.339142	0.339142	0.339142	0.339142
TCONS_00027151	0.339104	0.339104	0.339104	0.339104	0.339104	0.339104
TCONS_00178385	0.338989	0.338989	0.338989	0.338989	0.338989	0.338989
TCONS_00272990	0.338912	0.338912	0.338912	0.338912	0.338912	0.338912
TCONS_00112431	0.338869	0.338869	0.338869	0.338869	0.338869	0.338869
TCONS_00104288	0.338246	0.338246	0.338246	0.338246	0.338246	0.338246
TCONS_00079948	0.338122	0.338122	0.338122	0.338122	0.338122	0.338122
TCONS_00163291	0.337929	0.337929	0.337929	0.337929	0.337929	0.337929
TCONS_00204301	0.337899	0.337899	0.337899	0.337899	0.337899	0.337899
TCONS_00032802	0.337775	0.337775	0.337775	0.337775	0.337775	0.337775
TCONS_00185756	0.337746	0.337746	0.337746	0.337746	0.337746	0.337746
TCONS_00097972	0.33731	0.33731	0.33731	0.33731	0.33731	0.33731
TCONS_00288958	0.337293	0.337293	0.337293	0.337293	0.337293	0.337293
TCONS_00270583	0.337195	0.337195	0.337195	0.337195	0.337195	0.337195
TCONS_00256705	0.337172	0.337172	0.337172	0.337172	0.337172	0.337172
TCONS_00187179	0.337155	0.337155	0.337155	0.337155	0.337155	0.337155
TCONS_00060671	0.33708	0.33708	0.33708	0.33708	0.33708	0.33708
TCONS_00165406	0.336533	0.336533	0.336533	0.336533	0.336533	0.336533
TCONS_00235464	0.336195	0.336195	0.336195	0.336195	0.336195	0.336195
TCONS_00206279	0.336185	0.336185	0.336185	0.336185	0.336185	0.336185
TCONS_00167451	0.336074	0.336074	0.336074	0.336074	0.336074	0.336074
TCONS_00056217	0.335924	0.335924	0.335924	0.335924	0.335924	0.335924
TCONS_00048036	0.335821	0.335821	0.335821	0.335821	0.335821	0.335821
TCONS_00244808	0.335778	0.335778	0.335778	0.335778	0.335778	0.335778
TCONS_00094362	0.33571	0.33571	0.33571	0.33571	0.33571	0.33571
TCONS_00119412	0.335434	0.335434	0.335434	0.335434	0.335434	0.335434
TCONS_00170018	0.334918	0.334918	0.334918	0.334918	0.334918	0.334918
TCONS_00112557	0.334617	0.334617	0.334617	0.334617	0.334617	0.334617
TCONS_00004139	0.334082	0.334082	0.334082	0.334082	0.334082	0.334082
TCONS_00315567	0.333869	0.333869	0.333869	0.333869	0.333869	0.333869
TCONS_00006873	0.333511	0.333511	0.333511	0.333511	0.333511	0.333511
TCONS_00109121	0.333449	0.333449	0.333449	0.333449	0.333449	0.333449
TCONS_00210995	0.333153	0.333153	0.333153	0.333153	0.333153	0.333153
TCONS_00183516	0.332867	0.332867	0.332867	0.332867	0.332867	0.332867
TCONS_00052177	0.332659	0.332659	0.332659	0.332659	0.332659	0.332659
TCONS_00319436	0.332067	0.332067	0.332067	0.332067	0.332067	0.332067
TCONS_00239840	0.331758	0.331758	0.331758	0.331758	0.331758	0.331758
TCONS_00100916	0.331529	0.331529	0.331529	0.331529	0.331529	0.331529
TCONS_00016623	0.331324	0.331324	0.331324	0.331324	0.331324	0.331324
TCONS_00165644	0.330783	0.330783	0.330783	0.330783	0.330783	0.330783
TCONS_00110096	0.330424	0.330424	0.330424	0.330424	0.330424	0.330424
TCONS_00304282	0.330385	0.330385	0.330385	0.330385	0.330385	0.330385
TCONS_00141664	0.329499	0.329499	0.329499	0.329499	0.329499	0.329499
TCONS_00247217	0.329005	0.329005	0.329005	0.329005	0.329005	0.329005
TCONS_00236452	0.328981	0.328981	0.328981	0.328981	0.328981	0.328981
TCONS_00153481	0.328805	0.328805	0.328805	0.328805	0.328805	0.328805
TCONS_00295278	0.328629	0.328629	0.328629	0.328629	0.328629	0.328629
TCONS_00078135	0.328317	0.328317	0.328317	0.328317	0.328317	0.328317
TCONS_00156896	0.328147	0.328147	0.328147	0.328147	0.328147	0.328147
TCONS_00001786	0.327981	0.327981	0.327981	0.327981	0.327981	0.327981
TCONS_00243369	0.327871	0.327871	0.327871	0.327871	0.327871	0.327871
TCONS_00001743	0.327564	0.327564	0.327564	0.327564	0.327564	0.327564
TCONS_00008916	0.327422	0.327422	0.327422	0.327422	0.327422	0.327422
TCONS_00024759	0.327311	0.327311	0.327311	0.327311	0.327311	0.327311
TCONS_00035370	0.32708	0.32708	0.32708	0.32708	0.32708	0.32708
TCONS_00185886	0.326756	0.326756	0.326756	0.326756	0.326756	0.326756
TCONS_00024538	0.32671	0.32671	0.32671	0.32671	0.32671	0.32671
TCONS_00066551	0.32657	0.32657	0.32657	0.32657	0.32657	0.32657
TCONS_00077133	0.326321	0.326321	0.326321	0.326321	0.326321	0.326321
TCONS_00192034	0.326239	0.326239	0.326239	0.326239	0.326239	0.326239
TCONS_00336214	0.326237	0.326237	0.326237	0.326237	0.326237	0.326237
TCONS_00000295	0.325766	0.325766	0.325766	0.325766	0.325766	0.325766
TCONS_00095224	0.325591	0.325591	0.325591	0.325591	0.325591	0.325591
TCONS_00098920	0.325301	0.325301	0.325301	0.325301	0.325301	0.325301
TCONS_00296478	0.325136	0.325136	0.325136	0.325136	0.325136	0.325136
TCONS_00166740	0.325047	0.325047	0.325047	0.325047	0.325047	0.325047
TCONS_00312362	0.325018	0.325018	0.325018	0.325018	0.325018	0.325018
TCONS_00167650	0.32498	0.32498	0.32498	0.32498	0.32498	0.32498
TCONS_00081299	0.324525	0.324525	0.324525	0.324525	0.324525	0.324525
TCONS_00271358	0.32437	0.32437	0.32437	0.32437	0.32437	0.32437
TCONS_00133359	0.324313	0.324313	0.324313	0.324313	0.324313	0.324313
TCONS_00247922	0.323625	0.323625	0.323625	0.323625	0.323625	0.323625
TCONS_00357775	0.323406	0.323406	0.323406	0.323406	0.323406	0.323406
TCONS_00041540	0.323224	0.323224	0.323224	0.323224	0.323224	0.323224
TCONS_00292016	0.322853	0.322853	0.322853	0.322853	0.322853	0.322853
TCONS_00098046	0.32242	0.32242	0.32242	0.32242	0.32242	0.32242
TCONS_00358372	0.321341	0.321341	0.321341	0.321341	0.321341	0.321341
TCONS_00232636	0.321154	0.321154	0.321154	0.321154	0.321154	0.321154
TCONS_00341084	0.321129	0.321129	0.321129	0.321129	0.321129	0.321129
TCONS_00020863	0.320351	0.320351	0.320351	0.320351	0.320351	0.320351
TCONS_00111862	0.320318	0.320318	0.320318	0.320318	0.320318	0.320318
TCONS_00033388	0.32011	0.32011	0.32011	0.32011	0.32011	0.32011
TCONS_00145150	0.319832	0.319832	0.319832	0.319832	0.319832	0.319832
TCONS_00294939	0.319828	0.319828	0.319828	0.319828	0.319828	0.319828
TCONS_00203902	0.319825	0.319825	0.319825	0.319825	0.319825	0.319825
TCONS_00006407	0.319476	0.319476	0.319476	0.319476	0.319476	0.319476
TCONS_00337261	0.319397	0.319397	0.319397	0.319397	0.319397	0.319397
TCONS_00063956	0.319263	0.319263	0.319263	0.319263	0.319263	0.319263
TCONS_00184965	0.318945	0.318945	0.318945	0.318945	0.318945	0.318945
TCONS_00145981	0.318812	0.318812	0.318812	0.318812	0.318812	0.318812
TCONS_00111622	0.318785	0.318785	0.318785	0.318785	0.318785	0.318785
TCONS_00041595	0.318569	0.318569	0.318569	0.318569	0.318569	0.318569
TCONS_00186621	0.318534	0.318534	0.318534	0.318534	0.318534	0.318534
TCONS_00149314	0.31825	0.31825	0.31825	0.31825	0.31825	0.31825
TCONS_00231282	0.31814	0.31814	0.31814	0.31814	0.31814	0.31814
TCONS_00236453	0.317964	0.317964	0.317964	0.317964	0.317964	0.317964
TCONS_00212226	0.317555	0.317555	0.317555	0.317555	0.317555	0.317555
TCONS_00040080	0.317268	0.317268	0.317268	0.317268	0.317268	0.317268
TCONS_00284138	0.31723	0.31723	0.31723	0.31723	0.31723	0.31723
TCONS_00122768	0.317104	0.317104	0.317104	0.317104	0.317104	0.317104
TCONS_00335910	0.316938	0.316938	0.316938	0.316938	0.316938	0.316938
TCONS_00205124	0.316934	0.316934	0.316934	0.316934	0.316934	0.316934
TCONS_00046432	0.316636	0.316636	0.316636	0.316636	0.316636	0.316636
TCONS_00270844	0.31659	0.31659	0.31659	0.31659	0.31659	0.31659
TCONS_00278033	0.316206	0.316206	0.316206	0.316206	0.316206	0.316206
TCONS_00360240	0.315629	0.315629	0.315629	0.315629	0.315629	0.315629
TCONS_00078209	0.3156	0.3156	0.3156	0.3156	0.3156	0.3156
TCONS_00170596	0.315131	0.315131	0.315131	0.315131	0.315131	0.315131
TCONS_00132288	0.314683	0.314683	0.314683	0.314683	0.314683	0.314683
TCONS_00057347	0.31446	0.31446	0.31446	0.31446	0.31446	0.31446
TCONS_00030919	0.31423	0.31423	0.31423	0.31423	0.31423	0.31423
TCONS_00077184	0.314039	0.314039	0.314039	0.314039	0.314039	0.314039
TCONS_00146475	0.314009	0.314009	0.314009	0.314009	0.314009	0.314009
TCONS_00066022	0.31397	0.31397	0.31397	0.31397	0.31397	0.31397
TCONS_00285537	0.31379	0.31379	0.31379	0.31379	0.31379	0.31379
TCONS_00182997	0.313722	0.313722	0.313722	0.313722	0.313722	0.313722
TCONS_00041561	0.3134	0.3134	0.3134	0.3134	0.3134	0.3134
TCONS_00315502	0.313373	0.313373	0.313373	0.313373	0.313373	0.313373
TCONS_00174946	0.313024	0.313024	0.313024	0.313024	0.313024	0.313024
TCONS_00241790	0.312948	0.312948	0.312948	0.312948	0.312948	0.312948
TCONS_00248461	0.312454	0.312454	0.312454	0.312454	0.312454	0.312454
TCONS_00178348	0.311936	0.311936	0.311936	0.311936	0.311936	0.311936
TCONS_00162137	0.311822	0.311822	0.311822	0.311822	0.311822	0.311822
TCONS_00317588	0.311765	0.311765	0.311765	0.311765	0.311765	0.311765
TCONS_00311588	0.311594	0.311594	0.311594	0.311594	0.311594	0.311594
TCONS_00139738	0.311226	0.311226	0.311226	0.311226	0.311226	0.311226
TCONS_00351486	0.31114	0.31114	0.31114	0.31114	0.31114	0.31114
TCONS_00286357	0.311085	0.311085	0.311085	0.311085	0.311085	0.311085
TCONS_00120344	0.310831	0.310831	0.310831	0.310831	0.310831	0.310831
TCONS_00280479	0.309994	0.309994	0.309994	0.309994	0.309994	0.309994
TCONS_00014976	0.309801	0.309801	0.309801	0.309801	0.309801	0.309801
TCONS_00183310	0.309712	0.309712	0.309712	0.309712	0.309712	0.309712
TCONS_00054602	0.309701	0.309701	0.309701	0.309701	0.309701	0.309701
TCONS_00020858	0.30967	0.30967	0.30967	0.30967	0.30967	0.30967
TCONS_00269939	0.308848	0.308848	0.308848	0.308848	0.308848	0.308848
TCONS_00262967	0.307989	0.307989	0.307989	0.307989	0.307989	0.307989
TCONS_00306390	0.307861	0.307861	0.307861	0.307861	0.307861	0.307861
TCONS_00156888	0.307414	0.307414	0.307414	0.307414	0.307414	0.307414
TCONS_00032626	0.30731	0.30731	0.30731	0.30731	0.30731	0.30731
TCONS_00081048	0.307136	0.307136	0.307136	0.307136	0.307136	0.307136
TCONS_00106488	0.307049	0.307049	0.307049	0.307049	0.307049	0.307049
TCONS_00238170	0.306871	0.306871	0.306871	0.306871	0.306871	0.306871
TCONS_00020152	0.306857	0.306857	0.306857	0.306857	0.306857	0.306857
TCONS_00134686	0.30668	0.30668	0.30668	0.30668	0.30668	0.30668
TCONS_00321436	0.306489	0.306489	0.306489	0.306489	0.306489	0.306489
TCONS_00236712	0.30637	0.30637	0.30637	0.30637	0.30637	0.30637
TCONS_00167808	0.306158	0.306158	0.306158	0.306158	0.306158	0.306158
TCONS_00035416	0.304813	0.304813	0.304813	0.304813	0.304813	0.304813
TCONS_00177487	0.303874	0.303874	0.303874	0.303874	0.303874	0.303874
TCONS_00166404	0.303589	0.303589	0.303589	0.303589	0.303589	0.303589
TCONS_00003878	0.303516	0.303516	0.303516	0.303516	0.303516	0.303516
TCONS_00246960	0.303349	0.303349	0.303349	0.303349	0.303349	0.303349
TCONS_00066019	0.303023	0.303023	0.303023	0.303023	0.303023	0.303023
TCONS_00271463	0.302547	0.302547	0.302547	0.302547	0.302547	0.302547
TCONS_00332735	0.302385	0.302385	0.302385	0.302385	0.302385	0.302385
TCONS_00256986	0.302168	0.302168	0.302168	0.302168	0.302168	0.302168
TCONS_00029634	0.302106	0.302106	0.302106	0.302106	0.302106	0.302106
TCONS_00172197	0.301578	0.301578	0.301578	0.301578	0.301578	0.301578
TCONS_00322598	0.301565	0.301565	0.301565	0.301565	0.301565	0.301565
TCONS_00081534	0.301136	0.301136	0.301136	0.301136	0.301136	0.301136
TCONS_00266735	0.30056	0.30056	0.30056	0.30056	0.30056	0.30056
TCONS_00233814	0.300389	0.300389	0.300389	0.300389	0.300389	0.300389
TCONS_00029841	0.300094	0.300094	0.300094	0.300094	0.300094	0.300094
TCONS_00280998	0.300088	0.300088	0.300088	0.300088	0.300088	0.300088
TCONS_00175055	0.299962	0.299962	0.299962	0.299962	0.299962	0.299962
TCONS_00220643	0.299869	0.299869	0.299869	0.299869	0.299869	0.299869
TCONS_00064918	0.299766	0.299766	0.299766	0.299766	0.299766	0.299766
TCONS_00112654	0.299602	0.299602	0.299602	0.299602	0.299602	0.299602
TCONS_00175060	0.299372	0.299372	0.299372	0.299372	0.299372	0.299372
TCONS_00257054	0.299024	0.299024	0.299024	0.299024	0.299024	0.299024
TCONS_00070620	0.298663	0.298663	0.298663	0.298663	0.298663	0.298663
TCONS_00271575	0.298529	0.298529	0.298529	0.298529	0.298529	0.298529
TCONS_00280992	0.298435	0.298435	0.298435	0.298435	0.298435	0.298435
TCONS_00092512	0.298016	0.298016	0.298016	0.298016	0.298016	0.298016
TCONS_00011411	0.297856	0.297856	0.297856	0.297856	0.297856	0.297856
TCONS_00010226	0.297772	0.297772	0.297772	0.297772	0.297772	0.297772
TCONS_00257386	0.297678	0.297678	0.297678	0.297678	0.297678	0.297678
TCONS_00040727	0.29754	0.29754	0.29754	0.29754	0.29754	0.29754
TCONS_00182009	0.297298	0.297298	0.297298	0.297298	0.297298	0.297298
TCONS_00245473	0.296921	0.296921	0.296921	0.296921	0.296921	0.296921
TCONS_00207531	0.296857	0.296857	0.296857	0.296857	0.296857	0.296857
TCONS_00276438	0.296841	0.296841	0.296841	0.296841	0.296841	0.296841
TCONS_00079029	0.29671	0.29671	0.29671	0.29671	0.29671	0.29671
TCONS_00142281	0.296706	0.296706	0.296706	0.296706	0.296706	0.296706
TCONS_00149274	0.296616	0.296616	0.296616	0.296616	0.296616	0.296616
TCONS_00088364	0.29631	0.29631	0.29631	0.29631	0.29631	0.29631
TCONS_00107799	0.296307	0.296307	0.296307	0.296307	0.296307	0.296307
TCONS_00354387	0.296195	0.296195	0.296195	0.296195	0.296195	0.296195
TCONS_00299818	0.296124	0.296124	0.296124	0.296124	0.296124	0.296124
TCONS_00037249	0.295901	0.295901	0.295901	0.295901	0.295901	0.295901
TCONS_00265732	0.295352	0.295352	0.295352	0.295352	0.295352	0.295352
TCONS_00179930	0.295084	0.295084	0.295084	0.295084	0.295084	0.295084
TCONS_00072600	0.29501	0.29501	0.29501	0.29501	0.29501	0.29501
TCONS_00201779	0.294943	0.294943	0.294943	0.294943	0.294943	0.294943
TCONS_00056628	0.294938	0.294938	0.294938	0.294938	0.294938	0.294938
TCONS_00077215	0.294591	0.294591	0.294591	0.294591	0.294591	0.294591
TCONS_00239839	0.294523	0.294523	0.294523	0.294523	0.294523	0.294523
TCONS_00125375	0.294382	0.294382	0.294382	0.294382	0.294382	0.294382
TCONS_00353675	0.293958	0.293958	0.293958	0.293958	0.293958	0.293958
TCONS_00295342	0.293824	0.293824	0.293824	0.293824	0.293824	0.293824
TCONS_00055013	0.293232	0.293232	0.293232	0.293232	0.293232	0.293232
TCONS_00034788	0.292873	0.292873	0.292873	0.292873	0.292873	0.292873
TCONS_00146388	0.292699	0.292699	0.292699	0.292699	0.292699	0.292699
TCONS_00088797	0.292625	0.292625	0.292625	0.292625	0.292625	0.292625
TCONS_00112015	0.291628	0.291628	0.291628	0.291628	0.291628	0.291628
TCONS_00079877	0.291574	0.291574	0.291574	0.291574	0.291574	0.291574
TCONS_00197620	0.291368	0.291368	0.291368	0.291368	0.291368	0.291368
TCONS_00131347	0.290985	0.290985	0.290985	0.290985	0.290985	0.290985
TCONS_00114290	0.290714	0.290714	0.290714	0.290714	0.290714	0.290714
TCONS_00122029	0.290549	0.290549	0.290549	0.290549	0.290549	0.290549
TCONS_00127690	0.290319	0.290319	0.290319	0.290319	0.290319	0.290319
TCONS_00003326	0.290299	0.290299	0.290299	0.290299	0.290299	0.290299
TCONS_00041488	0.29029	0.29029	0.29029	0.29029	0.29029	0.29029
TCONS_00312552	0.290267	0.290267	0.290267	0.290267	0.290267	0.290267
TCONS_00254958	0.290097	0.290097	0.290097	0.290097	0.290097	0.290097
TCONS_00223926	0.289844	0.289844	0.289844	0.289844	0.289844	0.289844
TCONS_00140806	0.289622	0.289622	0.289622	0.289622	0.289622	0.289622
TCONS_00264202	0.289381	0.289381	0.289381	0.289381	0.289381	0.289381
TCONS_00139736	0.289172	0.289172	0.289172	0.289172	0.289172	0.289172
TCONS_00207529	0.288954	0.288954	0.288954	0.288954	0.288954	0.288954
TCONS_00041307	0.288866	0.288866	0.288866	0.288866	0.288866	0.288866
TCONS_00360637	0.28869	0.28869	0.28869	0.28869	0.28869	0.28869
TCONS_00229820	0.288365	0.288365	0.288365	0.288365	0.288365	0.288365
TCONS_00214420	0.288133	0.288133	0.288133	0.288133	0.288133	0.288133
TCONS_00024021	0.288117	0.288117	0.288117	0.288117	0.288117	0.288117
TCONS_00034780	0.288098	0.288098	0.288098	0.288098	0.288098	0.288098
TCONS_00143852	0.287907	0.287907	0.287907	0.287907	0.287907	0.287907
TCONS_00222022	0.287539	0.287539	0.287539	0.287539	0.287539	0.287539
TCONS_00099972	0.287273	0.287273	0.287273	0.287273	0.287273	0.287273
TCONS_00140458	0.286949	0.286949	0.286949	0.286949	0.286949	0.286949
TCONS_00141313	0.286503	0.286503	0.286503	0.286503	0.286503	0.286503
TCONS_00140027	0.286285	0.286285	0.286285	0.286285	0.286285	0.286285
TCONS_00054236	0.286083	0.286083	0.286083	0.286083	0.286083	0.286083
TCONS_00074056	0.28572	0.28572	0.28572	0.28572	0.28572	0.28572
TCONS_00068567	0.285681	0.285681	0.285681	0.285681	0.285681	0.285681
TCONS_00331395	0.285508	0.285508	0.285508	0.285508	0.285508	0.285508
TCONS_00095642	0.285495	0.285495	0.285495	0.285495	0.285495	0.285495
TCONS_00009440	0.285483	0.285483	0.285483	0.285483	0.285483	0.285483
TCONS_00359364	0.285295	0.285295	0.285295	0.285295	0.285295	0.285295
TCONS_00290965	0.28524	0.28524	0.28524	0.28524	0.28524	0.28524
TCONS_00242314	0.284985	0.284985	0.284985	0.284985	0.284985	0.284985
TCONS_00000146	0.284955	0.284955	0.284955	0.284955	0.284955	0.284955
TCONS_00066021	0.28485	0.28485	0.28485	0.28485	0.28485	0.28485
TCONS_00221231	0.284679	0.284679	0.284679	0.284679	0.284679	0.284679
TCONS_00191937	0.284651	0.284651	0.284651	0.284651	0.284651	0.284651
TCONS_00168751	0.284319	0.284319	0.284319	0.284319	0.284319	0.284319
TCONS_00078457	0.284119	0.284119	0.284119	0.284119	0.284119	0.284119
TCONS_00177045	0.283868	0.283868	0.283868	0.283868	0.283868	0.283868
TCONS_00212229	0.282907	0.282907	0.282907	0.282907	0.282907	0.282907
TCONS_00033494	0.282839	0.282839	0.282839	0.282839	0.282839	0.282839
TCONS_00343978	0.282787	0.282787	0.282787	0.282787	0.282787	0.282787
TCONS_00049240	0.282744	0.282744	0.282744	0.282744	0.282744	0.282744
TCONS_00175053	0.282554	0.282554	0.282554	0.282554	0.282554	0.282554
TCONS_00334811	0.282491	0.282491	0.282491	0.282491	0.282491	0.282491
TCONS_00138017	0.282382	0.282382	0.282382	0.282382	0.282382	0.282382
TCONS_00289616	0.282325	0.282325	0.282325	0.282325	0.282325	0.282325
TCONS_00085024	0.282283	0.282283	0.282283	0.282283	0.282283	0.282283
TCONS_00127661	0.282145	0.282145	0.282145	0.282145	0.282145	0.282145
TCONS_00291111	0.282063	0.282063	0.282063	0.282063	0.282063	0.282063
TCONS_00315769	0.282023	0.282023	0.282023	0.282023	0.282023	0.282023
TCONS_00019555	0.281694	0.281694	0.281694	0.281694	0.281694	0.281694
TCONS_00337633	0.281574	0.281574	0.281574	0.281574	0.281574	0.281574
TCONS_00141802	0.281372	0.281372	0.281372	0.281372	0.281372	0.281372
TCONS_00336529	0.281329	0.281329	0.281329	0.281329	0.281329	0.281329
TCONS_00190988	0.281245	0.281245	0.281245	0.281245	0.281245	0.281245
TCONS_00127493	0.281205	0.281205	0.281205	0.281205	0.281205	0.281205
TCONS_00303627	0.281153	0.281153	0.281153	0.281153	0.281153	0.281153
TCONS_00186349	0.281108	0.281108	0.281108	0.281108	0.281108	0.281108
TCONS_00353610	0.281041	0.281041	0.281041	0.281041	0.281041	0.281041
TCONS_00078173	0.28095	0.28095	0.28095	0.28095	0.28095	0.28095
TCONS_00098044	0.280926	0.280926	0.280926	0.280926	0.280926	0.280926
TCONS_00227845	0.280602	0.280602	0.280602	0.280602	0.280602	0.280602
TCONS_00075741	0.280549	0.280549	0.280549	0.280549	0.280549	0.280549
TCONS_00125803	0.280524	0.280524	0.280524	0.280524	0.280524	0.280524
TCONS_00070399	0.280115	0.280115	0.280115	0.280115	0.280115	0.280115
TCONS_00341369	0.279787	0.279787	0.279787	0.279787	0.279787	0.279787
TCONS_00184070	0.279772	0.279772	0.279772	0.279772	0.279772	0.279772
TCONS_00238834	0.279528	0.279528	0.279528	0.279528	0.279528	0.279528
TCONS_00067214	0.279511	0.279511	0.279511	0.279511	0.279511	0.279511
TCONS_00282708	0.279506	0.279506	0.279506	0.279506	0.279506	0.279506
TCONS_00342895	0.279231	0.279231	0.279231	0.279231	0.279231	0.279231
TCONS_00310231	0.278995	0.278995	0.278995	0.278995	0.278995	0.278995
TCONS_00203901	0.278269	0.278269	0.278269	0.278269	0.278269	0.278269
TCONS_00111749	0.278175	0.278175	0.278175	0.278175	0.278175	0.278175
TCONS_00190559	0.278046	0.278046	0.278046	0.278046	0.278046	0.278046
TCONS_00265286	0.277923	0.277923	0.277923	0.277923	0.277923	0.277923
TCONS_00096397	0.27791	0.27791	0.27791	0.27791	0.27791	0.27791
TCONS_00131619	0.277907	0.277907	0.277907	0.277907	0.277907	0.277907
TCONS_00229466	0.277638	0.277638	0.277638	0.277638	0.277638	0.277638
TCONS_00352269	0.277611	0.277611	0.277611	0.277611	0.277611	0.277611
TCONS_00334770	0.2776	0.2776	0.2776	0.2776	0.2776	0.2776
TCONS_00050898	0.27745	0.27745	0.27745	0.27745	0.27745	0.27745
TCONS_00144455	0.277279	0.277279	0.277279	0.277279	0.277279	0.277279
TCONS_00095945	0.277255	0.277255	0.277255	0.277255	0.277255	0.277255
TCONS_00318935	0.277004	0.277004	0.277004	0.277004	0.277004	0.277004
TCONS_00339115	0.276851	0.276851	0.276851	0.276851	0.276851	0.276851
TCONS_00308170	0.276683	0.276683	0.276683	0.276683	0.276683	0.276683
TCONS_00329592	0.276525	0.276525	0.276525	0.276525	0.276525	0.276525
TCONS_00018779	0.276457	0.276457	0.276457	0.276457	0.276457	0.276457
TCONS_00193130	0.276396	0.276396	0.276396	0.276396	0.276396	0.276396
TCONS_00222100	0.276287	0.276287	0.276287	0.276287	0.276287	0.276287
TCONS_00097587	0.27618	0.27618	0.27618	0.27618	0.27618	0.27618
TCONS_00245206	0.276097	0.276097	0.276097	0.276097	0.276097	0.276097
TCONS_00247221	0.27596	0.27596	0.27596	0.27596	0.27596	0.27596
TCONS_00229554	0.275434	0.275434	0.275434	0.275434	0.275434	0.275434
TCONS_00321776	0.27526	0.27526	0.27526	0.27526	0.27526	0.27526
TCONS_00095381	0.275159	0.275159	0.275159	0.275159	0.275159	0.275159
TCONS_00175061	0.275069	0.275069	0.275069	0.275069	0.275069	0.275069
TCONS_00070152	0.274804	0.274804	0.274804	0.274804	0.274804	0.274804
TCONS_00230798	0.274535	0.274535	0.274535	0.274535	0.274535	0.274535
TCONS_00335387	0.274479	0.274479	0.274479	0.274479	0.274479	0.274479
TCONS_00081300	0.273871	0.273871	0.273871	0.273871	0.273871	0.273871
TCONS_00080918	0.273816	0.273816	0.273816	0.273816	0.273816	0.273816
TCONS_00224330	0.273786	0.273786	0.273786	0.273786	0.273786	0.273786
TCONS_00211194	0.273699	0.273699	0.273699	0.273699	0.273699	0.273699
TCONS_00354391	0.273616	0.273616	0.273616	0.273616	0.273616	0.273616
TCONS_00049431	0.273492	0.273492	0.273492	0.273492	0.273492	0.273492
TCONS_00081382	0.273488	0.273488	0.273488	0.273488	0.273488	0.273488
TCONS_00062027	0.273473	0.273473	0.273473	0.273473	0.273473	0.273473
TCONS_00343267	0.273315	0.273315	0.273315	0.273315	0.273315	0.273315
TCONS_00212859	0.273286	0.273286	0.273286	0.273286	0.273286	0.273286
TCONS_00133364	0.273073	0.273073	0.273073	0.273073	0.273073	0.273073
TCONS_00314462	0.272985	0.272985	0.272985	0.272985	0.272985	0.272985
TCONS_00001646	0.272952	0.272952	0.272952	0.272952	0.272952	0.272952
TCONS_00011620	0.272857	0.272857	0.272857	0.272857	0.272857	0.272857
TCONS_00314438	0.272331	0.272331	0.272331	0.272331	0.272331	0.272331
TCONS_00207155	0.272216	0.272216	0.272216	0.272216	0.272216	0.272216
TCONS_00311529	0.271581	0.271581	0.271581	0.271581	0.271581	0.271581
TCONS_00257822	0.271448	0.271448	0.271448	0.271448	0.271448	0.271448
TCONS_00010991	0.271385	0.271385	0.271385	0.271385	0.271385	0.271385
TCONS_00004875	0.271384	0.271384	0.271384	0.271384	0.271384	0.271384
TCONS_00289201	0.271023	0.271023	0.271023	0.271023	0.271023	0.271023
TCONS_00176484	0.270974	0.270974	0.270974	0.270974	0.270974	0.270974
TCONS_00122652	0.270893	0.270893	0.270893	0.270893	0.270893	0.270893
TCONS_00259671	0.270888	0.270888	0.270888	0.270888	0.270888	0.270888
TCONS_00247431	0.270454	0.270454	0.270454	0.270454	0.270454	0.270454
TCONS_00190174	0.270446	0.270446	0.270446	0.270446	0.270446	0.270446
TCONS_00147785	0.270367	0.270367	0.270367	0.270367	0.270367	0.270367
TCONS_00007212	0.27033	0.27033	0.27033	0.27033	0.27033	0.27033
TCONS_00132177	0.270322	0.270322	0.270322	0.270322	0.270322	0.270322
TCONS_00158680	0.27007	0.27007	0.27007	0.27007	0.27007	0.27007
TCONS_00293101	0.270052	0.270052	0.270052	0.270052	0.270052	0.270052
TCONS_00220601	0.269743	0.269743	0.269743	0.269743	0.269743	0.269743
TCONS_00053960	0.269704	0.269704	0.269704	0.269704	0.269704	0.269704
TCONS_00085506	0.269353	0.269353	0.269353	0.269353	0.269353	0.269353
TCONS_00330882	0.269122	0.269122	0.269122	0.269122	0.269122	0.269122
TCONS_00089091	0.269092	0.269092	0.269092	0.269092	0.269092	0.269092
TCONS_00074595	0.268971	0.268971	0.268971	0.268971	0.268971	0.268971
TCONS_00236681	0.268237	0.268237	0.268237	0.268237	0.268237	0.268237
TCONS_00050795	0.268003	0.268003	0.268003	0.268003	0.268003	0.268003
TCONS_00303839	0.267827	0.267827	0.267827	0.267827	0.267827	0.267827
TCONS_00141449	0.267688	0.267688	0.267688	0.267688	0.267688	0.267688
TCONS_00123407	0.267594	0.267594	0.267594	0.267594	0.267594	0.267594
TCONS_00044917	0.267551	0.267551	0.267551	0.267551	0.267551	0.267551
TCONS_00168704	0.267377	0.267377	0.267377	0.267377	0.267377	0.267377
TCONS_00274235	0.267258	0.267258	0.267258	0.267258	0.267258	0.267258
TCONS_00216481	0.267137	0.267137	0.267137	0.267137	0.267137	0.267137
TCONS_00019839	0.266907	0.266907	0.266907	0.266907	0.266907	0.266907
TCONS_00044812	0.266906	0.266906	0.266906	0.266906	0.266906	0.266906
TCONS_00326309	0.266904	0.266904	0.266904	0.266904	0.266904	0.266904
TCONS_00013822	0.266682	0.266682	0.266682	0.266682	0.266682	0.266682
TCONS_00080880	0.266101	0.266101	0.266101	0.266101	0.266101	0.266101
TCONS_00317632	0.266087	0.266087	0.266087	0.266087	0.266087	0.266087
TCONS_00170655	0.265644	0.265644	0.265644	0.265644	0.265644	0.265644
TCONS_00245713	0.265608	0.265608	0.265608	0.265608	0.265608	0.265608
TCONS_00093639	0.265297	0.265297	0.265297	0.265297	0.265297	0.265297
TCONS_00328923	0.265021	0.265021	0.265021	0.265021	0.265021	0.265021
TCONS_00262698	0.264936	0.264936	0.264936	0.264936	0.264936	0.264936
TCONS_00110997	0.26465	0.26465	0.26465	0.26465	0.26465	0.26465
TCONS_00055834	0.264601	0.264601	0.264601	0.264601	0.264601	0.264601
TCONS_00287019	0.264592	0.264592	0.264592	0.264592	0.264592	0.264592
TCONS_00122685	0.264499	0.264499	0.264499	0.264499	0.264499	0.264499
TCONS_00010820	0.263901	0.263901	0.263901	0.263901	0.263901	0.263901
TCONS_00197691	0.263204	0.263204	0.263204	0.263204	0.263204	0.263204
TCONS_00185581	0.2632	0.2632	0.2632	0.2632	0.2632	0.2632
TCONS_00168055	0.26291	0.26291	0.26291	0.26291	0.26291	0.26291
TCONS_00283005	0.262836	0.262836	0.262836	0.262836	0.262836	0.262836
TCONS_00223739	0.262779	0.262779	0.262779	0.262779	0.262779	0.262779
TCONS_00062830	0.262745	0.262745	0.262745	0.262745	0.262745	0.262745
TCONS_00231131	0.262691	0.262691	0.262691	0.262691	0.262691	0.262691
TCONS_00145058	0.262633	0.262633	0.262633	0.262633	0.262633	0.262633
TCONS_00314752	0.261802	0.261802	0.261802	0.261802	0.261802	0.261802
TCONS_00211038	0.261736	0.261736	0.261736	0.261736	0.261736	0.261736
TCONS_00132903	0.261718	0.261718	0.261718	0.261718	0.261718	0.261718
TCONS_00178529	0.261659	0.261659	0.261659	0.261659	0.261659	0.261659
TCONS_00143900	0.261237	0.261237	0.261237	0.261237	0.261237	0.261237
TCONS_00212760	0.261174	0.261174	0.261174	0.261174	0.261174	0.261174
TCONS_00274821	0.261127	0.261127	0.261127	0.261127	0.261127	0.261127
TCONS_00341583	0.261104	0.261104	0.261104	0.261104	0.261104	0.261104
TCONS_00190175	0.260973	0.260973	0.260973	0.260973	0.260973	0.260973
TCONS_00311591	0.260922	0.260922	0.260922	0.260922	0.260922	0.260922
TCONS_00117830	0.260592	0.260592	0.260592	0.260592	0.260592	0.260592
TCONS_00029157	0.260569	0.260569	0.260569	0.260569	0.260569	0.260569
TCONS_00352149	0.260298	0.260298	0.260298	0.260298	0.260298	0.260298
TCONS_00132729	0.26008	0.26008	0.26008	0.26008	0.26008	0.26008
TCONS_00284143	0.260034	0.260034	0.260034	0.260034	0.260034	0.260034
TCONS_00045644	0.25995	0.25995	0.25995	0.25995	0.25995	0.25995
TCONS_00203053	0.259932	0.259932	0.259932	0.259932	0.259932	0.259932
TCONS_00029327	0.259792	0.259792	0.259792	0.259792	0.259792	0.259792
TCONS_00013900	0.259286	0.259286	0.259286	0.259286	0.259286	0.259286
TCONS_00043394	0.259262	0.259262	0.259262	0.259262	0.259262	0.259262
TCONS_00252334	0.259195	0.259195	0.259195	0.259195	0.259195	0.259195
TCONS_00215490	0.259174	0.259174	0.259174	0.259174	0.259174	0.259174
TCONS_00285803	0.258972	0.258972	0.258972	0.258972	0.258972	0.258972
TCONS_00114578	0.258746	0.258746	0.258746	0.258746	0.258746	0.258746
TCONS_00055615	0.258698	0.258698	0.258698	0.258698	0.258698	0.258698
TCONS_00210994	0.258517	0.258517	0.258517	0.258517	0.258517	0.258517
TCONS_00239521	0.258479	0.258479	0.258479	0.258479	0.258479	0.258479
TCONS_00240921	0.258462	0.258462	0.258462	0.258462	0.258462	0.258462
TCONS_00249627	0.258314	0.258314	0.258314	0.258314	0.258314	0.258314
TCONS_00342822	0.258208	0.258208	0.258208	0.258208	0.258208	0.258208
TCONS_00238289	0.25815	0.25815	0.25815	0.25815	0.25815	0.25815
TCONS_00359292	0.258057	0.258057	0.258057	0.258057	0.258057	0.258057
TCONS_00102596	0.257953	0.257953	0.257953	0.257953	0.257953	0.257953
TCONS_00286189	0.257941	0.257941	0.257941	0.257941	0.257941	0.257941
TCONS_00187637	0.257853	0.257853	0.257853	0.257853	0.257853	0.257853
TCONS_00140778	0.257622	0.257622	0.257622	0.257622	0.257622	0.257622
TCONS_00255184	0.25753	0.25753	0.25753	0.25753	0.25753	0.25753
TCONS_00194954	0.2569	0.2569	0.2569	0.2569	0.2569	0.2569
TCONS_00319753	0.25669	0.25669	0.25669	0.25669	0.25669	0.25669
TCONS_00221020	0.256677	0.256677	0.256677	0.256677	0.256677	0.256677
TCONS_00239190	0.256597	0.256597	0.256597	0.256597	0.256597	0.256597
TCONS_00117199	0.256585	0.256585	0.256585	0.256585	0.256585	0.256585
TCONS_00258490	0.256418	0.256418	0.256418	0.256418	0.256418	0.256418
TCONS_00215904	0.256409	0.256409	0.256409	0.256409	0.256409	0.256409
TCONS_00187379	0.25612	0.25612	0.25612	0.25612	0.25612	0.25612
TCONS_00220586	0.255931	0.255931	0.255931	0.255931	0.255931	0.255931
TCONS_00082776	0.255909	0.255909	0.255909	0.255909	0.255909	0.255909
TCONS_00138687	0.255615	0.255615	0.255615	0.255615	0.255615	0.255615
TCONS_00183523	0.255312	0.255312	0.255312	0.255312	0.255312	0.255312
TCONS_00019005	0.255249	0.255249	0.255249	0.255249	0.255249	0.255249
TCONS_00357151	0.254997	0.254997	0.254997	0.254997	0.254997	0.254997
TCONS_00076059	0.254826	0.254826	0.254826	0.254826	0.254826	0.254826
TCONS_00325229	0.254769	0.254769	0.254769	0.254769	0.254769	0.254769
TCONS_00340230	0.25467	0.25467	0.25467	0.25467	0.25467	0.25467
TCONS_00179951	0.254553	0.254553	0.254553	0.254553	0.254553	0.254553
TCONS_00213241	0.254208	0.254208	0.254208	0.254208	0.254208	0.254208
TCONS_00043506	0.253961	0.253961	0.253961	0.253961	0.253961	0.253961
TCONS_00340609	0.253947	0.253947	0.253947	0.253947	0.253947	0.253947
TCONS_00333683	0.25381	0.25381	0.25381	0.25381	0.25381	0.25381
TCONS_00332503	0.253783	0.253783	0.253783	0.253783	0.253783	0.253783
TCONS_00156297	0.253782	0.253782	0.253782	0.253782	0.253782	0.253782
TCONS_00134088	0.253581	0.253581	0.253581	0.253581	0.253581	0.253581
TCONS_00152433	0.253539	0.253539	0.253539	0.253539	0.253539	0.253539
TCONS_00277315	0.253341	0.253341	0.253341	0.253341	0.253341	0.253341
TCONS_00132275	0.253294	0.253294	0.253294	0.253294	0.253294	0.253294
TCONS_00168997	0.253292	0.253292	0.253292	0.253292	0.253292	0.253292
TCONS_00333725	0.253203	0.253203	0.253203	0.253203	0.253203	0.253203
TCONS_00223451	0.25299	0.25299	0.25299	0.25299	0.25299	0.25299
TCONS_00169869	0.252863	0.252863	0.252863	0.252863	0.252863	0.252863
TCONS_00344853	0.252805	0.252805	0.252805	0.252805	0.252805	0.252805
TCONS_00060750	0.252397	0.252397	0.252397	0.252397	0.252397	0.252397
TCONS_00083542	0.251702	0.251702	0.251702	0.251702	0.251702	0.251702
TCONS_00245023	0.251606	0.251606	0.251606	0.251606	0.251606	0.251606
TCONS_00198007	0.251448	0.251448	0.251448	0.251448	0.251448	0.251448
TCONS_00059786	0.251419	0.251419	0.251419	0.251419	0.251419	0.251419
TCONS_00185991	0.251299	0.251299	0.251299	0.251299	0.251299	0.251299
TCONS_00029631	0.250973	0.250973	0.250973	0.250973	0.250973	0.250973
TCONS_00335162	0.250872	0.250872	0.250872	0.250872	0.250872	0.250872
TCONS_00335166	0.25086	0.25086	0.25086	0.25086	0.25086	0.25086
TCONS_00266509	0.250703	0.250703	0.250703	0.250703	0.250703	0.250703
TCONS_00036535	0.250412	0.250412	0.250412	0.250412	0.250412	0.250412
TCONS_00317506	0.249852	0.249852	0.249852	0.249852	0.249852	0.249852
TCONS_00314579	0.249839	0.249839	0.249839	0.249839	0.249839	0.249839
TCONS_00240267	0.249764	0.249764	0.249764	0.249764	0.249764	0.249764
TCONS_00288878	0.249526	0.249526	0.249526	0.249526	0.249526	0.249526
TCONS_00354390	0.249316	0.249316	0.249316	0.249316	0.249316	0.249316
TCONS_00180170	0.249314	0.249314	0.249314	0.249314	0.249314	0.249314
TCONS_00190173	0.248968	0.248968	0.248968	0.248968	0.248968	0.248968
TCONS_00177250	0.248895	0.248895	0.248895	0.248895	0.248895	0.248895
TCONS_00162853	0.24869	0.24869	0.24869	0.24869	0.24869	0.24869
TCONS_00354392	0.248536	0.248536	0.248536	0.248536	0.248536	0.248536
TCONS_00309496	0.248411	0.248411	0.248411	0.248411	0.248411	0.248411
TCONS_00080069	0.24841	0.24841	0.24841	0.24841	0.24841	0.24841
TCONS_00046271	0.248026	0.248026	0.248026	0.248026	0.248026	0.248026
TCONS_00310271	0.247826	0.247826	0.247826	0.247826	0.247826	0.247826
TCONS_00235277	0.247744	0.247744	0.247744	0.247744	0.247744	0.247744
TCONS_00038937	0.24762	0.24762	0.24762	0.24762	0.24762	0.24762
TCONS_00288010	0.247487	0.247487	0.247487	0.247487	0.247487	0.247487
TCONS_00183519	0.24738	0.24738	0.24738	0.24738	0.24738	0.24738
TCONS_00075070	0.247307	0.247307	0.247307	0.247307	0.247307	0.247307
TCONS_00295381	0.247261	0.247261	0.247261	0.247261	0.247261	0.247261
TCONS_00010795	0.247255	0.247255	0.247255	0.247255	0.247255	0.247255
TCONS_00158165	0.247242	0.247242	0.247242	0.247242	0.247242	0.247242
TCONS_00239954	0.246981	0.246981	0.246981	0.246981	0.246981	0.246981
TCONS_00163004	0.246861	0.246861	0.246861	0.246861	0.246861	0.246861
TCONS_00146389	0.246827	0.246827	0.246827	0.246827	0.246827	0.246827
TCONS_00062018	0.246772	0.246772	0.246772	0.246772	0.246772	0.246772
TCONS_00152142	0.246687	0.246687	0.246687	0.246687	0.246687	0.246687
TCONS_00234119	0.246655	0.246655	0.246655	0.246655	0.246655	0.246655
TCONS_00150799	0.246465	0.246465	0.246465	0.246465	0.246465	0.246465
TCONS_00159395	0.246356	0.246356	0.246356	0.246356	0.246356	0.246356
TCONS_00310331	0.246302	0.246302	0.246302	0.246302	0.246302	0.246302
TCONS_00125466	0.246248	0.246248	0.246248	0.246248	0.246248	0.246248
TCONS_00222631	0.245992	0.245992	0.245992	0.245992	0.245992	0.245992
TCONS_00231385	0.245728	0.245728	0.245728	0.245728	0.245728	0.245728
TCONS_00299821	0.245465	0.245465	0.245465	0.245465	0.245465	0.245465
TCONS_00256223	0.24536	0.24536	0.24536	0.24536	0.24536	0.24536
TCONS_00354388	0.245352	0.245352	0.245352	0.245352	0.245352	0.245352
TCONS_00258218	0.245305	0.245305	0.245305	0.245305	0.245305	0.245305
TCONS_00075105	0.245222	0.245222	0.245222	0.245222	0.245222	0.245222
TCONS_00117302	0.245116	0.245116	0.245116	0.245116	0.245116	0.245116
TCONS_00208069	0.245052	0.245052	0.245052	0.245052	0.245052	0.245052
TCONS_00050133	0.244895	0.244895	0.244895	0.244895	0.244895	0.244895
TCONS_00028244	0.244861	0.244861	0.244861	0.244861	0.244861	0.244861
TCONS_00150832	0.244304	0.244304	0.244304	0.244304	0.244304	0.244304
TCONS_00118635	0.244281	0.244281	0.244281	0.244281	0.244281	0.244281
TCONS_00100686	0.244194	0.244194	0.244194	0.244194	0.244194	0.244194
TCONS_00068484	0.244093	0.244093	0.244093	0.244093	0.244093	0.244093
TCONS_00246081	0.244042	0.244042	0.244042	0.244042	0.244042	0.244042
TCONS_00258384	0.244032	0.244032	0.244032	0.244032	0.244032	0.244032
TCONS_00100615	0.243824	0.243824	0.243824	0.243824	0.243824	0.243824
TCONS_00354111	0.243714	0.243714	0.243714	0.243714	0.243714	0.243714
TCONS_00001962	0.243655	0.243655	0.243655	0.243655	0.243655	0.243655
TCONS_00314819	0.243582	0.243582	0.243582	0.243582	0.243582	0.243582
TCONS_00219130	0.24352	0.24352	0.24352	0.24352	0.24352	0.24352
TCONS_00354746	0.24342	0.24342	0.24342	0.24342	0.24342	0.24342
TCONS_00128262	0.243412	0.243412	0.243412	0.243412	0.243412	0.243412
TCONS_00260844	0.243264	0.243264	0.243264	0.243264	0.243264	0.243264
TCONS_00063832	0.243108	0.243108	0.243108	0.243108	0.243108	0.243108
TCONS_00004791	0.242922	0.242922	0.242922	0.242922	0.242922	0.242922
TCONS_00228393	0.242408	0.242408	0.242408	0.242408	0.242408	0.242408
TCONS_00181338	0.242272	0.242272	0.242272	0.242272	0.242272	0.242272
TCONS_00238518	0.242266	0.242266	0.242266	0.242266	0.242266	0.242266
TCONS_00173576	0.241711	0.241711	0.241711	0.241711	0.241711	0.241711
TCONS_00243568	0.241513	0.241513	0.241513	0.241513	0.241513	0.241513
TCONS_00302074	0.241451	0.241451	0.241451	0.241451	0.241451	0.241451
TCONS_00155681	0.241224	0.241224	0.241224	0.241224	0.241224	0.241224
TCONS_00328819	0.240899	0.240899	0.240899	0.240899	0.240899	0.240899
TCONS_00265448	0.240875	0.240875	0.240875	0.240875	0.240875	0.240875
TCONS_00335863	0.2408	0.2408	0.2408	0.2408	0.2408	0.2408
TCONS_00194018	0.240787	0.240787	0.240787	0.240787	0.240787	0.240787
TCONS_00304847	0.240777	0.240777	0.240777	0.240777	0.240777	0.240777
TCONS_00290908	0.240636	0.240636	0.240636	0.240636	0.240636	0.240636
TCONS_00237776	0.240499	0.240499	0.240499	0.240499	0.240499	0.240499
TCONS_00018909	0.240338	0.240338	0.240338	0.240338	0.240338	0.240338
TCONS_00221023	0.240143	0.240143	0.240143	0.240143	0.240143	0.240143
TCONS_00247007	0.239774	0.239774	0.239774	0.239774	0.239774	0.239774
TCONS_00228769	0.239677	0.239677	0.239677	0.239677	0.239677	0.239677
TCONS_00177096	0.239235	0.239235	0.239235	0.239235	0.239235	0.239235
TCONS_00087167	0.239038	0.239038	0.239038	0.239038	0.239038	0.239038
TCONS_00160453	0.238876	0.238876	0.238876	0.238876	0.238876	0.238876
TCONS_00159647	0.238314	0.238314	0.238314	0.238314	0.238314	0.238314
TCONS_00004904	0.23818	0.23818	0.23818	0.23818	0.23818	0.23818
TCONS_00035023	0.238159	0.238159	0.238159	0.238159	0.238159	0.238159
TCONS_00154275	0.237937	0.237937	0.237937	0.237937	0.237937	0.237937
TCONS_00323089	0.23777	0.23777	0.23777	0.23777	0.23777	0.23777
TCONS_00337431	0.237713	0.237713	0.237713	0.237713	0.237713	0.237713
TCONS_00031094	0.237637	0.237637	0.237637	0.237637	0.237637	0.237637
TCONS_00354809	0.237602	0.237602	0.237602	0.237602	0.237602	0.237602
TCONS_00344348	0.237279	0.237279	0.237279	0.237279	0.237279	0.237279
TCONS_00254420	0.237126	0.237126	0.237126	0.237126	0.237126	0.237126
TCONS_00007211	0.237035	0.237035	0.237035	0.237035	0.237035	0.237035
TCONS_00349125	0.23695	0.23695	0.23695	0.23695	0.23695	0.23695
TCONS_00025554	0.236391	0.236391	0.236391	0.236391	0.236391	0.236391
TCONS_00211020	0.236307	0.236307	0.236307	0.236307	0.236307	0.236307
TCONS_00328454	0.236297	0.236297	0.236297	0.236297	0.236297	0.236297
TCONS_00063218	0.236188	0.236188	0.236188	0.236188	0.236188	0.236188
TCONS_00238036	0.236007	0.236007	0.236007	0.236007	0.236007	0.236007
TCONS_00001364	0.235872	0.235872	0.235872	0.235872	0.235872	0.235872
TCONS_00006253	0.235763	0.235763	0.235763	0.235763	0.235763	0.235763
TCONS_00169231	0.23568	0.23568	0.23568	0.23568	0.23568	0.23568
TCONS_00303691	0.235632	0.235632	0.235632	0.235632	0.235632	0.235632
TCONS_00168861	0.235614	0.235614	0.235614	0.235614	0.235614	0.235614
TCONS_00176384	0.235596	0.235596	0.235596	0.235596	0.235596	0.235596
TCONS_00131571	0.235577	0.235577	0.235577	0.235577	0.235577	0.235577
TCONS_00195099	0.235435	0.235435	0.235435	0.235435	0.235435	0.235435
TCONS_00010520	0.235389	0.235389	0.235389	0.235389	0.235389	0.235389
TCONS_00120684	0.235282	0.235282	0.235282	0.235282	0.235282	0.235282
TCONS_00055890	0.235278	0.235278	0.235278	0.235278	0.235278	0.235278
TCONS_00355636	0.235224	0.235224	0.235224	0.235224	0.235224	0.235224
TCONS_00163079	0.235165	0.235165	0.235165	0.235165	0.235165	0.235165
TCONS_00206249	0.235067	0.235067	0.235067	0.235067	0.235067	0.235067
TCONS_00257497	0.234591	0.234591	0.234591	0.234591	0.234591	0.234591
TCONS_00261781	0.234377	0.234377	0.234377	0.234377	0.234377	0.234377
TCONS_00052464	0.234296	0.234296	0.234296	0.234296	0.234296	0.234296
TCONS_00211099	0.234258	0.234258	0.234258	0.234258	0.234258	0.234258
TCONS_00122650	0.234083	0.234083	0.234083	0.234083	0.234083	0.234083
TCONS_00218431	0.233977	0.233977	0.233977	0.233977	0.233977	0.233977
TCONS_00118096	0.233933	0.233933	0.233933	0.233933	0.233933	0.233933
TCONS_00273270	0.233835	0.233835	0.233835	0.233835	0.233835	0.233835
TCONS_00296974	0.233578	0.233578	0.233578	0.233578	0.233578	0.233578
TCONS_00229822	0.233459	0.233459	0.233459	0.233459	0.233459	0.233459
TCONS_00009989	0.233202	0.233202	0.233202	0.233202	0.233202	0.233202
TCONS_00280929	0.233111	0.233111	0.233111	0.233111	0.233111	0.233111
TCONS_00020857	0.232904	0.232904	0.232904	0.232904	0.232904	0.232904
TCONS_00118390	0.232628	0.232628	0.232628	0.232628	0.232628	0.232628
TCONS_00271085	0.232621	0.232621	0.232621	0.232621	0.232621	0.232621
TCONS_00131971	0.232452	0.232452	0.232452	0.232452	0.232452	0.232452
TCONS_00079975	0.232442	0.232442	0.232442	0.232442	0.232442	0.232442
TCONS_00050388	0.232438	0.232438	0.232438	0.232438	0.232438	0.232438
TCONS_00274634	0.232429	0.232429	0.232429	0.232429	0.232429	0.232429
TCONS_00127687	0.232382	0.232382	0.232382	0.232382	0.232382	0.232382
TCONS_00049911	0.232151	0.232151	0.232151	0.232151	0.232151	0.232151
TCONS_00326176	0.232054	0.232054	0.232054	0.232054	0.232054	0.232054
TCONS_00030480	0.232	0.232	0.232	0.232	0.232	0.232
TCONS_00034502	0.231737	0.231737	0.231737	0.231737	0.231737	0.231737
TCONS_00063831	0.231701	0.231701	0.231701	0.231701	0.231701	0.231701
TCONS_00358776	0.231528	0.231528	0.231528	0.231528	0.231528	0.231528
TCONS_00339871	0.231411	0.231411	0.231411	0.231411	0.231411	0.231411
TCONS_00174621	0.231211	0.231211	0.231211	0.231211	0.231211	0.231211
TCONS_00204657	0.230843	0.230843	0.230843	0.230843	0.230843	0.230843
TCONS_00271359	0.230827	0.230827	0.230827	0.230827	0.230827	0.230827
TCONS_00116400	0.230479	0.230479	0.230479	0.230479	0.230479	0.230479
TCONS_00264213	0.230147	0.230147	0.230147	0.230147	0.230147	0.230147
TCONS_00110725	0.230138	0.230138	0.230138	0.230138	0.230138	0.230138
TCONS_00296364	0.230082	0.230082	0.230082	0.230082	0.230082	0.230082
TCONS_00170657	0.229976	0.229976	0.229976	0.229976	0.229976	0.229976
TCONS_00003242	0.229836	0.229836	0.229836	0.229836	0.229836	0.229836
TCONS_00082834	0.229368	0.229368	0.229368	0.229368	0.229368	0.229368
TCONS_00268220	0.229354	0.229354	0.229354	0.229354	0.229354	0.229354
TCONS_00314751	0.229346	0.229346	0.229346	0.229346	0.229346	0.229346
TCONS_00163044	0.229293	0.229293	0.229293	0.229293	0.229293	0.229293
TCONS_00271567	0.229118	0.229118	0.229118	0.229118	0.229118	0.229118
TCONS_00115362	0.229054	0.229054	0.229054	0.229054	0.229054	0.229054
TCONS_00074838	0.228952	0.228952	0.228952	0.228952	0.228952	0.228952
TCONS_00342407	0.228893	0.228893	0.228893	0.228893	0.228893	0.228893
TCONS_00145355	0.228753	0.228753	0.228753	0.228753	0.228753	0.228753
TCONS_00299675	0.228629	0.228629	0.228629	0.228629	0.228629	0.228629
TCONS_00087466	0.228601	0.228601	0.228601	0.228601	0.228601	0.228601
TCONS_00347955	0.228596	0.228596	0.228596	0.228596	0.228596	0.228596
TCONS_00358898	0.228581	0.228581	0.228581	0.228581	0.228581	0.228581
TCONS_00121563	0.228356	0.228356	0.228356	0.228356	0.228356	0.228356
TCONS_00215132	0.228004	0.228004	0.228004	0.228004	0.228004	0.228004
TCONS_00123104	0.227968	0.227968	0.227968	0.227968	0.227968	0.227968
TCONS_00293696	0.22786	0.22786	0.22786	0.22786	0.22786	0.22786
TCONS_00195284	0.227766	0.227766	0.227766	0.227766	0.227766	0.227766
TCONS_00193944	0.227614	0.227614	0.227614	0.227614	0.227614	0.227614
TCONS_00305239	0.227363	0.227363	0.227363	0.227363	0.227363	0.227363
TCONS_00074057	0.227334	0.227334	0.227334	0.227334	0.227334	0.227334
TCONS_00114374	0.227205	0.227205	0.227205	0.227205	0.227205	0.227205
TCONS_00247993	0.227194	0.227194	0.227194	0.227194	0.227194	0.227194
TCONS_00344947	0.227024	0.227024	0.227024	0.227024	0.227024	0.227024
TCONS_00270206	0.226867	0.226867	0.226867	0.226867	0.226867	0.226867
TCONS_00357608	0.226748	0.226748	0.226748	0.226748	0.226748	0.226748
TCONS_00132785	0.226703	0.226703	0.226703	0.226703	0.226703	0.226703
TCONS_00191631	0.226576	0.226576	0.226576	0.226576	0.226576	0.226576
TCONS_00068579	0.22597	0.22597	0.22597	0.22597	0.22597	0.22597
TCONS_00108598	0.225843	0.225843	0.225843	0.225843	0.225843	0.225843
TCONS_00355716	0.225788	0.225788	0.225788	0.225788	0.225788	0.225788
TCONS_00255851	0.22571	0.22571	0.22571	0.22571	0.22571	0.22571
TCONS_00187901	0.225549	0.225549	0.225549	0.225549	0.225549	0.225549
TCONS_00028931	0.225539	0.225539	0.225539	0.225539	0.225539	0.225539
TCONS_00286491	0.225415	0.225415	0.225415	0.225415	0.225415	0.225415
TCONS_00168994	0.225136	0.225136	0.225136	0.225136	0.225136	0.225136
TCONS_00258211	0.224991	0.224991	0.224991	0.224991	0.224991	0.224991
TCONS_00280997	0.224853	0.224853	0.224853	0.224853	0.224853	0.224853
TCONS_00043702	0.224822	0.224822	0.224822	0.224822	0.224822	0.224822
TCONS_00296234	0.22482	0.22482	0.22482	0.22482	0.22482	0.22482
TCONS_00104615	0.224653	0.224653	0.224653	0.224653	0.224653	0.224653
TCONS_00044085	0.22464	0.22464	0.22464	0.22464	0.22464	0.22464
TCONS_00151466	0.224634	0.224634	0.224634	0.224634	0.224634	0.224634
TCONS_00172198	0.224324	0.224324	0.224324	0.224324	0.224324	0.224324
TCONS_00285690	0.22431	0.22431	0.22431	0.22431	0.22431	0.22431
TCONS_00050682	0.224245	0.224245	0.224245	0.224245	0.224245	0.224245
TCONS_00345692	0.224051	0.224051	0.224051	0.224051	0.224051	0.224051
TCONS_00285168	0.224019	0.224019	0.224019	0.224019	0.224019	0.224019
TCONS_00335648	0.223942	0.223942	0.223942	0.223942	0.223942	0.223942
TCONS_00184146	0.223903	0.223903	0.223903	0.223903	0.223903	0.223903
TCONS_00040876	0.223867	0.223867	0.223867	0.223867	0.223867	0.223867
TCONS_00287921	0.223817	0.223817	0.223817	0.223817	0.223817	0.223817
TCONS_00151528	0.223801	0.223801	0.223801	0.223801	0.223801	0.223801
TCONS_00166949	0.223725	0.223725	0.223725	0.223725	0.223725	0.223725
TCONS_00168881	0.223719	0.223719	0.223719	0.223719	0.223719	0.223719
TCONS_00356950	0.223716	0.223716	0.223716	0.223716	0.223716	0.223716
TCONS_00296232	0.223667	0.223667	0.223667	0.223667	0.223667	0.223667
TCONS_00279576	0.223657	0.223657	0.223657	0.223657	0.223657	0.223657
TCONS_00081921	0.223426	0.223426	0.223426	0.223426	0.223426	0.223426
TCONS_00211002	0.223287	0.223287	0.223287	0.223287	0.223287	0.223287
TCONS_00019729	0.223226	0.223226	0.223226	0.223226	0.223226	0.223226
TCONS_00340902	0.223226	0.223226	0.223226	0.223226	0.223226	0.223226
TCONS_00080739	0.223181	0.223181	0.223181	0.223181	0.223181	0.223181
TCONS_00029547	0.223168	0.223168	0.223168	0.223168	0.223168	0.223168
TCONS_00054408	0.223081	0.223081	0.223081	0.223081	0.223081	0.223081
TCONS_00323334	0.222958	0.222958	0.222958	0.222958	0.222958	0.222958
TCONS_00055837	0.222944	0.222944	0.222944	0.222944	0.222944	0.222944
TCONS_00132702	0.222937	0.222937	0.222937	0.222937	0.222937	0.222937
TCONS_00249299	0.222827	0.222827	0.222827	0.222827	0.222827	0.222827
TCONS_00091310	0.222662	0.222662	0.222662	0.222662	0.222662	0.222662
TCONS_00193131	0.222527	0.222527	0.222527	0.222527	0.222527	0.222527
TCONS_00087070	0.222494	0.222494	0.222494	0.222494	0.222494	0.222494
TCONS_00342405	0.222328	0.222328	0.222328	0.222328	0.222328	0.222328
TCONS_00141902	0.222158	0.222158	0.222158	0.222158	0.222158	0.222158
TCONS_00051706	0.22213	0.22213	0.22213	0.22213	0.22213	0.22213
TCONS_00238317	0.221949	0.221949	0.221949	0.221949	0.221949	0.221949
TCONS_00052162	0.221943	0.221943	0.221943	0.221943	0.221943	0.221943
TCONS_00107218	0.221916	0.221916	0.221916	0.221916	0.221916	0.221916
TCONS_00116685	0.221683	0.221683	0.221683	0.221683	0.221683	0.221683
TCONS_00077727	0.22123	0.22123	0.22123	0.22123	0.22123	0.22123
TCONS_00065683	0.221229	0.221229	0.221229	0.221229	0.221229	0.221229
TCONS_00007303	0.221164	0.221164	0.221164	0.221164	0.221164	0.221164
TCONS_00069137	0.221139	0.221139	0.221139	0.221139	0.221139	0.221139
TCONS_00307968	0.221075	0.221075	0.221075	0.221075	0.221075	0.221075
TCONS_00196451	0.220942	0.220942	0.220942	0.220942	0.220942	0.220942
TCONS_00305713	0.220934	0.220934	0.220934	0.220934	0.220934	0.220934
TCONS_00265437	0.220851	0.220851	0.220851	0.220851	0.220851	0.220851
TCONS_00045921	0.220756	0.220756	0.220756	0.220756	0.220756	0.220756
TCONS_00093632	0.220729	0.220729	0.220729	0.220729	0.220729	0.220729
TCONS_00141426	0.220578	0.220578	0.220578	0.220578	0.220578	0.220578
TCONS_00031003	0.220547	0.220547	0.220547	0.220547	0.220547	0.220547
TCONS_00043507	0.220539	0.220539	0.220539	0.220539	0.220539	0.220539
TCONS_00345980	0.220256	0.220256	0.220256	0.220256	0.220256	0.220256
TCONS_00145201	0.2201	0.2201	0.2201	0.2201	0.2201	0.2201
TCONS_00295186	0.220072	0.220072	0.220072	0.220072	0.220072	0.220072
TCONS_00108920	0.220055	0.220055	0.220055	0.220055	0.220055	0.220055
TCONS_00179401	0.219955	0.219955	0.219955	0.219955	0.219955	0.219955
TCONS_00336557	0.219915	0.219915	0.219915	0.219915	0.219915	0.219915
TCONS_00305655	0.219666	0.219666	0.219666	0.219666	0.219666	0.219666
TCONS_00199934	0.21959	0.21959	0.21959	0.21959	0.21959	0.21959
TCONS_00343354	0.219083	0.219083	0.219083	0.219083	0.219083	0.219083
TCONS_00109908	0.219033	0.219033	0.219033	0.219033	0.219033	0.219033
TCONS_00200052	0.218936	0.218936	0.218936	0.218936	0.218936	0.218936
TCONS_00031257	0.218519	0.218519	0.218519	0.218519	0.218519	0.218519
TCONS_00101376	0.218489	0.218489	0.218489	0.218489	0.218489	0.218489
TCONS_00314304	0.218421	0.218421	0.218421	0.218421	0.218421	0.218421
TCONS_00115061	0.218409	0.218409	0.218409	0.218409	0.218409	0.218409
TCONS_00210355	0.218316	0.218316	0.218316	0.218316	0.218316	0.218316
TCONS_00201456	0.218244	0.218244	0.218244	0.218244	0.218244	0.218244
TCONS_00329953	0.218224	0.218224	0.218224	0.218224	0.218224	0.218224
TCONS_00009797	0.21791	0.21791	0.21791	0.21791	0.21791	0.21791
TCONS_00148334	0.217909	0.217909	0.217909	0.217909	0.217909	0.217909
TCONS_00178475	0.217905	0.217905	0.217905	0.217905	0.217905	0.217905
TCONS_00148591	0.217861	0.217861	0.217861	0.217861	0.217861	0.217861
TCONS_00099808	0.217703	0.217703	0.217703	0.217703	0.217703	0.217703
TCONS_00286133	0.217619	0.217619	0.217619	0.217619	0.217619	0.217619
TCONS_00343158	0.217545	0.217545	0.217545	0.217545	0.217545	0.217545
TCONS_00085814	0.217451	0.217451	0.217451	0.217451	0.217451	0.217451
TCONS_00354790	0.217376	0.217376	0.217376	0.217376	0.217376	0.217376
TCONS_00257290	0.217311	0.217311	0.217311	0.217311	0.217311	0.217311
TCONS_00093450	0.216849	0.216849	0.216849	0.216849	0.216849	0.216849
TCONS_00211052	0.216794	0.216794	0.216794	0.216794	0.216794	0.216794
TCONS_00285595	0.216648	0.216648	0.216648	0.216648	0.216648	0.216648
TCONS_00269447	0.216616	0.216616	0.216616	0.216616	0.216616	0.216616
TCONS_00312949	0.216324	0.216324	0.216324	0.216324	0.216324	0.216324
TCONS_00025050	0.215759	0.215759	0.215759	0.215759	0.215759	0.215759
TCONS_00192515	0.215677	0.215677	0.215677	0.215677	0.215677	0.215677
TCONS_00323427	0.215656	0.215656	0.215656	0.215656	0.215656	0.215656
TCONS_00357192	0.21557	0.21557	0.21557	0.21557	0.21557	0.21557
TCONS_00083615	0.215531	0.215531	0.215531	0.215531	0.215531	0.215531
ENSRNA050000440-T1	0.215442	0.215442	0.215442	0.215442	0.215442	0.215442
TCONS_00277314	0.215345	0.215345	0.215345	0.215345	0.215345	0.215345
TCONS_00072028	0.215318	0.215318	0.215318	0.215318	0.215318	0.215318
TCONS_00354386	0.215243	0.215243	0.215243	0.215243	0.215243	0.215243
TCONS_00183393	0.215187	0.215187	0.215187	0.215187	0.215187	0.215187
TCONS_00308243	0.215085	0.215085	0.215085	0.215085	0.215085	0.215085
TCONS_00182998	0.214999	0.214999	0.214999	0.214999	0.214999	0.214999
TCONS_00166972	0.214803	0.214803	0.214803	0.214803	0.214803	0.214803
TCONS_00170656	0.2148	0.2148	0.2148	0.2148	0.2148	0.2148
TCONS_00176074	0.214204	0.214204	0.214204	0.214204	0.214204	0.214204
TCONS_00236979	0.213978	0.213978	0.213978	0.213978	0.213978	0.213978
TCONS_00080934	0.213944	0.213944	0.213944	0.213944	0.213944	0.213944
TCONS_00244311	0.213908	0.213908	0.213908	0.213908	0.213908	0.213908
TCONS_00308678	0.213866	0.213866	0.213866	0.213866	0.213866	0.213866
TCONS_00294329	0.213763	0.213763	0.213763	0.213763	0.213763	0.213763
TCONS_00041316	0.213702	0.213702	0.213702	0.213702	0.213702	0.213702
TCONS_00183521	0.213411	0.213411	0.213411	0.213411	0.213411	0.213411
TCONS_00230542	0.213406	0.213406	0.213406	0.213406	0.213406	0.213406
TCONS_00101848	0.213361	0.213361	0.213361	0.213361	0.213361	0.213361
TCONS_00259217	0.213334	0.213334	0.213334	0.213334	0.213334	0.213334
TCONS_00282090	0.213259	0.213259	0.213259	0.213259	0.213259	0.213259
TCONS_00249349	0.213168	0.213168	0.213168	0.213168	0.213168	0.213168
ENSRNA050000423-T1	0.213112	0.213112	0.213112	0.213112	0.213112	0.213112
TCONS_00180284	0.212889	0.212889	0.212889	0.212889	0.212889	0.212889
TCONS_00236121	0.212874	0.212874	0.212874	0.212874	0.212874	0.212874
TCONS_00198910	0.212748	0.212748	0.212748	0.212748	0.212748	0.212748
TCONS_00143859	0.212702	0.212702	0.212702	0.212702	0.212702	0.212702
TCONS_00183522	0.212579	0.212579	0.212579	0.212579	0.212579	0.212579
TCONS_00341204	0.212544	0.212544	0.212544	0.212544	0.212544	0.212544
TCONS_00324488	0.212524	0.212524	0.212524	0.212524	0.212524	0.212524
TCONS_00011031	0.212465	0.212465	0.212465	0.212465	0.212465	0.212465
TCONS_00098945	0.21241	0.21241	0.21241	0.21241	0.21241	0.21241
TCONS_00324356	0.212361	0.212361	0.212361	0.212361	0.212361	0.212361
TCONS_00185182	0.212314	0.212314	0.212314	0.212314	0.212314	0.212314
TCONS_00346843	0.21214	0.21214	0.21214	0.21214	0.21214	0.21214
TCONS_00354393	0.212023	0.212023	0.212023	0.212023	0.212023	0.212023
TCONS_00154638	0.211866	0.211866	0.211866	0.211866	0.211866	0.211866
TCONS_00075455	0.211824	0.211824	0.211824	0.211824	0.211824	0.211824
TCONS_00336136	0.211751	0.211751	0.211751	0.211751	0.211751	0.211751
TCONS_00315031	0.21159	0.21159	0.21159	0.21159	0.21159	0.21159
TCONS_00207144	0.211485	0.211485	0.211485	0.211485	0.211485	0.211485
TCONS_00156177	0.211454	0.211454	0.211454	0.211454	0.211454	0.211454
TCONS_00000781	0.211255	0.211255	0.211255	0.211255	0.211255	0.211255
TCONS_00309344	0.211209	0.211209	0.211209	0.211209	0.211209	0.211209
TCONS_00148117	0.211137	0.211137	0.211137	0.211137	0.211137	0.211137
TCONS_00337362	0.211108	0.211108	0.211108	0.211108	0.211108	0.211108
TCONS_00133046	0.211032	0.211032	0.211032	0.211032	0.211032	0.211032
TCONS_00224555	0.211031	0.211031	0.211031	0.211031	0.211031	0.211031
TCONS_00312710	0.21101	0.21101	0.21101	0.21101	0.21101	0.21101
TCONS_00284872	0.210999	0.210999	0.210999	0.210999	0.210999	0.210999
TCONS_00109539	0.210938	0.210938	0.210938	0.210938	0.210938	0.210938
TCONS_00257951	0.210683	0.210683	0.210683	0.210683	0.210683	0.210683
TCONS_00181048	0.210419	0.210419	0.210419	0.210419	0.210419	0.210419
TCONS_00351365	0.21035	0.21035	0.21035	0.21035	0.21035	0.21035
TCONS_00120637	0.210246	0.210246	0.210246	0.210246	0.210246	0.210246
TCONS_00084829	0.21023	0.21023	0.21023	0.21023	0.21023	0.21023
TCONS_00139200	0.210155	0.210155	0.210155	0.210155	0.210155	0.210155
TCONS_00261273	0.210151	0.210151	0.210151	0.210151	0.210151	0.210151
TCONS_00236809	0.210138	0.210138	0.210138	0.210138	0.210138	0.210138
TCONS_00276055	0.210029	0.210029	0.210029	0.210029	0.210029	0.210029
TCONS_00042762	0.20991	0.20991	0.20991	0.20991	0.20991	0.20991
TCONS_00295795	0.209623	0.209623	0.209623	0.209623	0.209623	0.209623
TCONS_00012298	0.209597	0.209597	0.209597	0.209597	0.209597	0.209597
TCONS_00005059	0.209578	0.209578	0.209578	0.209578	0.209578	0.209578
TCONS_00256036	0.20947	0.20947	0.20947	0.20947	0.20947	0.20947
TCONS_00069511	0.209405	0.209405	0.209405	0.209405	0.209405	0.209405
TCONS_00004288	0.209226	0.209226	0.209226	0.209226	0.209226	0.209226
TCONS_00006616	0.209164	0.209164	0.209164	0.209164	0.209164	0.209164
TCONS_00245106	0.209143	0.209143	0.209143	0.209143	0.209143	0.209143
TCONS_00342573	0.209087	0.209087	0.209087	0.209087	0.209087	0.209087
TCONS_00126327	0.209069	0.209069	0.209069	0.209069	0.209069	0.209069
TCONS_00236451	0.209001	0.209001	0.209001	0.209001	0.209001	0.209001
TCONS_00070985	0.208995	0.208995	0.208995	0.208995	0.208995	0.208995
TCONS_00022358	0.208918	0.208918	0.208918	0.208918	0.208918	0.208918
TCONS_00296261	0.208828	0.208828	0.208828	0.208828	0.208828	0.208828
TCONS_00056732	0.208703	0.208703	0.208703	0.208703	0.208703	0.208703
TCONS_00120629	0.208585	0.208585	0.208585	0.208585	0.208585	0.208585
TCONS_00108018	0.208564	0.208564	0.208564	0.208564	0.208564	0.208564
TCONS_00129477	0.208504	0.208504	0.208504	0.208504	0.208504	0.208504
TCONS_00352969	0.208447	0.208447	0.208447	0.208447	0.208447	0.208447
TCONS_00262522	0.208354	0.208354	0.208354	0.208354	0.208354	0.208354
TCONS_00200664	0.208304	0.208304	0.208304	0.208304	0.208304	0.208304
TCONS_00263266	0.208204	0.208204	0.208204	0.208204	0.208204	0.208204
TCONS_00236989	0.208136	0.208136	0.208136	0.208136	0.208136	0.208136
TCONS_00113970	0.208088	0.208088	0.208088	0.208088	0.208088	0.208088
TCONS_00030328	0.207965	0.207965	0.207965	0.207965	0.207965	0.207965
TCONS_00197547	0.207762	0.207762	0.207762	0.207762	0.207762	0.207762
TCONS_00097936	0.207447	0.207447	0.207447	0.207447	0.207447	0.207447
TCONS_00327519	0.207221	0.207221	0.207221	0.207221	0.207221	0.207221
TCONS_00354302	0.207059	0.207059	0.207059	0.207059	0.207059	0.207059
TCONS_00012266	0.206969	0.206969	0.206969	0.206969	0.206969	0.206969
TCONS_00271745	0.20696	0.20696	0.20696	0.20696	0.20696	0.20696
TCONS_00277636	0.206901	0.206901	0.206901	0.206901	0.206901	0.206901
TCONS_00258124	0.206587	0.206587	0.206587	0.206587	0.206587	0.206587
TCONS_00248982	0.206562	0.206562	0.206562	0.206562	0.206562	0.206562
TCONS_00017898	0.206434	0.206434	0.206434	0.206434	0.206434	0.206434
TCONS_00342587	0.206402	0.206402	0.206402	0.206402	0.206402	0.206402
TCONS_00181337	0.206395	0.206395	0.206395	0.206395	0.206395	0.206395
TCONS_00349708	0.206342	0.206342	0.206342	0.206342	0.206342	0.206342
TCONS_00255476	0.206298	0.206298	0.206298	0.206298	0.206298	0.206298
TCONS_00049441	0.206271	0.206271	0.206271	0.206271	0.206271	0.206271
TCONS_00166416	0.206034	0.206034	0.206034	0.206034	0.206034	0.206034
TCONS_00316504	0.20603	0.20603	0.20603	0.20603	0.20603	0.20603
TCONS_00269392	0.206017	0.206017	0.206017	0.206017	0.206017	0.206017
TCONS_00208006	0.205834	0.205834	0.205834	0.205834	0.205834	0.205834
TCONS_00032161	0.205784	0.205784	0.205784	0.205784	0.205784	0.205784
TCONS_00278369	0.205724	0.205724	0.205724	0.205724	0.205724	0.205724
TCONS_00334152	0.205568	0.205568	0.205568	0.205568	0.205568	0.205568
TCONS_00202816	0.205465	0.205465	0.205465	0.205465	0.205465	0.205465
TCONS_00044373	0.205424	0.205424	0.205424	0.205424	0.205424	0.205424
TCONS_00314677	0.205248	0.205248	0.205248	0.205248	0.205248	0.205248
TCONS_00078889	0.205207	0.205207	0.205207	0.205207	0.205207	0.205207
TCONS_00009885	0.205176	0.205176	0.205176	0.205176	0.205176	0.205176
TCONS_00068742	0.205165	0.205165	0.205165	0.205165	0.205165	0.205165
TCONS_00177685	0.205109	0.205109	0.205109	0.205109	0.205109	0.205109
TCONS_00245383	0.20506	0.20506	0.20506	0.20506	0.20506	0.20506
TCONS_00340645	0.204982	0.204982	0.204982	0.204982	0.204982	0.204982
TCONS_00155741	0.204877	0.204877	0.204877	0.204877	0.204877	0.204877
TCONS_00357600	0.204701	0.204701	0.204701	0.204701	0.204701	0.204701
TCONS_00334717	0.204498	0.204498	0.204498	0.204498	0.204498	0.204498
TCONS_00148735	0.204489	0.204489	0.204489	0.204489	0.204489	0.204489
TCONS_00235864	0.204414	0.204414	0.204414	0.204414	0.204414	0.204414
TCONS_00077274	0.204198	0.204198	0.204198	0.204198	0.204198	0.204198
TCONS_00206480	0.204189	0.204189	0.204189	0.204189	0.204189	0.204189
TCONS_00218917	0.203919	0.203919	0.203919	0.203919	0.203919	0.203919
TCONS_00310621	0.203902	0.203902	0.203902	0.203902	0.203902	0.203902
TCONS_00092421	0.203829	0.203829	0.203829	0.203829	0.203829	0.203829
TCONS_00206296	0.203792	0.203792	0.203792	0.203792	0.203792	0.203792
TCONS_00326629	0.203723	0.203723	0.203723	0.203723	0.203723	0.203723
TCONS_00256987	0.203553	0.203553	0.203553	0.203553	0.203553	0.203553
TCONS_00194582	0.203406	0.203406	0.203406	0.203406	0.203406	0.203406
TCONS_00266085	0.203402	0.203402	0.203402	0.203402	0.203402	0.203402
TCONS_00136146	0.20333	0.20333	0.20333	0.20333	0.20333	0.20333
TCONS_00243603	0.20328	0.20328	0.20328	0.20328	0.20328	0.20328
TCONS_00293436	0.20318	0.20318	0.20318	0.20318	0.20318	0.20318
TCONS_00064121	0.203179	0.203179	0.203179	0.203179	0.203179	0.203179
TCONS_00117003	0.203143	0.203143	0.203143	0.203143	0.203143	0.203143
TCONS_00272555	0.202932	0.202932	0.202932	0.202932	0.202932	0.202932
TCONS_00306592	0.202919	0.202919	0.202919	0.202919	0.202919	0.202919
TCONS_00032823	0.202778	0.202778	0.202778	0.202778	0.202778	0.202778
TCONS_00053732	0.202756	0.202756	0.202756	0.202756	0.202756	0.202756
TCONS_00165509	0.202738	0.202738	0.202738	0.202738	0.202738	0.202738
TCONS_00325158	0.202579	0.202579	0.202579	0.202579	0.202579	0.202579
TCONS_00210680	0.202093	0.202093	0.202093	0.202093	0.202093	0.202093
TCONS_00317650	0.201994	0.201994	0.201994	0.201994	0.201994	0.201994
TCONS_00093679	0.201972	0.201972	0.201972	0.201972	0.201972	0.201972
TCONS_00238212	0.201959	0.201959	0.201959	0.201959	0.201959	0.201959
TCONS_00144247	0.201916	0.201916	0.201916	0.201916	0.201916	0.201916
TCONS_00264215	0.201845	0.201845	0.201845	0.201845	0.201845	0.201845
TCONS_00352790	0.201778	0.201778	0.201778	0.201778	0.201778	0.201778
TCONS_00184228	0.201654	0.201654	0.201654	0.201654	0.201654	0.201654
TCONS_00027150	0.201513	0.201513	0.201513	0.201513	0.201513	0.201513
TCONS_00269857	0.201086	0.201086	0.201086	0.201086	0.201086	0.201086
TCONS_00282423	0.200877	0.200877	0.200877	0.200877	0.200877	0.200877
TCONS_00197374	0.200793	0.200793	0.200793	0.200793	0.200793	0.200793
TCONS_00284810	0.200776	0.200776	0.200776	0.200776	0.200776	0.200776
TCONS_00012863	0.200613	0.200613	0.200613	0.200613	0.200613	0.200613
TCONS_00192793	0.200559	0.200559	0.200559	0.200559	0.200559	0.200559
TCONS_00003317	0.20038	0.20038	0.20038	0.20038	0.20038	0.20038
TCONS_00133796	0.200248	0.200248	0.200248	0.200248	0.200248	0.200248
TCONS_00085586	0.200243	0.200243	0.200243	0.200243	0.200243	0.200243
TCONS_00189968	0.200194	0.200194	0.200194	0.200194	0.200194	0.200194
TCONS_00176811	0.200189	0.200189	0.200189	0.200189	0.200189	0.200189
TCONS_00001959	0.200018	0.200018	0.200018	0.200018	0.200018	0.200018
TCONS_00354032	0.200014	0.200014	0.200014	0.200014	0.200014	0.200014
TCONS_00168858	0.19988	0.19988	0.19988	0.19988	0.19988	0.19988
TCONS_00152452	0.199744	0.199744	0.199744	0.199744	0.199744	0.199744
TCONS_00081673	0.199722	0.199722	0.199722	0.199722	0.199722	0.199722
TCONS_00220859	0.199621	0.199621	0.199621	0.199621	0.199621	0.199621
TCONS_00326308	0.199585	0.199585	0.199585	0.199585	0.199585	0.199585
TCONS_00127673	0.199223	0.199223	0.199223	0.199223	0.199223	0.199223
TCONS_00260355	0.199174	0.199174	0.199174	0.199174	0.199174	0.199174
TCONS_00264704	0.198816	0.198816	0.198816	0.198816	0.198816	0.198816
TCONS_00078163	0.19878	0.19878	0.19878	0.19878	0.19878	0.19878
TCONS_00216877	0.198634	0.198634	0.198634	0.198634	0.198634	0.198634
TCONS_00247165	0.198217	0.198217	0.198217	0.198217	0.198217	0.198217
TCONS_00248935	0.198075	0.198075	0.198075	0.198075	0.198075	0.198075
TCONS_00033157	0.198062	0.198062	0.198062	0.198062	0.198062	0.198062
TCONS_00168750	0.197946	0.197946	0.197946	0.197946	0.197946	0.197946
TCONS_00183527	0.197879	0.197879	0.197879	0.197879	0.197879	0.197879
TCONS_00094587	0.197754	0.197754	0.197754	0.197754	0.197754	0.197754
TCONS_00153001	0.197484	0.197484	0.197484	0.197484	0.197484	0.197484
TCONS_00035451	0.197443	0.197443	0.197443	0.197443	0.197443	0.197443
TCONS_00120635	0.197091	0.197091	0.197091	0.197091	0.197091	0.197091
TCONS_00296506	0.197058	0.197058	0.197058	0.197058	0.197058	0.197058
TCONS_00060834	0.197006	0.197006	0.197006	0.197006	0.197006	0.197006
TCONS_00081454	0.196719	0.196719	0.196719	0.196719	0.196719	0.196719
TCONS_00315191	0.196641	0.196641	0.196641	0.196641	0.196641	0.196641
TCONS_00113219	0.196582	0.196582	0.196582	0.196582	0.196582	0.196582
TCONS_00150831	0.196541	0.196541	0.196541	0.196541	0.196541	0.196541
TCONS_00002812	0.196329	0.196329	0.196329	0.196329	0.196329	0.196329
TCONS_00153479	0.196275	0.196275	0.196275	0.196275	0.196275	0.196275
TCONS_00161154	0.196215	0.196215	0.196215	0.196215	0.196215	0.196215
TCONS_00193401	0.196191	0.196191	0.196191	0.196191	0.196191	0.196191
TCONS_00008619	0.195976	0.195976	0.195976	0.195976	0.195976	0.195976
TCONS_00149787	0.195949	0.195949	0.195949	0.195949	0.195949	0.195949
TCONS_00357346	0.195904	0.195904	0.195904	0.195904	0.195904	0.195904
TCONS_00338206	0.195763	0.195763	0.195763	0.195763	0.195763	0.195763
TCONS_00155397	0.195742	0.195742	0.195742	0.195742	0.195742	0.195742
TCONS_00322460	0.195724	0.195724	0.195724	0.195724	0.195724	0.195724
TCONS_00299538	0.195699	0.195699	0.195699	0.195699	0.195699	0.195699
TCONS_00099688	0.195693	0.195693	0.195693	0.195693	0.195693	0.195693
TCONS_00160754	0.195692	0.195692	0.195692	0.195692	0.195692	0.195692
TCONS_00030476	0.195687	0.195687	0.195687	0.195687	0.195687	0.195687
TCONS_00270447	0.195602	0.195602	0.195602	0.195602	0.195602	0.195602
TCONS_00257245	0.195543	0.195543	0.195543	0.195543	0.195543	0.195543
TCONS_00025115	0.19525	0.19525	0.19525	0.19525	0.19525	0.19525
TCONS_00145866	0.195235	0.195235	0.195235	0.195235	0.195235	0.195235
TCONS_00195643	0.195153	0.195153	0.195153	0.195153	0.195153	0.195153
TCONS_00311768	0.194979	0.194979	0.194979	0.194979	0.194979	0.194979
TCONS_00064629	0.194923	0.194923	0.194923	0.194923	0.194923	0.194923
TCONS_00352734	0.194818	0.194818	0.194818	0.194818	0.194818	0.194818
TCONS_00143947	0.194586	0.194586	0.194586	0.194586	0.194586	0.194586
TCONS_00041154	0.19427	0.19427	0.19427	0.19427	0.19427	0.19427
TCONS_00055830	0.194255	0.194255	0.194255	0.194255	0.194255	0.194255
TCONS_00046235	0.194192	0.194192	0.194192	0.194192	0.194192	0.194192
TCONS_00022227	0.194099	0.194099	0.194099	0.194099	0.194099	0.194099
TCONS_00183683	0.194087	0.194087	0.194087	0.194087	0.194087	0.194087
TCONS_00081926	0.193989	0.193989	0.193989	0.193989	0.193989	0.193989
TCONS_00185641	0.193975	0.193975	0.193975	0.193975	0.193975	0.193975
TCONS_00131848	0.193823	0.193823	0.193823	0.193823	0.193823	0.193823
TCONS_00256902	0.193729	0.193729	0.193729	0.193729	0.193729	0.193729
TCONS_00047038	0.1936	0.1936	0.1936	0.1936	0.1936	0.1936
TCONS_00276819	0.193513	0.193513	0.193513	0.193513	0.193513	0.193513
TCONS_00165814	0.19342	0.19342	0.19342	0.19342	0.19342	0.19342
TCONS_00268013	0.193177	0.193177	0.193177	0.193177	0.193177	0.193177
TCONS_00318471	0.19315	0.19315	0.19315	0.19315	0.19315	0.19315
TCONS_00314748	0.193123	0.193123	0.193123	0.193123	0.193123	0.193123
TCONS_00307512	0.193116	0.193116	0.193116	0.193116	0.193116	0.193116
TCONS_00319654	0.193042	0.193042	0.193042	0.193042	0.193042	0.193042
TCONS_00132515	0.192925	0.192925	0.192925	0.192925	0.192925	0.192925
TCONS_00358104	0.192704	0.192704	0.192704	0.192704	0.192704	0.192704
TCONS_00117068	0.192692	0.192692	0.192692	0.192692	0.192692	0.192692
TCONS_00171446	0.19265	0.19265	0.19265	0.19265	0.19265	0.19265
TCONS_00260843	0.192499	0.192499	0.192499	0.192499	0.192499	0.192499
TCONS_00333414	0.192383	0.192383	0.192383	0.192383	0.192383	0.192383
TCONS_00182329	0.192167	0.192167	0.192167	0.192167	0.192167	0.192167
TCONS_00290330	0.19216	0.19216	0.19216	0.19216	0.19216	0.19216
TCONS_00044393	0.192035	0.192035	0.192035	0.192035	0.192035	0.192035
TCONS_00128388	0.191999	0.191999	0.191999	0.191999	0.191999	0.191999
TCONS_00120634	0.191898	0.191898	0.191898	0.191898	0.191898	0.191898
TCONS_00053332	0.191812	0.191812	0.191812	0.191812	0.191812	0.191812
TCONS_00056740	0.191681	0.191681	0.191681	0.191681	0.191681	0.191681
TCONS_00019796	0.191674	0.191674	0.191674	0.191674	0.191674	0.191674
TCONS_00089718	0.191559	0.191559	0.191559	0.191559	0.191559	0.191559
TCONS_00032503	0.1913	0.1913	0.1913	0.1913	0.1913	0.1913
TCONS_00295910	0.191219	0.191219	0.191219	0.191219	0.191219	0.191219
TCONS_00195423	0.191093	0.191093	0.191093	0.191093	0.191093	0.191093
TCONS_00050685	0.190856	0.190856	0.190856	0.190856	0.190856	0.190856
TCONS_00333209	0.190847	0.190847	0.190847	0.190847	0.190847	0.190847
TCONS_00300131	0.190653	0.190653	0.190653	0.190653	0.190653	0.190653
TCONS_00216237	0.190479	0.190479	0.190479	0.190479	0.190479	0.190479
TCONS_00068535	0.19019	0.19019	0.19019	0.19019	0.19019	0.19019
TCONS_00132110	0.190178	0.190178	0.190178	0.190178	0.190178	0.190178
TCONS_00037995	0.190129	0.190129	0.190129	0.190129	0.190129	0.190129
TCONS_00236436	0.189821	0.189821	0.189821	0.189821	0.189821	0.189821
TCONS_00332742	0.189774	0.189774	0.189774	0.189774	0.189774	0.189774
TCONS_00282627	0.189744	0.189744	0.189744	0.189744	0.189744	0.189744
TCONS_00305557	0.189651	0.189651	0.189651	0.189651	0.189651	0.189651
TCONS_00315655	0.18965	0.18965	0.18965	0.18965	0.18965	0.18965
TCONS_00205555	0.189624	0.189624	0.189624	0.189624	0.189624	0.189624
TCONS_00113631	0.18959	0.18959	0.18959	0.18959	0.18959	0.18959
TCONS_00211978	0.189399	0.189399	0.189399	0.189399	0.189399	0.189399
TCONS_00331112	0.189373	0.189373	0.189373	0.189373	0.189373	0.189373
TCONS_00258217	0.189299	0.189299	0.189299	0.189299	0.189299	0.189299
TCONS_00211050	0.189293	0.189293	0.189293	0.189293	0.189293	0.189293
TCONS_00293339	0.189127	0.189127	0.189127	0.189127	0.189127	0.189127
TCONS_00136234	0.189087	0.189087	0.189087	0.189087	0.189087	0.189087
TCONS_00253209	0.189066	0.189066	0.189066	0.189066	0.189066	0.189066
TCONS_00039191	0.188909	0.188909	0.188909	0.188909	0.188909	0.188909
TCONS_00157303	0.188892	0.188892	0.188892	0.188892	0.188892	0.188892
TCONS_00358506	0.188802	0.188802	0.188802	0.188802	0.188802	0.188802
TCONS_00265290	0.188566	0.188566	0.188566	0.188566	0.188566	0.188566
TCONS_00086431	0.188538	0.188538	0.188538	0.188538	0.188538	0.188538
TCONS_00278963	0.188429	0.188429	0.188429	0.188429	0.188429	0.188429
TCONS_00272583	0.188423	0.188423	0.188423	0.188423	0.188423	0.188423
TCONS_00019391	0.188395	0.188395	0.188395	0.188395	0.188395	0.188395
TCONS_00257042	0.188301	0.188301	0.188301	0.188301	0.188301	0.188301
TCONS_00354384	0.187998	0.187998	0.187998	0.187998	0.187998	0.187998
TCONS_00253906	0.187848	0.187848	0.187848	0.187848	0.187848	0.187848
TCONS_00120270	0.187845	0.187845	0.187845	0.187845	0.187845	0.187845
TCONS_00025192	0.187622	0.187622	0.187622	0.187622	0.187622	0.187622
TCONS_00321880	0.187535	0.187535	0.187535	0.187535	0.187535	0.187535
TCONS_00166850	0.187532	0.187532	0.187532	0.187532	0.187532	0.187532
TCONS_00108227	0.187407	0.187407	0.187407	0.187407	0.187407	0.187407
TCONS_00048418	0.18734	0.18734	0.18734	0.18734	0.18734	0.18734
TCONS_00199413	0.18722	0.18722	0.18722	0.18722	0.18722	0.18722
TCONS_00028007	0.187109	0.187109	0.187109	0.187109	0.187109	0.187109
TCONS_00238456	0.186981	0.186981	0.186981	0.186981	0.186981	0.186981
TCONS_00325539	0.186917	0.186917	0.186917	0.186917	0.186917	0.186917
TCONS_00328848	0.18691	0.18691	0.18691	0.18691	0.18691	0.18691
TCONS_00224322	0.186646	0.186646	0.186646	0.186646	0.186646	0.186646
TCONS_00348695	0.186626	0.186626	0.186626	0.186626	0.186626	0.186626
TCONS_00224072	0.186531	0.186531	0.186531	0.186531	0.186531	0.186531
TCONS_00263997	0.186428	0.186428	0.186428	0.186428	0.186428	0.186428
TCONS_00308562	0.186348	0.186348	0.186348	0.186348	0.186348	0.186348
TCONS_00050447	0.186345	0.186345	0.186345	0.186345	0.186345	0.186345
TCONS_00083082	0.18633	0.18633	0.18633	0.18633	0.18633	0.18633
TCONS_00289711	0.186312	0.186312	0.186312	0.186312	0.186312	0.186312
TCONS_00343420	0.186235	0.186235	0.186235	0.186235	0.186235	0.186235
TCONS_00000622	0.186201	0.186201	0.186201	0.186201	0.186201	0.186201
TCONS_00120620	0.185911	0.185911	0.185911	0.185911	0.185911	0.185911
TCONS_00289574	0.185769	0.185769	0.185769	0.185769	0.185769	0.185769
TCONS_00279869	0.185769	0.185769	0.185769	0.185769	0.185769	0.185769
TCONS_00118388	0.185719	0.185719	0.185719	0.185719	0.185719	0.185719
TCONS_00335161	0.185653	0.185653	0.185653	0.185653	0.185653	0.185653
TCONS_00336210	0.185586	0.185586	0.185586	0.185586	0.185586	0.185586
TCONS_00232748	0.18548	0.18548	0.18548	0.18548	0.18548	0.18548
TCONS_00352727	0.185447	0.185447	0.185447	0.185447	0.185447	0.185447
TCONS_00265283	0.185249	0.185249	0.185249	0.185249	0.185249	0.185249
TCONS_00000307	0.185093	0.185093	0.185093	0.185093	0.185093	0.185093
TCONS_00126494	0.185059	0.185059	0.185059	0.185059	0.185059	0.185059
TCONS_00185917	0.185055	0.185055	0.185055	0.185055	0.185055	0.185055
TCONS_00149325	0.185018	0.185018	0.185018	0.185018	0.185018	0.185018
TCONS_00206123	0.184998	0.184998	0.184998	0.184998	0.184998	0.184998
TCONS_00163049	0.184996	0.184996	0.184996	0.184996	0.184996	0.184996
TCONS_00063358	0.184941	0.184941	0.184941	0.184941	0.184941	0.184941
TCONS_00133249	0.18483	0.18483	0.18483	0.18483	0.18483	0.18483
TCONS_00248242	0.184746	0.184746	0.184746	0.184746	0.184746	0.184746
TCONS_00337543	0.184742	0.184742	0.184742	0.184742	0.184742	0.184742
TCONS_00120485	0.184578	0.184578	0.184578	0.184578	0.184578	0.184578
TCONS_00158928	0.184506	0.184506	0.184506	0.184506	0.184506	0.184506
TCONS_00206272	0.184467	0.184467	0.184467	0.184467	0.184467	0.184467
TCONS_00184519	0.184348	0.184348	0.184348	0.184348	0.184348	0.184348
TCONS_00302868	0.184312	0.184312	0.184312	0.184312	0.184312	0.184312
TCONS_00285519	0.18427	0.18427	0.18427	0.18427	0.18427	0.18427
TCONS_00256989	0.184237	0.184237	0.184237	0.184237	0.184237	0.184237
TCONS_00333494	0.184219	0.184219	0.184219	0.184219	0.184219	0.184219
TCONS_00300130	0.184219	0.184219	0.184219	0.184219	0.184219	0.184219
TCONS_00050910	0.18415	0.18415	0.18415	0.18415	0.18415	0.18415
TCONS_00254720	0.184127	0.184127	0.184127	0.184127	0.184127	0.184127
TCONS_00083031	0.184093	0.184093	0.184093	0.184093	0.184093	0.184093
TCONS_00254058	0.183934	0.183934	0.183934	0.183934	0.183934	0.183934
TCONS_00182352	0.183902	0.183902	0.183902	0.183902	0.183902	0.183902
TCONS_00052589	0.183878	0.183878	0.183878	0.183878	0.183878	0.183878
TCONS_00008063	0.183868	0.183868	0.183868	0.183868	0.183868	0.183868
TCONS_00032526	0.18385	0.18385	0.18385	0.18385	0.18385	0.18385
TCONS_00168688	0.183846	0.183846	0.183846	0.183846	0.183846	0.183846
TCONS_00140968	0.183838	0.183838	0.183838	0.183838	0.183838	0.183838
TCONS_00022972	0.183838	0.183838	0.183838	0.183838	0.183838	0.183838
TCONS_00160187	0.183838	0.183838	0.183838	0.183838	0.183838	0.183838
TCONS_00063301	0.183665	0.183665	0.183665	0.183665	0.183665	0.183665
TCONS_00078157	0.183517	0.183517	0.183517	0.183517	0.183517	0.183517
TCONS_00244733	0.183399	0.183399	0.183399	0.183399	0.183399	0.183399
TCONS_00049442	0.183351	0.183351	0.183351	0.183351	0.183351	0.183351
TCONS_00277192	0.183275	0.183275	0.183275	0.183275	0.183275	0.183275
TCONS_00181918	0.183157	0.183157	0.183157	0.183157	0.183157	0.183157
TCONS_00054275	0.183036	0.183036	0.183036	0.183036	0.183036	0.183036
TCONS_00202409	0.183002	0.183002	0.183002	0.183002	0.183002	0.183002
TCONS_00216663	0.182854	0.182854	0.182854	0.182854	0.182854	0.182854
TCONS_00234464	0.182831	0.182831	0.182831	0.182831	0.182831	0.182831
TCONS_00168706	0.182753	0.182753	0.182753	0.182753	0.182753	0.182753
TCONS_00204319	0.182753	0.182753	0.182753	0.182753	0.182753	0.182753
TCONS_00335548	0.182618	0.182618	0.182618	0.182618	0.182618	0.182618
TCONS_00183440	0.182519	0.182519	0.182519	0.182519	0.182519	0.182519
TCONS_00003216	0.182422	0.182422	0.182422	0.182422	0.182422	0.182422
TCONS_00326956	0.18237	0.18237	0.18237	0.18237	0.18237	0.18237
TCONS_00198499	0.182076	0.182076	0.182076	0.182076	0.182076	0.182076
TCONS_00241822	0.182033	0.182033	0.182033	0.182033	0.182033	0.182033
TCONS_00080023	0.181963	0.181963	0.181963	0.181963	0.181963	0.181963
TCONS_00041467	0.181962	0.181962	0.181962	0.181962	0.181962	0.181962
TCONS_00302591	0.181931	0.181931	0.181931	0.181931	0.181931	0.181931
TCONS_00062374	0.181821	0.181821	0.181821	0.181821	0.181821	0.181821
TCONS_00083463	0.181809	0.181809	0.181809	0.181809	0.181809	0.181809
TCONS_00169570	0.181791	0.181791	0.181791	0.181791	0.181791	0.181791
TCONS_00024948	0.181708	0.181708	0.181708	0.181708	0.181708	0.181708
TCONS_00142670	0.181392	0.181392	0.181392	0.181392	0.181392	0.181392
TCONS_00233128	0.181314	0.181314	0.181314	0.181314	0.181314	0.181314
TCONS_00082964	0.181194	0.181194	0.181194	0.181194	0.181194	0.181194
TCONS_00350367	0.181106	0.181106	0.181106	0.181106	0.181106	0.181106
TCONS_00256910	0.181095	0.181095	0.181095	0.181095	0.181095	0.181095
TCONS_00339605	0.180911	0.180911	0.180911	0.180911	0.180911	0.180911
TCONS_00134895	0.180883	0.180883	0.180883	0.180883	0.180883	0.180883
TCONS_00181660	0.18073	0.18073	0.18073	0.18073	0.18073	0.18073
TCONS_00024914	0.180644	0.180644	0.180644	0.180644	0.180644	0.180644
TCONS_00122352	0.180584	0.180584	0.180584	0.180584	0.180584	0.180584
TCONS_00188382	0.180438	0.180438	0.180438	0.180438	0.180438	0.180438
TCONS_00134954	0.18026	0.18026	0.18026	0.18026	0.18026	0.18026
TCONS_00219473	0.180082	0.180082	0.180082	0.180082	0.180082	0.180082
TCONS_00116131	0.17998	0.17998	0.17998	0.17998	0.17998	0.17998
TCONS_00062786	0.179774	0.179774	0.179774	0.179774	0.179774	0.179774
TCONS_00358807	0.179738	0.179738	0.179738	0.179738	0.179738	0.179738
TCONS_00006461	0.179666	0.179666	0.179666	0.179666	0.179666	0.179666
TCONS_00048618	0.179447	0.179447	0.179447	0.179447	0.179447	0.179447
TCONS_00064424	0.179273	0.179273	0.179273	0.179273	0.179273	0.179273
TCONS_00243724	0.179268	0.179268	0.179268	0.179268	0.179268	0.179268
TCONS_00140459	0.179147	0.179147	0.179147	0.179147	0.179147	0.179147
TCONS_00354962	0.179111	0.179111	0.179111	0.179111	0.179111	0.179111
TCONS_00122401	0.179036	0.179036	0.179036	0.179036	0.179036	0.179036
TCONS_00078160	0.179032	0.179032	0.179032	0.179032	0.179032	0.179032
TCONS_00151678	0.178852	0.178852	0.178852	0.178852	0.178852	0.178852
TCONS_00322366	0.178809	0.178809	0.178809	0.178809	0.178809	0.178809
TCONS_00079113	0.178789	0.178789	0.178789	0.178789	0.178789	0.178789
TCONS_00154597	0.178745	0.178745	0.178745	0.178745	0.178745	0.178745
TCONS_00061053	0.178651	0.178651	0.178651	0.178651	0.178651	0.178651
TCONS_00264236	0.17865	0.17865	0.17865	0.17865	0.17865	0.17865
TCONS_00124923	0.17841	0.17841	0.17841	0.17841	0.17841	0.17841
TCONS_00108560	0.178397	0.178397	0.178397	0.178397	0.178397	0.178397
TCONS_00194875	0.178362	0.178362	0.178362	0.178362	0.178362	0.178362
TCONS_00100772	0.178122	0.178122	0.178122	0.178122	0.178122	0.178122
TCONS_00031391	0.178117	0.178117	0.178117	0.178117	0.178117	0.178117
TCONS_00185551	0.177732	0.177732	0.177732	0.177732	0.177732	0.177732
TCONS_00223706	0.177582	0.177582	0.177582	0.177582	0.177582	0.177582
TCONS_00018908	0.177437	0.177437	0.177437	0.177437	0.177437	0.177437
TCONS_00357256	0.177423	0.177423	0.177423	0.177423	0.177423	0.177423
TCONS_00180820	0.177034	0.177034	0.177034	0.177034	0.177034	0.177034
TCONS_00254643	0.176829	0.176829	0.176829	0.176829	0.176829	0.176829
TCONS_00070889	0.17682	0.17682	0.17682	0.17682	0.17682	0.17682
TCONS_00127658	0.176638	0.176638	0.176638	0.176638	0.176638	0.176638
TCONS_00303910	0.176525	0.176525	0.176525	0.176525	0.176525	0.176525
TCONS_00058209	0.176502	0.176502	0.176502	0.176502	0.176502	0.176502
TCONS_00159540	0.176454	0.176454	0.176454	0.176454	0.176454	0.176454
TCONS_00062983	0.176431	0.176431	0.176431	0.176431	0.176431	0.176431
TCONS_00003325	0.176389	0.176389	0.176389	0.176389	0.176389	0.176389
TCONS_00119897	0.176363	0.176363	0.176363	0.176363	0.176363	0.176363
TCONS_00104020	0.176267	0.176267	0.176267	0.176267	0.176267	0.176267
TCONS_00307985	0.175978	0.175978	0.175978	0.175978	0.175978	0.175978
TCONS_00052050	0.175952	0.175952	0.175952	0.175952	0.175952	0.175952
TCONS_00089053	0.17579	0.17579	0.17579	0.17579	0.17579	0.17579
TCONS_00242764	0.175717	0.175717	0.175717	0.175717	0.175717	0.175717
TCONS_00272308	0.175619	0.175619	0.175619	0.175619	0.175619	0.175619
TCONS_00170454	0.175561	0.175561	0.175561	0.175561	0.175561	0.175561
TCONS_00233507	0.175555	0.175555	0.175555	0.175555	0.175555	0.175555
TCONS_00336408	0.175438	0.175438	0.175438	0.175438	0.175438	0.175438
TCONS_00103534	0.175388	0.175388	0.175388	0.175388	0.175388	0.175388
TCONS_00233994	0.175308	0.175308	0.175308	0.175308	0.175308	0.175308
TCONS_00323499	0.175273	0.175273	0.175273	0.175273	0.175273	0.175273
TCONS_00172551	0.175163	0.175163	0.175163	0.175163	0.175163	0.175163
TCONS_00223702	0.175107	0.175107	0.175107	0.175107	0.175107	0.175107
TCONS_00249774	0.175079	0.175079	0.175079	0.175079	0.175079	0.175079
TCONS_00180505	0.175074	0.175074	0.175074	0.175074	0.175074	0.175074
TCONS_00286042	0.175029	0.175029	0.175029	0.175029	0.175029	0.175029
TCONS_00199324	0.175019	0.175019	0.175019	0.175019	0.175019	0.175019
TCONS_00007965	0.174968	0.174968	0.174968	0.174968	0.174968	0.174968
TCONS_00236992	0.174955	0.174955	0.174955	0.174955	0.174955	0.174955
TCONS_00129172	0.1749	0.1749	0.1749	0.1749	0.1749	0.1749
TCONS_00264454	0.174768	0.174768	0.174768	0.174768	0.174768	0.174768
TCONS_00251467	0.17471	0.17471	0.17471	0.17471	0.17471	0.17471
TCONS_00349968	0.174674	0.174674	0.174674	0.174674	0.174674	0.174674
TCONS_00265149	0.174509	0.174509	0.174509	0.174509	0.174509	0.174509
TCONS_00194188	0.174391	0.174391	0.174391	0.174391	0.174391	0.174391
TCONS_00235949	0.174303	0.174303	0.174303	0.174303	0.174303	0.174303
TCONS_00286332	0.174193	0.174193	0.174193	0.174193	0.174193	0.174193
TCONS_00169571	0.174149	0.174149	0.174149	0.174149	0.174149	0.174149
TCONS_00357046	0.174122	0.174122	0.174122	0.174122	0.174122	0.174122
TCONS_00202824	0.174116	0.174116	0.174116	0.174116	0.174116	0.174116
TCONS_00118469	0.173878	0.173878	0.173878	0.173878	0.173878	0.173878
TCONS_00221406	0.173783	0.173783	0.173783	0.173783	0.173783	0.173783
TCONS_00081257	0.17364	0.17364	0.17364	0.17364	0.17364	0.17364
TCONS_00344142	0.173606	0.173606	0.173606	0.173606	0.173606	0.173606
TCONS_00247405	0.173511	0.173511	0.173511	0.173511	0.173511	0.173511
ENSRNA050030666-T1	0.173462	0.173462	0.173462	0.173462	0.173462	0.173462
TCONS_00236305	0.173222	0.173222	0.173222	0.173222	0.173222	0.173222
TCONS_00300495	0.173216	0.173216	0.173216	0.173216	0.173216	0.173216
TCONS_00140949	0.173173	0.173173	0.173173	0.173173	0.173173	0.173173
TCONS_00271423	0.173148	0.173148	0.173148	0.173148	0.173148	0.173148
TCONS_00133469	0.173136	0.173136	0.173136	0.173136	0.173136	0.173136
TCONS_00221664	0.173136	0.173136	0.173136	0.173136	0.173136	0.173136
TCONS_00244785	0.173116	0.173116	0.173116	0.173116	0.173116	0.173116
TCONS_00085500	0.173053	0.173053	0.173053	0.173053	0.173053	0.173053
TCONS_00347673	0.172788	0.172788	0.172788	0.172788	0.172788	0.172788
[truncated: 33,260 more rows]

## Sheet: Table S3C
Table S3C NR-lncRNA co_expression GO Enrichment, related to Figure 2.
GO_accession	Description	Term_type	Over_represented_pValue	Corrected_pValue	DEG_item	DEG_list	Bg_item	Bg_list	Gene_names
GO:0001071	nucleic acid binding transcription factor activity	molecular_function	2.57e-11	6.26e-08	137	1802	1711	39917	GLYMA_01G185800,GLYMA_06G290000,GLYMA_09G231600,GLYMA_06G058400,GLYMA_01G120000,GLYMA_07G212400,GLYMA_16G040000,GLYMA_12G117000,GLYMA_09G072000,GLYMA_02G128800,GLYMA_13G370100,GLYMA_18G238200,GLYMA_10G239400,GLYMA_13G236600,GLYMA_U037700,GLYMA_09G060200,GLYMA_08G218600,GLYMA_05G215900,GLYMA_13G274100,GLYMA_20G155100,GLYMA_14G135400,GLYMA_01G074200,GLYMA_11G036500,GLYMA_11G185100,GLYMA_13G236500,G…
GO:0003700	transcription factor activity, sequence-specific DNA binding	molecular_function	2.57e-11	6.26e-08	137	1802	1711	39917	GLYMA_03G042700,GLYMA_16G154100,GLYMA_07G038200,GLYMA_15G110000,GLYMA_03G221300,GLYMA_09G271300,GLYMA_17G057100,GLYMA_17G145400,GLYMA_03G019400,GLYMA_17G255800,GLYMA_10G274500,GLYMA_12G086200,GLYMA_08G183600,GLYMA_04G147500,GLYMA_15G135600,GLYMA_13G298600,GLYMA_14G147500,GLYMA_13G152500,GLYMA_02G207800,GLYMA_14G081200,GLYMA_08G161500,GLYMA_19G163800,GLYMA_03G112700,GLYMA_14G106200,GLYMA_10G067000…
GO:0004315	3-oxoacyl-[acyl-carrier-protein] synthase activity	molecular_function	6.09e-09	9.88e-06	16	1802	58	39917	GLYMA_08G110400,GLYMA_03G260300,GLYMA_08G109400,GLYMA_06G214800,GLYMA_04G149300,GLYMA_08G110500,GLYMA_08G109500,GLYMA_08G110700,GLYMA_08G110900,GLYMA_08G109200,GLYMA_08G109300,GLYMA_08G110300,GLYMA_10G179400,GLYMA_05G011100,GLYMA_10G274400,GLYMA_10G001800
GO:0004312	fatty acid synthase activity	molecular_function	9.59e-09	1.17e-05	16	1802	60	39917	GLYMA_08G110700,GLYMA_08G110900,GLYMA_08G109200,GLYMA_08G109300,GLYMA_10G179400,GLYMA_08G110300,GLYMA_10G001800,GLYMA_10G274400,GLYMA_05G011100,GLYMA_08G109400,GLYMA_03G260300,GLYMA_08G110400,GLYMA_08G110500,GLYMA_04G149300,GLYMA_06G214800,GLYMA_08G109500
GO:0005509	calcium ion binding	molecular_function	4.53e-08	4.41e-05	57	1802	598	39917	GLYMA_12G058900,GLYMA_04G244100,GLYMA_13G191200,GLYMA_03G236300,GLYMA_05G047100,GLYMA_11G077300,GLYMA_17G078300,GLYMA_11G157100,GLYMA_12G217500,GLYMA_04G136600,GLYMA_19G233900,GLYMA_05G066800,GLYMA_02G205600,GLYMA_11G030100,GLYMA_11G127500,GLYMA_08G136200,GLYMA_04G136200,GLYMA_09G270900,GLYMA_01G242800,GLYMA_19G121900,GLYMA_12G089800,GLYMA_14G158600,GLYMA_20G034200,GLYMA_13G199800,GLYMA_03G138000…
GO:0031012	extracellular matrix	cellular_component	7.83e-08	6.35e-05	31	1802	238	39917	GLYMA_19G105600,GLYMA_11G030100,GLYMA_01G049500,GLYMA_05G066800,GLYMA_02G028000,GLYMA_09G270900,GLYMA_11G127500,GLYMA_12G089800,GLYMA_08G316500,GLYMA_20G034200,GLYMA_01G166100,GLYMA_19G121900,GLYMA_14G040600,GLYMA_19G140800,GLYMA_08G053500,GLYMA_03G138000,GLYMA_02G027800,GLYMA_18G096500,GLYMA_03G204100,GLYMA_19G014200,GLYMA_02G028300,GLYMA_02G245700,GLYMA_04G078400,GLYMA_12G052100,GLYMA_02G028200…
GO:0006355	regulation of transcription, DNA-templated	biological_process	2.72e-06	0.0016517	227	1802	3733	39917	GLYMA_08G294800,GLYMA_10G180000,GLYMA_03G130600,GLYMA_01G160700,GLYMA_13G112400,GLYMA_07G104700,GLYMA_19G239900,GLYMA_17G132600,GLYMA_07G114000,GLYMA_12G226500,GLYMA_11G127500,GLYMA_20G163200,GLYMA_04G018800,GLYMA_16G110100,GLYMA_20G197000,GLYMA_10G169300,GLYMA_05G123000,GLYMA_16G051800,GLYMA_13G243200,GLYMA_04G057700,GLYMA_04G029100,GLYMA_17G131800,GLYMA_09G251500,GLYMA_07G261100,GLYMA_02G216600…
GO:1903506	regulation of nucleic acid-templated transcription	biological_process	2.72e-06	0.0016517	227	1802	3733	39917	GLYMA_15G135600,GLYMA_03G179900,GLYMA_13G298600,GLYMA_14G147500,GLYMA_13G152500,GLYMA_19G161100,GLYMA_02G207800,GLYMA_17G099800,GLYMA_16G016400,GLYMA_11G076800,GLYMA_12G086200,GLYMA_02G142400,GLYMA_04G226700,GLYMA_08G183600,GLYMA_03G203600,GLYMA_04G147500,GLYMA_03G221300,GLYMA_01G022900,GLYMA_09G271300,GLYMA_17G057100,GLYMA_16G152100,GLYMA_17G255800,GLYMA_03G019400,GLYMA_17G145400,GLYMA_10G274500…
GO:0016567	protein ubiquitination	biological_process	3.78e-06	0.0020008	27	1802	217	39917	GLYMA_03G202600,GLYMA_15G086200,GLYMA_19G200200,GLYMA_15G063000,GLYMA_13G225900,GLYMA_03G036700,GLYMA_08G119700,GLYMA_10G194500,GLYMA_13G297700,GLYMA_02G264200,GLYMA_18G042100,GLYMA_10G081900,GLYMA_04G034500,GLYMA_01G131800,GLYMA_04G016500,GLYMA_05G189600,GLYMA_13G312700,GLYMA_02G242900,GLYMA_17G090900,GLYMA_11G214500,GLYMA_02G195900,GLYMA_07G106000,GLYMA_19G199300,GLYMA_05G157000,GLYMA_09G172100…
GO:2001141	regulation of RNA biosynthetic process	biological_process	4.44e-06	0.0020008	227	1802	3752	39917	GLYMA_05G215900,GLYMA_13G274300,GLYMA_08G218600,GLYMA_09G060200,GLYMA_U037700,GLYMA_18G096500,GLYMA_15G241700,GLYMA_13G236600,GLYMA_07G046700,GLYMA_03G161100,GLYMA_19G109100,GLYMA_18G238200,GLYMA_10G239400,GLYMA_13G370100,GLYMA_02G128800,GLYMA_09G072000,GLYMA_12G117000,GLYMA_16G040000,GLYMA_04G066300,GLYMA_09G237000,GLYMA_07G212400,GLYMA_12G210200,XLOC_033958,GLYMA_16G016700,GLYMA_02G000500,GLYMA…
GO:0051252	regulation of RNA metabolic process	biological_process	4.76e-06	0.0020008	227	1802	3756	39917	GLYMA_01G177500,GLYMA_11G003400,GLYMA_10G149500,GLYMA_06G303700,GLYMA_15G200100,GLYMA_16G199000,GLYMA_12G005000,GLYMA_06G077600,GLYMA_01G132700,GLYMA_10G016500,GLYMA_05G125600,GLYMA_05G063500,GLYMA_05G195000,GLYMA_19G129600,GLYMA_17G174700,GLYMA_11G045800,GLYMA_15G116300,GLYMA_04G036300,GLYMA_U031100,GLYMA_15G077100,GLYMA_19G021100,GLYMA_02G277900,GLYMA_07G113800,GLYMA_01G232000,GLYMA_13G123000,G…
GO:0032446	protein modification by small protein conjugation	biological_process	4.94e-06	0.0020008	27	1802	220	39917	GLYMA_10G081900,GLYMA_01G131800,GLYMA_04G034500,GLYMA_13G297700,GLYMA_02G264200,GLYMA_18G042100,GLYMA_10G194500,GLYMA_03G036700,GLYMA_13G225900,GLYMA_08G119700,GLYMA_19G200200,GLYMA_15G063000,GLYMA_03G202600,GLYMA_15G086200,GLYMA_14G212200,GLYMA_03G100300,GLYMA_09G172100,GLYMA_05G157000,GLYMA_02G195900,GLYMA_11G214500,GLYMA_07G106000,GLYMA_19G199300,GLYMA_02G242900,GLYMA_13G312700,GLYMA_17G090900…
GO:0006633	fatty acid biosynthetic process	biological_process	7.57e-06	0.0025319	21	1802	154	39917	GLYMA_08G109500,GLYMA_15G046300,GLYMA_03G260300,GLYMA_08G110400,GLYMA_08G109400,GLYMA_04G149300,GLYMA_06G214800,GLYMA_08G110500,GLYMA_03G101800,GLYMA_10G179400,GLYMA_10G291700,GLYMA_08G110300,GLYMA_09G269200,GLYMA_05G011100,GLYMA_10G274400,GLYMA_10G001800,GLYMA_08G109200,GLYMA_08G110700,GLYMA_08G110900,GLYMA_17G069100,GLYMA_08G109300
GO:0032787	monocarboxylic acid metabolic process	biological_process	7.8e-06	0.0025319	43	1802	457	39917	GLYMA_03G101800,GLYMA_10G147100,GLYMA_10G268500,GLYMA_05G011100,GLYMA_08G064700,GLYMA_08G262400,GLYMA_10G001800,GLYMA_08G110700,GLYMA_20G189300,GLYMA_10G264600,GLYMA_09G218100,GLYMA_04G103400,GLYMA_05G217100,GLYMA_01G112400,GLYMA_07G232900,GLYMA_19G196900,GLYMA_15G046300,GLYMA_08G110400,GLYMA_08G109400,GLYMA_10G066700,GLYMA_06G032500,GLYMA_08G110500,GLYMA_10G179400,GLYMA_08G110300,GLYMA_09G269200…
GO:0046872	metal ion binding	molecular_function	7.81e-06	0.0025319	328	1802	5796	39917	GLYMA_13G283600,GLYMA_07G158600,GLYMA_17G090900,GLYMA_13G312700,GLYMA_10G296400,GLYMA_07G267100,GLYMA_09G269200,GLYMA_U040600,GLYMA_14G218700,GLYMA_02G255800,GLYMA_20G131600,GLYMA_04G035600,GLYMA_10G187100,GLYMA_18G226700,GLYMA_03G077600,GLYMA_11G157200,GLYMA_10G045300,GLYMA_19G190900,GLYMA_18G292200,GLYMA_09G199400,GLYMA_17G141000,GLYMA_19G156800,GLYMA_19G140800,GLYMA_08G053500,GLYMA_14G179800,G…
GO:0072330	monocarboxylic acid biosynthetic process	biological_process	1.01e-05	0.0030686	23	1802	182	39917	GLYMA_08G109400,GLYMA_08G110400,GLYMA_03G260300,GLYMA_08G110500,GLYMA_06G214800,GLYMA_04G149300,GLYMA_08G109500,GLYMA_15G046300,GLYMA_01G112400,GLYMA_17G069100,GLYMA_08G110700,GLYMA_08G109200,GLYMA_08G110900,GLYMA_04G103400,GLYMA_08G109300,GLYMA_08G110300,GLYMA_10G291700,GLYMA_09G269200,GLYMA_03G101800,GLYMA_10G179400,GLYMA_10G001800,GLYMA_10G274400,GLYMA_05G011100
GO:0019219	regulation of nucleobase-containing compound metabolic process	biological_process	1.08e-05	0.003104	227	1802	3801	39917	GLYMA_17G047300,GLYMA_02G216600,GLYMA_07G261100,GLYMA_04G057700,GLYMA_04G029100,GLYMA_17G131800,GLYMA_09G251500,GLYMA_13G243200,GLYMA_16G051800,GLYMA_10G169300,GLYMA_05G123000,GLYMA_16G110100,GLYMA_20G197000,GLYMA_04G018800,GLYMA_11G127500,GLYMA_20G163200,GLYMA_07G114000,GLYMA_12G226500,GLYMA_19G239900,GLYMA_17G132600,GLYMA_07G104700,GLYMA_13G112400,GLYMA_03G130600,GLYMA_01G160700,GLYMA_10G180000…
GO:0050794	regulation of cellular process	biological_process	1.65e-05	0.0044626	366	1802	6608	39917	GLYMA_02G087000,GLYMA_10G016500,GLYMA_01G132700,GLYMA_05G195000,GLYMA_05G063500,GLYMA_04G069300,GLYMA_06G077600,GLYMA_01G177500,GLYMA_05G015500,GLYMA_16G199000,GLYMA_19G021100,GLYMA_19G129600,GLYMA_04G036300,GLYMA_08G295100,GLYMA_18G030900,GLYMA_13G123000,GLYMA_11G079900,GLYMA_14G096700,GLYMA_03G224100,GLYMA_11G036400,GLYMA_14G118300,GLYMA_09G005300,GLYMA_09G029800,GLYMA_11G185200,GLYMA_14G007400…
GO:0005578	proteinaceous extracellular matrix	cellular_component	1.79e-05	0.0045855	24	1802	208	39917	GLYMA_09G270900,GLYMA_11G127500,GLYMA_01G049500,GLYMA_11G030100,GLYMA_19G105600,GLYMA_05G066800,GLYMA_19G140800,GLYMA_08G053500,GLYMA_03G138000,GLYMA_18G096500,GLYMA_08G316500,GLYMA_20G034200,GLYMA_12G089800,GLYMA_19G121900,GLYMA_14G040600,GLYMA_01G166100,GLYMA_04G078400,GLYMA_12G052100,GLYMA_13G344200,GLYMA_03G204100,GLYMA_02G245700,GLYMA_18G290300,GLYMA_05G015500,GLYMA_11G077300
GO:0043169	cation binding	molecular_function	1.92e-05	0.0046726	328	1802	5856	39917	GLYMA_14G110600,GLYMA_19G140400,GLYMA_06G171100,GLYMA_13G199800,GLYMA_14G150500,GLYMA_16G057100,GLYMA_12G060700,GLYMA_01G030300,GLYMA_15G036100,GLYMA_16G178500,GLYMA_05G121100,GLYMA_04G136600,GLYMA_08G249200,GLYMA_12G058900,GLYMA_06G287200,GLYMA_13G191200,GLYMA_02G028200,GLYMA_16G178400,GLYMA_09G270500,GLYMA_02G114100,GLYMA_13G218000,GLYMA_10G234700,GLYMA_08G138900,GLYMA_19G038600,GLYMA_06G119300…
GO:2000112	regulation of cellular macromolecule biosynthetic process	biological_process	2.22e-05	0.0051336	231	1802	3915	39917	GLYMA_03G111700,GLYMA_09G147200,GLYMA_20G226600,GLYMA_12G003200,GLYMA_06G063200,GLYMA_15G180000,GLYMA_01G231200,GLYMA_06G236400,GLYMA_18G252400,GLYMA_09G242600,GLYMA_15G266500,GLYMA_19G216200,GLYMA_06G138100,GLYMA_10G210600,GLYMA_08G008600,GLYMA_16G060900,GLYMA_04G008900,GLYMA_10G193400,GLYMA_03G112800,GLYMA_02G255100,GLYMA_06G157400,GLYMA_04G075800,GLYMA_03G255000,GLYMA_05G049900,GLYMA_09G149900…
GO:0010468	regulation of gene expression	biological_process	2.6e-05	0.0056792	234	1802	3981	39917	GLYMA_13G357100,GLYMA_18G208800,GLYMA_08G005100,GLYMA_01G206600,GLYMA_13G255200,GLYMA_14G152800,GLYMA_05G157000,GLYMA_02G016100,GLYMA_08G097300,GLYMA_12G100100,GLYMA_17G011400,GLYMA_13G356600,GLYMA_15G003300,GLYMA_18G256000,GLYMA_07G023300,GLYMA_12G226600,GLYMA_01G143500,GLYMA_04G057700,GLYMA_17G131800,GLYMA_09G251500,GLYMA_04G029100,GLYMA_02G216600,GLYMA_07G261100,GLYMA_17G047300,GLYMA_16G051800…
GO:0010556	regulation of macromolecule biosynthetic process	biological_process	3.05e-05	0.0056792	231	1802	3934	39917	GLYMA_06G290000,GLYMA_01G185800,GLYMA_09G231600,GLYMA_06G058400,GLYMA_01G120000,GLYMA_01G166500,GLYMA_02G000500,GLYMA_17G217100,GLYMA_16G016700,XLOC_033958,GLYMA_07G212400,GLYMA_12G210200,GLYMA_09G237000,GLYMA_04G066300,GLYMA_16G040000,GLYMA_12G117000,GLYMA_09G072000,GLYMA_13G370100,GLYMA_02G128800,GLYMA_03G161100,GLYMA_19G109100,GLYMA_18G238200,GLYMA_10G239400,GLYMA_07G046700,GLYMA_13G236600,GLY…
GO:0031326	regulation of cellular biosynthetic process	biological_process	3.05e-05	0.0056792	231	1802	3934	39917	GLYMA_04G018800,GLYMA_20G163200,GLYMA_11G127500,GLYMA_16G110100,GLYMA_20G197000,GLYMA_13G243200,GLYMA_10G169300,GLYMA_05G123000,GLYMA_16G051800,GLYMA_02G216600,GLYMA_17G047300,GLYMA_07G261100,GLYMA_04G029100,GLYMA_17G131800,GLYMA_09G251500,GLYMA_04G057700,GLYMA_10G180000,GLYMA_08G294800,GLYMA_01G160700,GLYMA_03G130600,GLYMA_07G104700,GLYMA_13G112400,GLYMA_12G226500,GLYMA_07G114000,GLYMA_17G132600…
GO:0006032	chitin catabolic process	biological_process	3.22e-05	0.0056792	7	1802	22	39917	GLYMA_03G096500,GLYMA_08G259200,GLYMA_18G283400,GLYMA_16G144000,GLYMA_02G042500,GLYMA_19G221800,GLYMA_02G007400
GO:0046348	amino sugar catabolic process	biological_process	3.22e-05	0.0056792	7	1802	22	39917	GLYMA_02G042500,GLYMA_16G144000,GLYMA_02G007400,GLYMA_19G221800,GLYMA_08G259200,GLYMA_03G096500,GLYMA_18G283400
GO:1901072	glucosamine-containing compound catabolic process	biological_process	3.22e-05	0.0056792	7	1802	22	39917	GLYMA_16G144000,GLYMA_02G042500,GLYMA_19G221800,GLYMA_02G007400,GLYMA_03G096500,GLYMA_08G259200,GLYMA_18G283400
GO:0050789	regulation of biological process	biological_process	3.3e-05	0.0056792	377	1802	6882	39917	GLYMA_17G011400,GLYMA_07G023300,GLYMA_12G226600,GLYMA_01G143500,GLYMA_02G245700,GLYMA_14G171800,GLYMA_06G114300,GLYMA_06G260100,GLYMA_12G090000,GLYMA_01G206600,GLYMA_05G157000,GLYMA_12G091000,GLYMA_19G235700,GLYMA_19G105600,GLYMA_02G016100,GLYMA_17G132600,GLYMA_19G239900,GLYMA_07G114000,GLYMA_12G226500,GLYMA_06G136200,GLYMA_01G160700,GLYMA_12G207900,GLYMA_03G130600,GLYMA_10G180000,GLYMA_19G121900…
GO:0009889	regulation of biosynthetic process	biological_process	3.39e-05	0.0056792	231	1802	3940	39917	GLYMA_14G081200,GLYMA_08G161500,GLYMA_19G163800,GLYMA_14G106200,GLYMA_20G247400,GLYMA_03G112700,GLYMA_10G067000,GLYMA_13G011400,GLYMA_04G029200,GLYMA_09G061900,GLYMA_05G110600,GLYMA_06G125600,GLYMA_05G063600,GLYMA_01G128100,GLYMA_01G046700,GLYMA_02G132500,GLYMA_16G144000,GLYMA_05G065700,GLYMA_15G079200,GLYMA_16G042900,GLYMA_11G083000,GLYMA_17G185000,GLYMA_16G087100,GLYMA_16G154100,GLYMA_10G180100…
GO:0051171	regulation of nitrogen compound metabolic process	biological_process	3.63e-05	0.0058876	231	1802	3945	39917	GLYMA_18G208800,GLYMA_13G357100,GLYMA_08G005100,GLYMA_01G206600,GLYMA_13G255200,GLYMA_05G157000,GLYMA_14G152800,GLYMA_08G097300,GLYMA_12G100100,GLYMA_02G016100,GLYMA_13G356600,GLYMA_17G011400,GLYMA_12G226600,GLYMA_15G003300,GLYMA_18G256000,GLYMA_07G023300,GLYMA_01G143500,GLYMA_07G261100,GLYMA_02G216600,GLYMA_17G047300,GLYMA_04G057700,GLYMA_17G131800,GLYMA_04G029100,GLYMA_09G251500,GLYMA_13G243200…
GO:0006030	chitin metabolic process	biological_process	4.05e-05	0.0061619	8	1802	30	39917	XLOC_089339,GLYMA_08G259200,GLYMA_19G221800,GLYMA_16G144000,GLYMA_18G283400,GLYMA_03G096500,GLYMA_02G007400,GLYMA_02G042500
GO:1901071	glucosamine-containing compound metabolic process	biological_process	4.05e-05	0.0061619	8	1802	30	39917	GLYMA_08G259200,XLOC_089339,GLYMA_16G144000,GLYMA_19G221800,GLYMA_03G096500,GLYMA_18G283400,GLYMA_02G042500,GLYMA_02G007400
GO:0080090	regulation of primary metabolic process	biological_process	5.45e-05	0.0080416	237	1802	4089	39917	GLYMA_16G040000,GLYMA_09G072000,GLYMA_12G117000,GLYMA_03G161100,GLYMA_18G238200,GLYMA_19G109100,GLYMA_10G239400,GLYMA_13G370100,GLYMA_02G128800,GLYMA_13G236600,GLYMA_15G241700,GLYMA_07G046700,GLYMA_U037700,GLYMA_18G096500,GLYMA_09G060200,GLYMA_13G274300,GLYMA_08G218600,GLYMA_05G215900,GLYMA_06G058400,GLYMA_06G290000,GLYMA_01G185800,GLYMA_09G231600,GLYMA_01G120000,GLYMA_01G166500,GLYMA_02G000500,G…
GO:0060255	regulation of macromolecule metabolic process	biological_process	5.95e-05	0.0085163	239	1802	4133	39917	GLYMA_06G077600,GLYMA_10G016500,GLYMA_01G132700,GLYMA_05G125600,GLYMA_05G063500,GLYMA_05G195000,GLYMA_15G063000,GLYMA_12G005000,GLYMA_16G048600,GLYMA_06G303700,GLYMA_15G200100,GLYMA_16G199000,GLYMA_01G177500,GLYMA_11G003400,GLYMA_10G149500,GLYMA_15G077100,GLYMA_19G021100,GLYMA_02G277900,GLYMA_15G116300,GLYMA_U031100,GLYMA_04G036300,GLYMA_19G129600,GLYMA_11G045800,GLYMA_17G174700,GLYMA_13G123000,G…
GO:0004568	chitinase activity	molecular_function	8.3e-05	0.011531	6	1802	18	39917	GLYMA_18G283400,GLYMA_08G259200,GLYMA_03G096500,GLYMA_02G007400,GLYMA_19G221800,GLYMA_02G042500
GO:0006631	fatty acid metabolic process	biological_process	8.88e-05	0.011998	28	1802	278	39917	GLYMA_09G218100,GLYMA_08G109300,GLYMA_08G110900,GLYMA_08G110700,GLYMA_08G109200,GLYMA_17G069100,GLYMA_08G064700,GLYMA_10G001800,GLYMA_10G147100,GLYMA_10G274400,GLYMA_05G011100,GLYMA_07G184700,GLYMA_10G179400,GLYMA_03G101800,GLYMA_09G269200,GLYMA_08G110300,GLYMA_10G291700,GLYMA_08G110500,GLYMA_04G149300,GLYMA_06G214800,GLYMA_08G109400,GLYMA_03G260300,GLYMA_08G110400,GLYMA_15G046300,GLYMA_19G196900…
GO:0031323	regulation of cellular metabolic process	biological_process	0.00012622	0.016596	238	1802	4165	39917	GLYMA_20G226600,GLYMA_09G147200,GLYMA_03G111700,GLYMA_12G003200,GLYMA_10G210600,GLYMA_08G008600,GLYMA_06G138100,GLYMA_03G033900,GLYMA_19G216200,GLYMA_15G266500,GLYMA_09G242600,GLYMA_15G180000,GLYMA_06G063200,GLYMA_01G231200,GLYMA_06G236400,GLYMA_18G252400,GLYMA_16G060900,GLYMA_04G008900,GLYMA_02G255100,GLYMA_03G112800,GLYMA_10G193400,GLYMA_03G255000,GLYMA_05G049900,GLYMA_06G157400,GLYMA_04G075800…
GO:0070647	protein modification by small protein conjugation or removal	biological_process	0.00014646	0.017821	29	1802	295	39917	GLYMA_10G194500,GLYMA_08G119700,GLYMA_20G071200,GLYMA_13G225900,GLYMA_03G036700,GLYMA_04G034500,GLYMA_01G131800,GLYMA_10G081900,GLYMA_18G042100,GLYMA_13G297700,GLYMA_02G264200,GLYMA_15G063000,GLYMA_19G200200,GLYMA_15G086200,GLYMA_03G202600,GLYMA_09G172100,GLYMA_05G157000,GLYMA_19G199300,GLYMA_07G106000,GLYMA_02G195900,GLYMA_11G214500,GLYMA_14G212200,GLYMA_03G100300,GLYMA_05G189600,GLYMA_04G016500…
GO:0016762	xyloglucan:xyloglucosyl transferase activity	molecular_function	0.00014652	0.017821	11	1802	66	39917	GLYMA_13G095200,GLYMA_11G253900,GLYMA_16G045100,GLYMA_20G012300,GLYMA_13G095100,GLYMA_17G065200,GLYMA_17G065300,GLYMA_18G137500,XLOC_133741,GLYMA_16G045000,GLYMA_13G095300
GO:0048046	apoplast	cellular_component	0.00014652	0.017821	11	1802	66	39917	GLYMA_13G095200,GLYMA_11G253900,GLYMA_16G045100,GLYMA_20G012300,GLYMA_17G065300,GLYMA_13G095100,GLYMA_17G065200,XLOC_133741,GLYMA_18G137500,GLYMA_13G095300,GLYMA_16G045000
GO:0004842	ubiquitin-protein transferase activity	molecular_function	0.00018208	0.020983	55	1802	732	39917	GLYMA_15G036100,GLYMA_08G114600,GLYMA_20G203400,GLYMA_03G202600,GLYMA_15G086200,GLYMA_19G200200,GLYMA_17G043900,GLYMA_08G119700,GLYMA_10G194500,GLYMA_13G297700,GLYMA_10G259300,GLYMA_02G264200,GLYMA_10G081900,GLYMA_04G034500,GLYMA_01G131800,GLYMA_08G185400,GLYMA_13G108500,GLYMA_09G042400,GLYMA_04G016500,GLYMA_05G189600,GLYMA_12G060700,GLYMA_08G034000,GLYMA_19G236800,GLYMA_07G106000,GLYMA_11G214500…
GO:0019787	ubiquitin-like protein transferase activity	molecular_function	0.00018208	0.020983	55	1802	732	39917	GLYMA_02G195900,GLYMA_14G152800,GLYMA_06G084800,GLYMA_20G131600,GLYMA_04G249100,GLYMA_14G212200,GLYMA_11G079900,GLYMA_03G239900,GLYMA_02G242900,GLYMA_13G312700,GLYMA_01G146500,GLYMA_18G165000,GLYMA_17G090900,GLYMA_03G036700,GLYMA_13G225900,GLYMA_11G137300,GLYMA_13G338400,GLYMA_18G042100,GLYMA_10G156500,GLYMA_15G183300,GLYMA_05G209800,GLYMA_10G083100,GLYMA_10G187100,GLYMA_16G025100,GLYMA_11G214500…
GO:0003824	catalytic activity	molecular_function	0.00018546	0.020983	990	1802	20052	39917	GLYMA_19G057500,GLYMA_02G028000,GLYMA_10G009100,GLYMA_16G159200,GLYMA_03G101800,GLYMA_03G160200,GLYMA_11G238200,GLYMA_09G243600,GLYMA_02G151700,GLYMA_12G017600,GLYMA_02G027800,GLYMA_16G106800,GLYMA_02G039700,GLYMA_06G029200,GLYMA_11G139500,GLYMA_11G095100,GLYMA_05G231800,GLYMA_12G067100,XLOC_070908,GLYMA_20G189300,GLYMA_17G246500,GLYMA_13G132400,GLYMA_09G005600,XLOC_034733,GLYMA_04G034500,GLYMA_0…
GO:0006026	aminoglycan catabolic process	biological_process	0.00019574	0.021642	7	1802	28	39917	GLYMA_16G144000,GLYMA_02G042500,GLYMA_19G221800,GLYMA_02G007400,GLYMA_03G096500,GLYMA_08G259200,GLYMA_18G283400
GO:0043167	ion binding	molecular_function	0.00037292	0.040316	627	1802	12225	39917	GLYMA_13G033900,GLYMA_20G113200,GLYMA_19G174200,GLYMA_10G152200,GLYMA_14G088300,GLYMA_20G111800,GLYMA_04G094800,GLYMA_11G174800,GLYMA_02G245700,GLYMA_20G007400,GLYMA_09G206200,GLYMA_06G260100,GLYMA_13G319000,GLYMA_12G137700,GLYMA_01G152900,GLYMA_17G011400,GLYMA_08G071100,GLYMA_16G025100,GLYMA_10G041300,GLYMA_12G081400,GLYMA_10G082400,GLYMA_11G214500,GLYMA_08G286700,GLYMA_02G210400,GLYMA_18G062500…
GO:0050664	oxidoreductase activity, acting on NAD(P)H, oxygen as acceptor	molecular_function	0.00041769	0.042211	6	1802	22	39917	GLYMA_19G233900,GLYMA_17G078300,GLYMA_10G152200,GLYMA_05G212500,GLYMA_07G130800,GLYMA_03G236300
GO:0006351	transcription, DNA-templated	biological_process	0.00042292	0.042211	247	1802	4451	39917	GLYMA_14G081200,GLYMA_03G249400,GLYMA_13G011400,GLYMA_10G067000,GLYMA_08G161500,GLYMA_19G163800,GLYMA_14G106200,GLYMA_20G247400,GLYMA_03G112700,GLYMA_06G125600,GLYMA_05G110600,GLYMA_09G061900,GLYMA_04G029200,GLYMA_15G079200,GLYMA_16G042900,GLYMA_01G046700,GLYMA_02G132500,GLYMA_10G273200,GLYMA_16G144000,GLYMA_05G065700,GLYMA_01G128100,GLYMA_05G063600,GLYMA_07G038200,GLYMA_13G260400,GLYMA_15G110000…
GO:0097659	nucleic acid-templated transcription	biological_process	0.00042292	0.042211	247	1802	4451	39917	GLYMA_15G077100,GLYMA_19G021100,GLYMA_02G277900,GLYMA_19G129600,GLYMA_11G045800,GLYMA_17G174700,GLYMA_15G116300,GLYMA_06G227900,GLYMA_04G036300,GLYMA_U031100,GLYMA_12G005000,GLYMA_06G077600,GLYMA_10G016500,GLYMA_01G132700,GLYMA_05G125600,GLYMA_05G063500,GLYMA_05G195000,GLYMA_01G177500,GLYMA_11G003400,GLYMA_10G149500,GLYMA_06G303700,GLYMA_15G200100,GLYMA_16G199000,GLYMA_13G285400,GLYMA_08G021900,G…
GO:0055114	oxidation-reduction process	biological_process	0.00043216	0.042211	216	1802	3831	39917	GLYMA_08G157700,GLYMA_11G179100,GLYMA_01G160700,GLYMA_17G049900,GLYMA_11G185700,GLYMA_03G092700,GLYMA_07G129000,GLYMA_12G235200,GLYMA_14G211000,GLYMA_12G211900,GLYMA_04G035000,GLYMA_03G096500,GLYMA_08G169100,GLYMA_13G307000,GLYMA_12G081400,XLOC_011569,GLYMA_07G015900,GLYMA_15G012100,GLYMA_10G264600,GLYMA_14G114000,GLYMA_10G282100,GLYMA_14G078600,GLYMA_07G151300,GLYMA_07G067700,GLYMA_17G175500,GLY…
GO:0019222	regulation of metabolic process	biological_process	0.00043382	0.042211	243	1802	4350	39917	GLYMA_03G130600,GLYMA_01G160700,GLYMA_10G180000,GLYMA_08G294800,GLYMA_07G114000,GLYMA_12G226500,GLYMA_17G132600,GLYMA_19G239900,GLYMA_07G104700,GLYMA_13G112400,GLYMA_20G197000,GLYMA_16G110100,GLYMA_04G018800,GLYMA_11G127500,GLYMA_20G163200,GLYMA_02G216600,GLYMA_07G261100,GLYMA_17G047300,GLYMA_04G057700,GLYMA_09G251500,GLYMA_17G131800,GLYMA_04G029100,GLYMA_13G243200,GLYMA_05G123000,GLYMA_10G169300…
GO:0006464	cellular protein modification process	biological_process	0.00057329	0.053636	215	1802	3725	39917	GLYMA_13G033900,GLYMA_05G157000,GLYMA_19G235700,GLYMA_02G006800,GLYMA_16G156200,GLYMA_08G316500,GLYMA_05G154900,GLYMA_17G117800,GLYMA_15G206200,GLYMA_08G005100,GLYMA_20G140600,GLYMA_03G204100,GLYMA_11G174800,GLYMA_11G085300,GLYMA_10G176600,GLYMA_16G210100,GLYMA_13G291400,GLYMA_18G249700,GLYMA_06G017600,GLYMA_11G055100,GLYMA_01G179000,GLYMA_08G030500,GLYMA_10G041300,GLYMA_20G213600,GLYMA_19G199300…
GO:0036211	protein modification process	biological_process	0.00057329	0.053636	215	1802	3725	39917	GLYMA_12G209600,GLYMA_06G119200,GLYMA_01G093100,GLYMA_17G124600,GLYMA_01G166100,GLYMA_09G199900,GLYMA_18G271400,GLYMA_10G050900,GLYMA_08G340300,GLYMA_14G212200,GLYMA_04G208300,GLYMA_08G125800,GLYMA_11G200300,GLYMA_05G134800,GLYMA_14G118700,GLYMA_01G132700,GLYMA_10G232800,GLYMA_15G063000,GLYMA_12G145400,GLYMA_11G058900,GLYMA_12G007300,GLYMA_20G140500,GLYMA_04G036300,GLYMA_17G066800,GLYMA_18G219300…
GO:0016491	oxidoreductase activity	molecular_function	0.00060195	0.055254	224	1802	4028	39917	GLYMA_05G035000,GLYMA_15G241700,GLYMA_20G192900,GLYMA_09G218600,GLYMA_14G201700,GLYMA_16G040000,GLYMA_17G261500,GLYMA_18G193400,GLYMA_14G222400,GLYMA_06G052700,GLYMA_09G122600,GLYMA_06G188900,GLYMA_13G218000,GLYMA_20G159600,GLYMA_08G138900,GLYMA_06G028000,GLYMA_10G234700,GLYMA_13G106400,GLYMA_15G099900,GLYMA_07G130800,GLYMA_17G132500,GLYMA_15G010900,GLYMA_07G176600,GLYMA_16G049500,GLYMA_03G101800…
GO:0016310	phosphorylation	biological_process	0.00062464	0.056275	170	1802	2852	39917	GLYMA_02G008500,GLYMA_04G244100,GLYMA_11G063100,GLYMA_14G195300,GLYMA_07G072100,GLYMA_13G228300,GLYMA_18G271300,GLYMA_12G143000,GLYMA_19G056300,GLYMA_15G177900,GLYMA_01G133900,GLYMA_08G112800,GLYMA_13G032700,GLYMA_16G144000,GLYMA_08G062900,GLYMA_03G138000,GLYMA_14G077700,GLYMA_09G089700,GLYMA_13G252200,GLYMA_03G195700,GLYMA_03G106000,GLYMA_19G140800,GLYMA_09G099200,GLYMA_03G079500,GLYMA_03G068600…
GO:0032774	RNA biosynthetic process	biological_process	0.00064362	0.056931	249	1802	4524	39917	GLYMA_17G131900,GLYMA_11G048700,GLYMA_09G080700,GLYMA_08G021900,GLYMA_13G081600,GLYMA_04G208300,GLYMA_09G029800,GLYMA_11G185200,GLYMA_14G007400,GLYMA_14G118300,GLYMA_11G036400,GLYMA_13G123000,GLYMA_18G030900,GLYMA_01G232000,GLYMA_09G046200,GLYMA_07G113800,GLYMA_02G277900,GLYMA_19G021100,GLYMA_15G077100,GLYMA_04G036300,GLYMA_06G227900,GLYMA_U031100,GLYMA_15G116300,GLYMA_17G174700,GLYMA_11G045800,G…
GO:0022884	macromolecule transmembrane transporter activity	molecular_function	0.00067164	0.058349	7	1802	35	39917	GLYMA_20G123800,GLYMA_04G046000,GLYMA_14G040600,GLYMA_19G121900,GLYMA_06G046800,GLYMA_02G228200,GLYMA_20G123900
GO:0006629	lipid metabolic process	biological_process	0.0008803	0.075134	101	1802	1606	39917	GLYMA_14G081200,GLYMA_09G211500,GLYMA_11G229900,GLYMA_11G223700,GLYMA_11G185100,GLYMA_05G217100,GLYMA_16G052000,GLYMA_19G196900,GLYMA_15G046300,GLYMA_18G209200,GLYMA_07G232900,GLYMA_18G220600,GLYMA_09G005600,GLYMA_18G202600,GLYMA_13G203900,GLYMA_19G170800,GLYMA_14G081500,GLYMA_17G047700,GLYMA_09G218100,GLYMA_05G064200,GLYMA_03G101800,GLYMA_08G064700,GLYMA_02G158700,GLYMA_10G147100,GLYMA_04G198500…
GO:0034654	nucleobase-containing compound biosynthetic process	biological_process	0.00096356	0.080822	267	1802	4927	39917	GLYMA_06G236400,GLYMA_18G252400,GLYMA_01G231200,GLYMA_15G180000,GLYMA_17G129000,GLYMA_15G266500,GLYMA_19G216200,GLYMA_08G008600,GLYMA_06G138100,GLYMA_16G060900,GLYMA_03G111700,GLYMA_20G226600,GLYMA_04G075800,GLYMA_06G157400,GLYMA_03G255000,GLYMA_11G003400,GLYMA_10G149500,GLYMA_15G200100,GLYMA_06G303700,GLYMA_12G005000,GLYMA_05G125600,GLYMA_11G045800,GLYMA_17G174700,GLYMA_U031100,GLYMA_15G116300,G…
GO:0006040	amino sugar metabolic process	biological_process	0.0010172	0.083872	8	1802	46	39917	GLYMA_02G007400,GLYMA_02G042500,GLYMA_18G283400,GLYMA_03G096500,GLYMA_19G221800,GLYMA_16G144000,XLOC_089339,GLYMA_08G259200
GO:0008610	lipid biosynthetic process	biological_process	0.0011258	0.091287	58	1802	831	39917	GLYMA_18G220600,GLYMA_07G232900,GLYMA_18G209200,GLYMA_15G046300,GLYMA_19G196900,GLYMA_05G217100,GLYMA_13G264500,GLYMA_11G185100,GLYMA_11G223700,GLYMA_08G110500,GLYMA_12G019900,GLYMA_08G110400,GLYMA_09G211500,GLYMA_08G109400,GLYMA_08G008600,GLYMA_04G198500,GLYMA_05G011100,GLYMA_10G001800,GLYMA_02G158700,GLYMA_13G350300,GLYMA_03G101800,GLYMA_17G047700,GLYMA_10G282100,GLYMA_08G110700,GLYMA_19G170800…
GO:0006338	chromatin remodeling	biological_process	0.001237	0.098658	23	1802	253	39917	GLYMA_17G099800,XLOC_094398,GLYMA_02G006800,GLYMA_12G104800,GLYMA_10G010400,GLYMA_06G300100,GLYMA_01G165900,GLYMA_06G036800,GLYMA_11G077500,GLYMA_01G190100,GLYMA_17G014100,GLYMA_12G104600,GLYMA_20G111800,GLYMA_06G300200,GLYMA_10G081900,GLYMA_09G206200,GLYMA_07G146300,GLYMA_19G024700,GLYMA_10G277800,GLYMA_20G209700,GLYMA_20G032900,GLYMA_10G180800,GLYMA_04G036700
GO:0036442	hydrogen-exporting ATPase activity	molecular_function	0.0013902	0.10735	6	1802	29	39917	GLYMA_07G117000,GLYMA_05G214100,GLYMA_05G214200,GLYMA_06G203200,GLYMA_04G029200,GLYMA_08G020600
GO:0046961	proton-transporting ATPase activity, rotational mechanism	molecular_function	0.0013902	0.10735	6	1802	29	39917	GLYMA_05G214100,GLYMA_07G117000,GLYMA_05G214200,GLYMA_06G203200,GLYMA_08G020600,GLYMA_04G029200
GO:0065007	biological regulation	biological_process	0.0016143	0.12271	390	1802	7512	39917	GLYMA_06G290000,GLYMA_01G120000,GLYMA_11G137300,GLYMA_16G154200,GLYMA_18G260000,GLYMA_12G062100,XLOC_033958,GLYMA_16G016700,GLYMA_09G237000,GLYMA_07G212400,GLYMA_14G201700,GLYMA_09G072000,GLYMA_12G117000,GLYMA_19G109100,GLYMA_15G241700,GLYMA_13G236600,GLYMA_16G166000,GLYMA_07G046700,GLYMA_09G060200,GLYMA_13G095300,GLYMA_08G218600,GLYMA_20G155100,GLYMA_13G274100,GLYMA_11G036500,GLYMA_14G135400,GLY…
GO:0016053	organic acid biosynthetic process	biological_process	0.0016653	0.12275	39	1802	517	39917	GLYMA_10G274400,GLYMA_08G097300,GLYMA_07G184700,GLYMA_10G179400,GLYMA_10G291700,GLYMA_08G110300,GLYMA_02G054800,GLYMA_09G269200,GLYMA_18G023100,GLYMA_08G109300,GLYMA_08G110900,GLYMA_08G109200,GLYMA_17G069100,GLYMA_20G074600,GLYMA_13G319000,GLYMA_08G109500,GLYMA_04G149300,GLYMA_12G181800,GLYMA_06G214800,GLYMA_03G260300,GLYMA_17G070700,GLYMA_08G137800,GLYMA_05G011100,GLYMA_08G064700,GLYMA_10G001800…
GO:0046394	carboxylic acid biosynthetic process	biological_process	0.0016653	0.12275	39	1802	517	39917	GLYMA_10G179400,GLYMA_10G291700,GLYMA_08G110300,GLYMA_18G023100,GLYMA_09G269200,GLYMA_02G054800,GLYMA_08G097300,GLYMA_10G274400,GLYMA_07G184700,GLYMA_20G074600,GLYMA_08G109200,GLYMA_08G110900,GLYMA_17G069100,GLYMA_08G109300,GLYMA_08G109500,GLYMA_13G319000,GLYMA_17G070700,GLYMA_03G260300,GLYMA_04G149300,GLYMA_12G181800,GLYMA_06G214800,GLYMA_03G101800,GLYMA_08G064700,GLYMA_10G001800,GLYMA_05G011100…
GO:0015932	nucleobase-containing compound transmembrane transporter activity	molecular_function	0.0017738	0.12857	7	1802	39	39917	GLYMA_18G245500,GLYMA_15G066500,GLYMA_06G046800,GLYMA_13G165700,GLYMA_15G066400,GLYMA_04G046000,GLYMA_13G146300
GO:0006468	protein phosphorylation	biological_process	0.0018078	0.12857	154	1802	2605	39917	GLYMA_14G054300,GLYMA_18G096500,GLYMA_08G062800,GLYMA_18G141500,GLYMA_13G032100,GLYMA_13G324000,GLYMA_11G127700,GLYMA_13G188900,GLYMA_03G069300,GLYMA_17G048900,GLYMA_13G102200,GLYMA_10G104500,GLYMA_05G139500,GLYMA_03G088800,GLYMA_18G026900,GLYMA_06G119300,GLYMA_02G269500,GLYMA_15G130900,XLOC_033958,GLYMA_17G039800,XLOC_170218,GLYMA_04G210500,GLYMA_18G050700,GLYMA_16G106800,GLYMA_12G198100,GLYMA_1…
GO:1901362	organic cyclic compound biosynthetic process	biological_process	0.0018235	0.12857	298	1802	5621	39917	GLYMA_17G011400,GLYMA_06G090900,GLYMA_12G226600,GLYMA_07G023300,GLYMA_01G143500,GLYMA_13G319000,GLYMA_04G003300,GLYMA_01G206600,GLYMA_05G157000,GLYMA_01G172600,GLYMA_02G016100,GLYMA_07G114000,GLYMA_12G226500,GLYMA_08G022500,GLYMA_19G239900,GLYMA_17G132600,GLYMA_03G130600,GLYMA_01G160700,GLYMA_10G180000,GLYMA_02G216600,GLYMA_08G177300,GLYMA_19G121900,GLYMA_05G123000,GLYMA_10G169300,GLYMA_12G081400…
GO:0006073	cellular glucan metabolic process	biological_process	0.0019299	0.13224	19	1802	196	39917	GLYMA_06G205600,GLYMA_16G045000,GLYMA_01G063000,GLYMA_18G137500,XLOC_133741,GLYMA_13G095100,GLYMA_17G065200,GLYMA_16G045100,GLYMA_20G012300,GLYMA_11G253900,GLYMA_09G103000,GLYMA_10G278900,GLYMA_06G324300,GLYMA_13G095300,GLYMA_12G017600,GLYMA_03G116400,GLYMA_17G065300,GLYMA_02G120900,GLYMA_13G095200
GO:0044042	glucan metabolic process	biological_process	0.0019299	0.13224	19	1802	196	39917	GLYMA_01G063000,XLOC_133741,GLYMA_18G137500,GLYMA_06G205600,GLYMA_16G045000,GLYMA_11G253900,GLYMA_09G103000,GLYMA_13G095100,GLYMA_17G065200,GLYMA_16G045100,GLYMA_20G012300,GLYMA_03G116400,GLYMA_12G017600,GLYMA_10G278900,GLYMA_06G324300,GLYMA_13G095300,GLYMA_13G095200,GLYMA_02G120900,GLYMA_17G065300
GO:0003854	3-beta-hydroxy-delta5-steroid dehydrogenase activity	molecular_function	0.0023468	0.15429	19	1802	203	39917	GLYMA_19G196900,GLYMA_18G209200,GLYMA_18G220600,GLYMA_17G132500,GLYMA_03G222700,GLYMA_11G185100,GLYMA_05G217100,GLYMA_13G264500,GLYMA_12G019900,GLYMA_12G064600,GLYMA_09G211500,GLYMA_02G158700,GLYMA_01G172600,GLYMA_15G003600,GLYMA_11G185200,GLYMA_17G069600,GLYMA_04G003300,GLYMA_13G203900,GLYMA_01G172700
GO:0016229	steroid dehydrogenase activity	molecular_function	0.0023468	0.15429	19	1802	203	39917	GLYMA_17G069600,GLYMA_15G003600,GLYMA_11G185200,GLYMA_01G172600,GLYMA_02G158700,GLYMA_01G172700,GLYMA_13G203900,GLYMA_04G003300,GLYMA_13G264500,GLYMA_05G217100,GLYMA_11G185100,GLYMA_03G222700,GLYMA_17G132500,GLYMA_18G220600,GLYMA_18G209200,GLYMA_19G196900,GLYMA_09G211500,GLYMA_12G064600,GLYMA_12G019900
GO:0033764	steroid dehydrogenase activity, acting on the CH-OH group of donors, NAD or NADP as acceptor	molecular_function	0.0023468	0.15429	19	1802	203	39917	GLYMA_12G064600,GLYMA_09G211500,GLYMA_12G019900,GLYMA_05G217100,GLYMA_13G264500,GLYMA_11G185100,GLYMA_03G222700,GLYMA_17G132500,GLYMA_18G220600,GLYMA_18G209200,GLYMA_19G196900,GLYMA_13G203900,GLYMA_01G172700,GLYMA_04G003300,GLYMA_17G069600,GLYMA_15G003600,GLYMA_11G185200,GLYMA_01G172600,GLYMA_02G158700
GO:0048037	cofactor binding	molecular_function	0.0025973	0.16848	83	1802	1324	39917	GLYMA_11G238200,GLYMA_19G082300,GLYMA_16G042000,GLYMA_02G068100,GLYMA_11G213000,GLYMA_08G064700,GLYMA_19G057500,GLYMA_02G158700,GLYMA_15G064700,GLYMA_06G259900,GLYMA_19G170800,GLYMA_13G203900,GLYMA_19G028500,GLYMA_09G218100,GLYMA_01G175600,GLYMA_05G217100,GLYMA_11G185100,GLYMA_18G220600,GLYMA_07G232900,GLYMA_18G209200,GLYMA_19G196900,GLYMA_08G091500,GLYMA_10G177100,GLYMA_13G057700,GLYMA_09G211500…
GO:0044264	cellular polysaccharide metabolic process	biological_process	0.0032874	0.2077	20	1802	220	39917	GLYMA_13G095200,GLYMA_17G065300,GLYMA_02G120900,GLYMA_03G116400,GLYMA_12G017600,GLYMA_10G278900,GLYMA_06G324300,GLYMA_13G095300,GLYMA_11G253900,GLYMA_09G103000,GLYMA_13G095100,GLYMA_17G065200,GLYMA_16G045100,GLYMA_20G012300,GLYMA_02G269500,GLYMA_01G063000,XLOC_133741,GLYMA_18G137500,GLYMA_06G205600,GLYMA_16G045000
GO:0015077	monovalent inorganic cation transmembrane transporter activity	molecular_function	0.0033476	0.20879	61	1802	937	39917	GLYMA_16G130300,GLYMA_13G370100,GLYMA_07G184700,GLYMA_03G088800,GLYMA_02G255800,GLYMA_01G189000,GLYMA_14G200100,GLYMA_06G203200,GLYMA_07G153800,GLYMA_07G251900,GLYMA_01G166100,GLYMA_06G052700,GLYMA_09G122600,GLYMA_08G218600,GLYMA_05G156600,GLYMA_15G149700,GLYMA_11G076800,GLYMA_18G030900,GLYMA_06G028000,GLYMA_09G271700,GLYMA_10G274500,GLYMA_05G214100,GLYMA_17G258400,GLYMA_15G183300,GLYMA_09G055600…
GO:0016614	oxidoreductase activity, acting on CH-OH group of donors	molecular_function	0.0037741	0.22993	41	1802	572	39917	GLYMA_14G211000,GLYMA_13G057700,GLYMA_09G211500,GLYMA_08G243000,GLYMA_12G019900,GLYMA_05G217100,GLYMA_13G264500,GLYMA_20G230300,GLYMA_11G185100,GLYMA_18G220600,GLYMA_07G232900,GLYMA_18G209200,GLYMA_19G196900,GLYMA_20G189300,GLYMA_13G203900,GLYMA_04G176400,GLYMA_01G172700,GLYMA_19G028500,GLYMA_09G218100,GLYMA_19G082300,GLYMA_10G147100,GLYMA_18G265100,GLYMA_08G064700,GLYMA_02G158700,GLYMA_13G350300…
GO:0008202	steroid metabolic process	biological_process	0.003781	0.22993	20	1802	227	39917	GLYMA_15G003600,GLYMA_11G185200,GLYMA_17G069600,GLYMA_02G158700,GLYMA_01G172600,GLYMA_13G203900,GLYMA_01G172700,GLYMA_04G003300,GLYMA_11G185100,GLYMA_03G222700,GLYMA_05G217100,GLYMA_13G264500,GLYMA_17G255800,GLYMA_19G196900,GLYMA_18G209200,GLYMA_17G132500,GLYMA_18G220600,GLYMA_12G064600,GLYMA_09G211500,GLYMA_12G019900
GO:0016998	cell wall macromolecule catabolic process	biological_process	0.0039709	0.2385	6	1802	34	39917	GLYMA_02G042500,GLYMA_02G007400,GLYMA_19G221800,GLYMA_08G259200,GLYMA_13G048800,GLYMA_18G283400
GO:0019438	aromatic compound biosynthetic process	biological_process	0.004059	0.24082	279	1802	5310	39917	GLYMA_08G142500,GLYMA_06G029200,GLYMA_13G353200,GLYMA_20G213700,GLYMA_14G081500,GLYMA_09G042400,GLYMA_01G231000,GLYMA_13G036700,GLYMA_08G064700,GLYMA_13G073900,GLYMA_14G048100,GLYMA_16G159200,GLYMA_13G101400,GLYMA_18G276500,GLYMA_01G185500,GLYMA_02G039300,GLYMA_18G209200,GLYMA_01G074200,GLYMA_15G261300,GLYMA_07G117000,GLYMA_U037700,GLYMA_18G096500,GLYMA_05G215900,GLYMA_13G274300,GLYMA_16G040000,G…
GO:0006694	steroid biosynthetic process	biological_process	0.0044762	0.26237	19	1802	215	39917	GLYMA_13G203900,GLYMA_01G172700,GLYMA_04G003300,GLYMA_17G069600,GLYMA_15G003600,GLYMA_11G185200,GLYMA_01G172600,GLYMA_02G158700,GLYMA_12G064600,GLYMA_09G211500,GLYMA_12G019900,GLYMA_05G217100,GLYMA_13G264500,GLYMA_11G185100,GLYMA_03G222700,GLYMA_18G220600,GLYMA_18G209200,GLYMA_17G132500,GLYMA_19G196900
GO:0016052	carbohydrate catabolic process	biological_process	0.0047988	0.27793	17	1802	183	39917	GLYMA_18G283500,GLYMA_08G262400,GLYMA_10G268500,GLYMA_09G122600,GLYMA_13G149800,GLYMA_02G222400,GLYMA_10G278900,GLYMA_20G189300,GLYMA_09G270500,GLYMA_13G151800,GLYMA_20G007400,GLYMA_18G219100,GLYMA_10G065000,GLYMA_19G190900,GLYMA_10G066700,GLYMA_04G050400,GLYMA_06G032500
GO:0006022	aminoglycan metabolic process	biological_process	0.0048899	0.27988	9	1802	71	39917	GLYMA_08G259200,GLYMA_02G255100,XLOC_089339,GLYMA_16G144000,GLYMA_19G221800,GLYMA_03G096500,GLYMA_18G283400,GLYMA_02G042500,GLYMA_02G007400
GO:0004672	protein kinase activity	molecular_function	0.0051539	0.29156	161	1802	2817	39917	GLYMA_12G198100,GLYMA_16G106800,GLYMA_18G050700,GLYMA_04G016500,GLYMA_18G198000,GLYMA_13G110700,GLYMA_10G009100,GLYMA_08G027500,GLYMA_05G094400,GLYMA_01G155600,GLYMA_17G219200,GLYMA_20G187200,GLYMA_13G073900,GLYMA_09G243600,GLYMA_14G048100,GLYMA_12G233100,GLYMA_18G251100,GLYMA_08G249200,GLYMA_11G077300,GLYMA_12G073000,GLYMA_02G297200,GLYMA_06G068100,GLYMA_07G188800,GLYMA_13G033200,GLYMA_13G324000…
GO:0019954	asexual reproduction	biological_process	0.0056925	0.31832	18	1802	203	39917	GLYMA_13G064000,GLYMA_08G137800,GLYMA_20G152900,GLYMA_14G220400,GLYMA_09G149900,XLOC_093387,GLYMA_10G241400,GLYMA_13G357100,GLYMA_08G185400,GLYMA_20G005000,GLYMA_19G021100,GLYMA_09G231600,GLYMA_17G255800,GLYMA_15G063000,GLYMA_12G005000,GLYMA_02G000800,GLYMA_01G132700,GLYMA_11G003400
GO:0044769	ATPase activity, coupled to transmembrane movement of ions, rotational mechanism	molecular_function	0.00612	0.33834	6	1802	38	39917	GLYMA_06G203200,GLYMA_04G029200,GLYMA_08G020600,GLYMA_07G117000,GLYMA_05G214100,GLYMA_05G214200
GO:0098662	inorganic cation transmembrane transport	biological_process	0.0062601	0.34219	42	1802	620	39917	GLYMA_01G185500,GLYMA_12G036000,GLYMA_05G245700,GLYMA_18G276500,GLYMA_07G262500,GLYMA_07G117000,GLYMA_07G141600,GLYMA_02G300100,GLYMA_15G144800,GLYMA_04G176400,GLYMA_04G016500,GLYMA_01G064100,GLYMA_04G029200,GLYMA_08G203200,GLYMA_20G106500,GLYMA_05G214200,GLYMA_18G282100,GLYMA_09G026200,XLOC_111106,GLYMA_14G127600,GLYMA_10G149500,GLYMA_15G003300,GLYMA_08G020600,GLYMA_08G056100,GLYMA_15G063000,GLY…
GO:0019829	cation-transporting ATPase activity	molecular_function	0.0065002	0.34751	8	1802	62	39917	GLYMA_08G020600,GLYMA_04G029200,GLYMA_09G026200,GLYMA_05G214200,GLYMA_07G117000,GLYMA_05G214100,GLYMA_03G230600,GLYMA_06G203200
GO:0042625	ATPase activity, coupled to transmembrane movement of ions	molecular_function	0.0065002	0.34751	8	1802	62	39917	GLYMA_04G029200,GLYMA_08G020600,GLYMA_06G203200,GLYMA_05G214200,GLYMA_09G026200,GLYMA_03G230600,GLYMA_05G214100,GLYMA_07G117000
GO:0043412	macromolecule modification	biological_process	0.0069247	0.36178	227	1802	4172	39917	GLYMA_13G109200,GLYMA_04G179800,GLYMA_12G052300,GLYMA_07G075300,GLYMA_05G067800,GLYMA_14G118800,GLYMA_05G024000,GLYMA_18G282100,GLYMA_12G002400,GLYMA_04G044900,GLYMA_16G157400,GLYMA_11G211100,GLYMA_06G110700,GLYMA_14G203000,GLYMA_01G020100,GLYMA_08G119700,GLYMA_10G234600,GLYMA_08G008600,GLYMA_03G033900,GLYMA_14G212200,GLYMA_08G125800,GLYMA_11G200300,GLYMA_04G208300,GLYMA_14G118700,GLYMA_05G134800…
GO:0016616	oxidoreductase activity, acting on the CH-OH group of donors, NAD or NADP as acceptor	molecular_function	0.0069753	0.36178	37	1802	524	39917	GLYMA_18G265100,GLYMA_10G147100,GLYMA_02G158700,GLYMA_08G064700,GLYMA_19G082300,GLYMA_09G218100,GLYMA_19G028500,GLYMA_20G189300,GLYMA_01G172700,GLYMA_13G203900,GLYMA_18G209200,GLYMA_07G232900,GLYMA_18G220600,GLYMA_19G196900,GLYMA_13G264500,GLYMA_20G230300,GLYMA_05G217100,GLYMA_11G185100,GLYMA_12G019900,GLYMA_08G243000,GLYMA_09G211500,GLYMA_13G057700,GLYMA_14G211000,GLYMA_01G172600,GLYMA_07G184700…
GO:0098660	inorganic ion transmembrane transport	biological_process	0.0069903	0.36178	42	1802	624	39917	GLYMA_08G056100,GLYMA_15G063000,GLYMA_08G020600,GLYMA_15G003300,GLYMA_10G149500,GLYMA_19G263100,GLYMA_09G271700,GLYMA_10G274500,GLYMA_05G214100,GLYMA_17G258400,GLYMA_05G156600,GLYMA_19G038600,GLYMA_15G149700,GLYMA_11G076800,GLYMA_18G030900,GLYMA_06G052700,GLYMA_01G166100,GLYMA_08G218600,GLYMA_17G182100,GLYMA_06G203200,GLYMA_16G130300,GLYMA_13G370100,GLYMA_07G262500,GLYMA_18G276500,GLYMA_12G036000…
GO:0098655	cation transmembrane transport	biological_process	0.0070716	0.36214	42	1802	625	39917	GLYMA_18G282100,GLYMA_05G214200,GLYMA_09G026200,GLYMA_08G203200,GLYMA_20G106500,GLYMA_14G127600,XLOC_111106,GLYMA_04G016500,GLYMA_01G064100,GLYMA_04G176400,GLYMA_04G029200,GLYMA_02G300100,GLYMA_07G117000,GLYMA_07G141600,GLYMA_15G144800,GLYMA_12G036000,GLYMA_05G245700,GLYMA_18G276500,GLYMA_01G185500,GLYMA_07G262500,GLYMA_16G130300,GLYMA_13G370100,GLYMA_17G182100,GLYMA_06G203200,GLYMA_08G218600,GLY…
GO:0018130	heterocycle biosynthetic process	biological_process	0.0077844	0.39449	279	1802	5378	39917	GLYMA_11G076800,GLYMA_15G149700,GLYMA_03G203600,GLYMA_08G183600,GLYMA_12G086200,GLYMA_14G147500,GLYMA_13G298600,GLYMA_02G207800,GLYMA_17G099800,GLYMA_16G087100,GLYMA_16G154100,GLYMA_03G042700,GLYMA_08G133400,GLYMA_17G057100,GLYMA_09G271300,GLYMA_10G274500,GLYMA_17G255800,GLYMA_03G019400,GLYMA_04G103400,GLYMA_09G061900,GLYMA_05G110600,GLYMA_06G125600,GLYMA_05G063600,GLYMA_01G128100,GLYMA_16G144000…
GO:0004332	fructose-bisphosphate aldolase activity	molecular_function	0.0082597	0.41426	4	1802	18	39917	GLYMA_02G222400,GLYMA_10G268500,GLYMA_13G151800,GLYMA_10G066700
GO:0016469	proton-transporting two-sector ATPase complex	cellular_component	0.008432	0.41859	29	1802	399	39917	GLYMA_17G258400,GLYMA_05G214100,GLYMA_07G117000,GLYMA_10G274500,GLYMA_15G144800,GLYMA_01G185500,GLYMA_12G036000,GLYMA_05G245700,GLYMA_10G149500,GLYMA_18G276500,GLYMA_08G020600,GLYMA_15G063000,GLYMA_08G203200,GLYMA_20G106500,GLYMA_05G214200,GLYMA_16G130300,GLYMA_06G203200,XLOC_111106,GLYMA_17G182100,GLYMA_14G127600,GLYMA_04G176400,GLYMA_01G166100,GLYMA_01G064100,GLYMA_04G016500,GLYMA_19G038600,GLY…
GO:0016746	transferase activity, transferring acyl groups	molecular_function	0.008854	0.4351	50	1802	766	39917	GLYMA_12G091000,GLYMA_12G200000,GLYMA_08G311500,GLYMA_10G179400,GLYMA_08G003700,GLYMA_04G208300,GLYMA_10G291700,GLYMA_08G110300,GLYMA_10G274400,GLYMA_09G239600,GLYMA_11G027000,GLYMA_08G109200,GLYMA_13G232400,GLYMA_08G110900,GLYMA_01G166100,GLYMA_06G291700,GLYMA_08G109300,GLYMA_12G209600,GLYMA_04G040100,GLYMA_03G019400,GLYMA_04G036300,GLYMA_08G109500,GLYMA_13G291400,GLYMA_03G221300,GLYMA_06G045400…
GO:0016747	transferase activity, transferring acyl groups other than amino-acyl groups	molecular_function	0.0091538	0.44533	39	1802	570	39917	GLYMA_04G040200,GLYMA_14G071600,GLYMA_08G110700,GLYMA_05G011100,GLYMA_10G001800,GLYMA_05G066800,GLYMA_08G110500,GLYMA_08G110400,GLYMA_19G244100,GLYMA_08G109400,GLYMA_08G110000,GLYMA_18G103600,GLYMA_15G046300,GLYMA_08G109300,GLYMA_06G291700,GLYMA_08G110900,GLYMA_13G232400,GLYMA_08G109200,GLYMA_01G166100,GLYMA_09G239600,GLYMA_10G274400,GLYMA_11G027000,GLYMA_12G200000,GLYMA_12G091000,GLYMA_08G311500…
GO:0010181	FMN binding	molecular_function	0.0093339	0.44786	9	1802	79	39917	GLYMA_19G057500,GLYMA_17G049900,GLYMA_13G149800,GLYMA_11G120200,GLYMA_06G259900,GLYMA_15G064700,GLYMA_10G065000,GLYMA_12G045300,GLYMA_13G109800
GO:0005976	polysaccharide metabolic process	biological_process	0.0094254	0.44786	22	1802	274	39917	GLYMA_09G103000,GLYMA_11G253900,GLYMA_16G045100,GLYMA_20G012300,GLYMA_13G095100,GLYMA_17G065200,GLYMA_18G137500,GLYMA_04G050400,XLOC_133741,GLYMA_02G269500,GLYMA_01G063000,GLYMA_16G045000,GLYMA_06G205600,GLYMA_13G095200,GLYMA_12G081400,GLYMA_17G065300,GLYMA_02G120900,GLYMA_12G017600,GLYMA_03G116400,GLYMA_13G095300,GLYMA_10G278900,GLYMA_06G324300
GO:0044724	single-organism carbohydrate catabolic process	biological_process	0.0094819	0.44786	13	1802	136	39917	GLYMA_13G151800,GLYMA_06G032500,GLYMA_19G190900,GLYMA_10G066700,GLYMA_09G270500,GLYMA_20G189300,GLYMA_10G065000,GLYMA_02G222400,GLYMA_13G149800,GLYMA_10G268500,GLYMA_08G262400,GLYMA_18G219100,GLYMA_20G007400
GO:0005618	cell wall	cellular_component	0.0099343	0.46472	19	1802	231	39917	XLOC_133741,GLYMA_18G137500,GLYMA_03G215900,GLYMA_06G138100,GLYMA_16G045000,GLYMA_09G234800,GLYMA_11G253900,GLYMA_16G045100,GLYMA_20G012300,GLYMA_13G095100,GLYMA_17G065200,GLYMA_10G009000,GLYMA_02G086900,GLYMA_13G095300,GLYMA_16G014100,GLYMA_13G095200,GLYMA_03G029200,GLYMA_19G212400,GLYMA_17G065300
GO:0005337	nucleoside transmembrane transporter activity	molecular_function	0.010415	0.48255	5	1802	29	39917	GLYMA_15G066500,GLYMA_18G245500,GLYMA_13G165700,GLYMA_15G066400,GLYMA_13G146300
GO:1902600	hydrogen ion transmembrane transport	biological_process	0.011087	0.50564	30	1802	426	39917	GLYMA_14G127600,GLYMA_17G182100,XLOC_111106,GLYMA_06G203200,GLYMA_16G130300,GLYMA_09G026200,GLYMA_05G214200,GLYMA_20G106500,GLYMA_08G203200,GLYMA_05G156600,GLYMA_04G029200,GLYMA_15G149700,GLYMA_19G038600,GLYMA_11G076800,GLYMA_04G016500,GLYMA_01G064100,GLYMA_04G176400,GLYMA_01G166100,GLYMA_15G144800,GLYMA_10G274500,GLYMA_07G117000,GLYMA_05G214100,GLYMA_17G258400,GLYMA_15G063000,GLYMA_08G020600,GLY…
GO:0006796	phosphate-containing compound metabolic process	biological_process	0.011226	0.50564	212	1802	3930	39917	GLYMA_08G316500,GLYMA_13G149800,GLYMA_05G154900,GLYMA_15G206200,GLYMA_17G117800,GLYMA_06G187200,GLYMA_13G151800,GLYMA_08G005100,GLYMA_20G140600,GLYMA_13G033900,GLYMA_19G235700,GLYMA_16G156200,GLYMA_06G017600,GLYMA_11G055100,GLYMA_01G179000,GLYMA_16G058200,GLYMA_03G204100,GLYMA_11G174800,GLYMA_20G007400,GLYMA_07G067700,GLYMA_11G085300,GLYMA_13G291400,GLYMA_07G097800,GLYMA_16G210100,GLYMA_18G249700…
GO:0009144	purine nucleoside triphosphate metabolic process	biological_process	0.011433	0.50564	31	1802	447	39917	GLYMA_10G268500,GLYMA_06G203200,GLYMA_16G040000,GLYMA_08G203200,GLYMA_20G106500,GLYMA_19G038600,GLYMA_04G029200,GLYMA_15G149700,GLYMA_03G195700,GLYMA_05G156600,GLYMA_13G151800,GLYMA_02G222400,GLYMA_20G189300,GLYMA_13G149800,GLYMA_01G166100,GLYMA_10G274500,GLYMA_16G076400,GLYMA_07G067700,GLYMA_17G258400,GLYMA_20G007400,GLYMA_07G117000,GLYMA_10G066700,GLYMA_19G190900,GLYMA_06G032500,GLYMA_08G022500…
GO:0009199	ribonucleoside triphosphate metabolic process	biological_process	0.011433	0.50564	31	1802	447	39917	GLYMA_13G151800,GLYMA_04G029200,GLYMA_15G149700,GLYMA_19G038600,GLYMA_03G195700,GLYMA_05G156600,GLYMA_01G166100,GLYMA_13G149800,GLYMA_02G222400,GLYMA_20G189300,GLYMA_06G203200,GLYMA_16G040000,GLYMA_10G268500,GLYMA_08G203200,GLYMA_20G106500,GLYMA_10G066700,GLYMA_19G190900,GLYMA_06G032500,GLYMA_01G185500,GLYMA_18G298200,GLYMA_10G065000,GLYMA_08G022500,GLYMA_05G245700,GLYMA_12G036000,GLYMA_18G276500…
GO:0009205	purine ribonucleoside triphosphate metabolic process	biological_process	0.011433	0.50564	31	1802	447	39917	GLYMA_06G032500,GLYMA_19G190900,GLYMA_10G066700,GLYMA_18G276500,GLYMA_10G065000,GLYMA_08G022500,GLYMA_05G245700,GLYMA_12G036000,GLYMA_18G298200,GLYMA_01G185500,GLYMA_10G274500,GLYMA_16G076400,GLYMA_07G117000,GLYMA_20G007400,GLYMA_07G067700,GLYMA_17G258400,GLYMA_03G195700,GLYMA_05G156600,GLYMA_04G029200,GLYMA_19G038600,GLYMA_15G149700,GLYMA_13G151800,GLYMA_20G189300,GLYMA_02G222400,GLYMA_01G166100…
GO:0016740	transferase activity	molecular_function	0.012141	0.52527	419	1802	8238	39917	GLYMA_17G017400,GLYMA_08G352300,GLYMA_19G093100,GLYMA_13G232400,GLYMA_09G182200,GLYMA_02G217100,GLYMA_05G220000,GLYMA_10G291700,GLYMA_04G063100,GLYMA_18G239700,GLYMA_17G069600,GLYMA_11G223200,GLYMA_08G062700,GLYMA_17G103400,GLYMA_15G240700,GLYMA_16G045000,GLYMA_01G029800,GLYMA_02G246000,GLYMA_15G065200,GLYMA_01G037900,GLYMA_03G260300,GLYMA_10G083100,GLYMA_15G030700,GLYMA_08G049000,GLYMA_05G132100…
GO:0006793	phosphorus metabolic process	biological_process	0.012154	0.52527	212	1802	3938	39917	GLYMA_13G110700,GLYMA_18G198000,GLYMA_10G268500,GLYMA_10G009100,GLYMA_08G027500,GLYMA_01G155600,GLYMA_17G219200,GLYMA_20G106500,GLYMA_05G094400,GLYMA_09G243600,GLYMA_14G048100,GLYMA_13G073900,GLYMA_20G187200,GLYMA_16G106800,GLYMA_12G198100,GLYMA_18G050700,GLYMA_17G047700,GLYMA_20G189300,GLYMA_13G132400,GLYMA_07G117000,GLYMA_16G076400,GLYMA_13G033200,GLYMA_07G188800,GLYMA_18G251100,GLYMA_12G233100…
GO:0030312	external encapsulating structure	cellular_component	0.012201	0.52527	24	1802	321	39917	GLYMA_16G045100,GLYMA_20G012300,GLYMA_13G095100,GLYMA_17G065200,GLYMA_09G234800,GLYMA_11G253900,GLYMA_06G138100,GLYMA_16G045000,GLYMA_18G137500,GLYMA_12G233100,XLOC_133741,GLYMA_03G215900,GLYMA_19G212400,GLYMA_08G358700,GLYMA_17G065300,GLYMA_13G095200,GLYMA_03G029200,GLYMA_16G014100,GLYMA_10G084200,GLYMA_13G095300,GLYMA_14G005300,GLYMA_10G009000,GLYMA_09G263400,GLYMA_02G086900
GO:0044711	single-organism biosynthetic process	biological_process	0.012328	0.52567	126	1802	2258	39917	GLYMA_13G312700,GLYMA_19G038600,GLYMA_15G149700,GLYMA_06G291700,XLOC_048367,GLYMA_15G024200,GLYMA_08G109200,GLYMA_08G110900,GLYMA_08G206900,GLYMA_06G203200,GLYMA_11G027000,GLYMA_18G023100,GLYMA_10G291700,GLYMA_10G161000,GLYMA_09G269200,GLYMA_15G003600,GLYMA_11G132100,GLYMA_02G120900,GLYMA_17G069600,GLYMA_15G190500,GLYMA_19G190900,GLYMA_12G181800,GLYMA_06G214800,GLYMA_02G269500,GLYMA_03G260300,GLY…
GO:0033178	proton-transporting two-sector ATPase complex, catalytic domain	cellular_component	0.012426	0.52567	11	1802	110	39917	GLYMA_05G214200,GLYMA_20G106500,GLYMA_07G117000,GLYMA_05G214100,GLYMA_17G182100,GLYMA_15G144800,GLYMA_06G203200,GLYMA_04G016500,GLYMA_04G029200,GLYMA_19G038600,GLYMA_08G020600
GO:0032039	integrator complex	cellular_component	0.01301	0.54562	2	1802	4	39917	GLYMA_19G201000,GLYMA_03G203600
GO:0009427	bacterial-type flagellum basal body, distal rod, L ring	cellular_component	0.013473	0.56022	4	1802	22	39917	GLYMA_11G238000,GLYMA_05G181500,GLYMA_01G141700,GLYMA_07G146300
GO:0046034	ATP metabolic process	biological_process	0.013885	0.56641	30	1802	435	39917	GLYMA_20G106500,GLYMA_08G203200,GLYMA_10G268500,GLYMA_16G040000,GLYMA_06G203200,GLYMA_20G189300,GLYMA_02G222400,GLYMA_01G166100,GLYMA_13G149800,GLYMA_05G156600,GLYMA_03G195700,GLYMA_04G029200,GLYMA_19G038600,GLYMA_15G149700,GLYMA_13G151800,GLYMA_16G076400,GLYMA_10G274500,GLYMA_07G117000,GLYMA_20G007400,GLYMA_17G258400,GLYMA_07G067700,GLYMA_18G276500,GLYMA_05G245700,GLYMA_10G065000,GLYMA_12G036000…
GO:0044036	cell wall macromolecule metabolic process	biological_process	0.01391	0.56641	6	1802	44	39917	GLYMA_08G259200,GLYMA_18G283400,GLYMA_13G048800,GLYMA_02G042500,GLYMA_19G221800,GLYMA_02G007400
GO:0015078	hydrogen ion transmembrane transporter activity	molecular_function	0.014043	0.56641	40	1802	616	39917	GLYMA_06G028000,GLYMA_05G156600,GLYMA_15G149700,GLYMA_11G076800,GLYMA_01G166100,GLYMA_09G122600,GLYMA_07G251900,GLYMA_14G200100,GLYMA_06G203200,GLYMA_16G130300,GLYMA_11G222400,GLYMA_05G063500,GLYMA_15G063000,GLYMA_08G020600,GLYMA_15G010900,GLYMA_11G164200,GLYMA_02G066500,GLYMA_10G149500,GLYMA_11G019900,GLYMA_09G055600,GLYMA_05G214100,GLYMA_17G258400,GLYMA_10G274500,GLYMA_02G039700,GLYMA_04G029200…
GO:0042278	purine nucleoside metabolic process	biological_process	0.014204	0.56641	35	1802	526	39917	GLYMA_10G066700,GLYMA_06G032500,GLYMA_17G129000,GLYMA_08G022500,GLYMA_12G036000,GLYMA_05G245700,GLYMA_18G276500,GLYMA_01G185500,GLYMA_18G298200,GLYMA_16G076400,GLYMA_07G117000,GLYMA_04G029200,GLYMA_03G195700,GLYMA_20G189300,GLYMA_19G220200,GLYMA_10G268500,GLYMA_08G203200,GLYMA_20G106500,GLYMA_16G058200,GLYMA_15G190500,GLYMA_19G190900,GLYMA_10G065000,GLYMA_10G274500,GLYMA_07G067700,GLYMA_17G258400…
GO:0046128	purine ribonucleoside metabolic process	biological_process	0.014204	0.56641	35	1802	526	39917	GLYMA_10G066700,GLYMA_06G032500,GLYMA_01G185500,GLYMA_18G298200,GLYMA_17G129000,GLYMA_08G022500,GLYMA_12G036000,GLYMA_05G245700,GLYMA_18G276500,GLYMA_07G117000,GLYMA_16G076400,GLYMA_04G029200,GLYMA_03G195700,GLYMA_20G189300,GLYMA_19G220200,GLYMA_10G268500,GLYMA_08G203200,GLYMA_20G106500,GLYMA_15G190500,GLYMA_19G190900,GLYMA_16G058200,GLYMA_10G065000,GLYMA_07G067700,GLYMA_17G258400,GLYMA_20G007400…
GO:0044283	small molecule biosynthetic process	biological_process	0.014611	0.57789	45	1802	702	39917	GLYMA_03G260300,GLYMA_17G070700,GLYMA_06G214800,GLYMA_04G149300,GLYMA_12G181800,GLYMA_08G072200,GLYMA_08G109500,GLYMA_13G319000,GLYMA_17G069100,GLYMA_08G109200,GLYMA_08G110900,XLOC_048367,GLYMA_20G074600,GLYMA_08G109300,GLYMA_08G110300,GLYMA_02G054800,GLYMA_10G291700,GLYMA_09G269200,GLYMA_18G023100,GLYMA_10G179400,GLYMA_10G274400,GLYMA_08G097300,GLYMA_07G184700,GLYMA_09G211500,GLYMA_08G110400,GLY…
GO:0043093	FtsZ-dependent cytokinesis	biological_process	0.015067	0.59115	15	1802	176	39917	GLYMA_11G003400,GLYMA_13G357100,GLYMA_10G241400,GLYMA_12G005000,GLYMA_15G063000,GLYMA_09G149900,GLYMA_01G132700,GLYMA_02G000800,GLYMA_20G152900,GLYMA_17G255800,GLYMA_20G005000,GLYMA_08G137800,GLYMA_13G064000,GLYMA_09G231600,GLYMA_19G021100
GO:0044421	extracellular region part	cellular_component	0.015329	0.5966	27	1802	385	39917	GLYMA_05G066800,GLYMA_01G049500,GLYMA_11G030100,GLYMA_19G105600,GLYMA_11G127500,GLYMA_09G270900,GLYMA_19G121900,GLYMA_14G040600,GLYMA_01G166100,GLYMA_20G034200,GLYMA_08G316500,GLYMA_12G089800,GLYMA_03G138000,GLYMA_18G096500,GLYMA_10G296400,GLYMA_19G140800,GLYMA_08G053500,GLYMA_02G245700,GLYMA_03G204100,GLYMA_13G344200,GLYMA_04G078400,GLYMA_12G052100,GLYMA_11G077300,GLYMA_10G149500,GLYMA_05G015500…
GO:0044255	cellular lipid metabolic process	biological_process	0.015527	0.59952	61	1802	999	39917	GLYMA_08G331600,GLYMA_19G196900,GLYMA_15G046300,GLYMA_07G232900,GLYMA_05G217100,GLYMA_08G110500,GLYMA_11G223700,GLYMA_08G109400,GLYMA_08G008600,GLYMA_15G046400,GLYMA_08G110400,GLYMA_04G026500,GLYMA_08G064700,GLYMA_13G254700,GLYMA_10G001800,GLYMA_13G350300,GLYMA_10G147100,GLYMA_04G198500,GLYMA_05G011100,GLYMA_03G101800,GLYMA_20G101500,GLYMA_10G282100,GLYMA_11G087300,GLYMA_09G218100,GLYMA_17G047700…
GO:0009055	electron carrier activity	molecular_function	0.015988	0.60345	36	1802	566	39917	GLYMA_17G224000,GLYMA_06G090500,GLYMA_12G207400,GLYMA_16G062100,GLYMA_13G234500,GLYMA_15G078600,GLYMA_13G076900,GLYMA_01G238900,GLYMA_19G021300,GLYMA_02G039700,GLYMA_11G014100,GLYMA_19G080600,GLYMA_10G281900,GLYMA_06G287000,GLYMA_10G278900,GLYMA_06G082000,GLYMA_13G090900,GLYMA_01G120000,GLYMA_09G055600,GLYMA_06G220800,XLOC_144905,GLYMA_11G222400,GLYMA_13G337600,GLYMA_17G030700,GLYMA_15G010900,GLY…
GO:0009426	bacterial-type flagellum basal body, distal rod	cellular_component	0.016039	0.60345	4	1802	23	39917	GLYMA_07G146300,GLYMA_01G141700,GLYMA_05G181500,GLYMA_11G238000
GO:0030694	bacterial-type flagellum basal body, rod	cellular_component	0.016039	0.60345	4	1802	23	39917	GLYMA_11G238000,GLYMA_01G141700,GLYMA_07G146300,GLYMA_05G181500
GO:0008320	protein transmembrane transporter activity	molecular_function	0.016519	0.60345	3	1802	12	39917	GLYMA_02G228200,GLYMA_20G123900,GLYMA_20G123800
GO:0015450	P-P-bond-hydrolysis-driven protein transmembrane transporter activity	molecular_function	0.016519	0.60345	3	1802	12	39917	GLYMA_20G123800,GLYMA_20G123900,GLYMA_02G228200
GO:0009141	nucleoside triphosphate metabolic process	biological_process	0.016629	0.60345	31	1802	460	39917	GLYMA_08G203200,GLYMA_20G106500,GLYMA_06G203200,GLYMA_16G040000,GLYMA_10G268500,GLYMA_01G166100,GLYMA_13G149800,GLYMA_02G222400,GLYMA_20G189300,GLYMA_13G151800,GLYMA_19G038600,GLYMA_04G029200,GLYMA_15G149700,GLYMA_05G156600,GLYMA_03G195700,GLYMA_07G067700,GLYMA_17G258400,GLYMA_07G117000,GLYMA_20G007400,GLYMA_16G076400,GLYMA_10G274500,GLYMA_01G185500,GLYMA_18G298200,GLYMA_08G022500,GLYMA_10G065000…
GO:0016568	chromatin modification	biological_process	0.01697	0.60345	24	1802	330	39917	GLYMA_07G146300,GLYMA_09G206200,GLYMA_10G081900,GLYMA_04G036300,GLYMA_20G032900,GLYMA_10G180800,GLYMA_04G036700,GLYMA_19G024700,GLYMA_10G277800,GLYMA_20G209700,GLYMA_02G006800,GLYMA_06G300100,GLYMA_10G010400,GLYMA_12G104800,GLYMA_17G099800,XLOC_094398,GLYMA_12G104600,GLYMA_20G111800,GLYMA_17G014100,GLYMA_06G300200,GLYMA_06G036800,GLYMA_01G165900,GLYMA_01G190100,GLYMA_11G077500
GO:0090544	BAF-type complex	cellular_component	0.016974	0.60345	3	1802	12	39917	GLYMA_10G081900,GLYMA_01G165900,GLYMA_11G077500
GO:0032505	reproduction of a single-celled organism	biological_process	0.017364	0.60345	15	1802	179	39917	GLYMA_15G063000,GLYMA_09G149900,GLYMA_12G005000,GLYMA_10G241400,GLYMA_02G000800,GLYMA_01G132700,GLYMA_11G003400,GLYMA_13G357100,GLYMA_08G137800,GLYMA_13G064000,GLYMA_20G005000,GLYMA_19G021100,GLYMA_09G231600,GLYMA_17G255800,GLYMA_20G152900
GO:0019752	carboxylic acid metabolic process	biological_process	0.01738	0.60345	76	1802	1294	39917	GLYMA_05G011100,GLYMA_10G001800,GLYMA_08G110700,GLYMA_02G287400,GLYMA_10G264600,GLYMA_01G160700,GLYMA_03G092700,GLYMA_05G136100,GLYMA_15G128000,GLYMA_08G110400,GLYMA_08G109400,GLYMA_18G009700,GLYMA_18G070000,GLYMA_07G059000,GLYMA_10G066700,GLYMA_05G049400,GLYMA_08G110500,GLYMA_10G179400,GLYMA_02G054800,GLYMA_08G110300,GLYMA_08G097300,GLYMA_10G274400,GLYMA_07G184700,XLOC_089339,GLYMA_08G316500,GLY…
GO:0045893	positive regulation of transcription, DNA-templated	biological_process	0.01749	0.60345	10	1802	101	39917	GLYMA_03G203600,GLYMA_15G200100,GLYMA_09G042400,GLYMA_16G087200,GLYMA_14G118300,GLYMA_16G110100,GLYMA_01G143500,GLYMA_14G152800,GLYMA_08G294800,GLYMA_13G036700
GO:0045935	positive regulation of nucleobase-containing compound metabolic process	biological_process	0.01749	0.60345	10	1802	101	39917	GLYMA_14G118300,GLYMA_16G087200,GLYMA_16G110100,GLYMA_01G143500,GLYMA_14G152800,GLYMA_08G294800,GLYMA_13G036700,GLYMA_03G203600,GLYMA_15G200100,GLYMA_09G042400
GO:0051254	positive regulation of RNA metabolic process	biological_process	0.01749	0.60345	10	1802	101	39917	GLYMA_03G203600,GLYMA_09G042400,GLYMA_15G200100,GLYMA_13G036700,GLYMA_08G294800,GLYMA_14G118300,GLYMA_16G087200,GLYMA_16G110100,GLYMA_14G152800,GLYMA_01G143500
GO:1902680	positive regulation of RNA biosynthetic process	biological_process	0.01749	0.60345	10	1802	101	39917	GLYMA_13G036700,GLYMA_08G294800,GLYMA_14G152800,GLYMA_01G143500,GLYMA_14G118300,GLYMA_16G087200,GLYMA_16G110100,GLYMA_09G042400,GLYMA_15G200100,GLYMA_03G203600
GO:1903508	positive regulation of nucleic acid-templated transcription	biological_process	0.01749	0.60345	10	1802	101	39917	GLYMA_15G200100,GLYMA_09G042400,GLYMA_03G203600,GLYMA_08G294800,GLYMA_13G036700,GLYMA_01G143500,GLYMA_14G152800,GLYMA_16G087200,GLYMA_16G110100,GLYMA_14G118300
GO:0051301	cell division	biological_process	0.017752	0.60479	24	1802	331	39917	GLYMA_08G137800,GLYMA_13G064000,GLYMA_20G152900,GLYMA_05G157000,GLYMA_06G187000,GLYMA_09G149900,GLYMA_11G076800,XLOC_130068,GLYMA_10G241400,GLYMA_13G357100,GLYMA_17G093900,GLYMA_20G005000,GLYMA_19G021100,GLYMA_09G231600,GLYMA_15G261300,GLYMA_17G255800,GLYMA_04G177900,GLYMA_15G063000,GLYMA_12G005000,GLYMA_02G000800,GLYMA_01G132700,GLYMA_11G003400,GLYMA_06G138100,GLYMA_05G209800
GO:0019901	protein kinase binding	molecular_function	0.017777	0.60479	6	1802	47	39917	GLYMA_03G033900,GLYMA_01G133900,GLYMA_19G235700,GLYMA_05G157000,GLYMA_07G262700,GLYMA_13G064000
GO:0030420	establishment of competence for transformation	biological_process	0.01867	0.62482	2	1802	5	39917	GLYMA_02G008500,GLYMA_18G098500
GO:0043436	oxoacid metabolic process	biological_process	0.018747	0.62482	77	1802	1318	39917	GLYMA_02G222400,GLYMA_08G109200,GLYMA_08G110900,GLYMA_18G096500,GLYMA_18G023100,GLYMA_09G269200,GLYMA_10G291700,GLYMA_16G083800,GLYMA_14G222400,GLYMA_02G217100,GLYMA_15G110000,GLYMA_03G260300,GLYMA_10G065000,GLYMA_19G190900,GLYMA_12G181800,GLYMA_09G202000,GLYMA_06G214800,GLYMA_08G109500,GLYMA_20G189300,GLYMA_04G103400,GLYMA_09G218100,GLYMA_06G171600,GLYMA_03G101800,GLYMA_08G064700,GLYMA_08G262400…
GO:0009856	pollination	biological_process	0.019152	0.62482	14	1802	158	39917	GLYMA_12G198100,GLYMA_16G157400,GLYMA_12G143000,GLYMA_14G054300,GLYMA_06G110700,GLYMA_12G145400,GLYMA_15G065200,GLYMA_13G248800,GLYMA_09G099200,GLYMA_08G352300,GLYMA_06G068100,GLYMA_03G079500,GLYMA_15G064900,GLYMA_07G188800
GO:0009875	pollen-pistil interaction	biological_process	0.019152	0.62482	14	1802	158	39917	GLYMA_07G188800,GLYMA_15G064900,GLYMA_08G352300,GLYMA_03G079500,GLYMA_06G068100,GLYMA_15G065200,GLYMA_12G145400,GLYMA_13G248800,GLYMA_09G099200,GLYMA_06G110700,GLYMA_14G054300,GLYMA_12G143000,GLYMA_16G157400,GLYMA_12G198100
GO:0048544	recognition of pollen	biological_process	0.019152	0.62482	14	1802	158	39917	GLYMA_12G143000,GLYMA_14G054300,GLYMA_06G110700,GLYMA_12G198100,GLYMA_16G157400,GLYMA_08G352300,GLYMA_03G079500,GLYMA_06G068100,GLYMA_12G145400,GLYMA_13G248800,GLYMA_09G099200,GLYMA_15G065200,GLYMA_15G064900,GLYMA_07G188800
GO:0033821	DNA beta-glucosyltransferase activity	molecular_function	0.019185	0.62482	3	1802	13	39917	GLYMA_10G282100,GLYMA_10G234600,GLYMA_19G117000
GO:0005544	calcium-dependent phospholipid binding	molecular_function	0.019316	0.62482	5	1802	36	39917	GLYMA_15G238200,GLYMA_08G136200,GLYMA_13G191200,GLYMA_13G199800,GLYMA_05G178700
GO:0052636	arabinosyltransferase activity	molecular_function	0.019551	0.62482	2	1802	5	39917	GLYMA_06G300200,GLYMA_06G300100
GO:0071766	Actinobacterium-type cell wall biogenesis	biological_process	0.019551	0.62482	2	1802	5	39917	GLYMA_06G300100,GLYMA_06G300200
GO:0006007	glucose catabolic process	biological_process	0.01981	0.62482	2	1802	5	39917	GLYMA_09G270500,GLYMA_18G219100
GO:0019320	hexose catabolic process	biological_process	0.01981	0.62482	2	1802	5	39917	GLYMA_18G219100,GLYMA_09G270500
GO:0006082	organic acid metabolic process	biological_process	0.019907	0.62482	77	1802	1322	39917	GLYMA_01G160700,GLYMA_05G136100,GLYMA_15G128000,GLYMA_03G092700,GLYMA_08G109400,GLYMA_08G110400,GLYMA_08G110500,GLYMA_10G066700,GLYMA_07G059000,GLYMA_05G049400,GLYMA_18G009700,GLYMA_18G070000,GLYMA_10G001800,GLYMA_02G255100,GLYMA_05G011100,GLYMA_10G264600,GLYMA_08G110700,GLYMA_02G287400,GLYMA_20G007400,GLYMA_19G111000,GLYMA_13G319000,GLYMA_17G070700,GLYMA_15G114300,GLYMA_06G234200,GLYMA_04G149300…
GO:0015948	methanogenesis	biological_process	0.020476	0.62784	7	1802	60	39917	GLYMA_17G212400,GLYMA_01G022900,GLYMA_14G114000,GLYMA_09G199400,GLYMA_14G211000,GLYMA_02G151700,GLYMA_10G264600
GO:0015975	energy derivation by oxidation of reduced inorganic compounds	biological_process	0.020476	0.62784	7	1802	60	39917	GLYMA_17G212400,GLYMA_01G022900,GLYMA_14G114000,GLYMA_09G199400,GLYMA_14G211000,GLYMA_02G151700,GLYMA_10G264600
GO:0043447	alkane biosynthetic process	biological_process	0.020476	0.62784	7	1802	60	39917	GLYMA_02G151700,GLYMA_14G211000,GLYMA_10G264600,GLYMA_14G114000,GLYMA_09G199400,GLYMA_17G212400,GLYMA_01G022900
GO:0043565	sequence-specific DNA binding	molecular_function	0.020519	0.62784	54	1802	895	39917	GLYMA_08G218600,GLYMA_13G357100,GLYMA_08G183600,GLYMA_05G215900,GLYMA_18G208800,GLYMA_18G030900,GLYMA_13G255200,GLYMA_18G238200,GLYMA_09G029800,GLYMA_13G370100,GLYMA_05G157000,GLYMA_15G135600,GLYMA_08G021900,GLYMA_12G100100,GLYMA_17G011400,GLYMA_10G194800,GLYMA_06G303700,GLYMA_15G110000,GLYMA_06G090900,GLYMA_01G177500,GLYMA_10G149500,GLYMA_03G042700,XLOC_133741,GLYMA_01G132700,GLYMA_07G023300,GLY…
GO:0044262	cellular carbohydrate metabolic process	biological_process	0.022091	0.65777	25	1802	352	39917	GLYMA_13G095300,GLYMA_01G165900,GLYMA_10G278900,GLYMA_06G324300,GLYMA_12G017600,GLYMA_03G116400,GLYMA_10G161000,GLYMA_02G120900,GLYMA_17G065300,GLYMA_13G095200,GLYMA_08G262400,GLYMA_16G045000,GLYMA_11G212700,GLYMA_06G205600,GLYMA_18G137500,XLOC_133741,GLYMA_13G114000,GLYMA_01G063000,GLYMA_02G269500,GLYMA_16G045100,GLYMA_20G012300,GLYMA_13G095100,GLYMA_17G065200,GLYMA_09G103000,GLYMA_11G253900
GO:0046914	transition metal ion binding	molecular_function	0.022199	0.65777	198	1802	3798	39917	GLYMA_09G253900,GLYMA_10G063200,GLYMA_16G198600,GLYMA_10G219200,GLYMA_10G234600,GLYMA_18G180800,XLOC_110439,GLYMA_08G119700,GLYMA_13G115100,GLYMA_10G259300,GLYMA_13G108500,GLYMA_04G044900,XLOC_020879,GLYMA_19G180400,GLYMA_07G262700,GLYMA_19G236800,GLYMA_18G034100,GLYMA_16G039800,GLYMA_18G024400,GLYMA_13G204100,GLYMA_11G026200,GLYMA_04G008900,GLYMA_04G179800,GLYMA_15G245300,GLYMA_15G200100,GLYMA_1…
GO:0070603	SWI/SNF superfamily-type complex	cellular_component	0.022296	0.65777	4	1802	24	39917	GLYMA_17G014100,GLYMA_10G081900,GLYMA_11G077500,GLYMA_01G165900
GO:0050662	coenzyme binding	molecular_function	0.022404	0.65777	65	1802	1101	39917	GLYMA_06G259900,GLYMA_15G064700,GLYMA_19G170800,GLYMA_13G203900,GLYMA_19G028500,GLYMA_09G218100,GLYMA_01G175600,GLYMA_19G082300,GLYMA_02G068100,GLYMA_16G042000,GLYMA_08G064700,GLYMA_02G158700,GLYMA_19G057500,GLYMA_10G177100,GLYMA_13G057700,GLYMA_09G211500,GLYMA_08G243000,GLYMA_13G109800,GLYMA_05G217100,GLYMA_11G185100,GLYMA_18G209200,GLYMA_18G220600,GLYMA_07G232900,GLYMA_19G196900,GLYMA_15G024200…
GO:0000917	barrier septum assembly	biological_process	0.022579	0.65777	15	1802	185	39917	GLYMA_20G152900,GLYMA_17G255800,GLYMA_09G231600,GLYMA_19G021100,GLYMA_20G005000,GLYMA_08G137800,GLYMA_13G064000,GLYMA_13G357100,GLYMA_11G003400,GLYMA_01G132700,GLYMA_02G000800,GLYMA_12G005000,GLYMA_10G241400,GLYMA_15G063000,GLYMA_09G149900
GO:0032506	cytokinetic process	biological_process	0.022579	0.65777	15	1802	185	39917	GLYMA_17G255800,GLYMA_20G152900,GLYMA_09G231600,GLYMA_19G021100,GLYMA_20G005000,GLYMA_08G137800,GLYMA_13G064000,GLYMA_13G357100,GLYMA_11G003400,GLYMA_01G132700,GLYMA_02G000800,GLYMA_10G241400,GLYMA_12G005000,GLYMA_15G063000,GLYMA_09G149900
GO:0090529	cell septum assembly	biological_process	0.022579	0.65777	15	1802	185	39917	GLYMA_17G255800,GLYMA_20G152900,GLYMA_19G021100,GLYMA_09G231600,GLYMA_13G064000,GLYMA_08G137800,GLYMA_20G005000,GLYMA_13G357100,GLYMA_11G003400,GLYMA_02G000800,GLYMA_01G132700,GLYMA_15G063000,GLYMA_09G149900,GLYMA_10G241400,GLYMA_12G005000
GO:1902410	mitotic cytokinetic process	biological_process	0.022579	0.65777	15	1802	185	39917	GLYMA_13G064000,GLYMA_08G137800,GLYMA_20G005000,GLYMA_19G021100,GLYMA_09G231600,GLYMA_20G152900,GLYMA_17G255800,GLYMA_15G063000,GLYMA_09G149900,GLYMA_12G005000,GLYMA_10G241400,GLYMA_02G000800,GLYMA_01G132700,GLYMA_11G003400,GLYMA_13G357100
GO:0008037	cell recognition	biological_process	0.022806	0.66043	14	1802	162	39917	GLYMA_08G352300,GLYMA_06G068100,GLYMA_03G079500,GLYMA_12G145400,GLYMA_13G248800,GLYMA_09G099200,GLYMA_15G065200,GLYMA_14G054300,GLYMA_12G143000,GLYMA_06G110700,GLYMA_12G198100,GLYMA_16G157400,GLYMA_07G188800,GLYMA_15G064900
GO:0009119	ribonucleoside metabolic process	biological_process	0.023206	0.66803	35	1802	545	39917	GLYMA_20G189300,GLYMA_03G195700,GLYMA_04G029200,GLYMA_20G106500,GLYMA_08G203200,GLYMA_10G268500,GLYMA_19G220200,GLYMA_01G185500,GLYMA_18G298200,GLYMA_18G276500,GLYMA_08G022500,GLYMA_12G036000,GLYMA_17G129000,GLYMA_05G245700,GLYMA_06G032500,GLYMA_10G066700,GLYMA_07G117000,GLYMA_16G076400,GLYMA_13G149800,GLYMA_01G166100,GLYMA_02G222400,GLYMA_13G151800,GLYMA_05G156600,GLYMA_19G038600,GLYMA_15G149700…
GO:0020037	heme binding	molecular_function	0.024386	0.69786	47	1802	772	39917	GLYMA_12G087200,GLYMA_10G050800,GLYMA_14G221400,GLYMA_14G201700,GLYMA_09G218600,GLYMA_20G159600,GLYMA_13G371400,GLYMA_08G109900,GLYMA_06G052700,GLYMA_07G258800,GLYMA_07G267100,GLYMA_10G234700,GLYMA_10G296400,GLYMA_20G191200,GLYMA_09G284700,GLYMA_16G133800,GLYMA_13G106400,GLYMA_17G077700,GLYMA_04G035600,GLYMA_13G051600,GLYMA_06G137900,GLYMA_03G077600,GLYMA_02G151700,GLYMA_03G160200,GLYMA_11G026200…
GO:0016829	lyase activity	molecular_function	0.024559	0.6987	50	1802	820	39917	GLYMA_19G156800,GLYMA_08G177300,GLYMA_03G130100,GLYMA_13G199800,GLYMA_04G103400,GLYMA_06G029200,GLYMA_08G286700,GLYMA_05G040400,GLYMA_01G008700,GLYMA_05G072300,GLYMA_08G102200,GLYMA_10G268500,GLYMA_11G213000,GLYMA_12G131900,GLYMA_08G091500,GLYMA_04G050400,GLYMA_07G059000,GLYMA_10G066700,GLYMA_07G262500,GLYMA_13G155100,GLYMA_20G230300,GLYMA_08G269600,GLYMA_02G082700,GLYMA_05G136100,GLYMA_15G128000…
GO:0009126	purine nucleoside monophosphate metabolic process	biological_process	0.024875	0.69953	30	1802	456	39917	GLYMA_18G298200,GLYMA_01G185500,GLYMA_05G245700,GLYMA_10G065000,GLYMA_12G036000,GLYMA_18G276500,GLYMA_19G190900,GLYMA_10G066700,GLYMA_06G032500,GLYMA_07G067700,GLYMA_17G258400,GLYMA_20G007400,GLYMA_07G117000,GLYMA_16G076400,GLYMA_10G274500,GLYMA_01G166100,GLYMA_13G149800,GLYMA_02G222400,GLYMA_20G189300,GLYMA_13G151800,GLYMA_04G029200,GLYMA_15G149700,GLYMA_19G038600,GLYMA_05G156600,GLYMA_03G195700…
GO:0009167	purine ribonucleoside monophosphate metabolic process	biological_process	0.024875	0.69953	30	1802	456	39917	GLYMA_16G076400,GLYMA_10G274500,GLYMA_20G007400,GLYMA_07G117000,GLYMA_07G067700,GLYMA_17G258400,GLYMA_06G032500,GLYMA_10G066700,GLYMA_19G190900,GLYMA_18G276500,GLYMA_12G036000,GLYMA_10G065000,GLYMA_05G245700,GLYMA_01G185500,GLYMA_18G298200,GLYMA_10G268500,GLYMA_16G040000,GLYMA_06G203200,GLYMA_20G106500,GLYMA_08G203200,GLYMA_03G195700,GLYMA_05G156600,GLYMA_15G149700,GLYMA_04G029200,GLYMA_19G038600…
GO:0000079	regulation of cyclin-dependent protein serine/threonine kinase activity	biological_process	0.025409	0.70237	3	1802	15	39917	GLYMA_19G235700,GLYMA_03G033900,GLYMA_01G133900
GO:0071900	regulation of protein serine/threonine kinase activity	biological_process	0.025409	0.70237	3	1802	15	39917	GLYMA_03G033900,GLYMA_01G133900,GLYMA_19G235700
GO:1904029	regulation of cyclin-dependent protein kinase activity	biological_process	0.025409	0.70237	3	1802	15	39917	GLYMA_19G235700,GLYMA_01G133900,GLYMA_03G033900
GO:0000281	mitotic cytokinesis	biological_process	0.025808	0.70318	15	1802	188	39917	GLYMA_13G357100,GLYMA_11G003400,GLYMA_01G132700,GLYMA_02G000800,GLYMA_10G241400,GLYMA_12G005000,GLYMA_09G149900,GLYMA_15G063000,GLYMA_20G152900,GLYMA_17G255800,GLYMA_09G231600,GLYMA_19G021100,GLYMA_20G005000,GLYMA_08G137800,GLYMA_13G064000
GO:0061640	cytoskeleton-dependent cytokinesis	biological_process	0.025808	0.70318	15	1802	188	39917	GLYMA_09G231600,GLYMA_19G021100,GLYMA_20G005000,GLYMA_08G137800,GLYMA_13G064000,GLYMA_20G152900,GLYMA_17G255800,GLYMA_01G132700,GLYMA_02G000800,GLYMA_12G005000,GLYMA_10G241400,GLYMA_09G149900,GLYMA_15G063000,GLYMA_13G357100,GLYMA_11G003400
GO:0006812	cation transport	biological_process	0.025945	0.70318	95	1802	1718	39917	GLYMA_11G076800,GLYMA_15G149700,GLYMA_19G038600,GLYMA_03G122900,GLYMA_01G141700,GLYMA_09G122600,GLYMA_08G218600,GLYMA_16G178400,GLYMA_06G052700,GLYMA_06G203200,GLYMA_10G059900,GLYMA_02G255800,GLYMA_13G370100,GLYMA_16G130300,GLYMA_08G170900,GLYMA_08G056100,GLYMA_10G194800,GLYMA_07G099900,GLYMA_17G141000,GLYMA_19G263100,GLYMA_17G258400,GLYMA_20G210300,GLYMA_05G214100,GLYMA_16G178100,GLYMA_10G274500…
GO:0008152	metabolic process	biological_process	0.026017	0.70318	1028	1802	21720	39917	XLOC_011569,GLYMA_04G256500,GLYMA_02G216600,GLYMA_14G158600,GLYMA_U038900,GLYMA_10G278900,GLYMA_14G078600,GLYMA_10G169300,GLYMA_01G160700,GLYMA_08G269600,GLYMA_04G100600,GLYMA_02G228300,GLYMA_08G022500,GLYMA_07G219000,GLYMA_19G239900,GLYMA_15G086200,GLYMA_12G211900,GLYMA_12G091000,GLYMA_01G172600,GLYMA_08G039200,GLYMA_05G154900,GLYMA_20G074600,GLYMA_05G097100,GLYMA_14G116400,GLYMA_19G046400,GLYMA…
GO:0007154	cell communication	biological_process	0.026583	0.71184	130	1802	2409	39917	GLYMA_13G293200,GLYMA_06G306100,GLYMA_17G093900,GLYMA_12G145400,GLYMA_05G015500,GLYMA_01G132700,GLYMA_04G069300,GLYMA_02G087000,GLYMA_15G063000,GLYMA_06G084800,GLYMA_03G224100,GLYMA_11G079900,GLYMA_01G166100,GLYMA_08G295100,GLYMA_20G226600,GLYMA_07G004500,GLYMA_02G300100,GLYMA_05G241600,GLYMA_08G109400,GLYMA_06G138100,GLYMA_13G220300,GLYMA_04G177900,GLYMA_19G148600,GLYMA_06G259400,GLYMA_10G146300…
GO:0001932	regulation of protein phosphorylation	biological_process	0.02663	0.71184	4	1802	26	39917	GLYMA_19G235700,GLYMA_03G033900,GLYMA_01G133900,GLYMA_10G296400
GO:0046906	tetrapyrrole binding	molecular_function	0.026899	0.71511	48	1802	797	39917	GLYMA_01G112400,GLYMA_02G234000,GLYMA_11G185700,GLYMA_03G038600,GLYMA_17G246500,GLYMA_03G039800,GLYMA_16G210300,GLYMA_19G014700,GLYMA_16G062100,GLYMA_06G302600,GLYMA_04G035000,GLYMA_10G234600,GLYMA_12G211900,GLYMA_15G245300,GLYMA_15G243300,GLYMA_11G026200,GLYMA_02G151700,GLYMA_03G160200,GLYMA_13G307000,GLYMA_10G202400,GLYMA_11G014100,GLYMA_14G078600,GLYMA_16G057100,GLYMA_04G075800,GLYMA_03G077800…
GO:0009425	bacterial-type flagellum basal body	cellular_component	0.027601	0.72496	4	1802	27	39917	GLYMA_05G181500,GLYMA_07G146300,GLYMA_01G141700,GLYMA_11G238000
GO:0009061	anaerobic respiration	biological_process	0.027615	0.72496	7	1802	64	39917	GLYMA_14G211000,GLYMA_02G151700,GLYMA_10G264600,GLYMA_17G212400,GLYMA_01G022900,GLYMA_09G199400,GLYMA_14G114000
GO:0009161	ribonucleoside monophosphate metabolic process	biological_process	0.027717	0.72496	30	1802	460	39917	GLYMA_20G106500,GLYMA_08G203200,GLYMA_16G040000,GLYMA_06G203200,GLYMA_10G268500,GLYMA_13G149800,GLYMA_01G166100,GLYMA_20G189300,GLYMA_02G222400,GLYMA_13G151800,GLYMA_03G195700,GLYMA_05G156600,GLYMA_04G029200,GLYMA_15G149700,GLYMA_19G038600,GLYMA_07G117000,GLYMA_20G007400,GLYMA_07G067700,GLYMA_17G258400,GLYMA_10G274500,GLYMA_16G076400,GLYMA_18G298200,GLYMA_01G185500,GLYMA_18G276500,GLYMA_10G065000…
GO:0016773	phosphotransferase activity, alcohol group as acceptor	molecular_function	0.028203	0.73016	178	1802	3314	39917	GLYMA_17G039800,GLYMA_04G210500,XLOC_170218,GLYMA_10G065000,GLYMA_02G269500,XLOC_033958,GLYMA_15G130900,GLYMA_16G016700,GLYMA_06G119300,GLYMA_03G088800,GLYMA_05G139500,GLYMA_13G102200,GLYMA_10G104500,GLYMA_17G048900,GLYMA_06G278000,GLYMA_18G026900,GLYMA_11G127700,GLYMA_13G188900,XLOC_048367,GLYMA_03G069300,GLYMA_14G054300,GLYMA_13G324000,GLYMA_18G096500,GLYMA_18G141500,GLYMA_08G062800,GLYMA_13G03…
GO:0016901	oxidoreductase activity, acting on the CH-OH group of donors, quinone or similar compound as acceptor	molecular_function	0.028216	0.73016	2	1802	6	39917	GLYMA_04G176400,GLYMA_06G188900
GO:0030286	dynein complex	cellular_component	0.028628	0.73692	2	1802	6	39917	GLYMA_14G220400,GLYMA_07G124400
GO:0016702	oxidoreductase activity, acting on single donors with incorporation of molecular oxygen, incorporation of two atoms of oxygen	molecular_function	0.029294	0.74651	12	1802	144	39917	GLYMA_07G039900,GLYMA_19G164900,GLYMA_06G234200,GLYMA_13G075900,GLYMA_07G006800,GLYMA_14G222400,GLYMA_07G006700,GLYMA_11G209400,GLYMA_12G128900,GLYMA_16G210300,GLYMA_20G110100,GLYMA_09G005300
GO:0008839	4-hydroxy-tetrahydrodipicolinate reductase	molecular_function	0.029471	0.74651	5	1802	39	39917	GLYMA_09G211500,GLYMA_03G092700,GLYMA_18G009700,GLYMA_07G184700,GLYMA_08G064700
GO:0009891	positive regulation of biosynthetic process	biological_process	0.030154	0.74651	10	1802	111	39917	GLYMA_03G203600,GLYMA_09G042400,GLYMA_15G200100,GLYMA_13G036700,GLYMA_08G294800,GLYMA_16G087200,GLYMA_14G118300,GLYMA_16G110100,GLYMA_14G152800,GLYMA_01G143500
GO:0010557	positive regulation of macromolecule biosynthetic process	biological_process	0.030154	0.74651	10	1802	111	39917	GLYMA_08G294800,GLYMA_13G036700,GLYMA_01G143500,GLYMA_14G152800,GLYMA_16G087200,GLYMA_16G110100,GLYMA_14G118300,GLYMA_15G200100,GLYMA_09G042400,GLYMA_03G203600
GO:0010628	positive regulation of gene expression	biological_process	0.030154	0.74651	10	1802	111	39917	GLYMA_09G042400,GLYMA_15G200100,GLYMA_03G203600,GLYMA_13G036700,GLYMA_08G294800,GLYMA_14G152800,GLYMA_01G143500,GLYMA_16G087200,GLYMA_14G118300,GLYMA_16G110100
GO:0031328	positive regulation of cellular biosynthetic process	biological_process	0.030154	0.74651	10	1802	111	39917	GLYMA_14G152800,GLYMA_01G143500,GLYMA_14G118300,GLYMA_16G087200,GLYMA_16G110100,GLYMA_13G036700,GLYMA_08G294800,GLYMA_09G042400,GLYMA_15G200100,GLYMA_03G203600
GO:0051173	positive regulation of nitrogen compound metabolic process	biological_process	0.030154	0.74651	10	1802	111	39917	GLYMA_03G203600,GLYMA_15G200100,GLYMA_09G042400,GLYMA_08G294800,GLYMA_13G036700,GLYMA_16G087200,GLYMA_14G118300,GLYMA_16G110100,GLYMA_01G143500,GLYMA_14G152800
GO:0000975	regulatory region DNA binding	molecular_function	0.030382	0.74651	3	1802	15	39917	GLYMA_12G132200,GLYMA_12G100100,GLYMA_06G303700
GO:0001067	regulatory region nucleic acid binding	molecular_function	0.030382	0.74651	3	1802	15	39917	GLYMA_12G100100,GLYMA_12G132200,GLYMA_06G303700
GO:0016830	carbon-carbon lyase activity	molecular_function	0.031053	0.75917	21	1802	294	39917	GLYMA_10G066700,GLYMA_15G003300,GLYMA_07G262500,GLYMA_07G059000,GLYMA_08G091500,GLYMA_15G128000,GLYMA_05G136100,GLYMA_09G271700,GLYMA_18G219100,XLOC_130068,GLYMA_18G030900,GLYMA_13G151800,GLYMA_02G222400,GLYMA_06G052700,GLYMA_08G177300,GLYMA_08G218600,GLYMA_02G006800,GLYMA_10G268500,GLYMA_11G213000,GLYMA_05G072300,GLYMA_13G370100
GO:0044706	multi-multicellular organism process	biological_process	0.031878	0.77124	14	1802	169	39917	GLYMA_15G064900,GLYMA_07G188800,GLYMA_14G054300,GLYMA_12G143000,GLYMA_06G110700,GLYMA_12G198100,GLYMA_16G157400,GLYMA_08G352300,GLYMA_06G068100,GLYMA_03G079500,GLYMA_12G145400,GLYMA_15G065200,GLYMA_09G099200,GLYMA_13G248800
GO:0015988	energy coupled proton transmembrane transport, against electrochemical gradient	biological_process	0.03213	0.77124	16	1802	211	39917	GLYMA_10G149500,GLYMA_08G020600,GLYMA_15G063000,GLYMA_05G214100,GLYMA_15G144800,GLYMA_01G064100,GLYMA_04G016500,GLYMA_04G176400,GLYMA_11G076800,GLYMA_05G214200,GLYMA_16G130300,GLYMA_09G026200,GLYMA_20G106500,GLYMA_17G182100,GLYMA_14G127600,XLOC_111106
GO:0015991	ATP hydrolysis coupled proton transport	biological_process	0.03213	0.77124	16	1802	211	39917	GLYMA_15G144800,GLYMA_05G214100,GLYMA_08G020600,GLYMA_15G063000,GLYMA_10G149500,GLYMA_17G182100,GLYMA_14G127600,XLOC_111106,GLYMA_05G214200,GLYMA_09G026200,GLYMA_16G130300,GLYMA_20G106500,GLYMA_11G076800,GLYMA_01G064100,GLYMA_04G016500,GLYMA_04G176400
GO:0005853	eukaryotic translation elongation factor 1 complex	cellular_component	0.032181	0.77124	2	1802	7	39917	GLYMA_14G039100,GLYMA_02G276600
GO:0006165	nucleoside diphosphate phosphorylation	biological_process	0.033454	0.79064	11	1802	129	39917	GLYMA_20G189300,GLYMA_10G065000,GLYMA_08G022500,GLYMA_02G222400,GLYMA_13G149800,GLYMA_13G151800,GLYMA_06G032500,GLYMA_10G066700,GLYMA_19G190900,GLYMA_20G007400,GLYMA_10G268500
GO:0046939	nucleotide phosphorylation	biological_process	0.033454	0.79064	11	1802	129	39917	GLYMA_13G149800,GLYMA_20G189300,GLYMA_02G222400,GLYMA_08G022500,GLYMA_10G065000,GLYMA_06G032500,GLYMA_13G151800,GLYMA_10G066700,GLYMA_19G190900,GLYMA_20G007400,GLYMA_10G268500
GO:0008242	omega peptidase activity	molecular_function	0.033478	0.79064	3	1802	16	39917	GLYMA_19G093100,GLYMA_13G033200,GLYMA_14G050500
GO:0004601	peroxidase activity	molecular_function	0.033791	0.79304	19	1802	272	39917	GLYMA_02G234000,GLYMA_03G038600,GLYMA_03G236300,GLYMA_09G284700,GLYMA_07G130800,GLYMA_13G106400,GLYMA_03G039800,GLYMA_06G302600,GLYMA_12G211900,GLYMA_06G137900,GLYMA_17G078300,GLYMA_14G221400,GLYMA_14G201700,GLYMA_05G212500,GLYMA_02G151700,GLYMA_10G050800,GLYMA_19G233900,GLYMA_13G307000,GLYMA_10G152200
GO:0006818	hydrogen transport	biological_process	0.034069	0.79304	30	1802	468	39917	GLYMA_01G185500,GLYMA_12G036000,GLYMA_05G245700,GLYMA_10G149500,GLYMA_18G276500,GLYMA_08G020600,GLYMA_15G063000,GLYMA_17G258400,GLYMA_07G117000,GLYMA_05G214100,GLYMA_10G274500,GLYMA_15G144800,GLYMA_04G176400,GLYMA_01G166100,GLYMA_01G064100,GLYMA_04G016500,GLYMA_19G038600,GLYMA_04G029200,GLYMA_15G149700,GLYMA_11G076800,GLYMA_05G156600,GLYMA_08G203200,GLYMA_20G106500,GLYMA_05G214200,GLYMA_16G130300…
GO:0015992	proton transport	biological_process	0.034069	0.79304	30	1802	468	39917	GLYMA_08G020600,GLYMA_15G063000,GLYMA_01G185500,GLYMA_05G245700,GLYMA_10G149500,GLYMA_12G036000,GLYMA_18G276500,GLYMA_15G144800,GLYMA_17G258400,GLYMA_05G214100,GLYMA_07G117000,GLYMA_10G274500,GLYMA_15G149700,GLYMA_04G029200,GLYMA_19G038600,GLYMA_11G076800,GLYMA_05G156600,GLYMA_01G166100,GLYMA_04G176400,GLYMA_01G064100,GLYMA_04G016500,GLYMA_06G203200,XLOC_111106,GLYMA_17G182100,GLYMA_14G127600,GLY…
GO:0015947	methane metabolic process	biological_process	0.034652	0.79896	7	1802	67	39917	GLYMA_14G211000,GLYMA_02G151700,GLYMA_10G264600,GLYMA_17G212400,GLYMA_01G022900,GLYMA_14G114000,GLYMA_09G199400
GO:0043446	cellular alkane metabolic process	biological_process	0.034652	0.79896	7	1802	67	39917	GLYMA_10G264600,GLYMA_02G151700,GLYMA_14G211000,GLYMA_01G022900,GLYMA_17G212400,GLYMA_09G199400,GLYMA_14G114000
GO:0003993	acid phosphatase activity	molecular_function	0.036342	0.83361	8	1802	84	39917	GLYMA_U041700,GLYMA_05G245700,GLYMA_10G134700,GLYMA_06G028100,GLYMA_19G167600,GLYMA_03G001500,GLYMA_16G220900,GLYMA_20G085500
GO:0005215	transporter activity	molecular_function	0.036497	0.83361	169	1802	3225	39917	GLYMA_03G230600,GLYMA_07G141600,GLYMA_15G144800,GLYMA_18G201100,GLYMA_07G262500,GLYMA_06G115800,GLYMA_03G179700,GLYMA_05G214200,GLYMA_15G052000,GLYMA_09G026200,GLYMA_20G246300,GLYMA_17G173000,GLYMA_19G121900,GLYMA_11G087300,GLYMA_06G139500,GLYMA_18G029400,GLYMA_17G011400,GLYMA_08G071100,GLYMA_02G066500,GLYMA_15G003300,GLYMA_14G215700,GLYMA_15G003900,GLYMA_17G182100,GLYMA_07G184700,GLYMA_06G084600…
GO:0072521	purine-containing compound metabolic process	biological_process	0.037135	0.84421	35	1802	566	39917	GLYMA_02G222400,GLYMA_13G149800,GLYMA_01G166100,GLYMA_15G149700,GLYMA_19G038600,GLYMA_05G156600,GLYMA_13G151800,GLYMA_06G203200,GLYMA_16G040000,GLYMA_10G065000,GLYMA_16G058200,GLYMA_19G190900,GLYMA_15G190500,GLYMA_10G274500,GLYMA_17G258400,GLYMA_07G067700,GLYMA_20G007400,GLYMA_20G189300,GLYMA_04G029200,GLYMA_03G195700,GLYMA_08G203200,GLYMA_20G106500,GLYMA_19G220200,GLYMA_10G268500,GLYMA_08G022500…
GO:0071973	bacterial-type flagellum-dependent cell motility	biological_process	0.037333	0.84477	7	1802	71	39917	GLYMA_11G083000,GLYMA_01G141700,GLYMA_07G146300,GLYMA_12G233100,GLYMA_05G181500,GLYMA_11G238000,GLYMA_19G180200
GO:0046365	monosaccharide catabolic process	biological_process	0.038023	0.85327	2	1802	7	39917	GLYMA_09G270500,GLYMA_18G219100
GO:0009123	nucleoside monophosphate metabolic process	biological_process	0.03806	0.85327	30	1802	473	39917	GLYMA_10G268500,GLYMA_06G203200,GLYMA_16G040000,GLYMA_08G203200,GLYMA_20G106500,GLYMA_04G029200,GLYMA_15G149700,GLYMA_19G038600,GLYMA_03G195700,GLYMA_05G156600,GLYMA_13G151800,GLYMA_02G222400,GLYMA_20G189300,GLYMA_01G166100,GLYMA_13G149800,GLYMA_10G274500,GLYMA_16G076400,GLYMA_17G258400,GLYMA_07G067700,GLYMA_07G117000,GLYMA_20G007400,GLYMA_10G066700,GLYMA_19G190900,GLYMA_06G032500,GLYMA_05G245700…
GO:0000910	cytokinesis	biological_process	0.038586	0.85815	17	1802	232	39917	GLYMA_13G064000,GLYMA_08G137800,GLYMA_20G152900,XLOC_130068,GLYMA_10G241400,GLYMA_09G149900,GLYMA_13G357100,GLYMA_09G231600,GLYMA_19G021100,GLYMA_20G005000,GLYMA_17G255800,GLYMA_01G132700,GLYMA_02G000800,GLYMA_12G005000,GLYMA_15G063000,GLYMA_05G209800,GLYMA_11G003400
GO:0015081	sodium ion transmembrane transporter activity	molecular_function	0.03914	0.85815	11	1802	131	39917	GLYMA_02G258000,GLYMA_06G052700,GLYMA_08G218600,GLYMA_03G201600,GLYMA_18G030900,GLYMA_07G262500,GLYMA_15G003300,GLYMA_09G271700,GLYMA_13G370100,GLYMA_15G183300,GLYMA_01G189000
GO:0016705	oxidoreductase activity, acting on paired donors, with incorporation or reduction of molecular oxygen	molecular_function	0.039462	0.85815	43	1802	708	39917	GLYMA_15G245300,GLYMA_13G350300,GLYMA_03G160200,XLOC_011569,GLYMA_11G026200,GLYMA_15G243300,GLYMA_10G202400,GLYMA_14G078600,GLYMA_10G282100,GLYMA_16G057100,GLYMA_19G170800,GLYMA_12G067100,GLYMA_03G077800,GLYMA_18G202600,GLYMA_11G185700,GLYMA_07G232900,GLYMA_01G112400,GLYMA_17G246500,GLYMA_16G210300,GLYMA_19G014700,GLYMA_08G157700,GLYMA_04G035000,GLYMA_10G234600,GLYMA_09G218600,GLYMA_09G005300,GLY…
GO:0022890	inorganic cation transmembrane transporter activity	molecular_function	0.039673	0.85815	79	1802	1425	39917	GLYMA_04G029200,GLYMA_09G165900,GLYMA_02G039700,GLYMA_10G180200,GLYMA_01G064100,GLYMA_06G082000,GLYMA_09G243300,GLYMA_20G022500,XLOC_111106,GLYMA_08G203200,GLYMA_03G186200,GLYMA_11G142300,GLYMA_12G036000,GLYMA_05G245700,GLYMA_18G276500,GLYMA_01G185500,GLYMA_06G090500,GLYMA_12G058900,GLYMA_07G117000,GLYMA_11G076800,GLYMA_13G312700,GLYMA_15G149700,GLYMA_03G122900,GLYMA_06G028000,GLYMA_08G218600,GLY…
GO:0019900	kinase binding	molecular_function	0.039755	0.85815	6	1802	56	39917	GLYMA_03G033900,GLYMA_01G133900,GLYMA_05G157000,GLYMA_19G235700,GLYMA_07G262700,GLYMA_13G064000
GO:0008270	zinc ion binding	molecular_function	0.040451	0.85815	146	1802	2789	39917	GLYMA_18G180800,GLYMA_16G198600,GLYMA_10G063200,GLYMA_10G259300,GLYMA_13G115100,XLOC_110439,GLYMA_08G119700,GLYMA_18G034100,GLYMA_19G236800,XLOC_020879,GLYMA_07G262700,GLYMA_19G180400,GLYMA_04G044900,GLYMA_13G108500,GLYMA_04G179800,GLYMA_04G008900,GLYMA_13G204100,GLYMA_18G024400,GLYMA_13G300600,GLYMA_15G063000,GLYMA_15G200100,GLYMA_02G277900,GLYMA_02G028300,GLYMA_09G011200,GLYMA_U031100,GLYMA_13G…
GO:0004616	phosphogluconate dehydrogenase (decarboxylating) activity	molecular_function	0.04061	0.85815	8	1802	84	39917	GLYMA_08G243000,GLYMA_19G028500,GLYMA_13G057700,GLYMA_08G064700,GLYMA_18G265100,GLYMA_07G184700,GLYMA_18G023100,GLYMA_20G230300
GO:0006112	energy reserve metabolic process	biological_process	0.040635	0.85815	2	1802	7	39917	GLYMA_10G245000,GLYMA_17G175500
GO:0070569	uridylyltransferase activity	molecular_function	0.040649	0.85815	4	1802	29	39917	GLYMA_13G152500,GLYMA_02G241100,GLYMA_05G132100,GLYMA_08G161500
GO:0042470	melanosome	cellular_component	0.041132	0.85815	4	1802	28	39917	GLYMA_02G296600,GLYMA_12G233100,GLYMA_02G269500,GLYMA_20G140500
GO:0048770	pigment granule	cellular_component	0.041132	0.85815	4	1802	28	39917	GLYMA_02G296600,GLYMA_20G140500,GLYMA_02G269500,GLYMA_12G233100
GO:0004064	arylesterase activity	molecular_function	0.041279	0.85815	3	1802	17	39917	GLYMA_08G269600,GLYMA_03G130100,GLYMA_16G091100
GO:0015672	monovalent inorganic cation transport	biological_process	0.041366	0.85815	52	1802	890	39917	GLYMA_15G144800,GLYMA_02G300100,GLYMA_07G117000,GLYMA_03G230600,GLYMA_03G201600,GLYMA_07G262500,GLYMA_18G276500,GLYMA_05G245700,GLYMA_12G036000,GLYMA_01G185500,GLYMA_14G127600,XLOC_111106,GLYMA_08G102200,GLYMA_08G064700,GLYMA_09G026200,GLYMA_18G282100,GLYMA_05G214200,GLYMA_20G106500,GLYMA_08G203200,GLYMA_04G029200,GLYMA_01G064100,GLYMA_04G016500,GLYMA_01G172700,GLYMA_04G176400,GLYMA_19G263100,GLY…
GO:0051537	2 iron, 2 sulfur cluster binding	molecular_function	0.042003	0.85815	7	1802	71	39917	GLYMA_01G018400,GLYMA_06G101600,GLYMA_02G114100,GLYMA_02G066500,GLYMA_10G090700,GLYMA_04G094800,GLYMA_18G030900
GO:0016604	nuclear body	cellular_component	0.042195	0.85815	1	1802	1	39917	GLYMA_01G143500
GO:0016607	nuclear speck	cellular_component	0.042195	0.85815	1	1802	1	39917	GLYMA_01G143500
GO:0009132	nucleoside diphosphate metabolic process	biological_process	0.042294	0.85815	11	1802	134	39917	GLYMA_20G007400,GLYMA_10G268500,GLYMA_08G022500,GLYMA_10G065000,GLYMA_02G222400,GLYMA_20G189300,GLYMA_13G149800,GLYMA_10G066700,GLYMA_19G190900,GLYMA_13G151800,GLYMA_06G032500
GO:0006096	glycolytic process	biological_process	0.042511	0.85815	10	1802	117	39917	GLYMA_20G007400,GLYMA_10G268500,GLYMA_13G149800,GLYMA_02G222400,GLYMA_10G065000,GLYMA_20G189300,GLYMA_10G066700,GLYMA_19G190900,GLYMA_13G151800,GLYMA_06G032500
GO:0006757	ATP generation from ADP	biological_process	0.042511	0.85815	10	1802	117	39917	GLYMA_20G007400,GLYMA_10G268500,GLYMA_10G065000,GLYMA_02G222400,GLYMA_20G189300,GLYMA_13G149800,GLYMA_10G066700,GLYMA_19G190900,GLYMA_13G151800,GLYMA_06G032500
GO:0009135	purine nucleoside diphosphate metabolic process	biological_process	0.042511	0.85815	10	1802	117	39917	GLYMA_13G149800,GLYMA_20G189300,GLYMA_02G222400,GLYMA_10G065000,GLYMA_13G151800,GLYMA_06G032500,GLYMA_19G190900,GLYMA_10G066700,GLYMA_20G007400,GLYMA_10G268500
GO:0009179	purine ribonucleoside diphosphate metabolic process	biological_process	0.042511	0.85815	10	1802	117	39917	GLYMA_13G149800,GLYMA_20G189300,GLYMA_02G222400,GLYMA_10G065000,GLYMA_06G032500,GLYMA_13G151800,GLYMA_10G066700,GLYMA_19G190900,GLYMA_20G007400,GLYMA_10G268500
GO:0009185	ribonucleoside diphosphate metabolic process	biological_process	0.042511	0.85815	10	1802	117	39917	GLYMA_20G007400,GLYMA_10G268500,GLYMA_10G065000,GLYMA_02G222400,GLYMA_20G189300,GLYMA_13G149800,GLYMA_19G190900,GLYMA_10G066700,GLYMA_13G151800,GLYMA_06G032500
GO:0046031	ADP metabolic process	biological_process	0.042511	0.85815	10	1802	117	39917	GLYMA_06G032500,GLYMA_13G151800,GLYMA_10G066700,GLYMA_19G190900,GLYMA_20G189300,GLYMA_02G222400,GLYMA_10G065000,GLYMA_13G149800,GLYMA_10G268500,GLYMA_20G007400
GO:0016684	oxidoreductase activity, acting on peroxide as acceptor	molecular_function	0.042818	0.85992	19	1802	280	39917	GLYMA_10G152200,GLYMA_02G151700,GLYMA_05G212500,GLYMA_10G050800,GLYMA_19G233900,GLYMA_13G307000,GLYMA_14G221400,GLYMA_14G201700,GLYMA_06G137900,GLYMA_17G078300,GLYMA_06G302600,GLYMA_12G211900,GLYMA_03G039800,GLYMA_03G038600,GLYMA_02G234000,GLYMA_03G236300,GLYMA_09G284700,GLYMA_07G130800,GLYMA_13G106400
GO:0042325	regulation of phosphorylation	biological_process	0.043502	0.85992	4	1802	30	39917	GLYMA_10G296400,GLYMA_19G235700,GLYMA_03G033900,GLYMA_01G133900
GO:0008488	gamma-glutamyl carboxylase activity	molecular_function	0.044634	0.85992	2	1802	8	39917	GLYMA_02G006800,GLYMA_05G072300
GO:0017187	peptidyl-glutamic acid carboxylation	biological_process	0.044634	0.85992	2	1802	8	39917	GLYMA_05G072300,GLYMA_02G006800
GO:0018200	peptidyl-glutamic acid modification	biological_process	0.044634	0.85992	2	1802	8	39917	GLYMA_02G006800,GLYMA_05G072300
GO:0018214	protein carboxylation	biological_process	0.044634	0.85992	2	1802	8	39917	GLYMA_05G072300,GLYMA_02G006800
GO:0044219	host cell plasmodesma	cellular_component	0.045171	0.85992	1	1802	1	39917	GLYMA_02G241100
GO:0009116	nucleoside metabolic process	biological_process	0.045556	0.85992	36	1802	595	39917	GLYMA_10G065000,GLYMA_19G190900,GLYMA_15G190500,GLYMA_16G058200,GLYMA_20G007400,GLYMA_17G258400,GLYMA_07G067700,GLYMA_10G274500,GLYMA_13G149800,GLYMA_01G166100,GLYMA_02G222400,GLYMA_13G151800,GLYMA_05G156600,GLYMA_19G038600,GLYMA_15G149700,GLYMA_16G040000,GLYMA_06G203200,GLYMA_01G185500,GLYMA_18G298200,GLYMA_18G276500,GLYMA_12G036000,GLYMA_08G022500,GLYMA_17G129000,GLYMA_05G245700,GLYMA_06G032500…
GO:0008671	2-dehydro-3-deoxygalactonokinase activity	molecular_function	0.045869	0.85992	1	1802	1	39917	GLYMA_08G262400
GO:0019520	aldonic acid metabolic process	biological_process	0.045869	0.85992	1	1802	1	39917	GLYMA_08G262400
GO:0019583	galactonate metabolic process	biological_process	0.045869	0.85992	1	1802	1	39917	GLYMA_08G262400
GO:0019584	galactonate catabolic process	biological_process	0.045869	0.85992	1	1802	1	39917	GLYMA_08G262400
GO:0034192	D-galactonate metabolic process	biological_process	0.045869	0.85992	1	1802	1	39917	GLYMA_08G262400
GO:0034194	D-galactonate catabolic process	biological_process	0.045869	0.85992	1	1802	1	39917	GLYMA_08G262400
GO:0046176	aldonic acid catabolic process	biological_process	0.045869	0.85992	1	1802	1	39917	GLYMA_08G262400
GO:0000160	phosphorelay signal transduction system	biological_process	0.046541	0.85992	15	1802	202	39917	GLYMA_09G072700,GLYMA_15G206200,GLYMA_04G177900,GLYMA_02G087000,GLYMA_18G096500,GLYMA_17G033500,GLYMA_14G110600,GLYMA_17G093900,GLYMA_20G230800,GLYMA_08G161500,GLYMA_05G241600,GLYMA_08G049000,GLYMA_17G217100,GLYMA_06G187000,GLYMA_20G226600
GO:0009150	purine ribonucleotide metabolic process	biological_process	0.046608	0.85992	33	1802	539	39917	GLYMA_20G189300,GLYMA_04G029200,GLYMA_03G195700,GLYMA_08G203200,GLYMA_20G106500,GLYMA_10G268500,GLYMA_05G245700,GLYMA_12G036000,GLYMA_17G129000,GLYMA_08G022500,GLYMA_18G276500,GLYMA_01G185500,GLYMA_18G298200,GLYMA_10G066700,GLYMA_06G032500,GLYMA_16G076400,GLYMA_07G117000,GLYMA_02G222400,GLYMA_13G149800,GLYMA_01G166100,GLYMA_19G038600,GLYMA_15G149700,GLYMA_05G156600,GLYMA_13G151800,GLYMA_06G203200…
GO:0009085	lysine biosynthetic process	biological_process	0.046954	0.85992	5	1802	44	39917	GLYMA_03G092700,GLYMA_07G184700,GLYMA_18G009700,GLYMA_08G064700,GLYMA_09G211500
GO:0009089	lysine biosynthetic process via diaminopimelate	biological_process	0.046954	0.85992	5	1802	44	39917	GLYMA_08G064700,GLYMA_03G092700,GLYMA_18G009700,GLYMA_07G184700,GLYMA_09G211500
GO:0046451	diaminopimelate metabolic process	biological_process	0.046954	0.85992	5	1802	44	39917	GLYMA_08G064700,GLYMA_07G184700,GLYMA_18G009700,GLYMA_03G092700,GLYMA_09G211500
GO:0006090	pyruvate metabolic process	biological_process	0.046997	0.85992	10	1802	119	39917	GLYMA_02G222400,GLYMA_10G065000,GLYMA_20G189300,GLYMA_13G149800,GLYMA_10G066700,GLYMA_19G190900,GLYMA_06G032500,GLYMA_13G151800,GLYMA_20G007400,GLYMA_10G268500
GO:1901657	glycosyl compound metabolic process	biological_process	0.047317	0.85992	36	1802	597	39917	GLYMA_07G117000,GLYMA_16G076400,GLYMA_18G298200,GLYMA_01G185500,GLYMA_18G276500,GLYMA_05G245700,GLYMA_08G022500,GLYMA_12G036000,GLYMA_17G129000,GLYMA_06G032500,GLYMA_10G066700,GLYMA_13G114000,GLYMA_20G106500,GLYMA_08G203200,GLYMA_10G268500,GLYMA_19G220200,GLYMA_20G189300,GLYMA_03G195700,GLYMA_04G029200,GLYMA_20G007400,GLYMA_07G067700,GLYMA_17G258400,GLYMA_10G274500,GLYMA_10G065000,GLYMA_19G190900…
GO:0006805	xenobiotic metabolic process	biological_process	0.047371	0.85992	1	1802	1	39917	XLOC_089339
GO:0009410	response to xenobiotic stimulus	biological_process	0.047371	0.85992	1	1802	1	39917	XLOC_089339
GO:0010124	phenylacetate catabolic process	biological_process	0.047371	0.85992	1	1802	1	39917	XLOC_089339
GO:0042178	xenobiotic catabolic process	biological_process	0.047371	0.85992	1	1802	1	39917	XLOC_089339
GO:0071466	cellular response to xenobiotic stimulus	biological_process	0.047371	0.85992	1	1802	1	39917	XLOC_089339
GO:0006480	N-terminal protein amino acid methylation	biological_process	0.047771	0.86077	5	1802	44	39917	GLYMA_06G286600,GLYMA_20G213700,GLYMA_20G213600,GLYMA_10G176600,GLYMA_02G115600
GO:0031365	N-terminal protein amino acid modification	biological_process	0.047771	0.86077	5	1802	44	39917	GLYMA_10G176600,GLYMA_02G115600,GLYMA_20G213600,GLYMA_20G213700,GLYMA_06G286600
GO:0043549	regulation of kinase activity	biological_process	0.048577	0.86784	3	1802	19	39917	GLYMA_01G133900,GLYMA_03G033900,GLYMA_19G235700
GO:0045859	regulation of protein kinase activity	biological_process	0.048577	0.86784	3	1802	19	39917	GLYMA_03G033900,GLYMA_01G133900,GLYMA_19G235700
GO:0001539	cilium or flagellum-dependent cell motility	biological_process	0.049	0.86784	7	1802	75	39917	GLYMA_19G180200,GLYMA_11G238000,GLYMA_07G146300,GLYMA_11G083000,GLYMA_01G141700,GLYMA_12G233100,GLYMA_05G181500
GO:0097588	archaeal or bacterial-type flagellum-dependent cell motility	biological_process	0.049	0.86784	7	1802	75	39917	GLYMA_12G233100,GLYMA_05G181500,GLYMA_11G083000,GLYMA_07G146300,GLYMA_01G141700,GLYMA_11G238000,GLYMA_19G180200
GO:0071704	organic substance metabolic process	biological_process	0.049056	0.86784	840	1802	17673	39917	GLYMA_08G356800,GLYMA_19G239900,GLYMA_17G132600,GLYMA_04G100600,GLYMA_02G228300,GLYMA_07G219000,GLYMA_08G022500,GLYMA_15G086200,GLYMA_08G157700,GLYMA_01G160700,GLYMA_03G092700,GLYMA_19G121900,GLYMA_08G177300,GLYMA_14G158600,GLYMA_02G216600,GLYMA_10G278900,GLYMA_U038900,GLYMA_11G087300,GLYMA_10G282100,GLYMA_10G169300,GLYMA_09G150300,GLYMA_19G199300,GLYMA_13G307000,GLYMA_08G133800,GLYMA_20G197000,G…
GO:0030313	cell envelope	cellular_component	0.049913	0.87981	5	1802	44	39917	GLYMA_06G138100,GLYMA_10G084200,GLYMA_08G358700,GLYMA_12G233100,GLYMA_09G263400
GO:0032922	circadian regulation of gene expression	biological_process	0.050314	0.88368	2	1802	8	39917	GLYMA_12G100100,GLYMA_06G303700
GO:0009259	ribonucleotide metabolic process	biological_process	0.050883	0.89045	33	1802	543	39917	GLYMA_13G151800,GLYMA_19G038600,GLYMA_15G149700,GLYMA_05G156600,GLYMA_01G166100,GLYMA_13G149800,GLYMA_02G222400,GLYMA_06G203200,GLYMA_16G040000,GLYMA_19G190900,GLYMA_16G058200,GLYMA_10G065000,GLYMA_17G258400,GLYMA_07G067700,GLYMA_20G007400,GLYMA_10G274500,GLYMA_04G029200,GLYMA_03G195700,GLYMA_20G189300,GLYMA_10G268500,GLYMA_08G203200,GLYMA_20G106500,GLYMA_10G066700,GLYMA_06G032500,GLYMA_01G185500…
GO:0030170	pyridoxal phosphate binding	molecular_function	0.051199	0.89277	14	1802	187	39917	GLYMA_02G082700,GLYMA_05G136100,GLYMA_15G128000,GLYMA_05G211700,GLYMA_11G213000,GLYMA_16G162400,GLYMA_05G040400,GLYMA_07G045900,GLYMA_05G066800,GLYMA_11G238200,GLYMA_07G059000,GLYMA_09G202000,GLYMA_08G018000,GLYMA_08G091500
GO:0008677	2-dehydropantoate 2-reductase activity	molecular_function	0.05178	0.89523	6	1802	58	39917	GLYMA_01G152900,GLYMA_18G023100,GLYMA_10G128700,GLYMA_08G064700,GLYMA_07G184700,GLYMA_09G218100
GO:0006558	L-phenylalanine metabolic process	biological_process	0.051892	0.89523	3	1802	19	39917	GLYMA_12G181800,GLYMA_06G234200,GLYMA_13G319000
GO:1902221	erythrose 4-phosphate/phosphoenolpyruvate family amino acid metabolic process	biological_process	0.051892	0.89523	3	1802	19	39917	GLYMA_13G319000,GLYMA_12G181800,GLYMA_06G234200
GO:1901505	carbohydrate derivative transporter activity	molecular_function	0.052594	0.90413	5	1802	45	39917	GLYMA_15G066400,GLYMA_13G146300,GLYMA_18G245500,GLYMA_15G066500,GLYMA_13G165700
GO:0006163	purine nucleotide metabolic process	biological_process	0.052807	0.90459	33	1802	545	39917	GLYMA_07G117000,GLYMA_16G076400,GLYMA_01G185500,GLYMA_18G298200,GLYMA_18G276500,GLYMA_12G036000,GLYMA_05G245700,GLYMA_17G129000,GLYMA_08G022500,GLYMA_06G032500,GLYMA_10G066700,GLYMA_20G106500,GLYMA_08G203200,GLYMA_10G268500,GLYMA_20G189300,GLYMA_03G195700,GLYMA_04G029200,GLYMA_20G007400,GLYMA_07G067700,GLYMA_17G258400,GLYMA_10G274500,GLYMA_10G065000,GLYMA_19G190900,GLYMA_16G058200,GLYMA_16G040000…
GO:0009496	plastoquinol--plastocyanin reductase activity	molecular_function	0.053725	0.91389	3	1802	19	39917	GLYMA_06G101600,GLYMA_01G018400,GLYMA_10G090700
GO:0052880	oxidoreductase activity, acting on diphenols and related substances as donors, with copper protein as acceptor	molecular_function	0.053725	0.91389	3	1802	19	39917	GLYMA_10G090700,GLYMA_06G101600,GLYMA_01G018400
GO:0016620	oxidoreductase activity, acting on the aldehyde or oxo group of donors, NAD or NADP as acceptor	molecular_function	0.054527	0.92379	9	1802	108	39917	GLYMA_08G064700,GLYMA_03G092700,GLYMA_07G184700,GLYMA_11G185100,GLYMA_11G185200,GLYMA_11G179100,GLYMA_18G009700,GLYMA_01G172700,GLYMA_09G211500
GO:0019082	viral protein processing	biological_process	0.054687	0.92379	3	1802	19	39917	GLYMA_10G281600,GLYMA_18G249700,GLYMA_06G084800
GO:0005753	mitochondrial proton-transporting ATP synthase complex	cellular_component	0.055119	0.92787	11	1802	141	39917	GLYMA_15G149700,GLYMA_04G029200,GLYMA_05G156600,GLYMA_12G036000,GLYMA_05G245700,GLYMA_18G276500,GLYMA_01G185500,GLYMA_01G166100,GLYMA_10G274500,GLYMA_17G258400,GLYMA_08G203200
GO:0005996	monosaccharide metabolic process	biological_process	0.05561	0.92983	12	1802	156	39917	GLYMA_10G161000,GLYMA_19G082300,GLYMA_18G219100,GLYMA_08G161500,GLYMA_19G124600,GLYMA_06G278000,GLYMA_09G270500,GLYMA_01G029800,GLYMA_12G055900,GLYMA_03G221400,GLYMA_06G032500,GLYMA_16G016700
GO:0006091	generation of precursor metabolites and energy	biological_process	0.056285	0.92983	32	1802	526	39917	GLYMA_18G298200,GLYMA_14G211000,GLYMA_06G032500,GLYMA_10G066700,GLYMA_17G224000,GLYMA_16G076400,GLYMA_17G212400,GLYMA_03G236300,GLYMA_20G189300,GLYMA_10G264600,GLYMA_14G114000,GLYMA_03G195700,GLYMA_19G233900,GLYMA_08G203200,GLYMA_02G151700,GLYMA_10G268500,GLYMA_10G065000,GLYMA_17G030700,GLYMA_19G190900,GLYMA_16G154200,GLYMA_20G007400,GLYMA_17G175500,GLYMA_07G067700,GLYMA_09G199400,GLYMA_01G022900…
GO:1901136	carbohydrate derivative catabolic process	biological_process	0.056752	0.92983	8	1802	92	39917	GLYMA_02G007400,GLYMA_02G042500,GLYMA_18G283400,GLYMA_03G096500,GLYMA_19G221800,GLYMA_18G023100,GLYMA_16G144000,GLYMA_08G259200
GO:0009294	DNA mediated transformation	biological_process	0.057129	0.92983	2	1802	9	39917	GLYMA_18G098500,GLYMA_02G008500
GO:0006948	induction by virus of host cell-cell fusion	biological_process	0.057151	0.92983	2	1802	9	39917	GLYMA_13G060700,GLYMA_16G154200
GO:0001765	membrane raft assembly	biological_process	0.057325	0.92983	2	1802	9	39917	GLYMA_10G217900,GLYMA_18G026900
GO:0031579	membrane raft organization	biological_process	0.057325	0.92983	2	1802	9	39917	GLYMA_18G026900,GLYMA_10G217900
GO:0044854	plasma membrane raft assembly	biological_process	0.057325	0.92983	2	1802	9	39917	GLYMA_18G026900,GLYMA_10G217900
GO:0044857	plasma membrane raft organization	biological_process	0.057325	0.92983	2	1802	9	39917	GLYMA_10G217900,GLYMA_18G026900
GO:0070836	caveola assembly	biological_process	0.057325	0.92983	2	1802	9	39917	GLYMA_18G026900,GLYMA_10G217900
GO:0006304	DNA modification	biological_process	0.057338	0.92983	9	1802	108	39917	GLYMA_19G117000,GLYMA_11G228100,GLYMA_16G166000,GLYMA_13G109200,GLYMA_10G278900,GLYMA_13G283600,GLYMA_10G282100,GLYMA_10G234600,GLYMA_18G020600
GO:0016788	hydrolase activity, acting on ester bonds	molecular_function	0.057957	0.93414	104	1802	1968	39917	GLYMA_06G186000,GLYMA_14G104500,GLYMA_11G062200,GLYMA_05G064200,GLYMA_15G064500,GLYMA_16G220900,GLYMA_08G307200,GLYMA_20G036200,GLYMA_02G086900,XLOC_070908,GLYMA_03G130100,GLYMA_16G052000,GLYMA_03G092800,GLYMA_15G081300,GLYMA_15G019200,XLOC_034733,GLYMA_02G064300,GLYMA_11G067000,GLYMA_13G033200,GLYMA_02G139700,GLYMA_07G072100,GLYMA_11G229900,GLYMA_12G131900,GLYMA_05G245700,GLYMA_06G278000,GLYMA_0…
GO:0006006	glucose metabolic process	biological_process	0.057987	0.93414	6	1802	61	39917	GLYMA_06G032500,GLYMA_06G278000,GLYMA_09G270500,GLYMA_10G161000,GLYMA_19G082300,GLYMA_18G219100
GO:0016701	oxidoreductase activity, acting on single donors with incorporation of molecular oxygen	molecular_function	0.058541	0.93993	14	1802	195	39917	GLYMA_06G234200,GLYMA_13G075900,GLYMA_07G039900,GLYMA_08G096800,GLYMA_19G164900,GLYMA_16G210300,GLYMA_20G110100,GLYMA_09G005300,GLYMA_07G006700,GLYMA_12G128900,GLYMA_11G209400,GLYMA_08G097300,GLYMA_14G222400,GLYMA_07G006800
GO:0005576	extracellular region	cellular_component	0.059023	0.94416	81	1802	1502	39917	GLYMA_19G140800,GLYMA_08G053500,GLYMA_03G138000,GLYMA_17G035200,GLYMA_20G034200,GLYMA_12G089800,GLYMA_16G208900,GLYMA_09G270900,GLYMA_20G022500,GLYMA_13G021600,GLYMA_01G238900,GLYMA_08G177200,GLYMA_13G095200,XLOC_162848,GLYMA_03G100300,GLYMA_05G228000,GLYMA_10G061000,XLOC_050884,GLYMA_11G077300,GLYMA_15G201300,GLYMA_08G175000,GLYMA_16G210300,GLYMA_19G171900,GLYMA_13G095100,GLYMA_16G045100,GLYMA_1…
GO:0034220	ion transmembrane transport	biological_process	0.059192	0.94416	43	1802	740	39917	GLYMA_16G130300,GLYMA_13G370100,GLYMA_17G182100,GLYMA_06G203200,GLYMA_01G166100,GLYMA_06G052700,GLYMA_08G218600,GLYMA_05G156600,GLYMA_15G149700,GLYMA_19G038600,GLYMA_11G076800,GLYMA_18G030900,GLYMA_09G271700,GLYMA_10G274500,GLYMA_05G214100,GLYMA_17G258400,GLYMA_19G263100,GLYMA_10G149500,GLYMA_08G056100,GLYMA_15G063000,GLYMA_08G020600,GLYMA_15G003300,GLYMA_09G026200,GLYMA_18G282100,GLYMA_05G214200…
GO:0051302	regulation of cell division	biological_process	0.059737	0.94974	7	1802	77	39917	GLYMA_05G157000,GLYMA_06G138100,GLYMA_05G209800,GLYMA_06G187000,GLYMA_15G063000,GLYMA_04G177900,GLYMA_17G093900
GO:0000276	mitochondrial proton-transporting ATP synthase complex, coupling factor F(o)	cellular_component	0.059955	0.95011	10	1802	126	39917	GLYMA_15G149700,GLYMA_05G156600,GLYMA_12G036000,GLYMA_05G245700,GLYMA_18G276500,GLYMA_01G185500,GLYMA_01G166100,GLYMA_10G274500,GLYMA_08G203200,GLYMA_17G258400
GO:0030243	cellulose metabolic process	biological_process	0.061906	0.96849	8	1802	91	39917	GLYMA_02G120900,GLYMA_09G103000,GLYMA_06G205600,GLYMA_10G278900,GLYMA_06G324300,GLYMA_01G063000,GLYMA_12G017600,GLYMA_03G116400
GO:0010604	positive regulation of macromolecule metabolic process	biological_process	0.062168	0.96849	11	1802	143	39917	GLYMA_03G203600,GLYMA_09G042400,GLYMA_15G200100,GLYMA_10G296400,GLYMA_16G087200,GLYMA_14G118300,GLYMA_16G110100,GLYMA_14G152800,GLYMA_01G143500,GLYMA_13G036700,GLYMA_08G294800
GO:0019068	virion assembly	biological_process	0.062217	0.96849	8	1802	93	39917	GLYMA_13G191200,GLYMA_19G052600,GLYMA_13G032100,GLYMA_05G049400,GLYMA_07G266500,GLYMA_10G149500,GLYMA_14G116400,GLYMA_03G201800
GO:0008191	metalloendopeptidase inhibitor activity	molecular_function	0.062526	0.96849	2	1802	9	39917	GLYMA_05G136100,GLYMA_07G258800
GO:0010576	metalloenzyme regulator activity	molecular_function	0.062526	0.96849	2	1802	9	39917	GLYMA_07G258800,GLYMA_05G136100
GO:0048551	metalloenzyme inhibitor activity	molecular_function	0.062526	0.96849	2	1802	9	39917	GLYMA_05G136100,GLYMA_07G258800
GO:0051338	regulation of transferase activity	biological_process	0.062564	0.96849	5	1802	48	39917	GLYMA_15G063000,GLYMA_03G033900,GLYMA_01G133900,GLYMA_19G235700,GLYMA_05G157000
GO:0007219	Notch signaling pathway	biological_process	0.062708	0.96849	4	1802	33	39917	GLYMA_06G136200,GLYMA_01G143500,GLYMA_20G012600,GLYMA_14G101000
GO:0016832	aldehyde-lyase activity	molecular_function	0.064108	0.98699	4	1802	33	39917	GLYMA_10G268500,GLYMA_10G066700,GLYMA_13G151800,GLYMA_02G222400
GO:0001871	pattern binding	molecular_function	0.065002	0.99446	11	1802	141	39917	GLYMA_09G182200,GLYMA_14G158600,GLYMA_06G119200,GLYMA_12G198100,GLYMA_06G119300,GLYMA_14G118800,GLYMA_16G144000,GLYMA_01G039900,GLYMA_11G223200,GLYMA_14G118700,GLYMA_04G244100
GO:0030247	polysaccharide binding	molecular_function	0.065002	0.99446	11	1802	141	39917	GLYMA_16G144000,GLYMA_11G223200,GLYMA_01G039900,GLYMA_14G118700,GLYMA_06G119300,GLYMA_14G118800,GLYMA_04G244100,GLYMA_09G182200,GLYMA_14G158600,GLYMA_06G119200,GLYMA_12G198100
GO:0033227	dsRNA transport	biological_process	0.065618	0.99449	2	1802	10	39917	GLYMA_04G046000,GLYMA_06G046800
GO:0051032	nucleic acid transmembrane transporter activity	molecular_function	0.065618	0.99449	2	1802	10	39917	GLYMA_06G046800,GLYMA_04G046000
GO:0051033	RNA transmembrane transporter activity	molecular_function	0.065618	0.99449	2	1802	10	39917	GLYMA_04G046000,GLYMA_06G046800
GO:0016485	protein processing	biological_process	0.067536	1	10	1802	129	39917	GLYMA_20G101500,GLYMA_06G084800,GLYMA_18G249700,GLYMA_10G281600,GLYMA_14G116400,GLYMA_16G154800,GLYMA_U038900,GLYMA_09G203900,GLYMA_04G016500,GLYMA_09G093600
GO:0051604	protein maturation	biological_process	0.067536	1	10	1802	129	39917	GLYMA_09G093600,GLYMA_09G203900,GLYMA_04G016500,GLYMA_U038900,GLYMA_14G116400,GLYMA_16G154800,GLYMA_18G249700,GLYMA_10G281600,GLYMA_06G084800,GLYMA_20G101500
GO:0044462	external encapsulating structure part	cellular_component	0.068408	1	4	1802	34	39917	GLYMA_08G358700,GLYMA_10G084200,GLYMA_09G263400,GLYMA_12G233100
GO:0009292	genetic transfer	biological_process	0.07037	1	2	1802	10	39917	GLYMA_02G008500,GLYMA_18G098500
GO:0044091	membrane biogenesis	biological_process	0.070448	1	2	1802	10	39917	GLYMA_18G026900,GLYMA_10G217900
GO:0071709	membrane assembly	biological_process	0.070448	1	2	1802	10	39917	GLYMA_10G217900,GLYMA_18G026900
GO:0006325	chromatin organization	biological_process	0.070632	1	24	1802	384	39917	GLYMA_09G206200,GLYMA_10G081900,GLYMA_07G146300,GLYMA_04G036300,GLYMA_04G036700,GLYMA_10G180800,GLYMA_20G032900,GLYMA_10G277800,GLYMA_20G209700,GLYMA_19G024700,GLYMA_12G104800,GLYMA_10G010400,GLYMA_06G300100,GLYMA_02G006800,XLOC_094398,GLYMA_17G099800,GLYMA_06G300200,GLYMA_20G111800,GLYMA_12G104600,GLYMA_17G014100,GLYMA_11G077500,GLYMA_01G190100,GLYMA_01G165900,GLYMA_06G036800
GO:0016679	oxidoreductase activity, acting on diphenols and related substances as donors	molecular_function	0.071412	1	9	1802	112	39917	GLYMA_10G090700,GLYMA_01G018400,GLYMA_15G146400,GLYMA_05G063500,GLYMA_08G072200,GLYMA_02G066500,GLYMA_06G101600,GLYMA_09G040800,GLYMA_06G082000
GO:0008948	oxaloacetate decarboxylase activity	molecular_function	0.07147	1	7	1802	80	39917	GLYMA_07G262500,GLYMA_15G003300,GLYMA_18G030900,GLYMA_09G271700,GLYMA_08G218600,GLYMA_13G370100,GLYMA_06G052700
GO:0035725	sodium ion transmembrane transport	biological_process	0.07147	1	7	1802	80	39917	GLYMA_18G030900,GLYMA_15G003300,GLYMA_07G262500,GLYMA_06G052700,GLYMA_13G370100,GLYMA_08G218600,GLYMA_09G271700
GO:0071436	sodium ion export	biological_process	0.07147	1	7	1802	80	39917	GLYMA_18G030900,GLYMA_07G262500,GLYMA_15G003300,GLYMA_06G052700,GLYMA_08G218600,GLYMA_13G370100,GLYMA_09G271700
GO:0019693	ribose phosphate metabolic process	biological_process	0.071505	1	33	1802	560	39917	GLYMA_06G203200,GLYMA_16G040000,GLYMA_19G038600,GLYMA_15G149700,GLYMA_05G156600,GLYMA_13G151800,GLYMA_02G222400,GLYMA_13G149800,GLYMA_01G166100,GLYMA_10G274500,GLYMA_07G067700,GLYMA_17G258400,GLYMA_20G007400,GLYMA_16G058200,GLYMA_19G190900,GLYMA_10G065000,GLYMA_10G268500,GLYMA_08G203200,GLYMA_20G106500,GLYMA_04G029200,GLYMA_03G195700,GLYMA_20G189300,GLYMA_16G076400,GLYMA_07G117000,GLYMA_10G066700…
GO:0009273	peptidoglycan-based cell wall biogenesis	biological_process	0.071976	1	2	1802	10	39917	GLYMA_06G300100,GLYMA_06G300200
GO:0004619	phosphoglycerate mutase activity	molecular_function	0.072521	1	2	1802	10	39917	GLYMA_18G219100,GLYMA_09G270500
GO:0030515	snoRNA binding	molecular_function	0.072618	1	2	1802	10	39917	GLYMA_07G006700,GLYMA_09G103000
GO:0072588	box H/ACA RNP complex	cellular_component	0.072618	1	2	1802	10	39917	GLYMA_09G103000,GLYMA_07G006700
GO:0044238	primary metabolic process	biological_process	0.073444	1	804	1802	16975	39917	GLYMA_20G121800,GLYMA_15G046400,GLYMA_18G137500,GLYMA_10G066700,GLYMA_13G112400,GLYMA_03G202600,GLYMA_09G229400,GLYMA_01G037100,GLYMA_07G104700,GLYMA_10G194500,GLYMA_08G294800,GLYMA_17G173000,GLYMA_17G131800,GLYMA_18G072500,GLYMA_07G261100,GLYMA_02G063500,GLYMA_17G047300,GLYMA_16G051800,GLYMA_02G037300,GLYMA_16G110100,GLYMA_01G094900,GLYMA_13G254700,GLYMA_04G018800,GLYMA_17G070700,GLYMA_01G179000…
GO:0008218	bioluminescence	biological_process	0.074487	1	3	1802	21	39917	GLYMA_05G231800,GLYMA_10G245000,GLYMA_08G039200
GO:0044461	bacterial-type flagellum part	cellular_component	0.075525	1	4	1802	37	39917	GLYMA_11G238000,GLYMA_01G141700,GLYMA_07G146300,GLYMA_05G181500
GO:0051260	protein homooligomerization	biological_process	0.075958	1	3	1802	22	39917	GLYMA_05G209000,GLYMA_17G074300,GLYMA_08G015700
GO:0004325	ferrochelatase activity	molecular_function	0.076246	1	2	1802	10	39917	GLYMA_04G050400,GLYMA_06G029200
GO:0000976	transcription regulatory region sequence-specific DNA binding	molecular_function	0.076808	1	2	1802	10	39917	GLYMA_06G303700,GLYMA_12G100100
GO:0042451	purine nucleoside biosynthetic process	biological_process	0.076846	1	19	1802	298	39917	GLYMA_05G156600,GLYMA_04G029200,GLYMA_19G038600,GLYMA_15G149700,GLYMA_01G166100,GLYMA_19G220200,GLYMA_06G203200,GLYMA_08G203200,GLYMA_16G058200,GLYMA_15G190500,GLYMA_18G276500,GLYMA_05G245700,GLYMA_08G022500,GLYMA_12G036000,GLYMA_17G129000,GLYMA_01G185500,GLYMA_10G274500,GLYMA_07G117000,GLYMA_17G258400
GO:0046129	purine ribonucleoside biosynthetic process	biological_process	0.076846	1	19	1802	298	39917	GLYMA_08G203200,GLYMA_19G220200,GLYMA_06G203200,GLYMA_01G166100,GLYMA_05G156600,GLYMA_04G029200,GLYMA_15G149700,GLYMA_19G038600,GLYMA_10G274500,GLYMA_07G117000,GLYMA_17G258400,GLYMA_18G276500,GLYMA_12G036000,GLYMA_08G022500,GLYMA_05G245700,GLYMA_17G129000,GLYMA_01G185500,GLYMA_16G058200,GLYMA_15G190500
GO:0016301	kinase activity	molecular_function	0.077641	1	178	1802	3433	39917	GLYMA_17G117800,GLYMA_08G005100,GLYMA_20G140600,GLYMA_08G316500,GLYMA_05G154900,GLYMA_16G156200,GLYMA_13G033900,GLYMA_10G050800,GLYMA_16G058200,GLYMA_11G055100,GLYMA_06G017600,GLYMA_08G071100,GLYMA_01G179000,GLYMA_16G210100,GLYMA_18G249700,GLYMA_11G174800,GLYMA_03G204100,GLYMA_06G139500,GLYMA_20G007400,GLYMA_11G085300,GLYMA_14G158600,GLYMA_13G248800,GLYMA_17G173000,GLYMA_15G064900,GLYMA_18G062500…
GO:0008061	chitin binding	molecular_function	0.077931	1	3	1802	22	39917	GLYMA_02G042500,GLYMA_16G144000,XLOC_089339
GO:0009058	biosynthetic process	biological_process	0.079999	1	435	1802	9059	39917	GLYMA_02G120900,GLYMA_03G161100,GLYMA_18G238200,GLYMA_10G239400,GLYMA_02G128800,GLYMA_13G370100,XLOC_015243,GLYMA_16G040000,GLYMA_06G203200,GLYMA_05G215900,GLYMA_08G110900,GLYMA_08G109200,GLYMA_02G276600,GLYMA_13G274300,GLYMA_U037700,GLYMA_18G096500,GLYMA_01G166500,GLYMA_17G217100,GLYMA_02G000500,GLYMA_15G183300,GLYMA_17G132500,GLYMA_06G058400,GLYMA_01G185800,GLYMA_09G231600,GLYMA_04G066300,GLYMA…
GO:0030173	integral component of Golgi membrane	cellular_component	0.080697	1	3	1802	22	39917	GLYMA_08G358700,GLYMA_13G064000,GLYMA_19G021100
GO:0031228	intrinsic component of Golgi membrane	cellular_component	0.080697	1	3	1802	22	39917	GLYMA_08G358700,GLYMA_13G064000,GLYMA_19G021100
GO:0015035	protein disulfide oxidoreductase activity	molecular_function	0.080786	1	11	1802	158	39917	GLYMA_13G234500,GLYMA_06G287000,XLOC_144905,GLYMA_15G078600,GLYMA_02G023100,GLYMA_14G096700,GLYMA_09G005300,GLYMA_19G021300,GLYMA_12G207400,GLYMA_06G192400,GLYMA_16G042000
GO:0015036	disulfide oxidoreductase activity	molecular_function	0.080786	1	11	1802	158	39917	GLYMA_15G078600,GLYMA_02G023100,GLYMA_06G287000,GLYMA_13G234500,XLOC_144905,GLYMA_09G005300,GLYMA_19G021300,GLYMA_12G207400,GLYMA_06G192400,GLYMA_16G042000,GLYMA_14G096700
GO:0009987	cellular process	biological_process	0.084004	1	1000	1802	21349	39917	GLYMA_11G077500,GLYMA_16G178800,GLYMA_13G283600,GLYMA_08G206900,GLYMA_06G020900,GLYMA_10G217300,GLYMA_06G291700,GLYMA_02G123800,GLYMA_09G269200,GLYMA_15G003600,GLYMA_13G152500,GLYMA_16G083800,GLYMA_18G214000,GLYMA_03G179900,GLYMA_20G209700,GLYMA_13G260400,GLYMA_12G091200,GLYMA_02G244400,GLYMA_10G180100,GLYMA_11G055400,GLYMA_19G190900,GLYMA_11G083000,GLYMA_17G185000,GLYMA_12G181800,GLYMA_16G152100…
GO:0051213	dioxygenase activity	molecular_function	0.084057	1	13	1802	188	39917	GLYMA_08G157700,GLYMA_07G006700,GLYMA_12G128900,GLYMA_11G209400,GLYMA_09G005300,GLYMA_16G210300,GLYMA_20G110100,GLYMA_07G006800,GLYMA_14G222400,GLYMA_07G039900,GLYMA_19G164900,GLYMA_06G234200,GLYMA_13G075900
GO:0071554	cell wall organization or biogenesis	biological_process	0.085209	1	17	1802	255	39917	GLYMA_08G259200,GLYMA_03G029200,GLYMA_06G300100,GLYMA_19G212400,GLYMA_09G263400,GLYMA_02G086900,GLYMA_06G300200,GLYMA_18G283400,GLYMA_10G009000,GLYMA_02G042500,GLYMA_02G007400,GLYMA_16G014100,GLYMA_09G234800,GLYMA_19G221800,GLYMA_03G215900,GLYMA_13G048800,GLYMA_17G030700
GO:0016667	oxidoreductase activity, acting on a sulfur group of donors	molecular_function	0.08675	1	17	1802	269	39917	GLYMA_13G234500,XLOC_144905,GLYMA_02G258000,GLYMA_05G072600,GLYMA_15G078600,GLYMA_12G207400,GLYMA_06G192400,GLYMA_04G190800,GLYMA_06G287000,GLYMA_06G113100,GLYMA_16G080800,GLYMA_02G023100,GLYMA_14G096700,GLYMA_19G148600,GLYMA_16G042000,GLYMA_09G005300,GLYMA_19G021300
GO:0071771	aldehyde decarbonylase activity	molecular_function	0.087549	1	1	1802	2	39917	XLOC_130068
GO:0019318	hexose metabolic process	biological_process	0.089977	1	10	1802	135	39917	GLYMA_08G161500,GLYMA_06G278000,GLYMA_18G219100,GLYMA_19G082300,GLYMA_10G161000,GLYMA_03G221400,GLYMA_16G016700,GLYMA_06G032500,GLYMA_09G270500,GLYMA_01G029800
GO:0044212	transcription regulatory region DNA binding	molecular_function	0.090946	1	2	1802	11	39917	GLYMA_06G303700,GLYMA_12G100100
GO:0009237	siderophore metabolic process	biological_process	0.091346	1	1	1802	2	39917	GLYMA_13G312700
GO:0015343	siderophore transmembrane transporter activity	molecular_function	0.091346	1	1	1802	2	39917	GLYMA_13G312700
GO:0015603	iron chelate transmembrane transporter activity	molecular_function	0.091346	1	1	1802	2	39917	GLYMA_13G312700
GO:0019290	siderophore biosynthetic process	biological_process	0.091346	1	1	1802	2	39917	GLYMA_13G312700
GO:0042927	siderophore transporter activity	molecular_function	0.091346	1	1	1802	2	39917	GLYMA_13G312700
GO:0008774	acetaldehyde dehydrogenase (acetylating) activity	molecular_function	0.092162	1	1	1802	2	39917	GLYMA_11G179100
GO:0045259	proton-transporting ATP synthase complex	cellular_component	0.093049	1	13	1802	193	39917	GLYMA_04G029200,GLYMA_15G149700,GLYMA_05G156600,GLYMA_01G185500,GLYMA_01G166100,GLYMA_05G245700,GLYMA_12G036000,GLYMA_18G276500,GLYMA_06G203200,GLYMA_08G203200,GLYMA_17G258400,GLYMA_07G117000,GLYMA_10G274500
GO:0004334	fumarylacetoacetase activity	molecular_function	0.09326	1	1	1802	2	39917	GLYMA_15G114300
GO:0016822	hydrolase activity, acting on acid carbon-carbon bonds	molecular_function	0.09326	1	1	1802	2	39917	GLYMA_15G114300
GO:0016823	hydrolase activity, acting on acid carbon-carbon bonds, in ketonic substances	molecular_function	0.09326	1	1	1802	2	39917	GLYMA_15G114300
GO:0006811	ion transport	biological_process	0.093277	1	115	1802	2235	39917	GLYMA_06G203200,GLYMA_10G059900,GLYMA_02G255800,GLYMA_13G370100,GLYMA_16G130300,GLYMA_01G141700,GLYMA_03G122900,GLYMA_19G038600,GLYMA_15G149700,GLYMA_11G076800,GLYMA_04G192500,GLYMA_02G276600,GLYMA_06G052700,GLYMA_08G218600,GLYMA_09G122600,GLYMA_16G178400,GLYMA_19G263100,GLYMA_17G141000,GLYMA_15G183300,GLYMA_16G178100,GLYMA_05G214100,GLYMA_16G154200,GLYMA_20G210300,GLYMA_17G258400,GLYMA_09G271700…
GO:0016831	carboxy-lyase activity	molecular_function	0.094478	1	15	1802	225	39917	GLYMA_18G219100,GLYMA_13G370100,GLYMA_09G271700,GLYMA_05G072300,GLYMA_05G136100,GLYMA_02G006800,GLYMA_15G128000,GLYMA_11G213000,GLYMA_06G052700,GLYMA_08G218600,GLYMA_08G091500,GLYMA_18G030900,GLYMA_07G262500,GLYMA_15G003300,GLYMA_07G059000
GO:0015159	polysaccharide transmembrane transporter activity	molecular_function	0.096676	1	2	1802	13	39917	GLYMA_14G040600,GLYMA_19G121900
GO:0015774	polysaccharide transport	biological_process	0.096676	1	2	1802	13	39917	GLYMA_14G040600,GLYMA_19G121900
GO:0033037	polysaccharide localization	biological_process	0.096676	1	2	1802	13	39917	GLYMA_19G121900,GLYMA_14G040600
GO:0000003	reproduction	biological_process	0.096941	1	24	1802	397	39917	GLYMA_11G003400,GLYMA_18G123100,GLYMA_12G005000,GLYMA_15G063000,GLYMA_01G132700,GLYMA_02G000800,GLYMA_10G067000,GLYMA_17G255800,GLYMA_20G005000,GLYMA_01G131800,GLYMA_08G185400,GLYMA_09G231600,GLYMA_19G021100,GLYMA_06G157400,GLYMA_13G357100,XLOC_093387,GLYMA_10G241400,GLYMA_09G149900,GLYMA_14G005300,GLYMA_14G220400,GLYMA_20G152900,GLYMA_11G214500,GLYMA_13G064000,GLYMA_08G137800
GO:0030001	metal ion transport	biological_process	0.098042	1	59	1802	1099	39917	GLYMA_09G271700,GLYMA_20G210300,GLYMA_07G098500,GLYMA_16G178100,GLYMA_09G055600,GLYMA_17G141000,GLYMA_19G263100,GLYMA_02G258000,GLYMA_07G099900,GLYMA_17G011400,GLYMA_10G045700,GLYMA_15G063000,GLYMA_08G056100,GLYMA_08G170900,GLYMA_05G181500,GLYMA_15G003300,GLYMA_08G074300,GLYMA_13G370100,GLYMA_02G255800,GLYMA_01G189000,GLYMA_07G184700,GLYMA_01G172600,GLYMA_10G059900,GLYMA_09G045200,GLYMA_08G218600…
GO:0005543	phospholipid binding	molecular_function	0.098066	1	10	1802	137	39917	GLYMA_05G178700,GLYMA_08G136200,GLYMA_13G191200,GLYMA_15G238200,GLYMA_02G300100,GLYMA_12G063200,GLYMA_04G098000,GLYMA_10G296900,GLYMA_13G199800,GLYMA_13G160700
GO:0008324	cation transmembrane transporter activity	molecular_function	0.098609	1	82	1802	1563	39917	GLYMA_13G370100,GLYMA_16G130300,GLYMA_10G059900,GLYMA_06G203200,GLYMA_02G255800,GLYMA_03G088800,GLYMA_09G122600,GLYMA_08G218600,GLYMA_06G052700,GLYMA_06G028000,GLYMA_13G312700,GLYMA_03G122900,GLYMA_11G076800,GLYMA_15G149700,GLYMA_17G258400,GLYMA_20G210300,GLYMA_05G214100,GLYMA_02G272600,GLYMA_10G274500,GLYMA_09G271700,GLYMA_19G263100,GLYMA_15G183300,GLYMA_15G010900,GLYMA_10G194800,GLYMA_07G099900…
GO:0030269	tetrahydromethanopterin S-methyltransferase activity	molecular_function	0.1005	1	4	1802	39	39917	GLYMA_02G151700,GLYMA_14G211000,GLYMA_01G022900,GLYMA_09G199400
GO:0042086	5-methyl-5,6,7,8-tetrahydromethanopterin-dependent methyltransferase activity	molecular_function	0.1005	1	4	1802	39	39917	GLYMA_01G022900,GLYMA_09G199400,GLYMA_02G151700,GLYMA_14G211000
GO:0033177	proton-transporting two-sector ATPase complex, proton-transporting domain	cellular_component	0.10067	1	18	1802	289	39917	GLYMA_14G127600,XLOC_111106,GLYMA_16G130300,GLYMA_08G203200,GLYMA_15G149700,GLYMA_11G076800,GLYMA_05G156600,GLYMA_01G064100,GLYMA_04G176400,GLYMA_01G166100,GLYMA_10G274500,GLYMA_17G258400,GLYMA_15G063000,GLYMA_05G245700,GLYMA_12G036000,GLYMA_10G149500,GLYMA_18G276500,GLYMA_01G185500
GO:0035556	intracellular signal transduction	biological_process	0.10106	1	43	1802	776	39917	GLYMA_08G133800,GLYMA_06G187000,GLYMA_19G148600,GLYMA_05G064300,GLYMA_20G230800,GLYMA_14G110600,GLYMA_09G243300,GLYMA_09G072700,GLYMA_17G033500,GLYMA_13G172600,GLYMA_01G126800,GLYMA_12G207900,GLYMA_12G058900,GLYMA_07G004500,GLYMA_20G226600,GLYMA_08G161500,GLYMA_05G241600,GLYMA_19G144000,GLYMA_13G057700,GLYMA_04G177900,GLYMA_03G186200,GLYMA_11G229900,GLYMA_11G142300,GLYMA_12G091000,GLYMA_16G124400…
GO:0003857	3-hydroxyacyl-CoA dehydrogenase activity	molecular_function	0.10118	1	7	1802	86	39917	GLYMA_10G147100,GLYMA_07G232900,GLYMA_07G184700,GLYMA_09G218100,GLYMA_08G064700,GLYMA_19G196900,GLYMA_05G217100
GO:0016868	intramolecular transferase activity, phosphotransferases	molecular_function	0.1013	1	4	1802	39	39917	GLYMA_06G119200,GLYMA_04G244100,GLYMA_18G219100,GLYMA_09G270500
GO:0043648	dicarboxylic acid metabolic process	biological_process	0.10209	1	7	1802	87	39917	GLYMA_03G092700,GLYMA_18G009700,GLYMA_07G184700,GLYMA_08G097300,GLYMA_08G064700,GLYMA_08G096800,GLYMA_09G211500
GO:0030244	cellulose biosynthetic process	biological_process	0.10212	1	7	1802	85	39917	GLYMA_03G116400,GLYMA_09G103000,GLYMA_12G017600,GLYMA_01G063000,GLYMA_06G205600,GLYMA_02G120900,GLYMA_06G324300
GO:0016070	RNA metabolic process	biological_process	0.10216	1	286	1802	5868	39917	GLYMA_15G003300,GLYMA_18G256000,GLYMA_13G356600,GLYMA_01G183300,GLYMA_10G090700,GLYMA_15G206200,GLYMA_08G005100,GLYMA_13G255200,GLYMA_08G316500,GLYMA_18G208800,GLYMA_13G357100,GLYMA_02G023100,GLYMA_14G040600,GLYMA_12G132200,GLYMA_07G184700,GLYMA_08G097300,GLYMA_03G001800,GLYMA_12G100100,GLYMA_14G152800,GLYMA_01G037100,GLYMA_07G104700,GLYMA_18G070000,GLYMA_13G112400,GLYMA_08G294800,GLYMA_11G025300…
GO:0005272	sodium channel activity	molecular_function	0.10239	1	3	1802	24	39917	GLYMA_02G258000,GLYMA_03G201600,GLYMA_01G189000
GO:0004520	endodeoxyribonuclease activity	molecular_function	0.10269	1	7	1802	88	39917	GLYMA_12G052100,GLYMA_18G020600,GLYMA_13G283600,GLYMA_10G278900,GLYMA_16G039800,GLYMA_09G122600,GLYMA_12G131900
GO:0044700	single organism signaling	biological_process	0.10338	1	112	1802	2184	39917	GLYMA_12G132200,GLYMA_03G224100,GLYMA_16G127900,GLYMA_19G105600,GLYMA_06G084800,GLYMA_12G091000,GLYMA_08G295100,GLYMA_15G206200,GLYMA_16G080800,XLOC_093387,GLYMA_01G166100,GLYMA_11G079900,GLYMA_14G040600,GLYMA_08G316500,GLYMA_12G090000,GLYMA_06G306100,GLYMA_04G078400,GLYMA_06G260100,GLYMA_17G093900,GLYMA_02G245700,GLYMA_01G143500,GLYMA_13G293200,GLYMA_03G204100,GLYMA_04G069300,GLYMA_01G132700,GLY…
GO:0022891	substrate-specific transmembrane transporter activity	molecular_function	0.10431	1	105	1802	2035	39917	GLYMA_15G183300,GLYMA_19G263100,GLYMA_09G271700,GLYMA_10G274500,GLYMA_13G146300,GLYMA_02G272600,GLYMA_05G214100,GLYMA_20G210300,GLYMA_17G258400,GLYMA_08G056100,GLYMA_11G222400,GLYMA_08G170900,GLYMA_07G099900,GLYMA_04G046000,GLYMA_15G010900,GLYMA_10G194800,GLYMA_03G088800,GLYMA_02G255800,GLYMA_06G203200,GLYMA_10G059900,GLYMA_16G130300,GLYMA_13G370100,GLYMA_06G046800,GLYMA_13G312700,GLYMA_03G122900…
GO:0015985	energy coupled proton transport, down electrochemical gradient	biological_process	0.10451	1	14	1802	216	39917	GLYMA_06G203200,GLYMA_08G203200,GLYMA_17G258400,GLYMA_07G117000,GLYMA_10G274500,GLYMA_04G029200,GLYMA_19G038600,GLYMA_15G149700,GLYMA_05G156600,GLYMA_01G185500,GLYMA_01G166100,GLYMA_05G245700,GLYMA_12G036000,GLYMA_18G276500
GO:0015986	ATP synthesis coupled proton transport	biological_process	0.10451	1	14	1802	216	39917	GLYMA_18G276500,GLYMA_12G036000,GLYMA_05G245700,GLYMA_01G166100,GLYMA_01G185500,GLYMA_05G156600,GLYMA_04G029200,GLYMA_19G038600,GLYMA_15G149700,GLYMA_10G274500,GLYMA_07G117000,GLYMA_08G203200,GLYMA_17G258400,GLYMA_06G203200
GO:0016866	intramolecular transferase activity	molecular_function	0.10526	1	8	1802	104	39917	GLYMA_18G219100,GLYMA_02G120900,GLYMA_04G244100,GLYMA_04G075800,GLYMA_09G270500,GLYMA_06G205600,GLYMA_06G119200,GLYMA_01G063000
GO:0006814	sodium ion transport	biological_process	0.10538	1	11	1802	157	39917	GLYMA_06G052700,GLYMA_08G218600,GLYMA_02G258000,GLYMA_18G030900,GLYMA_15G003300,GLYMA_07G262500,GLYMA_03G201600,GLYMA_13G370100,GLYMA_09G271700,GLYMA_08G102200,GLYMA_01G189000
GO:0023052	signaling	biological_process	0.10619	1	112	1802	2187	39917	GLYMA_01G029800,GLYMA_16G087100,GLYMA_05G184600,GLYMA_06G070600,GLYMA_17G002200,GLYMA_17G217100,GLYMA_12G062100,GLYMA_11G137300,GLYMA_12G052100,GLYMA_13G021200,GLYMA_02G195300,GLYMA_13G344200,GLYMA_08G049000,GLYMA_19G093100,GLYMA_02G195400,GLYMA_08G157000,GLYMA_18G096500,GLYMA_01G049500,GLYMA_20G012600,GLYMA_16G033900,GLYMA_10G059900,GLYMA_16G124400,GLYMA_07G163200,GLYMA_13G057700,GLYMA_11G077300…
GO:0044281	small molecule metabolic process	biological_process	0.10678	1	114	1802	2226	39917	GLYMA_06G234200,GLYMA_16G058200,GLYMA_04G149300,GLYMA_15G114300,GLYMA_08G072200,GLYMA_17G070700,GLYMA_13G319000,GLYMA_19G111000,GLYMA_20G007400,GLYMA_07G067700,GLYMA_05G156600,GLYMA_08G109300,GLYMA_13G151800,GLYMA_17G069100,GLYMA_08G316500,GLYMA_01G166100,GLYMA_13G149800,GLYMA_20G074600,GLYMA_10G274400,GLYMA_08G097300,GLYMA_09G239600,GLYMA_07G184700,XLOC_089339,GLYMA_02G054800,GLYMA_08G110300,GLY…
GO:0046983	protein dimerization activity	molecular_function	0.1072	1	62	1802	1173	39917	GLYMA_03G258100,GLYMA_09G060200,GLYMA_04G200500,GLYMA_13G255200,GLYMA_06G286600,GLYMA_14G089600,GLYMA_10G138800,GLYMA_09G088900,GLYMA_20G074600,GLYMA_17G156100,GLYMA_06G283300,GLYMA_11G043700,GLYMA_20G152900,GLYMA_05G234500,GLYMA_06G100000,GLYMA_09G204500,GLYMA_15G063000,GLYMA_12G005000,GLYMA_02G000800,GLYMA_20G213800,GLYMA_13G083900,GLYMA_18G156900,GLYMA_13G285400,GLYMA_15G110000,GLYMA_13G291400…
GO:0004674	protein serine/threonine kinase activity	molecular_function	0.10752	1	19	1802	299	39917	GLYMA_07G188800,GLYMA_15G110000,GLYMA_12G145400,GLYMA_08G112800,GLYMA_01G132700,GLYMA_12G143000,GLYMA_08G125800,GLYMA_06G119300,GLYMA_10G050800,GLYMA_15G064900,GLYMA_05G154900,GLYMA_09G099200,GLYMA_14G158600,GLYMA_13G188900,GLYMA_04G016500,GLYMA_08G352300,GLYMA_03G079500,GLYMA_12G198100,GLYMA_14G054300
GO:0044237	cellular metabolic process	biological_process	0.10812	1	749	1802	15897	39917	GLYMA_04G149300,GLYMA_08G030500,GLYMA_06G017600,GLYMA_10G090700,GLYMA_03G204100,GLYMA_11G085300,GLYMA_15G206200,GLYMA_17G117800,GLYMA_20G140600,GLYMA_08G005100,GLYMA_02G023100,GLYMA_13G357100,GLYMA_14G040600,GLYMA_03G001800,XLOC_010528,GLYMA_09G239600,GLYMA_07G184700,GLYMA_12G132200,GLYMA_07G076600,GLYMA_16G127900,GLYMA_02G054800,GLYMA_18G273800,GLYMA_18G070000,GLYMA_07G059000,XLOC_094600,GLYMA_0…
GO:0016671	oxidoreductase activity, acting on a sulfur group of donors, disulfide as acceptor	molecular_function	0.10921	1	3	1802	27	39917	GLYMA_16G080800,GLYMA_06G113100,GLYMA_04G190800
GO:0007165	signal transduction	biological_process	0.10929	1	111	1802	2170	39917	GLYMA_06G260100,GLYMA_17G093900,GLYMA_04G078400,GLYMA_06G306100,GLYMA_03G204100,GLYMA_01G143500,GLYMA_13G293200,GLYMA_02G245700,GLYMA_18G290300,GLYMA_02G087000,GLYMA_15G063000,GLYMA_01G132700,GLYMA_04G069300,GLYMA_05G015500,GLYMA_03G224100,GLYMA_12G132200,GLYMA_12G091000,GLYMA_06G084800,GLYMA_19G105600,GLYMA_16G127900,XLOC_093387,GLYMA_16G080800,GLYMA_15G206200,GLYMA_08G295100,GLYMA_08G316500,GLY…
GO:0031325	positive regulation of cellular metabolic process	biological_process	0.10985	1	17	1802	269	39917	GLYMA_15G200100,GLYMA_15G063000,GLYMA_01G143500,GLYMA_20G210300,GLYMA_01G166500,GLYMA_16G087200,GLYMA_08G294800,GLYMA_09G042400,GLYMA_03G255000,GLYMA_03G203600,GLYMA_10G180200,GLYMA_10G296400,GLYMA_11G076800,GLYMA_14G152800,GLYMA_14G118300,GLYMA_16G110100,GLYMA_13G036700
GO:0000155	phosphorelay sensor kinase activity	molecular_function	0.11003	1	8	1802	102	39917	GLYMA_20G226600,GLYMA_08G161500,GLYMA_05G241600,GLYMA_08G049000,GLYMA_09G072700,GLYMA_02G087000,GLYMA_17G033500,GLYMA_02G210300
GO:0031975	envelope	cellular_component	0.11119	1	35	1802	620	39917	XLOC_067260,GLYMA_15G010900,GLYMA_06G121900,GLYMA_09G055600,GLYMA_16G162400,GLYMA_17G258400,GLYMA_10G274500,GLYMA_05G156600,GLYMA_09G060200,GLYMA_15G149700,GLYMA_01G166100,GLYMA_18G214000,GLYMA_14G152800,GLYMA_08G358700,GLYMA_12G233100,GLYMA_06G138100,GLYMA_01G185500,GLYMA_18G276500,GLYMA_13G031100,GLYMA_12G036000,GLYMA_05G245700,GLYMA_03G236300,GLYMA_09G044800,GLYMA_09G263400,GLYMA_03G195700,GLY…
GO:0009142	nucleoside triphosphate biosynthetic process	biological_process	0.11183	1	15	1802	238	39917	GLYMA_05G156600,GLYMA_04G029200,GLYMA_19G038600,GLYMA_15G149700,GLYMA_01G166100,GLYMA_01G185500,GLYMA_18G276500,GLYMA_12G036000,GLYMA_08G022500,GLYMA_05G245700,GLYMA_06G203200,GLYMA_07G117000,GLYMA_08G203200,GLYMA_17G258400,GLYMA_10G274500
GO:0009145	purine nucleoside triphosphate biosynthetic process	biological_process	0.11183	1	15	1802	238	39917	GLYMA_07G117000,GLYMA_08G203200,GLYMA_17G258400,GLYMA_10G274500,GLYMA_06G203200,GLYMA_01G166100,GLYMA_01G185500,GLYMA_18G276500,GLYMA_08G022500,GLYMA_05G245700,GLYMA_12G036000,GLYMA_05G156600,GLYMA_15G149700,GLYMA_04G029200,GLYMA_19G038600
GO:0009201	ribonucleoside triphosphate biosynthetic process	biological_process	0.11183	1	15	1802	238	39917	GLYMA_07G117000,GLYMA_17G258400,GLYMA_08G203200,GLYMA_10G274500,GLYMA_06G203200,GLYMA_01G166100,GLYMA_01G185500,GLYMA_18G276500,GLYMA_08G022500,GLYMA_12G036000,GLYMA_05G245700,GLYMA_05G156600,GLYMA_04G029200,GLYMA_15G149700,GLYMA_19G038600
GO:0009206	purine ribonucleoside triphosphate biosynthetic process	biological_process	0.11183	1	15	1802	238	39917	GLYMA_06G203200,GLYMA_07G117000,GLYMA_17G258400,GLYMA_08G203200,GLYMA_10G274500,GLYMA_05G156600,GLYMA_04G029200,GLYMA_19G038600,GLYMA_15G149700,GLYMA_01G166100,GLYMA_01G185500,GLYMA_18G276500,GLYMA_08G022500,GLYMA_12G036000,GLYMA_05G245700
GO:0005801	cis-Golgi network	cellular_component	0.11203	1	5	1802	57	39917	GLYMA_15G110000,GLYMA_13G064000,GLYMA_15G063000,GLYMA_19G021100,GLYMA_12G041400
GO:0009163	nucleoside biosynthetic process	biological_process	0.11206	1	19	1802	313	39917	GLYMA_08G203200,GLYMA_06G203200,GLYMA_19G220200,GLYMA_01G166100,GLYMA_05G156600,GLYMA_04G029200,GLYMA_19G038600,GLYMA_15G149700,GLYMA_07G117000,GLYMA_17G258400,GLYMA_10G274500,GLYMA_01G185500,GLYMA_18G276500,GLYMA_17G129000,GLYMA_08G022500,GLYMA_05G245700,GLYMA_12G036000,GLYMA_15G190500,GLYMA_16G058200
GO:0042455	ribonucleoside biosynthetic process	biological_process	0.11206	1	19	1802	313	39917	GLYMA_04G029200,GLYMA_15G149700,GLYMA_19G038600,GLYMA_05G156600,GLYMA_01G166100,GLYMA_06G203200,GLYMA_19G220200,GLYMA_08G203200,GLYMA_15G190500,GLYMA_16G058200,GLYMA_01G185500,GLYMA_08G022500,GLYMA_17G129000,GLYMA_05G245700,GLYMA_12G036000,GLYMA_18G276500,GLYMA_17G258400,GLYMA_07G117000,GLYMA_10G274500
GO:0005506	iron ion binding	molecular_function	0.11243	1	38	1802	680	39917	GLYMA_09G253900,GLYMA_10G234600,GLYMA_04G035000,GLYMA_16G210300,GLYMA_19G014700,GLYMA_11G185700,GLYMA_01G112400,GLYMA_17G246500,GLYMA_03G077800,GLYMA_12G067100,GLYMA_14G078600,GLYMA_16G057100,GLYMA_03G201500,GLYMA_15G243300,GLYMA_03G160200,GLYMA_11G026200,GLYMA_10G202400,GLYMA_16G039800,GLYMA_03G101800,GLYMA_15G245300,GLYMA_13G051600,GLYMA_04G035600,GLYMA_17G077700,GLYMA_03G077600,GLYMA_16G133800…
GO:0046912	transferase activity, transferring acyl groups, acyl groups converted into alkyl on transfer	molecular_function	0.11392	1	4	1802	40	39917	GLYMA_08G008600,GLYMA_08G157700,GLYMA_07G239700,GLYMA_11G027000
GO:0006553	lysine metabolic process	biological_process	0.11473	1	5	1802	57	39917	GLYMA_03G092700,GLYMA_07G184700,GLYMA_18G009700,GLYMA_08G064700,GLYMA_09G211500
GO:0042597	periplasmic space	cellular_component	0.11528	1	4	1802	41	39917	GLYMA_09G263400,GLYMA_04G050400,GLYMA_12G233100,GLYMA_06G090900
GO:0033743	peptide-methionine (R)-S-oxide reductase activity	molecular_function	0.11601	1	2	1802	14	39917	GLYMA_06G113100,GLYMA_16G080800
GO:0051536	iron-sulfur cluster binding	molecular_function	0.11623	1	16	1802	255	39917	GLYMA_17G034800,GLYMA_16G039800,GLYMA_06G141400,GLYMA_04G094800,GLYMA_18G030900,GLYMA_19G080600,GLYMA_11G005700,GLYMA_10G278900,GLYMA_06G101600,GLYMA_02G114100,GLYMA_10G201600,GLYMA_10G090700,GLYMA_01G120000,GLYMA_01G018400,GLYMA_12G210200,GLYMA_02G066500
GO:0051540	metal cluster binding	molecular_function	0.11623	1	16	1802	255	39917	GLYMA_06G141400,GLYMA_16G039800,GLYMA_17G034800,GLYMA_10G278900,GLYMA_06G101600,GLYMA_10G201600,GLYMA_02G114100,GLYMA_11G005700,GLYMA_19G080600,GLYMA_04G094800,GLYMA_18G030900,GLYMA_01G018400,GLYMA_10G090700,GLYMA_01G120000,GLYMA_12G210200,GLYMA_02G066500
GO:1901659	glycosyl compound biosynthetic process	biological_process	0.11688	1	19	1802	315	39917	GLYMA_18G276500,GLYMA_08G022500,GLYMA_12G036000,GLYMA_05G245700,GLYMA_17G129000,GLYMA_01G185500,GLYMA_16G058200,GLYMA_15G190500,GLYMA_10G274500,GLYMA_07G117000,GLYMA_17G258400,GLYMA_01G166100,GLYMA_05G156600,GLYMA_19G038600,GLYMA_04G029200,GLYMA_15G149700,GLYMA_08G203200,GLYMA_19G220200,GLYMA_06G203200
GO:0022857	transmembrane transporter activity	molecular_function	0.11733	1	135	1802	2660	39917	GLYMA_06G090500,GLYMA_08G175000,GLYMA_05G245700,GLYMA_03G186200,GLYMA_11G026300,GLYMA_02G158300,GLYMA_20G123800,GLYMA_08G203200,GLYMA_20G022500,GLYMA_04G198500,GLYMA_04G020500,GLYMA_15G099500,GLYMA_12G203200,GLYMA_19G001600,GLYMA_09G165900,GLYMA_04G029200,GLYMA_13G146300,GLYMA_10G274500,GLYMA_02G272600,GLYMA_09G271700,GLYMA_05G214100,GLYMA_10G156500,GLYMA_19G263100,GLYMA_07G099900,GLYMA_11G222400…
GO:0010309	acireductone dioxygenase [iron(II)-requiring] activity	molecular_function	0.11792	1	3	1802	28	39917	GLYMA_11G209400,GLYMA_20G110100,GLYMA_19G164900
GO:0008234	cysteine-type peptidase activity	molecular_function	0.1183	1	20	1802	333	39917	GLYMA_04G203100,GLYMA_14G081200,GLYMA_17G168300,GLYMA_13G033200,GLYMA_14G050500,GLYMA_03G204100,GLYMA_17G145500,GLYMA_19G144000,GLYMA_06G174800,GLYMA_04G092600,GLYMA_19G093100,GLYMA_14G081500,GLYMA_05G159100,GLYMA_04G190800,GLYMA_04G190700,GLYMA_08G340900,GLYMA_07G215500,GLYMA_09G080700,GLYMA_01G094900,GLYMA_06G278000
GO:0000002	mitochondrial genome maintenance	biological_process	0.11908	1	2	1802	13	39917	GLYMA_16G159200,GLYMA_03G241600
GO:0000152	nuclear ubiquitin ligase complex	cellular_component	0.11914	1	29	1802	518	39917	GLYMA_17G043900,GLYMA_13G338400,GLYMA_11G137300,GLYMA_10G156500,GLYMA_04G034500,GLYMA_08G185400,GLYMA_15G183300,GLYMA_13G297700,GLYMA_10G259300,GLYMA_10G187100,GLYMA_10G083100,GLYMA_15G036100,GLYMA_16G025100,GLYMA_20G203400,GLYMA_06G084800,GLYMA_08G146600,GLYMA_02G210400,GLYMA_14G152800,GLYMA_10G036000,GLYMA_04G249100,GLYMA_20G131600,GLYMA_13G108500,GLYMA_11G079900,GLYMA_09G042400,GLYMA_01G146500…
GO:0005680	anaphase-promoting complex	cellular_component	0.11914	1	29	1802	518	39917	GLYMA_16G025100,GLYMA_20G203400,GLYMA_10G083100,GLYMA_10G187100,GLYMA_15G036100,GLYMA_10G156500,GLYMA_15G183300,GLYMA_04G034500,GLYMA_08G185400,GLYMA_10G259300,GLYMA_13G297700,GLYMA_17G043900,GLYMA_13G338400,GLYMA_11G137300,GLYMA_01G146500,GLYMA_19G236800,GLYMA_03G239900,GLYMA_08G034000,GLYMA_12G060700,GLYMA_13G108500,GLYMA_11G079900,GLYMA_09G042400,GLYMA_04G249100,GLYMA_10G036000,GLYMA_20G131600…
GO:0031461	cullin-RING ubiquitin ligase complex	cellular_component	0.11914	1	29	1802	518	39917	GLYMA_10G156500,GLYMA_04G034500,GLYMA_15G183300,GLYMA_08G185400,GLYMA_13G297700,GLYMA_10G259300,GLYMA_17G043900,GLYMA_11G137300,GLYMA_13G338400,GLYMA_16G025100,GLYMA_20G203400,GLYMA_10G083100,GLYMA_10G187100,GLYMA_15G036100,GLYMA_04G249100,GLYMA_10G036000,GLYMA_20G131600,GLYMA_06G084800,GLYMA_08G146600,GLYMA_02G210400,GLYMA_14G152800,GLYMA_01G146500,GLYMA_19G236800,GLYMA_03G239900,GLYMA_08G034000…
GO:0009306	protein secretion	biological_process	0.11916	1	7	1802	90	39917	GLYMA_06G032500,GLYMA_20G246300,GLYMA_20G123900,GLYMA_02G228200,GLYMA_02G259700,GLYMA_20G123800,GLYMA_01G046700
GO:0009249	protein lipoylation	biological_process	0.11938	1	1	1802	3	39917	GLYMA_07G075300
GO:0018065	protein-cofactor linkage	biological_process	0.11938	1	1	1802	3	39917	GLYMA_07G075300
GO:0006891	intra-Golgi vesicle-mediated transport	biological_process	0.12017	1	6	1802	72	39917	GLYMA_19G021100,GLYMA_13G064000,GLYMA_02G195400,GLYMA_13G220300,GLYMA_08G358700,GLYMA_03G252000
GO:0016651	oxidoreductase activity, acting on NAD(P)H	molecular_function	0.12254	1	17	1802	278	39917	GLYMA_16G040000,GLYMA_19G148600,GLYMA_19G233900,GLYMA_04G196000,GLYMA_05G212500,GLYMA_10G296900,GLYMA_10G152200,GLYMA_06G169800,GLYMA_07G130800,GLYMA_03G236300,GLYMA_17G095400,GLYMA_07G067700,GLYMA_16G076400,GLYMA_12G063100,GLYMA_17G078300,GLYMA_18G298200,GLYMA_02G258000
GO:0017108	5'-flap endonuclease activity	molecular_function	0.12286	1	1	1802	3	39917	GLYMA_12G052100
GO:0033557	Slx1-Slx4 complex	cellular_component	0.12286	1	1	1802	3	39917	GLYMA_12G052100
GO:0048256	flap endonuclease activity	molecular_function	0.12286	1	1	1802	3	39917	GLYMA_12G052100
GO:0072329	monocarboxylic acid catabolic process	biological_process	0.1232	1	2	1802	13	39917	GLYMA_08G262400,XLOC_089339
GO:0007167	enzyme linked receptor protein signaling pathway	biological_process	0.12391	1	2	1802	14	39917	GLYMA_12G091000,GLYMA_17G002200
GO:0007169	transmembrane receptor protein tyrosine kinase signaling pathway	biological_process	0.12391	1	2	1802	14	39917	GLYMA_12G091000,GLYMA_17G002200
GO:0005787	signal peptidase complex	cellular_component	0.12407	1	6	1802	76	39917	GLYMA_09G093600,GLYMA_20G101500,GLYMA_16G154800,GLYMA_04G016500,GLYMA_09G203900,GLYMA_U038900
GO:0006465	signal peptide processing	biological_process	0.12407	1	6	1802	76	39917	GLYMA_09G093600,GLYMA_16G154800,GLYMA_20G101500,GLYMA_U038900,GLYMA_04G016500,GLYMA_09G203900
GO:0044710	single-organism metabolic process	biological_process	0.12424	1	397	1802	8280	39917	GLYMA_04G240800,GLYMA_09G149400,GLYMA_10G001800,GLYMA_04G026500,GLYMA_15G245300,GLYMA_19G148600,GLYMA_11G026200,GLYMA_05G049400,GLYMA_19G164900,GLYMA_06G302600,GLYMA_18G009700,GLYMA_10G234600,GLYMA_08G109400,GLYMA_06G063200,GLYMA_08G331600,GLYMA_17G212400,GLYMA_03G236300,GLYMA_10G010700,GLYMA_13G264500,GLYMA_18G030900,GLYMA_14G221400,GLYMA_10G274400,GLYMA_11G185200,GLYMA_08G110300,GLYMA_10G128700…
GO:0016846	carbon-sulfur lyase activity	molecular_function	0.12439	1	5	1802	58	39917	GLYMA_16G162400,GLYMA_05G040400,GLYMA_16G080800,GLYMA_19G046400,GLYMA_02G082700
GO:0015980	energy derivation by oxidation of organic compounds	biological_process	0.12479	1	17	1802	275	39917	GLYMA_10G245000,GLYMA_19G233900,GLYMA_02G151700,GLYMA_07G266300,GLYMA_16G040000,GLYMA_10G264600,GLYMA_14G114000,GLYMA_03G195700,GLYMA_17G175500,GLYMA_07G067700,GLYMA_16G076400,GLYMA_09G199400,GLYMA_03G236300,GLYMA_17G212400,GLYMA_01G022900,GLYMA_18G298200,GLYMA_14G211000
GO:0046933	proton-transporting ATP synthase activity, rotational mechanism	molecular_function	0.12608	1	3	1802	28	39917	GLYMA_07G117000,GLYMA_06G203200,GLYMA_04G029200
GO:0030436	asexual sporulation	biological_process	0.12681	1	3	1802	27	39917	XLOC_093387,GLYMA_08G185400,GLYMA_14G220400
GO:0007157	heterophilic cell-cell adhesion via plasma membrane cell adhesion molecules	biological_process	0.1275	1	1	1802	3	39917	GLYMA_13G132400
GO:0000151	ubiquitin ligase complex	cellular_component	0.12793	1	29	1802	522	39917	GLYMA_15G036100,GLYMA_10G187100,GLYMA_10G083100,GLYMA_20G203400,GLYMA_16G025100,GLYMA_11G137300,GLYMA_13G338400,GLYMA_17G043900,GLYMA_10G259300,GLYMA_13G297700,GLYMA_08G185400,GLYMA_04G034500,GLYMA_15G183300,GLYMA_10G156500,GLYMA_09G042400,GLYMA_13G108500,GLYMA_11G079900,GLYMA_12G060700,GLYMA_08G034000,GLYMA_03G239900,GLYMA_19G236800,GLYMA_01G146500,GLYMA_14G152800,GLYMA_02G210400,GLYMA_06G084800…
GO:0019054	modulation by virus of host process	biological_process	0.12918	1	3	1802	28	39917	GLYMA_16G154200,GLYMA_05G121100,GLYMA_13G060700
GO:0044068	modulation by symbiont of host cellular process	biological_process	0.12918	1	3	1802	28	39917	GLYMA_16G154200,GLYMA_05G121100,GLYMA_13G060700
GO:0044699	single-organism process	biological_process	0.12935	1	729	1802	15492	39917	GLYMA_12G203200,GLYMA_03G079500,GLYMA_12G089800,GLYMA_02G205600,GLYMA_07G018800,GLYMA_04G198500,GLYMA_18G123100,GLYMA_14G081200,GLYMA_17G078300,GLYMA_05G121600,GLYMA_09G211500,GLYMA_05G217100,GLYMA_03G047900,GLYMA_02G008500,GLYMA_02G234000,GLYMA_08G351800,GLYMA_03G221600,GLYMA_08G352300,GLYMA_16G145100,GLYMA_03G122900,GLYMA_15G149700,GLYMA_19G133400,GLYMA_10G291700,GLYMA_11G244800,GLYMA_18G023100…
GO:0006505	GPI anchor metabolic process	biological_process	0.12936	1	15	1802	235	39917	GLYMA_02G063500,GLYMA_09G180200,GLYMA_06G187200,GLYMA_17G047700,GLYMA_11G055400,GLYMA_16G145100,GLYMA_11G036900,GLYMA_04G208300,GLYMA_07G097800,GLYMA_13G291400,GLYMA_04G223700,GLYMA_04G198500,GLYMA_04G026500,GLYMA_19G263100,GLYMA_01G205900
GO:0005868	cytoplasmic dynein complex	cellular_component	0.12961	1	1	1802	3	39917	GLYMA_07G124400
GO:0009095	aromatic amino acid family biosynthetic process, prephenate pathway	biological_process	0.12997	1	3	1802	28	39917	GLYMA_18G023100,GLYMA_12G181800,GLYMA_13G319000
GO:0080019	fatty-acyl-CoA reductase (alcohol-forming) activity	molecular_function	0.13032	1	2	1802	14	39917	GLYMA_11G185100,GLYMA_11G185200
GO:0045926	negative regulation of growth	biological_process	0.13033	1	1	1802	3	39917	GLYMA_07G099900
GO:0004222	metalloendopeptidase activity	molecular_function	0.1305	1	14	1802	218	39917	GLYMA_18G230500,GLYMA_12G077600,GLYMA_01G037200,GLYMA_02G269500,GLYMA_01G037100,GLYMA_18G141500,GLYMA_02G027800,GLYMA_16G198600,GLYMA_02G028000,GLYMA_02G028200,GLYMA_19G014200,GLYMA_02G028300,GLYMA_02G072400,GLYMA_07G079300
GO:0047474	long-chain fatty acid luciferin component ligase activity	molecular_function	0.13187	1	1	1802	3	39917	GLYMA_10G245000
GO:0031399	regulation of protein modification process	biological_process	0.13207	1	6	1802	77	39917	GLYMA_10G296400,GLYMA_15G063000,GLYMA_03G033900,GLYMA_01G133900,GLYMA_05G157000,GLYMA_19G235700
GO:0010970	microtubule-based transport	biological_process	0.13335	1	1	1802	3	39917	GLYMA_09G103000
GO:0030705	cytoskeleton-dependent intracellular transport	biological_process	0.13335	1	1	1802	3	39917	GLYMA_09G103000
GO:0042073	intraciliary transport	biological_process	0.13335	1	1	1802	3	39917	GLYMA_09G103000
GO:0016209	antioxidant activity	molecular_function	0.13409	1	22	1802	387	39917	GLYMA_06G302600,GLYMA_12G211900,GLYMA_06G137900,GLYMA_17G078300,GLYMA_03G038600,GLYMA_02G234000,GLYMA_03G236300,GLYMA_09G284700,GLYMA_07G130800,GLYMA_13G106400,GLYMA_03G039800,GLYMA_10G152200,GLYMA_02G023100,GLYMA_03G001800,GLYMA_14G221400,GLYMA_14G201700,GLYMA_09G273200,GLYMA_02G151700,GLYMA_05G212500,GLYMA_10G050800,GLYMA_13G307000,GLYMA_19G233900
GO:0045261	proton-transporting ATP synthase complex, catalytic core F(1)	cellular_component	0.13414	1	3	1802	29	39917	GLYMA_07G117000,GLYMA_06G203200,GLYMA_04G029200
GO:0044463	cell projection part	cellular_component	0.13514	1	4	1802	45	39917	GLYMA_01G141700,GLYMA_07G146300,GLYMA_05G181500,GLYMA_11G238000
GO:0015109	chromate transmembrane transporter activity	molecular_function	0.13532	1	1	1802	3	39917	GLYMA_20G213700
GO:0015703	chromate transport	biological_process	0.13532	1	1	1802	3	39917	GLYMA_20G213700
GO:0003810	protein-glutamine gamma-glutamyltransferase activity	molecular_function	0.13538	1	1	1802	3	39917	GLYMA_12G209600
GO:0006754	ATP biosynthetic process	biological_process	0.13574	1	14	1802	226	39917	GLYMA_04G029200,GLYMA_19G038600,GLYMA_15G149700,GLYMA_05G156600,GLYMA_01G185500,GLYMA_01G166100,GLYMA_05G245700,GLYMA_12G036000,GLYMA_18G276500,GLYMA_06G203200,GLYMA_08G203200,GLYMA_17G258400,GLYMA_07G117000,GLYMA_10G274500
GO:0019784	NEDD8-specific protease activity	molecular_function	0.1369	1	2	1802	14	39917	GLYMA_07G215500,GLYMA_03G204100
GO:0039693	viral DNA genome replication	biological_process	0.1369	1	2	1802	14	39917	GLYMA_07G215500,GLYMA_03G204100
GO:0044034	multi-organism biosynthetic process	biological_process	0.1369	1	2	1802	14	39917	GLYMA_03G204100,GLYMA_07G215500
GO:0004531	deoxyribonuclease II activity	molecular_function	0.13721	1	1	1802	3	39917	GLYMA_16G039800
GO:0016889	endodeoxyribonuclease activity, producing 3'-phosphomonoesters	molecular_function	0.13721	1	1	1802	3	39917	GLYMA_16G039800
GO:0016757	transferase activity, transferring glycosyl groups	molecular_function	0.1375	1	61	1802	1140	39917	GLYMA_10G272000,GLYMA_19G187600,GLYMA_06G300200,GLYMA_14G002500,GLYMA_13G095300,GLYMA_07G110300,GLYMA_08G206900,GLYMA_09G103000,GLYMA_11G253900,GLYMA_12G084600,GLYMA_18G266100,XLOC_133741,GLYMA_07G183200,GLYMA_08G338600,GLYMA_17G160700,GLYMA_02G269500,GLYMA_06G320800,GLYMA_01G037900,GLYMA_19G016100,GLYMA_11G210300,GLYMA_08G338200,GLYMA_16G045000,GLYMA_11G212700,GLYMA_13G254700,GLYMA_13G095200,GLY…
GO:0019069	viral capsid assembly	biological_process	0.1376	1	4	1802	44	39917	GLYMA_13G191200,GLYMA_05G049400,GLYMA_19G052600,GLYMA_14G116400
GO:0000444	MIS12/MIND type complex	cellular_component	0.13772	1	1	1802	3	39917	GLYMA_15G261300
GO:0009036	Type II site-specific deoxyribonuclease activity	molecular_function	0.13773	1	4	1802	44	39917	GLYMA_09G122600,GLYMA_13G283600,GLYMA_10G278900,GLYMA_18G020600
GO:0015666	restriction endodeoxyribonuclease activity	molecular_function	0.13773	1	4	1802	44	39917	GLYMA_13G283600,GLYMA_10G278900,GLYMA_09G122600,GLYMA_18G020600
GO:0044780	bacterial-type flagellum assembly	biological_process	0.13823	1	3	1802	28	39917	GLYMA_01G160700,XLOC_111106,GLYMA_11G083000
GO:0071203	WASH complex	cellular_component	0.13968	1	3	1802	28	39917	GLYMA_18G238200,GLYMA_13G285400,GLYMA_09G165900
GO:0045454	cell redox homeostasis	biological_process	0.13969	1	17	1802	291	39917	GLYMA_15G078600,GLYMA_13G234500,XLOC_144905,GLYMA_14G171800,GLYMA_18G260000,GLYMA_12G207400,GLYMA_07G232900,GLYMA_13G088400,GLYMA_02G023100,GLYMA_04G103400,GLYMA_06G287000,GLYMA_11G099400,GLYMA_09G005300,GLYMA_09G273200,GLYMA_19G021300,GLYMA_03G001800,GLYMA_14G096700
GO:0000278	mitotic cell cycle	biological_process	0.14111	1	20	1802	339	39917	GLYMA_11G003400,GLYMA_02G000800,GLYMA_01G132700,GLYMA_15G063000,GLYMA_12G005000,GLYMA_20G226600,GLYMA_17G255800,GLYMA_19G021100,GLYMA_09G231600,GLYMA_06G318000,GLYMA_20G005000,GLYMA_13G357100,GLYMA_04G190700,GLYMA_09G149900,GLYMA_11G076800,GLYMA_10G241400,GLYMA_20G152900,GLYMA_05G157000,GLYMA_08G137800,GLYMA_13G064000
GO:1903047	mitotic cell cycle process	biological_process	0.14111	1	20	1802	339	39917	GLYMA_10G241400,GLYMA_11G076800,GLYMA_09G149900,GLYMA_04G190700,GLYMA_13G357100,GLYMA_13G064000,GLYMA_08G137800,GLYMA_05G157000,GLYMA_20G152900,GLYMA_12G005000,GLYMA_15G063000,GLYMA_01G132700,GLYMA_02G000800,GLYMA_11G003400,GLYMA_20G005000,GLYMA_06G318000,GLYMA_09G231600,GLYMA_19G021100,GLYMA_17G255800,GLYMA_20G226600
GO:0030145	manganese ion binding	molecular_function	0.1447	1	3	1802	29	39917	GLYMA_05G082500,GLYMA_18G219100,GLYMA_09G270500
GO:0022892	substrate-specific transporter activity	molecular_function	0.14524	1	111	1802	2201	39917	GLYMA_11G105300,GLYMA_07G262500,GLYMA_03G201600,GLYMA_07G141600,GLYMA_03G230600,GLYMA_15G144800,GLYMA_03G236300,GLYMA_04G176400,GLYMA_19G121900,GLYMA_17G173000,GLYMA_13G090900,GLYMA_03G179700,GLYMA_05G023100,GLYMA_09G026200,GLYMA_15G052000,GLYMA_05G214200,GLYMA_18G282100,GLYMA_02G228200,GLYMA_14G127600,GLYMA_11G164200,GLYMA_09G168700,GLYMA_02G066500,GLYMA_17G011400,GLYMA_12G145400,GLYMA_02G258000…
GO:0007623	circadian rhythm	biological_process	0.14535	1	3	1802	29	39917	GLYMA_06G303700,GLYMA_15G206200,GLYMA_12G100100
GO:0004421	hydroxymethylglutaryl-CoA synthase activity	molecular_function	0.14597	1	2	1802	15	39917	GLYMA_11G027000,GLYMA_08G008600
GO:0004478	methionine adenosyltransferase activity	molecular_function	0.14604	1	2	1802	15	39917	GLYMA_19G220200,GLYMA_15G190500
GO:0006556	S-adenosylmethionine biosynthetic process	biological_process	0.14604	1	2	1802	15	39917	GLYMA_19G220200,GLYMA_15G190500
GO:0046500	S-adenosylmethionine metabolic process	biological_process	0.14604	1	2	1802	15	39917	GLYMA_19G220200,GLYMA_15G190500
GO:0042025	host cell nucleus	cellular_component	0.14702	1	9	1802	130	39917	GLYMA_09G060200,GLYMA_19G052600,GLYMA_05G049400,GLYMA_10G016500,GLYMA_07G266500,GLYMA_16G154200,GLYMA_11G185100,GLYMA_13G191200,GLYMA_11G048700
GO:0004664	prephenate dehydratase activity	molecular_function	0.14733	1	2	1802	15	39917	GLYMA_12G181800,GLYMA_13G319000
GO:0009094	L-phenylalanine biosynthetic process	biological_process	0.14733	1	2	1802	15	39917	GLYMA_12G181800,GLYMA_13G319000
GO:1902223	erythrose 4-phosphate/phosphoenolpyruvate family amino acid biosynthetic process	biological_process	0.14733	1	2	1802	15	39917	GLYMA_12G181800,GLYMA_13G319000
GO:0004129	cytochrome-c oxidase activity	molecular_function	0.14735	1	8	1802	117	39917	GLYMA_11G222400,GLYMA_06G028000,GLYMA_02G039700,GLYMA_15G010900,GLYMA_13G090900,GLYMA_09G122600,GLYMA_09G055600,GLYMA_06G090500
GO:0016675	oxidoreductase activity, acting on a heme group of donors	molecular_function	0.14735	1	8	1802	117	39917	GLYMA_15G010900,GLYMA_09G122600,GLYMA_13G090900,GLYMA_11G222400,GLYMA_06G028000,GLYMA_02G039700,GLYMA_06G090500,GLYMA_09G055600
GO:0016676	oxidoreductase activity, acting on a heme group of donors, oxygen as acceptor	molecular_function	0.14735	1	8	1802	117	39917	GLYMA_02G039700,GLYMA_11G222400,GLYMA_06G028000,GLYMA_15G010900,GLYMA_13G090900,GLYMA_09G122600,GLYMA_09G055600,GLYMA_06G090500
GO:0009279	cell outer membrane	cellular_component	0.14776	1	2	1802	15	39917	GLYMA_10G084200,GLYMA_08G358700
GO:0019825	oxygen binding	molecular_function	0.14778	1	2	1802	16	39917	GLYMA_02G274400,GLYMA_20G191200
GO:0006979	response to oxidative stress	biological_process	0.14878	1	16	1802	273	39917	GLYMA_04G208300,GLYMA_10G050800,GLYMA_13G307000,GLYMA_02G151700,GLYMA_14G221400,GLYMA_14G201700,GLYMA_03G039800,GLYMA_13G106400,GLYMA_02G234000,GLYMA_03G038600,GLYMA_09G284700,GLYMA_06G137900,GLYMA_02G258000,GLYMA_12G211900,GLYMA_09G204100,GLYMA_06G302600
GO:0006012	galactose metabolic process	biological_process	0.14897	1	2	1802	15	39917	GLYMA_03G221400,GLYMA_08G161500
GO:0016748	succinyltransferase activity	molecular_function	0.15052	1	2	1802	15	39917	GLYMA_05G066800,GLYMA_17G070700
GO:0004057	arginyltransferase activity	molecular_function	0.1515	1	2	1802	15	39917	GLYMA_06G045400,GLYMA_04G044900
GO:0016598	protein arginylation	biological_process	0.1515	1	2	1802	15	39917	GLYMA_04G044900,GLYMA_06G045400
GO:0004026	alcohol O-acetyltransferase activity	molecular_function	0.15284	1	2	1802	15	39917	GLYMA_09G239600,GLYMA_06G291700
GO:0034318	alcohol O-acyltransferase activity	molecular_function	0.15284	1	2	1802	15	39917	GLYMA_06G291700,GLYMA_09G239600
GO:0006551	leucine metabolic process	biological_process	0.15801	1	2	1802	15	39917	GLYMA_08G137800,GLYMA_02G054800
GO:0009098	leucine biosynthetic process	biological_process	0.15801	1	2	1802	15	39917	GLYMA_02G054800,GLYMA_08G137800
GO:0009893	positive regulation of metabolic process	biological_process	0.15809	1	17	1802	285	39917	GLYMA_15G200100,GLYMA_15G063000,GLYMA_20G210300,GLYMA_01G143500,GLYMA_16G087200,GLYMA_01G166500,GLYMA_08G294800,GLYMA_03G255000,GLYMA_09G042400,GLYMA_03G203600,GLYMA_10G296400,GLYMA_10G180200,GLYMA_11G076800,GLYMA_14G152800,GLYMA_14G118300,GLYMA_16G110100,GLYMA_13G036700
GO:0006405	RNA export from nucleus	biological_process	0.15895	1	3	1802	30	39917	XLOC_067260,GLYMA_09G044800,GLYMA_02G205600
GO:0006406	mRNA export from nucleus	biological_process	0.15895	1	3	1802	30	39917	XLOC_067260,GLYMA_09G044800,GLYMA_02G205600
GO:0071166	ribonucleoprotein complex localization	biological_process	0.15895	1	3	1802	30	39917	XLOC_067260,GLYMA_02G205600,GLYMA_09G044800
GO:0071426	ribonucleoprotein complex export from nucleus	biological_process	0.15895	1	3	1802	30	39917	GLYMA_09G044800,GLYMA_02G205600,XLOC_067260
GO:0071427	mRNA-containing ribonucleoprotein complex export from nucleus	biological_process	0.15895	1	3	1802	30	39917	XLOC_067260,GLYMA_02G205600,GLYMA_09G044800
GO:0005088	Ras guanyl-nucleotide exchange factor activity	molecular_function	0.15929	1	4	1802	45	39917	GLYMA_03G013500,GLYMA_08G204900,GLYMA_07G073200,GLYMA_13G357400
GO:0005089	Rho guanyl-nucleotide exchange factor activity	molecular_function	0.15929	1	4	1802	45	39917	GLYMA_13G357400,GLYMA_08G204900,GLYMA_07G073200,GLYMA_03G013500
GO:0030955	potassium ion binding	molecular_function	0.15954	1	5	1802	62	39917	GLYMA_10G065000,GLYMA_20G189300,GLYMA_13G149800,GLYMA_02G255800,GLYMA_07G184700
GO:0031420	alkali metal ion binding	molecular_function	0.15954	1	5	1802	62	39917	GLYMA_02G255800,GLYMA_07G184700,GLYMA_13G149800,GLYMA_10G065000,GLYMA_20G189300
GO:0003877	ATP adenylyltransferase activity	molecular_function	0.16069	1	1	1802	4	39917	XLOC_093387
GO:0044781	bacterial-type flagellum organization	biological_process	0.16103	1	3	1802	30	39917	XLOC_111106,GLYMA_11G083000,GLYMA_01G160700
GO:0004789	thiamine-phosphate diphosphorylase activity	molecular_function	0.16309	1	2	1802	16	39917	GLYMA_08G097300,GLYMA_08G096800
GO:0004411	homogentisate 1,2-dioxygenase activity	molecular_function	0.16353	1	1	1802	4	39917	GLYMA_06G234200
GO:0006559	L-phenylalanine catabolic process	biological_process	0.16353	1	1	1802	4	39917	GLYMA_06G234200
GO:1902222	erythrose 4-phosphate/phosphoenolpyruvate family amino acid catabolic process	biological_process	0.16353	1	1	1802	4	39917	GLYMA_06G234200
GO:0072522	purine-containing compound biosynthetic process	biological_process	0.16359	1	19	1802	332	39917	GLYMA_01G185500,GLYMA_18G276500,GLYMA_12G036000,GLYMA_08G022500,GLYMA_05G245700,GLYMA_17G129000,GLYMA_15G190500,GLYMA_16G058200,GLYMA_07G117000,GLYMA_17G258400,GLYMA_10G274500,GLYMA_01G166100,GLYMA_05G156600,GLYMA_15G149700,GLYMA_04G029200,GLYMA_19G038600,GLYMA_08G203200,GLYMA_06G203200,GLYMA_19G220200
GO:0016888	endodeoxyribonuclease activity, producing 5'-phosphomonoesters	molecular_function	0.16466	1	5	1802	64	39917	GLYMA_13G283600,GLYMA_10G278900,GLYMA_09G122600,GLYMA_18G020600,GLYMA_12G052100
GO:0016480	negative regulation of transcription from RNA polymerase III promoter	biological_process	0.1651	1	1	1802	4	39917	GLYMA_07G046700
GO:0043531	ADP binding	molecular_function	0.16516	1	36	1802	642	39917	GLYMA_06G259400,GLYMA_16G159200,GLYMA_02G284100,GLYMA_16G110100,GLYMA_05G082500,GLYMA_12G240100,GLYMA_08G259000,GLYMA_01G126800,GLYMA_16G136200,GLYMA_12G132000,GLYMA_01G010500,GLYMA_01G112300,GLYMA_20G193500,GLYMA_09G210600,GLYMA_20G061300,GLYMA_03G047900,GLYMA_20G046100,GLYMA_18G283200,GLYMA_18G105100,GLYMA_18G087700,GLYMA_16G127900,GLYMA_17G180100,GLYMA_13G071900,GLYMA_12G132200,GLYMA_15G226100…
GO:0008418	protein-N-terminal asparagine amidohydrolase activity	molecular_function	0.16551	1	1	1802	4	39917	GLYMA_16G176800
GO:0005057	receptor signaling protein activity	molecular_function	0.1657	1	8	1802	113	39917	GLYMA_20G226600,GLYMA_08G049000,GLYMA_08G161500,GLYMA_05G241600,GLYMA_17G033500,GLYMA_02G210300,GLYMA_09G072700,GLYMA_02G087000
GO:0045333	cellular respiration	biological_process	0.1663	1	15	1802	250	39917	GLYMA_07G266300,GLYMA_09G199400,GLYMA_16G040000,GLYMA_01G022900,GLYMA_03G236300,GLYMA_17G212400,GLYMA_19G233900,GLYMA_07G067700,GLYMA_02G151700,GLYMA_16G076400,GLYMA_14G114000,GLYMA_03G195700,GLYMA_18G298200,GLYMA_10G264600,GLYMA_14G211000
GO:0020002	host cell plasma membrane	cellular_component	0.16634	1	1	1802	4	39917	GLYMA_02G241100
GO:0044156	host cell junction	cellular_component	0.16634	1	1	1802	4	39917	GLYMA_02G241100
GO:0016973	poly(A)+ mRNA export from nucleus	biological_process	0.16716	1	2	1802	16	39917	XLOC_067260,GLYMA_02G205600
GO:0007423	sensory organ development	biological_process	0.16724	1	1	1802	4	39917	GLYMA_06G136200
GO:0070887	cellular response to chemical stimulus	biological_process	0.16725	1	5	1802	64	39917	GLYMA_04G208300,GLYMA_13G011400,GLYMA_12G091000,XLOC_089339,GLYMA_09G204100
GO:0009881	photoreceptor activity	molecular_function	0.16781	1	1	1802	4	39917	GLYMA_11G076800
GO:0009882	blue light photoreceptor activity	molecular_function	0.16781	1	1	1802	4	39917	GLYMA_11G076800
GO:0045735	nutrient reservoir activity	molecular_function	0.16796	1	8	1802	126	39917	GLYMA_11G209400,GLYMA_20G110100,GLYMA_05G169100,GLYMA_19G224300,GLYMA_08G127600,GLYMA_19G164900,GLYMA_16G060900,GLYMA_16G060800
GO:0000229	cytoplasmic chromosome	cellular_component	0.16826	1	1	1802	4	39917	GLYMA_03G241600
GO:0000262	mitochondrial chromosome	cellular_component	0.16826	1	1	1802	4	39917	GLYMA_03G241600
GO:0042645	mitochondrial nucleoid	cellular_component	0.16826	1	1	1802	4	39917	GLYMA_03G241600
GO:0019491	ectoine biosynthetic process	biological_process	0.16849	1	1	1802	4	39917	GLYMA_04G103400
GO:0033990	ectoine synthase activity	molecular_function	0.16849	1	1	1802	4	39917	GLYMA_04G103400
GO:0042399	ectoine metabolic process	biological_process	0.16849	1	1	1802	4	39917	GLYMA_04G103400
GO:0015002	heme-copper terminal oxidase activity	molecular_function	0.16947	1	8	1802	121	39917	GLYMA_02G039700,GLYMA_11G222400,GLYMA_06G028000,GLYMA_15G010900,GLYMA_13G090900,GLYMA_09G122600,GLYMA_09G055600,GLYMA_06G090500
GO:0046999	regulation of conjugation	biological_process	0.17021	1	1	1802	4	39917	GLYMA_09G038800
GO:0004197	cysteine-type endopeptidase activity	molecular_function	0.17037	1	13	1802	215	39917	GLYMA_14G050500,GLYMA_08G340900,GLYMA_13G033200,GLYMA_06G174800,GLYMA_09G080700,GLYMA_19G144000,GLYMA_06G278000,GLYMA_01G094900,GLYMA_14G081500,GLYMA_19G093100,GLYMA_14G081200,GLYMA_17G168300,GLYMA_04G190700
GO:0007271	synaptic transmission, cholinergic	biological_process	0.17059	1	1	1802	4	39917	GLYMA_02G300100
GO:0022898	regulation of transmembrane transporter activity	biological_process	0.17059	1	1	1802	4	39917	GLYMA_02G300100
GO:0030431	sleep	biological_process	0.17059	1	1	1802	4	39917	GLYMA_02G300100
GO:0032222	regulation of synaptic transmission, cholinergic	biological_process	0.17059	1	1	1802	4	39917	GLYMA_02G300100
GO:0032409	regulation of transporter activity	biological_process	0.17059	1	1	1802	4	39917	GLYMA_02G300100
GO:0032411	positive regulation of transporter activity	biological_process	0.17059	1	1	1802	4	39917	GLYMA_02G300100
GO:0032412	regulation of ion transmembrane transporter activity	biological_process	0.17059	1	1	1802	4	39917	GLYMA_02G300100
GO:0032414	positive regulation of ion transmembrane transporter activity	biological_process	0.17059	1	1	1802	4	39917	GLYMA_02G300100
GO:0034235	GPI anchor binding	molecular_function	0.17059	1	1	1802	4	39917	GLYMA_02G300100
GO:0034762	regulation of transmembrane transport	biological_process	0.17059	1	1	1802	4	39917	GLYMA_02G300100
GO:0034764	positive regulation of transmembrane transport	biological_process	0.17059	1	1	1802	4	39917	GLYMA_02G300100
GO:0034765	regulation of ion transmembrane transport	biological_process	0.17059	1	1	1802	4	39917	GLYMA_02G300100
GO:0034767	positive regulation of ion transmembrane transport	biological_process	0.17059	1	1	1802	4	39917	GLYMA_02G300100
GO:0043266	regulation of potassium ion transport	biological_process	0.17059	1	1	1802	4	39917	GLYMA_02G300100
GO:0043268	positive regulation of potassium ion transport	biological_process	0.17059	1	1	1802	4	39917	GLYMA_02G300100
GO:0043270	positive regulation of ion transport	biological_process	0.17059	1	1	1802	4	39917	GLYMA_02G300100
GO:1901016	regulation of potassium ion transmembrane transporter activity	biological_process	0.17059	1	1	1802	4	39917	GLYMA_02G300100
GO:1901018	positive regulation of potassium ion transmembrane transporter activity	biological_process	0.17059	1	1	1802	4	39917	GLYMA_02G300100
GO:1901379	regulation of potassium ion transmembrane transport	biological_process	0.17059	1	1	1802	4	39917	GLYMA_02G300100
GO:1901381	positive regulation of potassium ion transmembrane transport	biological_process	0.17059	1	1	1802	4	39917	GLYMA_02G300100
GO:1903818	positive regulation of voltage-gated potassium channel activity	biological_process	0.17059	1	1	1802	4	39917	GLYMA_02G300100
GO:1904062	regulation of cation transmembrane transport	biological_process	0.17059	1	1	1802	4	39917	GLYMA_02G300100
GO:1904064	positive regulation of cation transmembrane transport	biological_process	0.17059	1	1	1802	4	39917	GLYMA_02G300100
GO:2001257	regulation of cation channel activity	biological_process	0.17059	1	1	1802	4	39917	GLYMA_02G300100
GO:2001259	positive regulation of cation channel activity	biological_process	0.17059	1	1	1802	4	39917	GLYMA_02G300100
GO:0051168	nuclear export	biological_process	0.17083	1	3	1802	31	39917	XLOC_067260,GLYMA_02G205600,GLYMA_09G044800
GO:0046849	bone remodeling	biological_process	0.17187	1	1	1802	4	39917	GLYMA_02G016100
GO:0048771	tissue remodeling	biological_process	0.17187	1	1	1802	4	39917	GLYMA_02G016100
GO:0006570	tyrosine metabolic process	biological_process	0.17201	1	2	1802	17	39917	GLYMA_18G023100,GLYMA_06G234200
GO:0010393	galacturonan metabolic process	biological_process	0.17277	1	1	1802	4	39917	GLYMA_04G050400
GO:0045488	pectin metabolic process	biological_process	0.17277	1	1	1802	4	39917	GLYMA_04G050400
GO:0045490	pectin catabolic process	biological_process	0.17277	1	1	1802	4	39917	GLYMA_04G050400
GO:0016894	endonuclease activity, active with either ribo- or deoxyribonucleic acids and producing 3'-phosphomonoesters	molecular_function	0.17319	1	3	1802	33	39917	GLYMA_20G036200,GLYMA_02G064300,GLYMA_16G039800
GO:0015858	nucleoside transport	biological_process	0.17481	1	1	1802	4	39917	GLYMA_13G146300
GO:0034257	nicotinamide riboside transmembrane transporter activity	molecular_function	0.17481	1	1	1802	4	39917	GLYMA_13G146300
GO:0034258	nicotinamide riboside transport	biological_process	0.17481	1	1	1802	4	39917	GLYMA_13G146300
GO:0003847	1-alkyl-2-acetylglycerophosphocholine esterase activity	molecular_function	0.17596	1	2	1802	17	39917	GLYMA_04G256500,GLYMA_09G149400
GO:0016836	hydro-lyase activity	molecular_function	0.17601	1	11	1802	176	39917	GLYMA_03G154200,GLYMA_20G230300,GLYMA_01G008700,GLYMA_08G286700,GLYMA_18G209200,GLYMA_13G319000,GLYMA_15G063000,GLYMA_12G181800,GLYMA_04G103400,GLYMA_19G190900,GLYMA_13G199800
GO:0016843	amine-lyase activity	molecular_function	0.17623	1	3	1802	32	39917	GLYMA_03G130100,GLYMA_08G269600,GLYMA_16G091100
GO:0016844	strictosidine synthase activity	molecular_function	0.17623	1	3	1802	32	39917	GLYMA_16G091100,GLYMA_03G130100,GLYMA_08G269600
GO:0042601	endospore-forming forespore	cellular_component	0.17633	1	1	1802	4	39917	GLYMA_14G220400
GO:0042763	intracellular immature spore	cellular_component	0.17633	1	1	1802	4	39917	GLYMA_14G220400
GO:0018149	peptide cross-linking	biological_process	0.17697	1	1	1802	4	39917	GLYMA_12G209600
GO:0019015	viral genome	cellular_component	0.17732	1	1	1802	4	39917	GLYMA_11G198300
GO:0001503	ossification	biological_process	0.17748	1	3	1802	31	39917	GLYMA_15G052000,GLYMA_16G127400,GLYMA_18G282300
GO:0004553	hydrolase activity, hydrolyzing O-glycosyl compounds	molecular_function	0.17831	1	54	1802	1031	39917	GLYMA_01G165900,GLYMA_20G216000,GLYMA_13G095300,GLYMA_09G122600,GLYMA_11G129800,GLYMA_02G007400,GLYMA_18G283400,GLYMA_05G056300,GLYMA_11G129600,GLYMA_12G130200,GLYMA_06G157300,GLYMA_11G048700,GLYMA_12G054300,GLYMA_11G129900,GLYMA_17G030700,GLYMA_12G055900,GLYMA_06G323100,GLYMA_16G045000,GLYMA_17G160700,GLYMA_11G129700,XLOC_133741,GLYMA_13G048800,GLYMA_13G158000,GLYMA_11G253900,GLYMA_04G078400,GLY…
GO:0005157	macrophage colony-stimulating factor receptor binding	molecular_function	0.17864	1	1	1802	4	39917	GLYMA_10G296400
GO:0005732	small nucleolar ribonucleoprotein complex	cellular_component	0.17899	1	3	1802	33	39917	GLYMA_07G006700,GLYMA_14G152800,GLYMA_09G103000
GO:0019199	transmembrane receptor protein kinase activity	molecular_function	0.1792	1	3	1802	32	39917	GLYMA_17G002200,GLYMA_08G112800,GLYMA_05G154900
GO:0009758	carbohydrate utilization	biological_process	0.17928	1	1	1802	4	39917	GLYMA_17G160700
GO:0050053	levansucrase activity	molecular_function	0.17928	1	1	1802	4	39917	GLYMA_17G160700
GO:0019725	cellular homeostasis	biological_process	0.18049	1	21	1802	384	39917	GLYMA_19G021300,GLYMA_09G273200,GLYMA_09G005300,GLYMA_14G096700,GLYMA_03G001800,GLYMA_13G088400,GLYMA_02G023100,GLYMA_11G099400,GLYMA_06G287000,GLYMA_04G103400,GLYMA_02G272600,GLYMA_14G171800,GLYMA_12G207400,GLYMA_18G260000,GLYMA_07G232900,GLYMA_03G241600,GLYMA_15G078600,GLYMA_09G253900,GLYMA_14G215700,XLOC_144905,GLYMA_13G234500
GO:0016791	phosphatase activity	molecular_function	0.1806	1	25	1802	448	39917	GLYMA_05G245700,GLYMA_U041700,GLYMA_08G008600,GLYMA_06G028100,GLYMA_19G167600,GLYMA_05G184600,GLYMA_10G134700,GLYMA_12G061300,GLYMA_02G139700,GLYMA_11G067000,GLYMA_18G219100,GLYMA_07G004500,GLYMA_01G183300,GLYMA_15G019200,GLYMA_09G270500,GLYMA_11G087300,GLYMA_19G192900,GLYMA_16G220900,GLYMA_10G161000,GLYMA_03G001500,GLYMA_11G062200,GLYMA_20G085500,GLYMA_14G104500,GLYMA_06G186000,GLYMA_06G278000
GO:0046486	glycerolipid metabolic process	biological_process	0.18259	1	20	1802	348	39917	GLYMA_09G180200,GLYMA_11G055400,GLYMA_15G046400,GLYMA_13G291400,GLYMA_07G097800,GLYMA_19G263100,GLYMA_01G205900,GLYMA_08G331600,GLYMA_06G187200,GLYMA_17G047700,GLYMA_06G291700,GLYMA_11G087300,GLYMA_16G145100,GLYMA_02G063500,GLYMA_04G198500,GLYMA_09G239600,GLYMA_04G223700,GLYMA_04G026500,GLYMA_11G036900,GLYMA_04G208300
GO:0015931	nucleobase-containing compound transport	biological_process	0.18325	1	6	1802	85	39917	GLYMA_13G146300,GLYMA_09G044800,GLYMA_04G046000,GLYMA_02G205600,XLOC_067260,GLYMA_06G046800
GO:0022900	electron transport chain	biological_process	0.18391	1	11	1802	181	39917	GLYMA_07G266300,GLYMA_16G040000,GLYMA_03G236300,GLYMA_16G154200,GLYMA_19G233900,GLYMA_07G067700,GLYMA_17G224000,GLYMA_16G076400,GLYMA_03G195700,GLYMA_02G123800,GLYMA_18G298200
GO:0009072	aromatic amino acid family metabolic process	biological_process	0.18465	1	5	1802	67	39917	GLYMA_06G234200,GLYMA_12G181800,GLYMA_13G319000,GLYMA_15G114300,GLYMA_18G023100
GO:0033647	host intracellular organelle	cellular_component	0.18788	1	9	1802	138	39917	GLYMA_09G060200,GLYMA_19G052600,GLYMA_05G049400,GLYMA_10G016500,GLYMA_07G266500,GLYMA_16G154200,GLYMA_11G185100,GLYMA_11G048700,GLYMA_13G191200
GO:0033648	host intracellular membrane-bounded organelle	cellular_component	0.18788	1	9	1802	138	39917	GLYMA_11G185100,GLYMA_16G154200,GLYMA_11G048700,GLYMA_13G191200,GLYMA_07G266500,GLYMA_19G052600,GLYMA_10G016500,GLYMA_05G049400,GLYMA_09G060200
GO:0098800	inner mitochondrial membrane protein complex	cellular_component	0.1881	1	13	1802	218	39917	GLYMA_05G245700,GLYMA_12G036000,GLYMA_18G276500,GLYMA_01G185500,GLYMA_01G166100,GLYMA_04G029200,GLYMA_15G149700,GLYMA_03G195700,GLYMA_05G156600,GLYMA_10G274500,GLYMA_08G203200,GLYMA_17G258400,GLYMA_03G236300
GO:0051287	NAD binding	molecular_function	0.18831	1	18	1802	312	39917	GLYMA_15G241700,GLYMA_18G023100,GLYMA_18G265100,GLYMA_07G184700,GLYMA_08G064700,GLYMA_01G172700,GLYMA_05G097100,GLYMA_19G028500,GLYMA_04G240800,GLYMA_19G111000,GLYMA_20G230300,GLYMA_07G232900,GLYMA_03G092700,GLYMA_19G196900,GLYMA_09G211500,GLYMA_13G057700,GLYMA_18G009700,GLYMA_08G243000
GO:0044275	cellular carbohydrate catabolic process	biological_process	0.18835	1	2	1802	18	39917	GLYMA_08G262400,GLYMA_10G278900
GO:0019773	proteasome core complex, alpha-subunit complex	cellular_component	0.18894	1	3	1802	34	39917	GLYMA_03G010700,GLYMA_05G079000,GLYMA_09G161300
GO:0033897	ribonuclease T2 activity	molecular_function	0.18947	1	2	1802	19	39917	GLYMA_20G036200,GLYMA_02G064300
GO:0009067	aspartate family amino acid biosynthetic process	biological_process	0.19024	1	6	1802	85	39917	GLYMA_17G070700,GLYMA_09G211500,GLYMA_08G064700,GLYMA_03G092700,GLYMA_18G009700,GLYMA_07G184700
GO:0007264	small GTPase mediated signal transduction	biological_process	0.19302	1	19	1802	341	39917	GLYMA_03G186200,GLYMA_11G142300,GLYMA_04G069300,GLYMA_05G184600,GLYMA_01G029800,GLYMA_06G306100,GLYMA_12G058900,GLYMA_13G293200,GLYMA_07G004500,GLYMA_12G207900,GLYMA_06G070600,GLYMA_13G172600,GLYMA_08G157000,GLYMA_01G126800,GLYMA_09G243300,GLYMA_10G059900,GLYMA_16G124400,GLYMA_05G064300,GLYMA_08G133800
GO:0042302	structural constituent of cuticle	molecular_function	0.19314	1	2	1802	18	39917	GLYMA_05G184600,GLYMA_11G082700
GO:0004713	protein tyrosine kinase activity	molecular_function	0.19358	1	2	1802	18	39917	GLYMA_17G002200,GLYMA_11G058900
GO:0043044	ATP-dependent chromatin remodeling	biological_process	0.19702	1	2	1802	18	39917	GLYMA_17G014100,XLOC_094398
GO:0009081	branched-chain amino acid metabolic process	biological_process	0.19844	1	3	1802	33	39917	GLYMA_02G054800,GLYMA_08G137800,GLYMA_05G049400
GO:0009082	branched-chain amino acid biosynthetic process	biological_process	0.19844	1	3	1802	33	39917	GLYMA_05G049400,GLYMA_08G137800,GLYMA_02G054800
GO:0016798	hydrolase activity, acting on glycosyl bonds	molecular_function	0.19902	1	57	1802	1106	39917	GLYMA_11G129500,GLYMA_03G221400,GLYMA_02G037300,GLYMA_15G017200,GLYMA_03G226000,GLYMA_13G087500,GLYMA_11G095100,GLYMA_17G138500,GLYMA_02G042500,GLYMA_10G278900,GLYMA_06G259900,GLYMA_13G095200,GLYMA_08G259200,GLYMA_17G202900,GLYMA_18G283500,GLYMA_20G177200,GLYMA_12G054100,GLYMA_17G065300,GLYMA_12G156600,GLYMA_18G137500,GLYMA_03G096500,GLYMA_12G131900,GLYMA_07G151800,GLYMA_16G045100,GLYMA_20G012300…
GO:0044550	secondary metabolite biosynthetic process	biological_process	0.1996	1	4	1802	51	39917	GLYMA_19G190900,GLYMA_13G312700,GLYMA_13G101400,GLYMA_11G132100
GO:0045263	proton-transporting ATP synthase complex, coupling factor F(o)	cellular_component	0.20129	1	10	1802	164	39917	GLYMA_08G203200,GLYMA_17G258400,GLYMA_10G274500,GLYMA_15G149700,GLYMA_05G156600,GLYMA_01G185500,GLYMA_01G166100,GLYMA_12G036000,GLYMA_05G245700,GLYMA_18G276500
GO:0016586	RSC complex	cellular_component	0.20224	1	1	1802	5	39917	GLYMA_17G014100
GO:0003864	3-methyl-2-oxobutanoate hydroxymethyltransferase activity	molecular_function	0.20316	1	1	1802	5	39917	GLYMA_01G112400
GO:0006450	regulation of translational fidelity	biological_process	0.20346	1	1	1802	5	39917	GLYMA_02G255100
GO:0050804	modulation of synaptic transmission	biological_process	0.20349	1	1	1802	5	39917	GLYMA_02G300100
GO:0019220	regulation of phosphate metabolic process	biological_process	0.20401	1	4	1802	52	39917	GLYMA_19G235700,GLYMA_03G033900,GLYMA_01G133900,GLYMA_10G296400
GO:0051174	regulation of phosphorus metabolic process	biological_process	0.20401	1	4	1802	52	39917	GLYMA_01G133900,GLYMA_03G033900,GLYMA_19G235700,GLYMA_10G296400
GO:0004089	carbonate dehydratase activity	molecular_function	0.20443	1	2	1802	19	39917	GLYMA_08G286700,GLYMA_15G063000
GO:0019362	pyridine nucleotide metabolic process	biological_process	0.20476	1	10	1802	160	39917	GLYMA_20G007400,GLYMA_10G268500,GLYMA_13G149800,GLYMA_10G065000,GLYMA_02G222400,GLYMA_20G189300,GLYMA_10G066700,GLYMA_19G190900,GLYMA_06G032500,GLYMA_13G151800
GO:0046496	nicotinamide nucleotide metabolic process	biological_process	0.20476	1	10	1802	160	39917	GLYMA_10G066700,GLYMA_19G190900,GLYMA_06G032500,GLYMA_13G151800,GLYMA_02G222400,GLYMA_10G065000,GLYMA_20G189300,GLYMA_13G149800,GLYMA_10G268500,GLYMA_20G007400
GO:0008565	protein transporter activity	molecular_function	0.20529	1	10	1802	162	39917	GLYMA_14G116400,GLYMA_20G123900,GLYMA_11G076800,GLYMA_01G162300,GLYMA_01G166500,GLYMA_20G123800,GLYMA_09G179900,GLYMA_15G144800,GLYMA_02G228200,GLYMA_05G079000
GO:0018342	protein prenylation	biological_process	0.20546	1	2	1802	18	39917	GLYMA_13G347900,GLYMA_15G030700
GO:0097354	prenylation	biological_process	0.20546	1	2	1802	18	39917	GLYMA_15G030700,GLYMA_13G347900
GO:0009152	purine ribonucleotide biosynthetic process	biological_process	0.20613	1	17	1802	305	39917	GLYMA_19G038600,GLYMA_04G029200,GLYMA_15G149700,GLYMA_05G156600,GLYMA_01G166100,GLYMA_06G203200,GLYMA_08G203200,GLYMA_16G058200,GLYMA_05G245700,GLYMA_08G022500,GLYMA_12G036000,GLYMA_17G129000,GLYMA_18G276500,GLYMA_01G185500,GLYMA_10G274500,GLYMA_17G258400,GLYMA_07G117000
GO:0006611	protein export from nucleus	biological_process	0.20658	1	1	1802	5	39917	GLYMA_09G044800
GO:0006998	nuclear envelope organization	biological_process	0.20658	1	1	1802	5	39917	GLYMA_09G044800
GO:0009288	bacterial-type flagellum	cellular_component	0.20684	1	6	1802	89	39917	GLYMA_19G180200,GLYMA_11G238000,GLYMA_11G083000,GLYMA_01G141700,GLYMA_07G146300,GLYMA_05G181500
GO:0008899	homoserine O-succinyltransferase activity	molecular_function	0.20738	1	1	1802	5	39917	GLYMA_17G070700
GO:0009092	homoserine metabolic process	biological_process	0.20738	1	1	1802	5	39917	GLYMA_17G070700
GO:0016750	O-succinyltransferase activity	molecular_function	0.20738	1	1	1802	5	39917	GLYMA_17G070700
GO:0019279	L-methionine biosynthetic process from L-homoserine via cystathionine	biological_process	0.20738	1	1	1802	5	39917	GLYMA_17G070700
GO:0019281	L-methionine biosynthetic process from homoserine via O-succinyl-L-homoserine and cystathionine	biological_process	0.20738	1	1	1802	5	39917	GLYMA_17G070700
GO:0071265	L-methionine biosynthetic process	biological_process	0.20738	1	1	1802	5	39917	GLYMA_17G070700
GO:0071266	'de novo' L-methionine biosynthetic process	biological_process	0.20738	1	1	1802	5	39917	GLYMA_17G070700
GO:0032940	secretion by cell	biological_process	0.20747	1	15	1802	255	39917	GLYMA_01G046700,GLYMA_12G075200,GLYMA_20G123800,GLYMA_11G144600,GLYMA_02G228200,GLYMA_20G246300,GLYMA_10G046000,GLYMA_02G259700,GLYMA_08G218600,GLYMA_13G220300,GLYMA_04G162400,GLYMA_20G123900,GLYMA_06G032500,GLYMA_19G096900,GLYMA_16G052600
GO:0046903	secretion	biological_process	0.20747	1	15	1802	255	39917	GLYMA_11G144600,GLYMA_20G123800,GLYMA_12G075200,GLYMA_01G046700,GLYMA_10G046000,GLYMA_20G246300,GLYMA_02G228200,GLYMA_08G218600,GLYMA_02G259700,GLYMA_16G052600,GLYMA_19G096900,GLYMA_06G032500,GLYMA_20G123900,GLYMA_13G220300,GLYMA_04G162400
GO:0017046	peptide hormone binding	molecular_function	0.20788	1	1	1802	5	39917	GLYMA_20G019600
GO:0042562	hormone binding	molecular_function	0.20788	1	1	1802	5	39917	GLYMA_20G019600
GO:0051424	corticotropin-releasing hormone binding	molecular_function	0.20788	1	1	1802	5	39917	GLYMA_20G019600
GO:0019321	pentose metabolic process	biological_process	0.20947	1	2	1802	18	39917	GLYMA_12G055900,GLYMA_19G124600
GO:0019566	arabinose metabolic process	biological_process	0.20947	1	2	1802	18	39917	GLYMA_19G124600,GLYMA_12G055900
GO:0046373	L-arabinose metabolic process	biological_process	0.20947	1	2	1802	18	39917	GLYMA_19G124600,GLYMA_12G055900
GO:0046488	phosphatidylinositol metabolic process	biological_process	0.20996	1	18	1802	317	39917	GLYMA_02G063500,GLYMA_06G187200,GLYMA_17G047700,GLYMA_16G145100,GLYMA_11G087300,GLYMA_11G036900,GLYMA_04G208300,GLYMA_04G198500,GLYMA_04G223700,GLYMA_04G026500,GLYMA_15G046400,GLYMA_09G180200,GLYMA_11G055400,GLYMA_13G291400,GLYMA_07G097800,GLYMA_01G205900,GLYMA_08G331600,GLYMA_19G263100
GO:0003870	5-aminolevulinate synthase activity	molecular_function	0.21055	1	1	1802	5	39917	GLYMA_05G066800
GO:0007517	muscle organ development	biological_process	0.2117	1	1	1802	5	39917	GLYMA_07G261100
GO:0061061	muscle structure development	biological_process	0.2117	1	1	1802	5	39917	GLYMA_07G261100
GO:0004555	alpha,alpha-trehalase activity	molecular_function	0.21204	1	1	1802	5	39917	GLYMA_01G165900
GO:0015927	trehalase activity	molecular_function	0.21204	1	1	1802	5	39917	GLYMA_01G165900
GO:0051782	negative regulation of cell division	biological_process	0.2123	1	3	1802	35	39917	GLYMA_15G063000,GLYMA_05G157000,GLYMA_06G138100
GO:0004655	porphobilinogen synthase activity	molecular_function	0.21377	1	1	1802	5	39917	GLYMA_01G008700
GO:0044703	multi-organism reproductive process	biological_process	0.214	1	17	1802	295	39917	GLYMA_01G131800,GLYMA_07G188800,GLYMA_12G143000,GLYMA_15G065200,GLYMA_12G145400,GLYMA_06G068100,GLYMA_15G064900,GLYMA_16G157400,GLYMA_12G198100,GLYMA_14G005300,GLYMA_06G110700,GLYMA_14G054300,GLYMA_09G099200,GLYMA_13G248800,GLYMA_03G079500,GLYMA_08G352300,GLYMA_06G157400
GO:0001518	voltage-gated sodium channel complex	cellular_component	0.21451	1	1	1802	5	39917	GLYMA_02G258000
GO:0005248	voltage-gated sodium channel activity	molecular_function	0.21451	1	1	1802	5	39917	GLYMA_02G258000
GO:0034706	sodium channel complex	cellular_component	0.21451	1	1	1802	5	39917	GLYMA_02G258000
GO:0043487	regulation of RNA stability	biological_process	0.21526	1	1	1802	5	39917	GLYMA_16G048600
GO:0043488	regulation of mRNA stability	biological_process	0.21526	1	1	1802	5	39917	GLYMA_16G048600
GO:0043489	RNA stabilization	biological_process	0.21526	1	1	1802	5	39917	GLYMA_16G048600
GO:0048255	mRNA stabilization	biological_process	0.21526	1	1	1802	5	39917	GLYMA_16G048600
GO:0030288	outer membrane-bounded periplasmic space	cellular_component	0.21632	1	2	1802	19	39917	GLYMA_12G233100,GLYMA_09G263400
GO:0044782	cilium organization	biological_process	0.21719	1	2	1802	19	39917	GLYMA_01G212100,GLYMA_09G103000
GO:0009127	purine nucleoside monophosphate biosynthetic process	biological_process	0.21739	1	14	1802	247	39917	GLYMA_05G156600,GLYMA_19G038600,GLYMA_04G029200,GLYMA_15G149700,GLYMA_18G276500,GLYMA_12G036000,GLYMA_05G245700,GLYMA_01G166100,GLYMA_01G185500,GLYMA_06G203200,GLYMA_10G274500,GLYMA_07G117000,GLYMA_08G203200,GLYMA_17G258400
GO:0009168	purine ribonucleoside monophosphate biosynthetic process	biological_process	0.21739	1	14	1802	247	39917	GLYMA_01G185500,GLYMA_01G166100,GLYMA_05G245700,GLYMA_12G036000,GLYMA_18G276500,GLYMA_04G029200,GLYMA_19G038600,GLYMA_15G149700,GLYMA_05G156600,GLYMA_08G203200,GLYMA_17G258400,GLYMA_07G117000,GLYMA_10G274500,GLYMA_06G203200
GO:0051259	protein oligomerization	biological_process	0.2174	1	8	1802	125	39917	GLYMA_19G021100,GLYMA_17G074300,GLYMA_08G015700,GLYMA_18G159500,GLYMA_15G063000,GLYMA_05G209000,GLYMA_19G216200,GLYMA_18G123100
GO:0090527	actin filament reorganization	biological_process	0.21882	1	1	1802	5	39917	GLYMA_02G093400
GO:0071949	FAD binding	molecular_function	0.21884	1	10	1802	160	39917	GLYMA_10G090700,GLYMA_07G232900,GLYMA_13G350300,GLYMA_10G128700,GLYMA_11G076800,GLYMA_01G175600,GLYMA_09G218100,GLYMA_10G282100,GLYMA_19G170800,GLYMA_01G152900
GO:0007166	cell surface receptor signaling pathway	biological_process	0.21967	1	10	1802	165	39917	GLYMA_01G132700,GLYMA_06G136200,GLYMA_12G091000,GLYMA_14G101000,GLYMA_20G012600,GLYMA_06G024000,GLYMA_10G146300,GLYMA_17G002200,GLYMA_01G143500,GLYMA_06G186000
GO:0016763	transferase activity, transferring pentosyl groups	molecular_function	0.22069	1	6	1802	88	39917	GLYMA_02G311000,GLYMA_08G008600,GLYMA_11G210300,GLYMA_02G139700,GLYMA_06G300200,GLYMA_06G300100
GO:0009260	ribonucleotide biosynthetic process	biological_process	0.2222	1	17	1802	309	39917	GLYMA_19G038600,GLYMA_04G029200,GLYMA_15G149700,GLYMA_05G156600,GLYMA_01G166100,GLYMA_06G203200,GLYMA_08G203200,GLYMA_16G058200,GLYMA_08G022500,GLYMA_12G036000,GLYMA_17G129000,GLYMA_05G245700,GLYMA_18G276500,GLYMA_01G185500,GLYMA_10G274500,GLYMA_17G258400,GLYMA_07G117000
GO:0046390	ribose phosphate biosynthetic process	biological_process	0.2222	1	17	1802	309	39917	GLYMA_16G058200,GLYMA_01G185500,GLYMA_18G276500,GLYMA_17G129000,GLYMA_08G022500,GLYMA_12G036000,GLYMA_05G245700,GLYMA_07G117000,GLYMA_17G258400,GLYMA_10G274500,GLYMA_05G156600,GLYMA_15G149700,GLYMA_04G029200,GLYMA_19G038600,GLYMA_01G166100,GLYMA_06G203200,GLYMA_08G203200
GO:0051273	beta-glucan metabolic process	biological_process	0.22245	1	8	1802	123	39917	GLYMA_02G120900,GLYMA_09G103000,GLYMA_06G205600,GLYMA_06G324300,GLYMA_10G278900,GLYMA_03G116400,GLYMA_12G017600,GLYMA_01G063000
GO:0022904	respiratory electron transport chain	biological_process	0.22386	1	8	1802	129	39917	GLYMA_16G076400,GLYMA_19G233900,GLYMA_07G067700,GLYMA_03G236300,GLYMA_07G266300,GLYMA_16G040000,GLYMA_18G298200,GLYMA_03G195700
GO:0016840	carbon-nitrogen lyase activity	molecular_function	0.22437	1	4	1802	53	39917	GLYMA_03G130100,GLYMA_20G153400,GLYMA_08G269600,GLYMA_16G091100
GO:0065009	regulation of molecular function	biological_process	0.22505	1	10	1802	165	39917	GLYMA_03G033900,GLYMA_01G133900,GLYMA_07G023300,GLYMA_13G032100,GLYMA_15G063000,GLYMA_03G161100,GLYMA_05G157000,GLYMA_19G235700,GLYMA_02G300100,GLYMA_09G080700
GO:0009007	site-specific DNA-methyltransferase (adenine-specific) activity	molecular_function	0.22565	1	2	1802	19	39917	GLYMA_16G166000,GLYMA_13G109200
GO:0009008	DNA-methyltransferase activity	molecular_function	0.22565	1	2	1802	19	39917	GLYMA_13G109200,GLYMA_16G166000
GO:0032775	DNA methylation on adenine	biological_process	0.22565	1	2	1802	19	39917	GLYMA_13G109200,GLYMA_16G166000
GO:1901135	carbohydrate derivative metabolic process	biological_process	0.22593	1	64	1802	1273	39917	GLYMA_10G065000,GLYMA_11G055400,GLYMA_15G190500,GLYMA_19G190900,GLYMA_02G269500,GLYMA_17G258400,GLYMA_10G274500,GLYMA_19G263100,GLYMA_01G205900,GLYMA_02G007400,GLYMA_08G206900,GLYMA_02G222400,GLYMA_16G145100,GLYMA_19G038600,GLYMA_15G149700,GLYMA_18G023100,GLYMA_11G036900,GLYMA_16G040000,GLYMA_06G203200,GLYMA_01G185500,GLYMA_18G276500,GLYMA_05G245700,GLYMA_12G036000,GLYMA_06G032500,GLYMA_13G114000…
GO:0004743	pyruvate kinase activity	molecular_function	0.22603	1	3	1802	36	39917	GLYMA_13G149800,GLYMA_20G189300,GLYMA_10G065000
GO:0009117	nucleotide metabolic process	biological_process	0.22653	1	35	1802	676	39917	GLYMA_16G040000,GLYMA_06G203200,GLYMA_13G149800,GLYMA_01G166100,GLYMA_02G222400,GLYMA_13G151800,GLYMA_05G156600,GLYMA_19G038600,GLYMA_15G149700,GLYMA_20G007400,GLYMA_07G067700,GLYMA_17G258400,GLYMA_10G274500,GLYMA_10G065000,GLYMA_19G190900,GLYMA_16G058200,GLYMA_20G106500,GLYMA_08G203200,GLYMA_10G268500,GLYMA_20G189300,GLYMA_03G195700,GLYMA_04G029200,GLYMA_07G117000,GLYMA_11G067000,GLYMA_14G101000…
GO:0006855	drug transmembrane transport	biological_process	0.22675	1	9	1802	145	39917	GLYMA_16G198700,GLYMA_07G099900,GLYMA_01G216600,GLYMA_11G026300,GLYMA_02G158300,GLYMA_19G001600,GLYMA_02G089900,GLYMA_06G169800,GLYMA_05G001700
GO:0015893	drug transport	biological_process	0.22675	1	9	1802	145	39917	GLYMA_19G001600,GLYMA_11G026300,GLYMA_02G158300,GLYMA_07G099900,GLYMA_01G216600,GLYMA_16G198700,GLYMA_05G001700,GLYMA_06G169800,GLYMA_02G089900
GO:0009084	glutamine family amino acid biosynthetic process	biological_process	0.22699	1	4	1802	53	39917	GLYMA_08G096800,GLYMA_08G097300,GLYMA_06G171600,GLYMA_20G074600
GO:0016903	oxidoreductase activity, acting on the aldehyde or oxo group of donors	molecular_function	0.22816	1	9	1802	148	39917	GLYMA_11G185200,GLYMA_11G185100,GLYMA_11G179100,GLYMA_08G064700,GLYMA_03G092700,GLYMA_07G184700,GLYMA_01G172700,GLYMA_09G211500,GLYMA_18G009700
GO:0016877	ligase activity, forming carbon-sulfur bonds	molecular_function	0.22834	1	4	1802	52	39917	GLYMA_10G090700,GLYMA_07G184700,GLYMA_08G064700,GLYMA_10G245000
GO:0006164	purine nucleotide biosynthetic process	biological_process	0.22928	1	17	1802	311	39917	GLYMA_08G203200,GLYMA_06G203200,GLYMA_01G166100,GLYMA_05G156600,GLYMA_04G029200,GLYMA_15G149700,GLYMA_19G038600,GLYMA_10G274500,GLYMA_07G117000,GLYMA_17G258400,GLYMA_18G276500,GLYMA_08G022500,GLYMA_17G129000,GLYMA_12G036000,GLYMA_05G245700,GLYMA_01G185500,GLYMA_16G058200
GO:0009991	response to extracellular stimulus	biological_process	0.22943	1	5	1802	74	39917	GLYMA_12G132200,GLYMA_15G139400,GLYMA_02G008500,GLYMA_18G098500,GLYMA_06G138100
GO:0031668	cellular response to extracellular stimulus	biological_process	0.22943	1	5	1802	74	39917	GLYMA_02G008500,GLYMA_12G132200,GLYMA_15G139400,GLYMA_06G138100,GLYMA_18G098500
GO:0071496	cellular response to external stimulus	biological_process	0.22943	1	5	1802	74	39917	GLYMA_02G008500,GLYMA_15G139400,GLYMA_12G132200,GLYMA_06G138100,GLYMA_18G098500
GO:0008237	metallopeptidase activity	molecular_function	0.23055	1	14	1802	244	39917	GLYMA_02G269500,GLYMA_01G037100,GLYMA_01G037200,GLYMA_18G230500,GLYMA_12G077600,GLYMA_02G027800,GLYMA_18G141500,GLYMA_16G198600,GLYMA_02G028200,GLYMA_02G028000,GLYMA_02G028300,GLYMA_19G014200,GLYMA_07G079300,GLYMA_02G072400
GO:0004714	transmembrane receptor protein tyrosine kinase activity	molecular_function	0.23253	1	1	1802	6	39917	GLYMA_17G002200
GO:0071804	cellular potassium ion transport	biological_process	0.2328	1	4	1802	53	39917	GLYMA_08G056100,GLYMA_19G263100,GLYMA_18G282100,GLYMA_02G300100
GO:0071805	potassium ion transmembrane transport	biological_process	0.2328	1	4	1802	53	39917	GLYMA_08G056100,GLYMA_19G263100,GLYMA_02G300100,GLYMA_18G282100
GO:0042493	response to drug	biological_process	0.23284	1	9	1802	146	39917	GLYMA_02G158300,GLYMA_11G026300,GLYMA_19G001600,GLYMA_16G198700,GLYMA_01G216600,GLYMA_07G099900,GLYMA_06G169800,GLYMA_05G001700,GLYMA_02G089900
GO:0032007	negative regulation of TOR signaling	biological_process	0.23335	1	1	1802	6	39917	GLYMA_12G091000
GO:0038179	neurotrophin signaling pathway	biological_process	0.23335	1	1	1802	6	39917	GLYMA_12G091000
GO:0048011	neurotrophin TRK receptor signaling pathway	biological_process	0.23335	1	1	1802	6	39917	GLYMA_12G091000
GO:0070848	response to growth factor	biological_process	0.23335	1	1	1802	6	39917	GLYMA_12G091000
GO:0071363	cellular response to growth factor stimulus	biological_process	0.23335	1	1	1802	6	39917	GLYMA_12G091000
GO:1902532	negative regulation of intracellular signal transduction	biological_process	0.23335	1	1	1802	6	39917	GLYMA_12G091000
GO:0008556	potassium-transporting ATPase activity	molecular_function	0.23394	1	2	1802	20	39917	GLYMA_03G230600,GLYMA_09G026200
GO:0044033	multi-organism metabolic process	biological_process	0.23538	1	7	1802	109	39917	GLYMA_18G249700,GLYMA_08G064700,GLYMA_10G281600,GLYMA_07G184700,GLYMA_07G215500,GLYMA_03G204100,GLYMA_06G084800
GO:0009156	ribonucleoside monophosphate biosynthetic process	biological_process	0.23584	1	14	1802	251	39917	GLYMA_01G166100,GLYMA_01G185500,GLYMA_18G276500,GLYMA_12G036000,GLYMA_05G245700,GLYMA_05G156600,GLYMA_04G029200,GLYMA_15G149700,GLYMA_19G038600,GLYMA_07G117000,GLYMA_17G258400,GLYMA_08G203200,GLYMA_10G274500,GLYMA_06G203200
GO:0009271	phage shock	biological_process	0.23737	1	3	1802	37	39917	GLYMA_11G185200,GLYMA_05G110600,GLYMA_11G076800
GO:0098586	cellular response to virus	biological_process	0.23737	1	3	1802	37	39917	GLYMA_11G185200,GLYMA_05G110600,GLYMA_11G076800
GO:0004055	argininosuccinate synthase activity	molecular_function	0.23754	1	1	1802	6	39917	GLYMA_06G171600
GO:0004127	cytidylate kinase activity	molecular_function	0.23787	1	5	1802	71	39917	GLYMA_17G129000,GLYMA_10G217300,GLYMA_08G070700,GLYMA_08G071100,GLYMA_16G058200
GO:0015238	drug transmembrane transporter activity	molecular_function	0.23822	1	9	1802	147	39917	GLYMA_16G198700,GLYMA_07G099900,GLYMA_01G216600,GLYMA_11G026300,GLYMA_02G158300,GLYMA_19G001600,GLYMA_02G089900,GLYMA_06G169800,GLYMA_05G001700
GO:0090484	drug transporter activity	molecular_function	0.23822	1	9	1802	147	39917	GLYMA_16G198700,GLYMA_07G099900,GLYMA_01G216600,GLYMA_02G158300,GLYMA_11G026300,GLYMA_19G001600,GLYMA_02G089900,GLYMA_06G169800,GLYMA_05G001700
GO:0006753	nucleoside phosphate metabolic process	biological_process	0.2398	1	35	1802	681	39917	GLYMA_16G040000,GLYMA_06G203200,GLYMA_13G151800,GLYMA_05G156600,GLYMA_19G038600,GLYMA_15G149700,GLYMA_01G166100,GLYMA_13G149800,GLYMA_02G222400,GLYMA_20G007400,GLYMA_07G067700,GLYMA_17G258400,GLYMA_10G274500,GLYMA_19G190900,GLYMA_16G058200,GLYMA_10G065000,GLYMA_10G268500,GLYMA_20G106500,GLYMA_08G203200,GLYMA_03G195700,GLYMA_04G029200,GLYMA_20G189300,GLYMA_07G117000,GLYMA_16G076400,GLYMA_14G101000…
GO:0050385	ureidoglycolate lyase activity	molecular_function	0.24224	1	1	1802	6	39917	GLYMA_20G153400
GO:0006848	pyruvate transport	biological_process	0.24236	1	2	1802	22	39917	GLYMA_06G121900,GLYMA_04G198500
GO:0006850	mitochondrial pyruvate transport	biological_process	0.24236	1	2	1802	22	39917	GLYMA_04G198500,GLYMA_06G121900
GO:0019783	ubiquitin-like protein-specific protease activity	molecular_function	0.2433	1	4	1802	54	39917	GLYMA_07G215500,GLYMA_03G204100,GLYMA_04G092600,GLYMA_17G145500
GO:0009251	glucan catabolic process	biological_process	0.24334	1	1	1802	6	39917	GLYMA_10G278900
GO:0030245	cellulose catabolic process	biological_process	0.24334	1	1	1802	6	39917	GLYMA_10G278900
GO:0044247	cellular polysaccharide catabolic process	biological_process	0.24334	1	1	1802	6	39917	GLYMA_10G278900
GO:0051275	beta-glucan catabolic process	biological_process	0.24334	1	1	1802	6	39917	GLYMA_10G278900
GO:0006913	nucleocytoplasmic transport	biological_process	0.24356	1	8	1802	129	39917	GLYMA_15G063000,GLYMA_01G132700,XLOC_067260,GLYMA_09G044800,GLYMA_02G205600,GLYMA_01G162300,GLYMA_05G079000,GLYMA_15G144800
GO:0008900	hydrogen:potassium-exchanging ATPase activity	molecular_function	0.24374	1	1	1802	6	39917	GLYMA_09G026200
GO:0004673	protein histidine kinase activity	molecular_function	0.24378	1	9	1802	146	39917	GLYMA_09G072700,GLYMA_02G087000,GLYMA_17G033500,GLYMA_10G232800,GLYMA_02G210300,GLYMA_20G226600,GLYMA_08G161500,GLYMA_05G241600,GLYMA_08G049000
GO:0016775	phosphotransferase activity, nitrogenous group as acceptor	molecular_function	0.24378	1	9	1802	146	39917	GLYMA_08G049000,GLYMA_08G161500,GLYMA_05G241600,GLYMA_20G226600,GLYMA_02G210300,GLYMA_10G232800,GLYMA_17G033500,GLYMA_02G087000,GLYMA_09G072700
GO:0031967	organelle envelope	cellular_component	0.2441	1	30	1802	576	39917	GLYMA_01G185500,GLYMA_06G121900,GLYMA_15G010900,GLYMA_05G245700,GLYMA_12G036000,GLYMA_18G276500,GLYMA_13G031100,XLOC_067260,GLYMA_17G258400,GLYMA_16G162400,GLYMA_10G274500,GLYMA_09G044800,GLYMA_03G236300,GLYMA_09G055600,GLYMA_01G166100,GLYMA_15G149700,GLYMA_11G048200,GLYMA_04G029200,GLYMA_09G060200,GLYMA_03G195700,GLYMA_05G156600,GLYMA_08G203200,GLYMA_14G152800,GLYMA_15G064500,GLYMA_01G193700,GLY…
GO:1901576	organic substance biosynthetic process	biological_process	0.245	1	404	1802	8658	39917	GLYMA_11G127500,GLYMA_04G018800,GLYMA_16G110100,GLYMA_16G051800,GLYMA_14G114000,GLYMA_13G243200,GLYMA_05G000400,GLYMA_17G131800,GLYMA_04G029100,GLYMA_09G251500,GLYMA_04G057700,GLYMA_07G261100,GLYMA_17G047300,GLYMA_08G294800,GLYMA_14G050500,GLYMA_11G025300,GLYMA_13G112400,GLYMA_18G070000,GLYMA_01G037100,GLYMA_07G104700,GLYMA_20G121800,GLYMA_14G211000,GLYMA_12G100100,GLYMA_09G239600,GLYMA_08G097300…
GO:0048522	positive regulation of cellular process	biological_process	0.24511	1	22	1802	411	39917	GLYMA_01G166500,GLYMA_02G300100,GLYMA_16G087200,GLYMA_14G101000,GLYMA_01G143500,GLYMA_20G210300,GLYMA_08G346300,GLYMA_08G294800,GLYMA_15G200100,GLYMA_15G063000,GLYMA_14G118300,GLYMA_16G110100,GLYMA_14G152800,GLYMA_13G036700,GLYMA_03G203600,GLYMA_03G255000,GLYMA_09G042400,GLYMA_09G060200,GLYMA_11G076800,GLYMA_10G180200,GLYMA_U038600,GLYMA_10G296400
GO:0033646	host intracellular part	cellular_component	0.2452	1	9	1802	148	39917	GLYMA_16G154200,GLYMA_11G185100,GLYMA_13G191200,GLYMA_11G048700,GLYMA_07G266500,GLYMA_19G052600,GLYMA_05G049400,GLYMA_10G016500,GLYMA_09G060200
GO:0043656	intracellular region of host	cellular_component	0.2452	1	9	1802	148	39917	GLYMA_09G060200,GLYMA_10G016500,GLYMA_19G052600,GLYMA_05G049400,GLYMA_07G266500,GLYMA_13G191200,GLYMA_11G048700,GLYMA_16G154200,GLYMA_11G185100
GO:0043938	positive regulation of sporulation	biological_process	0.2459	1	1	1802	6	39917	GLYMA_08G346300
GO:0045597	positive regulation of cell differentiation	biological_process	0.2459	1	1	1802	6	39917	GLYMA_08G346300
GO:0045881	positive regulation of sporulation resulting in formation of a cellular spore	biological_process	0.2459	1	1	1802	6	39917	GLYMA_08G346300
GO:0044272	sulfur compound biosynthetic process	biological_process	0.24641	1	7	1802	112	39917	GLYMA_17G070700,GLYMA_19G220200,GLYMA_02G255100,GLYMA_08G097300,GLYMA_08G096800,GLYMA_15G190500,GLYMA_14G174600
GO:0016742	hydroxymethyl-, formyl- and related transferase activity	molecular_function	0.24692	1	2	1802	21	39917	GLYMA_01G112400,GLYMA_14G141000
GO:0098742	cell-cell adhesion via plasma-membrane adhesion molecules	biological_process	0.24712	1	1	1802	6	39917	GLYMA_13G132400
GO:0016878	acid-thiol ligase activity	molecular_function	0.24718	1	1	1802	6	39917	GLYMA_10G245000
GO:0016151	nickel cation binding	molecular_function	0.24721	1	6	1802	95	39917	GLYMA_12G060700,GLYMA_14G150500,GLYMA_11G137300,GLYMA_13G338400,GLYMA_15G036100,GLYMA_19G174000
GO:0005740	mitochondrial envelope	cellular_component	0.24739	1	27	1802	517	39917	GLYMA_11G048200,GLYMA_04G029200,GLYMA_15G149700,GLYMA_09G060200,GLYMA_03G195700,GLYMA_05G156600,GLYMA_01G166100,GLYMA_18G214000,GLYMA_10G281600,GLYMA_10G257400,GLYMA_04G198500,GLYMA_08G203200,GLYMA_14G152800,GLYMA_15G064500,GLYMA_01G193700,GLYMA_01G185500,GLYMA_06G121900,GLYMA_15G010900,GLYMA_05G245700,GLYMA_12G036000,GLYMA_13G031100,GLYMA_18G276500,GLYMA_03G236300,GLYMA_09G055600,GLYMA_17G258400…
GO:0016820	hydrolase activity, acting on acid anhydrides, catalyzing transmembrane movement of substances	molecular_function	0.24744	1	20	1802	361	39917	GLYMA_04G016500,GLYMA_01G126800,XLOC_033771,GLYMA_04G029200,GLYMA_19G038600,GLYMA_20G106500,GLYMA_09G026200,GLYMA_05G214200,GLYMA_06G203200,GLYMA_03G224100,GLYMA_17G182100,GLYMA_08G071100,GLYMA_16G193900,GLYMA_08G020600,GLYMA_07G117000,GLYMA_05G214100,GLYMA_03G230600,GLYMA_20G193500,GLYMA_06G139500,GLYMA_15G144800
GO:0004656	procollagen-proline 4-dioxygenase activity	molecular_function	0.24826	1	1	1802	6	39917	GLYMA_09G005300
GO:0019798	procollagen-proline dioxygenase activity	molecular_function	0.24826	1	1	1802	6	39917	GLYMA_09G005300
GO:0031543	peptidyl-proline dioxygenase activity	molecular_function	0.24826	1	1	1802	6	39917	GLYMA_09G005300
GO:0031545	peptidyl-proline 4-dioxygenase activity	molecular_function	0.24826	1	1	1802	6	39917	GLYMA_09G005300
GO:0017153	sodium:dicarboxylate symporter activity	molecular_function	0.24836	1	1	1802	6	39917	GLYMA_15G183300
GO:0004144	diacylglycerol O-acyltransferase activity	molecular_function	0.24964	1	2	1802	21	39917	GLYMA_06G291700,GLYMA_09G239600
GO:0016411	acylglycerol O-acyltransferase activity	molecular_function	0.24964	1	2	1802	21	39917	GLYMA_06G291700,GLYMA_09G239600
GO:0009289	pilus	cellular_component	0.24965	1	1	1802	6	39917	GLYMA_07G188800
GO:0016755	transferase activity, transferring amino-acyl groups	molecular_function	0.25012	1	4	1802	55	39917	GLYMA_04G044900,GLYMA_19G190900,GLYMA_12G209600,GLYMA_06G045400
GO:0005507	copper ion binding	molecular_function	0.25278	1	12	1802	209	39917	GLYMA_13G076900,GLYMA_13G218000,GLYMA_10G219200,GLYMA_08G138900,GLYMA_02G242900,GLYMA_U040600,GLYMA_20G192900,GLYMA_07G142600,GLYMA_17G261500,GLYMA_19G233700,GLYMA_11G004700,GLYMA_18G193400
GO:0010959	regulation of metal ion transport	biological_process	0.25385	1	2	1802	21	39917	GLYMA_02G300100,GLYMA_09G134500
GO:0043269	regulation of ion transport	biological_process	0.25385	1	2	1802	21	39917	GLYMA_02G300100,GLYMA_09G134500
GO:0044429	mitochondrial part	cellular_component	0.25435	1	29	1802	561	39917	GLYMA_01G166100,GLYMA_05G156600,GLYMA_03G195700,GLYMA_15G149700,GLYMA_11G048200,GLYMA_04G029200,GLYMA_09G060200,GLYMA_01G193700,GLYMA_14G152800,GLYMA_15G064500,GLYMA_05G066800,GLYMA_08G203200,GLYMA_04G198500,GLYMA_10G257400,GLYMA_10G281600,GLYMA_18G214000,GLYMA_13G031100,GLYMA_18G276500,GLYMA_05G245700,GLYMA_12G036000,GLYMA_15G010900,GLYMA_06G121900,GLYMA_01G185500,GLYMA_10G274500,GLYMA_16G162400…
GO:0008918	lipopolysaccharide 3-alpha-galactosyltransferase activity	molecular_function	0.2564	1	1	1802	6	39917	GLYMA_02G269500
GO:0035250	UDP-galactosyltransferase activity	molecular_function	0.2564	1	1	1802	6	39917	GLYMA_02G269500
GO:0010827	regulation of glucose transport	biological_process	0.25642	1	1	1802	6	39917	GLYMA_08G240500
GO:0010829	negative regulation of glucose transport	biological_process	0.25642	1	1	1802	6	39917	GLYMA_08G240500
GO:0015758	glucose transport	biological_process	0.25642	1	1	1802	6	39917	GLYMA_08G240500
GO:0046323	glucose import	biological_process	0.25642	1	1	1802	6	39917	GLYMA_08G240500
GO:0046324	regulation of glucose import	biological_process	0.25642	1	1	1802	6	39917	GLYMA_08G240500
GO:0046325	negative regulation of glucose import	biological_process	0.25642	1	1	1802	6	39917	GLYMA_08G240500
GO:0004564	beta-fructofuranosidase activity	molecular_function	0.25693	1	2	1802	21	39917	GLYMA_05G056300,GLYMA_17G138500
GO:0004575	sucrose alpha-glucosidase activity	molecular_function	0.25693	1	2	1802	21	39917	GLYMA_05G056300,GLYMA_17G138500
GO:0090599	alpha-glucosidase activity	molecular_function	0.25693	1	2	1802	21	39917	GLYMA_05G056300,GLYMA_17G138500
GO:1901565	organonitrogen compound catabolic process	biological_process	0.25815	1	12	1802	213	39917	GLYMA_16G144000,GLYMA_19G221800,GLYMA_17G028200,GLYMA_08G259200,GLYMA_06G038000,GLYMA_04G026500,GLYMA_20G153400,GLYMA_02G042500,GLYMA_02G007400,GLYMA_03G096500,GLYMA_06G234200,GLYMA_18G283400
GO:0008318	protein prenyltransferase activity	molecular_function	0.25914	1	2	1802	21	39917	GLYMA_13G347900,GLYMA_15G030700
GO:0006733	oxidoreduction coenzyme metabolic process	biological_process	0.26226	1	11	1802	190	39917	GLYMA_20G007400,GLYMA_10G268500,GLYMA_13G149800,GLYMA_20G189300,GLYMA_02G222400,GLYMA_10G065000,GLYMA_06G032500,GLYMA_13G151800,GLYMA_10G066700,GLYMA_19G190900,GLYMA_08G072200
GO:0006772	thiamine metabolic process	biological_process	0.26265	1	2	1802	22	39917	GLYMA_08G096800,GLYMA_08G097300
GO:0009228	thiamine biosynthetic process	biological_process	0.26265	1	2	1802	22	39917	GLYMA_08G096800,GLYMA_08G097300
GO:0042723	thiamine-containing compound metabolic process	biological_process	0.26265	1	2	1802	22	39917	GLYMA_08G097300,GLYMA_08G096800
GO:0042724	thiamine-containing compound biosynthetic process	biological_process	0.26265	1	2	1802	22	39917	GLYMA_08G097300,GLYMA_08G096800
GO:0006808	regulation of nitrogen utilization	biological_process	0.26355	1	1	1802	7	39917	GLYMA_02G287400
GO:0019740	nitrogen utilization	biological_process	0.26355	1	1	1802	7	39917	GLYMA_02G287400
GO:0018580	nitronate monooxygenase activity	molecular_function	0.26413	1	2	1802	22	39917	GLYMA_08G096800,GLYMA_08G097300
GO:0006650	glycerophospholipid metabolic process	biological_process	0.26608	1	18	1802	331	39917	GLYMA_02G063500,GLYMA_06G187200,GLYMA_17G047700,GLYMA_16G145100,GLYMA_11G087300,GLYMA_11G036900,GLYMA_04G208300,GLYMA_04G198500,GLYMA_04G223700,GLYMA_04G026500,GLYMA_15G046400,GLYMA_09G180200,GLYMA_11G055400,GLYMA_13G291400,GLYMA_07G097800,GLYMA_08G331600,GLYMA_19G263100,GLYMA_01G205900
GO:0051015	actin filament binding	molecular_function	0.26811	1	2	1802	22	39917	GLYMA_08G294800,GLYMA_13G087500
GO:0055085	transmembrane transport	biological_process	0.2683	1	106	1802	2162	39917	GLYMA_07G117000,GLYMA_17G224000,GLYMA_12G097300,GLYMA_09G271100,GLYMA_06G169800,GLYMA_01G185500,GLYMA_18G276500,GLYMA_05G121600,GLYMA_12G036000,GLYMA_05G245700,GLYMA_06G032500,GLYMA_02G158300,GLYMA_11G026300,GLYMA_11G229900,GLYMA_08G354800,GLYMA_06G222400,GLYMA_20G106500,GLYMA_08G203200,GLYMA_04G020500,XLOC_111106,GLYMA_10G283800,GLYMA_07G018800,GLYMA_20G022500,GLYMA_20G186900,GLYMA_12G203200,GLY…
GO:1903509	liposaccharide metabolic process	biological_process	0.26875	1	17	1802	311	39917	GLYMA_11G036900,GLYMA_04G208300,GLYMA_04G223700,GLYMA_04G198500,GLYMA_04G026500,GLYMA_08G206900,GLYMA_02G063500,GLYMA_17G047700,GLYMA_06G187200,GLYMA_16G145100,GLYMA_07G097800,GLYMA_13G291400,GLYMA_01G205900,GLYMA_19G263100,GLYMA_02G269500,GLYMA_09G180200,GLYMA_11G055400
GO:0008108	UDP-glucose:hexose-1-phosphate uridylyltransferase activity	molecular_function	0.26948	1	1	1802	7	39917	GLYMA_08G161500
GO:0016835	carbon-oxygen lyase activity	molecular_function	0.27066	1	15	1802	276	39917	GLYMA_15G063000,GLYMA_12G181800,GLYMA_04G050400,GLYMA_19G190900,GLYMA_13G199800,GLYMA_04G103400,GLYMA_19G156800,GLYMA_12G131900,GLYMA_18G209200,GLYMA_13G319000,GLYMA_20G230300,GLYMA_03G154200,GLYMA_15G003600,GLYMA_01G008700,GLYMA_08G286700
GO:0046677	response to antibiotic	biological_process	0.27074	1	3	1802	39	39917	GLYMA_02G087000,GLYMA_18G105400,GLYMA_15G228400
GO:0005882	intermediate filament	cellular_component	0.27086	1	5	1802	76	39917	GLYMA_20G210300,GLYMA_06G198900,GLYMA_07G098000,GLYMA_17G156100,GLYMA_10G180200
GO:0045111	intermediate filament cytoskeleton	cellular_component	0.27086	1	5	1802	76	39917	GLYMA_10G180200,GLYMA_17G156100,GLYMA_20G210300,GLYMA_06G198900,GLYMA_07G098000
GO:0016758	transferase activity, transferring hexosyl groups	molecular_function	0.27241	1	43	1802	842	39917	GLYMA_20G128100,GLYMA_15G054500,GLYMA_16G045100,GLYMA_20G012300,GLYMA_13G095100,GLYMA_17G065200,GLYMA_18G137500,GLYMA_10G234600,GLYMA_13G114000,GLYMA_13G095200,GLYMA_13G254700,GLYMA_19G055800,GLYMA_09G128400,GLYMA_19G117000,GLYMA_07G215500,GLYMA_17G065300,GLYMA_03G116400,GLYMA_10G282100,GLYMA_03G116200,GLYMA_06G102300,GLYMA_12G017600,GLYMA_09G162400,GLYMA_04G060700,GLYMA_06G324300,GLYMA_10G264600…
GO:0007155	cell adhesion	biological_process	0.27246	1	12	1802	213	39917	GLYMA_15G190500,GLYMA_09G040800,GLYMA_03G052400,GLYMA_16G127400,GLYMA_13G132400,GLYMA_18G282300,GLYMA_10G281600,GLYMA_15G146400,GLYMA_15G052000,GLYMA_10G082400,GLYMA_10G265100,GLYMA_20G226600
GO:0000302	response to reactive oxygen species	biological_process	0.27298	1	1	1802	7	39917	GLYMA_02G258000
GO:1901031	regulation of response to reactive oxygen species	biological_process	0.27298	1	1	1802	7	39917	GLYMA_02G258000
GO:1902882	regulation of response to oxidative stress	biological_process	0.27298	1	1	1802	7	39917	GLYMA_02G258000
GO:0006810	transport	biological_process	0.27389	1	285	1802	6014	39917	GLYMA_19G152400,GLYMA_11G036900,GLYMA_17G180100,GLYMA_08G218600,GLYMA_16G178400,GLYMA_09G122600,GLYMA_13G218000,GLYMA_14G054300,GLYMA_19G038600,GLYMA_18G260000,GLYMA_16G178100,GLYMA_16G154200,GLYMA_17G258400,GLYMA_09G029100,GLYMA_12G156400,GLYMA_09G103000,GLYMA_11G042000,GLYMA_10G194800,GLYMA_04G046000,GLYMA_08G056100,GLYMA_15G064500,GLYMA_20G106500,GLYMA_10G283800,GLYMA_09G179900,GLYMA_08G102200…
GO:0035737	injection of substance in to other organism	biological_process	0.27409	1	1	1802	7	39917	GLYMA_08G049000
GO:0035738	envenomation resulting in modification of morphology or physiology of other organism	biological_process	0.27409	1	1	1802	7	39917	GLYMA_08G049000
GO:0044559	envenomation resulting in modulation of voltage-gated potassium channel activity in other organism	biological_process	0.27409	1	1	1802	7	39917	GLYMA_08G049000
GO:0044560	envenomation resulting in modulation of ion channel activity in other organism	biological_process	0.27409	1	1	1802	7	39917	GLYMA_08G049000
GO:0044562	envenomation resulting in negative regulation of voltage-gated potassium channel activity in other organism	biological_process	0.27409	1	1	1802	7	39917	GLYMA_08G049000
GO:0044564	envenomation resulting in occlusion of the pore of voltage-gated potassium channel in other organism	biological_process	0.27409	1	1	1802	7	39917	GLYMA_08G049000
GO:0015926	glucosidase activity	molecular_function	0.27509	1	2	1802	22	39917	GLYMA_05G056300,GLYMA_17G138500
GO:0003924	GTPase activity	molecular_function	0.27525	1	38	1802	736	39917	GLYMA_10G217300,GLYMA_17G017400,GLYMA_10G209200,GLYMA_19G192900,GLYMA_08G157000,GLYMA_03G224100,GLYMA_10G059900,GLYMA_08G071100,GLYMA_01G029800,GLYMA_05G184600,GLYMA_04G069300,GLYMA_06G191300,GLYMA_06G070600,GLYMA_06G139500,GLYMA_13G293200,GLYMA_04G088500,GLYMA_09G243300,GLYMA_08G193200,GLYMA_12G132000,GLYMA_16G110100,GLYMA_08G070700,GLYMA_08G133800,GLYMA_05G064300,GLYMA_10G281600,GLYMA_07G163200…
GO:0006664	glycolipid metabolic process	biological_process	0.27539	1	16	1802	293	39917	GLYMA_19G263100,GLYMA_01G205900,GLYMA_13G291400,GLYMA_07G097800,GLYMA_11G055400,GLYMA_09G180200,GLYMA_04G208300,GLYMA_11G036900,GLYMA_04G026500,GLYMA_04G198500,GLYMA_04G223700,GLYMA_08G206900,GLYMA_02G063500,GLYMA_16G145100,GLYMA_17G047700,GLYMA_06G187200
GO:0008113	peptide-methionine (S)-S-oxide reductase activity	molecular_function	0.27595	1	1	1802	7	39917	GLYMA_04G190800
GO:0044271	cellular nitrogen compound biosynthetic process	biological_process	0.27652	1	309	1802	6644	39917	GLYMA_04G029200,GLYMA_01G046700,GLYMA_10G273200,GLYMA_02G132500,GLYMA_05G065700,GLYMA_01G008700,GLYMA_16G042900,GLYMA_14G030000,GLYMA_19G220200,GLYMA_03G249400,GLYMA_08G096800,GLYMA_10G067000,GLYMA_11G208000,GLYMA_01G112400,GLYMA_03G112700,GLYMA_14G106200,GLYMA_20G247400,GLYMA_04G226700,GLYMA_06G020900,GLYMA_13G045800,GLYMA_04G147500,GLYMA_02G142400,GLYMA_11G077500,GLYMA_13G312700,GLYMA_16G016400…
GO:0000255	allantoin metabolic process	biological_process	0.27801	1	1	1802	7	39917	GLYMA_20G153400
GO:0000256	allantoin catabolic process	biological_process	0.27801	1	1	1802	7	39917	GLYMA_20G153400
GO:0046556	alpha-L-arabinofuranosidase activity	molecular_function	0.27829	1	2	1802	22	39917	GLYMA_19G124600,GLYMA_12G055900
GO:0000902	cell morphogenesis	biological_process	0.27879	1	9	1802	153	39917	GLYMA_16G198600,GLYMA_08G206900,GLYMA_01G212100,GLYMA_04G162400,XLOC_093387,GLYMA_08G092600,XLOC_067260,GLYMA_20G031400,GLYMA_02G205600
GO:0032989	cellular component morphogenesis	biological_process	0.27879	1	9	1802	153	39917	GLYMA_20G031400,GLYMA_02G205600,XLOC_067260,GLYMA_04G162400,GLYMA_01G212100,XLOC_093387,GLYMA_08G092600,GLYMA_16G198600,GLYMA_08G206900
GO:0008172	S-methyltransferase activity	molecular_function	0.27928	1	4	1802	59	39917	GLYMA_14G211000,GLYMA_02G151700,GLYMA_09G199400,GLYMA_01G022900
GO:0051169	nuclear transport	biological_process	0.282	1	8	1802	135	39917	GLYMA_01G162300,GLYMA_09G044800,GLYMA_02G205600,GLYMA_15G144800,GLYMA_05G079000,XLOC_067260,GLYMA_01G132700,GLYMA_15G063000
GO:0034599	cellular response to oxidative stress	biological_process	0.28222	1	2	1802	23	39917	GLYMA_04G208300,GLYMA_09G204100
GO:0019080	viral gene expression	biological_process	0.28287	1	5	1802	78	39917	GLYMA_06G084800,GLYMA_08G064700,GLYMA_18G249700,GLYMA_10G281600,GLYMA_07G184700
GO:0043170	macromolecule metabolic process	biological_process	0.28437	1	643	1802	13849	39917	GLYMA_11G185100,GLYMA_13G236500,GLYMA_19G171900,GLYMA_07G188800,GLYMA_13G095100,GLYMA_13G033200,GLYMA_16G087200,GLYMA_20G155100,GLYMA_11G036500,GLYMA_02G028200,GLYMA_15G036100,XLOC_050884,GLYMA_04G050400,GLYMA_12G233100,GLYMA_11G223700,GLYMA_13G180200,GLYMA_15G064500,GLYMA_11G209400,GLYMA_08G102200,GLYMA_11G056200,GLYMA_08G027500,GLYMA_13G064000,GLYMA_02G257700,GLYMA_16G154800,GLYMA_06G114200,GLY…
GO:0072528	pyrimidine-containing compound biosynthetic process	biological_process	0.28447	1	6	1802	98	39917	GLYMA_08G097300,GLYMA_14G174600,GLYMA_08G096800,GLYMA_04G103400,GLYMA_08G022500,GLYMA_14G101000
GO:0019902	phosphatase binding	molecular_function	0.28573	1	1	1802	7	39917	GLYMA_14G218700
GO:0043385	mycotoxin metabolic process	biological_process	0.28574	1	1	1802	7	39917	GLYMA_13G101400
GO:0043386	mycotoxin biosynthetic process	biological_process	0.28574	1	1	1802	7	39917	GLYMA_13G101400
GO:0045122	aflatoxin biosynthetic process	biological_process	0.28574	1	1	1802	7	39917	GLYMA_13G101400
GO:0046222	aflatoxin metabolic process	biological_process	0.28574	1	1	1802	7	39917	GLYMA_13G101400
GO:1901376	organic heteropentacyclic compound metabolic process	biological_process	0.28574	1	1	1802	7	39917	GLYMA_13G101400
GO:1901378	organic heteropentacyclic compound biosynthetic process	biological_process	0.28574	1	1	1802	7	39917	GLYMA_13G101400
GO:0051234	establishment of localization	biological_process	0.28585	1	286	1802	6047	39917	GLYMA_19G041800,GLYMA_15G110000,GLYMA_04G083200,GLYMA_11G055400,GLYMA_09G271700,GLYMA_17G141000,GLYMA_19G263100,GLYMA_13G325900,GLYMA_10G217300,GLYMA_11G077500,GLYMA_07G158600,GLYMA_08G358700,GLYMA_02G255800,GLYMA_03G186200,GLYMA_08G354800,GLYMA_20G247400,GLYMA_15G099500,GLYMA_20G186900,GLYMA_09G165900,GLYMA_04G029200,GLYMA_20G123800,GLYMA_08G093500,GLYMA_01G046700,GLYMA_16G178000,GLYMA_04G020500…
GO:0048040	UDP-glucuronate decarboxylase activity	molecular_function	0.28764	1	1	1802	7	39917	GLYMA_18G219100
GO:0004470	malic enzyme activity	molecular_function	0.28902	1	2	1802	23	39917	GLYMA_15G241700,GLYMA_05G097100
GO:0004471	malate dehydrogenase (decarboxylating) (NAD+) activity	molecular_function	0.28902	1	2	1802	23	39917	GLYMA_15G241700,GLYMA_05G097100
GO:0000266	mitochondrial fission	biological_process	0.29	1	1	1802	7	39917	GLYMA_13G291400
GO:0031532	actin cytoskeleton reorganization	biological_process	0.29029	1	1	1802	7	39917	GLYMA_02G093400
GO:0006119	oxidative phosphorylation	biological_process	0.29111	1	5	1802	81	39917	GLYMA_16G040000,GLYMA_03G195700,GLYMA_18G298200,GLYMA_07G067700,GLYMA_16G076400
GO:0042773	ATP synthesis coupled electron transport	biological_process	0.29111	1	5	1802	81	39917	GLYMA_03G195700,GLYMA_16G040000,GLYMA_16G076400,GLYMA_18G298200,GLYMA_07G067700
GO:0016433	rRNA (adenine) methyltransferase activity	molecular_function	0.29133	1	1	1802	7	39917	GLYMA_08G193200
GO:0006537	glutamate biosynthetic process	biological_process	0.29191	1	2	1802	23	39917	GLYMA_08G096800,GLYMA_08G097300
GO:0015930	glutamate synthase activity	molecular_function	0.29191	1	2	1802	23	39917	GLYMA_08G096800,GLYMA_08G097300
GO:0043650	dicarboxylic acid biosynthetic process	biological_process	0.29191	1	2	1802	23	39917	GLYMA_08G097300,GLYMA_08G096800
GO:0042255	ribosome assembly	biological_process	0.29228	1	1	1802	8	39917	GLYMA_20G215000
GO:0042256	mature ribosome assembly	biological_process	0.29228	1	1	1802	8	39917	GLYMA_20G215000
GO:0072524	pyridine-containing compound metabolic process	biological_process	0.29357	1	10	1802	176	39917	GLYMA_10G268500,GLYMA_20G007400,GLYMA_10G066700,GLYMA_19G190900,GLYMA_13G151800,GLYMA_06G032500,GLYMA_13G149800,GLYMA_10G065000,GLYMA_02G222400,GLYMA_20G189300
GO:0015075	ion transmembrane transporter activity	molecular_function	0.29451	1	94	1802	1943	39917	GLYMA_15G183300,GLYMA_19G263100,GLYMA_10G274500,GLYMA_02G272600,GLYMA_09G271700,GLYMA_20G210300,GLYMA_17G258400,GLYMA_05G214100,GLYMA_08G056100,GLYMA_08G170900,GLYMA_11G222400,GLYMA_07G099900,GLYMA_10G194800,GLYMA_15G010900,GLYMA_02G255800,GLYMA_03G088800,GLYMA_10G059900,GLYMA_06G203200,GLYMA_16G130300,GLYMA_13G370100,GLYMA_13G312700,GLYMA_11G076800,GLYMA_15G149700,GLYMA_03G122900,GLYMA_06G028000…
GO:0009539	photosystem II reaction center	cellular_component	0.2956	1	6	1802	100	39917	GLYMA_16G210100,GLYMA_12G091000,GLYMA_10G274500,GLYMA_14G012100,GLYMA_11G126000,GLYMA_13G101100
GO:0006643	membrane lipid metabolic process	biological_process	0.29596	1	17	1802	318	39917	GLYMA_09G180200,GLYMA_11G055400,GLYMA_07G097800,GLYMA_13G291400,GLYMA_01G205900,GLYMA_19G263100,GLYMA_17G047700,GLYMA_06G187200,GLYMA_16G145100,GLYMA_02G063500,GLYMA_08G206900,GLYMA_04G198500,GLYMA_04G223700,GLYMA_04G026500,GLYMA_11G036900,GLYMA_04G208300,GLYMA_20G101500
GO:0009124	nucleoside monophosphate biosynthetic process	biological_process	0.29617	1	14	1802	264	39917	GLYMA_10G274500,GLYMA_07G117000,GLYMA_17G258400,GLYMA_08G203200,GLYMA_06G203200,GLYMA_18G276500,GLYMA_05G245700,GLYMA_12G036000,GLYMA_01G166100,GLYMA_01G185500,GLYMA_05G156600,GLYMA_04G029200,GLYMA_15G149700,GLYMA_19G038600
GO:0044260	cellular macromolecule metabolic process	biological_process	0.29687	1	588	1802	12660	39917	GLYMA_14G106200,GLYMA_03G112700,XLOC_075333,GLYMA_20G061300,GLYMA_10G067000,GLYMA_02G139700,GLYMA_14G195300,GLYMA_19G200200,GLYMA_08G112800,GLYMA_19G056300,GLYMA_08G137800,GLYMA_12G229000,GLYMA_05G065700,GLYMA_01G046700,GLYMA_10G273200,GLYMA_19G140800,GLYMA_03G116400,GLYMA_09G089700,GLYMA_03G068600,GLYMA_09G069900,GLYMA_03G221300,GLYMA_17G071700,GLYMA_16G152100,GLYMA_17G185000,GLYMA_11G083000,GLY…
GO:0044249	cellular biosynthetic process	biological_process	0.29815	1	388	1802	8371	39917	GLYMA_08G294800,GLYMA_11G025300,GLYMA_14G050500,GLYMA_13G112400,GLYMA_07G104700,GLYMA_01G037100,GLYMA_18G070000,GLYMA_20G121800,GLYMA_14G211000,GLYMA_11G127500,GLYMA_04G018800,GLYMA_16G110100,GLYMA_14G114000,GLYMA_16G051800,GLYMA_13G243200,GLYMA_05G000400,GLYMA_04G057700,GLYMA_17G131800,GLYMA_09G251500,GLYMA_04G029100,GLYMA_07G261100,GLYMA_17G047300,GLYMA_14G039100,GLYMA_03G204100,GLYMA_15G003300…
GO:0006403	RNA localization	biological_process	0.29819	1	5	1802	81	39917	GLYMA_09G044800,GLYMA_04G046000,GLYMA_02G205600,GLYMA_06G046800,XLOC_067260
GO:0050657	nucleic acid transport	biological_process	0.29819	1	5	1802	81	39917	XLOC_067260,GLYMA_06G046800,GLYMA_09G044800,GLYMA_02G205600,GLYMA_04G046000
GO:0050658	RNA transport	biological_process	0.29819	1	5	1802	81	39917	GLYMA_09G044800,GLYMA_04G046000,GLYMA_02G205600,GLYMA_06G046800,XLOC_067260
GO:0051236	establishment of RNA localization	biological_process	0.29819	1	5	1802	81	39917	XLOC_067260,GLYMA_06G046800,GLYMA_09G044800,GLYMA_02G205600,GLYMA_04G046000
GO:0016157	sucrose synthase activity	molecular_function	0.30002	1	2	1802	23	39917	GLYMA_11G212700,GLYMA_13G114000
GO:0015939	pantothenate metabolic process	biological_process	0.30109	1	1	1802	8	39917	GLYMA_01G112400
GO:0015940	pantothenate biosynthetic process	biological_process	0.30109	1	1	1802	8	39917	GLYMA_01G112400
GO:0015297	antiporter activity	molecular_function	0.30146	1	13	1802	234	39917	GLYMA_19G001600,GLYMA_02G158300,GLYMA_11G026300,GLYMA_07G099900,GLYMA_01G216600,GLYMA_07G251900,GLYMA_11G164200,GLYMA_16G198700,GLYMA_05G001700,GLYMA_14G200100,GLYMA_11G019900,GLYMA_18G245500,GLYMA_02G089900
GO:0006414	translational elongation	biological_process	0.30206	1	4	1802	62	39917	GLYMA_02G276600,GLYMA_14G039100,GLYMA_15G240700,GLYMA_02G255100
GO:0052689	carboxylic ester hydrolase activity	molecular_function	0.30238	1	16	1802	301	39917	GLYMA_03G130100,GLYMA_16G014100,GLYMA_02G086900,GLYMA_10G009000,GLYMA_19G212400,GLYMA_04G256500,GLYMA_03G029200,GLYMA_06G038000,GLYMA_04G026500,GLYMA_09G149400,GLYMA_03G215900,GLYMA_10G105200,GLYMA_08G269600,GLYMA_16G091100,GLYMA_17G028200,GLYMA_09G234800
GO:0009073	aromatic amino acid family biosynthetic process	biological_process	0.30239	1	3	1802	42	39917	GLYMA_18G023100,GLYMA_12G181800,GLYMA_13G319000
GO:0016717	oxidoreductase activity, acting on paired donors, with oxidation of a pair of donors resulting in the reduction of molecular oxygen to two molecules of water	molecular_function	0.30244	1	2	1802	24	39917	GLYMA_18G202600,GLYMA_07G151300
GO:0043934	sporulation	biological_process	0.30389	1	4	1802	61	39917	XLOC_093387,GLYMA_08G185400,GLYMA_08G346300,GLYMA_14G220400
GO:0003953	NAD+ nucleosidase activity	molecular_function	0.30398	1	1	1802	8	39917	GLYMA_06G259900
GO:0006109	regulation of carbohydrate metabolic process	biological_process	0.30479	1	3	1802	41	39917	GLYMA_08G161500,GLYMA_17G033500,GLYMA_20G226600
GO:0016108	tetraterpenoid metabolic process	biological_process	0.30522	1	6	1802	97	39917	GLYMA_19G170800,GLYMA_10G128700,GLYMA_15G024200,GLYMA_07G232900,GLYMA_10G282100,GLYMA_13G350300
GO:0016109	tetraterpenoid biosynthetic process	biological_process	0.30522	1	6	1802	97	39917	GLYMA_07G232900,GLYMA_13G350300,GLYMA_10G282100,GLYMA_19G170800,GLYMA_15G024200,GLYMA_10G128700
GO:0016116	carotenoid metabolic process	biological_process	0.30522	1	6	1802	97	39917	GLYMA_13G350300,GLYMA_10G282100,GLYMA_07G232900,GLYMA_10G128700,GLYMA_15G024200,GLYMA_19G170800
GO:0016117	carotenoid biosynthetic process	biological_process	0.30522	1	6	1802	97	39917	GLYMA_10G282100,GLYMA_13G350300,GLYMA_07G232900,GLYMA_15G024200,GLYMA_10G128700,GLYMA_19G170800
GO:0008883	glutamyl-tRNA reductase activity	molecular_function	0.30668	1	2	1802	25	39917	GLYMA_07G184700,GLYMA_08G064700
GO:0030255	protein secretion by the type IV secretion system	biological_process	0.30954	1	1	1802	8	39917	GLYMA_06G032500
GO:0044097	secretion by the type IV secretion system	biological_process	0.30954	1	1	1802	8	39917	GLYMA_06G032500
GO:0000777	condensed chromosome kinetochore	cellular_component	0.31152	1	10	1802	180	39917	GLYMA_13G370100,GLYMA_19G257300,GLYMA_15G261300,GLYMA_02G195300,XLOC_015243,GLYMA_06G318000,GLYMA_01G064100,GLYMA_04G190700,GLYMA_07G023300,GLYMA_11G076800
GO:0000779	condensed chromosome, centromeric region	cellular_component	0.31152	1	10	1802	180	39917	GLYMA_01G064100,GLYMA_11G076800,GLYMA_07G023300,GLYMA_04G190700,GLYMA_15G261300,GLYMA_19G257300,GLYMA_13G370100,XLOC_015243,GLYMA_06G318000,GLYMA_02G195300
GO:0048511	rhythmic process	biological_process	0.3125	1	3	1802	43	39917	GLYMA_15G206200,GLYMA_12G100100,GLYMA_06G303700
GO:0003954	NADH dehydrogenase activity	molecular_function	0.31289	1	7	1802	124	39917	GLYMA_18G298200,GLYMA_04G196000,GLYMA_10G296900,GLYMA_12G063100,GLYMA_17G095400,GLYMA_16G040000,GLYMA_06G169800
GO:0051274	beta-glucan biosynthetic process	biological_process	0.3135	1	7	1802	117	39917	GLYMA_06G324300,GLYMA_06G205600,GLYMA_02G120900,GLYMA_12G017600,GLYMA_03G116400,GLYMA_09G103000,GLYMA_01G063000
GO:0004860	protein kinase inhibitor activity	molecular_function	0.31359	1	3	1802	43	39917	GLYMA_15G077200,GLYMA_12G052300,GLYMA_04G236500
GO:0019210	kinase inhibitor activity	molecular_function	0.31359	1	3	1802	43	39917	GLYMA_12G052300,GLYMA_15G077200,GLYMA_04G236500
GO:0042578	phosphoric ester hydrolase activity	molecular_function	0.31424	1	28	1802	551	39917	GLYMA_19G192900,GLYMA_11G087300,GLYMA_09G270500,GLYMA_06G186000,GLYMA_20G085500,GLYMA_14G104500,GLYMA_06G278000,GLYMA_16G220900,GLYMA_11G062200,GLYMA_03G001500,GLYMA_10G161000,GLYMA_19G167600,GLYMA_06G028100,GLYMA_12G061300,GLYMA_05G184600,GLYMA_10G134700,GLYMA_11G229900,GLYMA_05G245700,GLYMA_U041700,GLYMA_08G008600,GLYMA_15G019200,GLYMA_01G183300,GLYMA_16G052000,GLYMA_11G067000,GLYMA_13G155100,G…
GO:0008810	cellulase activity	molecular_function	0.31452	1	1	1802	8	39917	GLYMA_10G278900
GO:0009318	exodeoxyribonuclease VII complex	cellular_component	0.31478	1	1	1802	8	39917	GLYMA_15G064500
GO:0098609	cell-cell adhesion	biological_process	0.31481	1	1	1802	8	39917	GLYMA_13G132400
GO:0015399	primary active transmembrane transporter activity	molecular_function	0.31518	1	15	1802	278	39917	GLYMA_08G071100,GLYMA_08G020600,GLYMA_04G029200,GLYMA_19G038600,GLYMA_20G123900,GLYMA_05G214200,GLYMA_06G139500,GLYMA_20G123800,GLYMA_09G026200,GLYMA_03G230600,GLYMA_05G214100,GLYMA_07G117000,GLYMA_03G224100,GLYMA_02G228200,GLYMA_06G203200
GO:0015405	P-P-bond-hydrolysis-driven transmembrane transporter activity	molecular_function	0.31518	1	15	1802	278	39917	GLYMA_06G203200,GLYMA_02G228200,GLYMA_03G224100,GLYMA_07G117000,GLYMA_05G214100,GLYMA_03G230600,GLYMA_09G026200,GLYMA_20G123800,GLYMA_05G214200,GLYMA_06G139500,GLYMA_20G123900,GLYMA_04G029200,GLYMA_08G020600,GLYMA_19G038600,GLYMA_08G071100
GO:0046527	glucosyltransferase activity	molecular_function	0.31535	1	9	1802	156	39917	GLYMA_13G114000,GLYMA_10G234600,GLYMA_03G116400,GLYMA_10G282100,GLYMA_12G017600,GLYMA_06G324300,GLYMA_11G212700,GLYMA_09G103000,GLYMA_19G117000
GO:0050518	2-C-methyl-D-erythritol 4-phosphate cytidylyltransferase activity	molecular_function	0.31602	1	1	1802	8	39917	GLYMA_11G223700
GO:0009307	DNA restriction-modification system	biological_process	0.31881	1	3	1802	44	39917	GLYMA_18G020600,GLYMA_13G283600,GLYMA_10G278900
GO:0044355	clearance of foreign intracellular DNA	biological_process	0.31881	1	3	1802	44	39917	GLYMA_18G020600,GLYMA_10G278900,GLYMA_13G283600
GO:0009403	toxin biosynthetic process	biological_process	0.31979	1	2	1802	26	39917	GLYMA_11G132100,GLYMA_13G101400
GO:0051051	negative regulation of transport	biological_process	0.32034	1	1	1802	8	39917	GLYMA_08G240500
GO:0006359	regulation of transcription from RNA polymerase III promoter	biological_process	0.32088	1	2	1802	26	39917	GLYMA_07G046700,GLYMA_08G005100
GO:0005681	spliceosomal complex	cellular_component	0.32144	1	6	1802	104	39917	GLYMA_09G273200,GLYMA_02G023100,GLYMA_03G120800,GLYMA_03G001800,GLYMA_02G228200,GLYMA_11G099400
GO:0008645	hexose transport	biological_process	0.32151	1	1	1802	8	39917	GLYMA_08G240500
GO:0004764	shikimate 3-dehydrogenase (NADP+) activity	molecular_function	0.32241	1	1	1802	8	39917	GLYMA_20G230300
GO:0000145	exocyst	cellular_component	0.3229	1	7	1802	119	39917	GLYMA_11G144600,GLYMA_12G075200,GLYMA_13G220300,GLYMA_04G162400,GLYMA_10G046000,GLYMA_16G052600,GLYMA_19G096900
GO:0046873	metal ion transmembrane transporter activity	molecular_function	0.32292	1	40	1802	809	39917	GLYMA_15G183300,GLYMA_19G263100,GLYMA_02G272600,GLYMA_09G271700,GLYMA_20G210300,GLYMA_14G215700,GLYMA_15G063000,GLYMA_08G056100,GLYMA_08G170900,GLYMA_15G003300,GLYMA_02G258000,GLYMA_07G099900,GLYMA_12G145400,GLYMA_17G011400,GLYMA_02G255800,GLYMA_01G189000,GLYMA_07G184700,GLYMA_03G088800,GLYMA_10G059900,GLYMA_13G370100,GLYMA_13G312700,GLYMA_03G122900,GLYMA_18G030900,GLYMA_08G218600,GLYMA_06G052700…
GO:0055086	nucleobase-containing small molecule metabolic process	biological_process	0.32369	1	38	1802	774	39917	GLYMA_16G040000,GLYMA_06G203200,GLYMA_02G222400,GLYMA_13G149800,GLYMA_01G166100,GLYMA_05G156600,GLYMA_19G038600,GLYMA_15G149700,GLYMA_13G151800,GLYMA_10G274500,GLYMA_20G007400,GLYMA_07G067700,GLYMA_17G258400,GLYMA_10G065000,GLYMA_16G058200,GLYMA_19G190900,GLYMA_15G190500,GLYMA_20G106500,GLYMA_08G203200,GLYMA_10G268500,GLYMA_19G220200,GLYMA_20G189300,GLYMA_03G195700,GLYMA_04G029200,GLYMA_14G101000…
GO:0015662	ATPase activity, coupled to transmembrane movement of ions, phosphorylative mechanism	molecular_function	0.32372	1	2	1802	25	39917	GLYMA_09G026200,GLYMA_03G230600
GO:0030030	cell projection organization	biological_process	0.32477	1	8	1802	141	39917	GLYMA_16G198600,GLYMA_08G092600,GLYMA_11G083000,GLYMA_01G212100,GLYMA_01G160700,GLYMA_02G054800,XLOC_111106,GLYMA_09G103000
GO:0008703	5-amino-6-(5-phosphoribosylamino)uracil reductase activity	molecular_function	0.32568	1	1	1802	8	39917	GLYMA_20G189300
GO:0019899	enzyme binding	molecular_function	0.32742	1	9	1802	161	39917	GLYMA_07G262700,GLYMA_01G133900,GLYMA_03G033900,GLYMA_13G064000,GLYMA_10G081900,GLYMA_14G218700,GLYMA_02G195900,GLYMA_19G235700,GLYMA_05G157000
GO:0004356	glutamate-ammonia ligase activity	molecular_function	0.32765	1	2	1802	26	39917	GLYMA_20G074600,GLYMA_04G003300
GO:0008772	[isocitrate dehydrogenase (NADP+)] kinase activity	molecular_function	0.32931	1	1	1802	9	39917	GLYMA_06G278000
GO:0005743	mitochondrial inner membrane	cellular_component	0.32942	1	15	1802	291	39917	GLYMA_04G198500,GLYMA_03G236300,GLYMA_10G274500,GLYMA_08G203200,GLYMA_17G258400,GLYMA_03G195700,GLYMA_05G156600,GLYMA_15G149700,GLYMA_04G029200,GLYMA_18G276500,GLYMA_05G245700,GLYMA_12G036000,GLYMA_01G166100,GLYMA_06G121900,GLYMA_01G185500
GO:0008137	NADH dehydrogenase (ubiquinone) activity	molecular_function	0.33379	1	6	1802	107	39917	GLYMA_16G040000,GLYMA_06G169800,GLYMA_10G296900,GLYMA_12G063100,GLYMA_18G298200,GLYMA_04G196000
GO:0050136	NADH dehydrogenase (quinone) activity	molecular_function	0.33379	1	6	1802	107	39917	GLYMA_06G169800,GLYMA_16G040000,GLYMA_12G063100,GLYMA_10G296900,GLYMA_04G196000,GLYMA_18G298200
GO:0050790	regulation of catalytic activity	biological_process	0.33453	1	8	1802	144	39917	GLYMA_01G133900,GLYMA_03G033900,GLYMA_15G063000,GLYMA_07G023300,GLYMA_13G032100,GLYMA_05G157000,GLYMA_19G235700,GLYMA_09G080700
GO:0010467	gene expression	biological_process	0.33629	1	323	1802	6994	39917	GLYMA_09G093600,GLYMA_11G099400,GLYMA_04G075800,GLYMA_06G157400,GLYMA_02G287400,GLYMA_03G255000,GLYMA_02G255100,GLYMA_02G228200,GLYMA_20G101500,GLYMA_16G060900,GLYMA_15G266500,GLYMA_19G216200,GLYMA_15G180000,GLYMA_06G236400,GLYMA_18G252400,GLYMA_01G231200,GLYMA_06G138100,GLYMA_08G008600,GLYMA_09G044800,GLYMA_03G111700,GLYMA_20G226600,GLYMA_01G232000,GLYMA_09G046200,GLYMA_07G113800,GLYMA_09G080700…
GO:0009229	thiamine diphosphate biosynthetic process	biological_process	0.33831	1	1	1802	9	39917	GLYMA_14G174600
GO:0030975	thiamine binding	molecular_function	0.33831	1	1	1802	9	39917	GLYMA_14G174600
GO:0042357	thiamine diphosphate metabolic process	biological_process	0.33831	1	1	1802	9	39917	GLYMA_14G174600
GO:0004852	uroporphyrinogen-III synthase activity	molecular_function	0.33834	1	1	1802	9	39917	GLYMA_18G209200
GO:0016459	myosin complex	cellular_component	0.34077	1	3	1802	44	39917	GLYMA_08G161500,GLYMA_13G045800,GLYMA_20G226600
GO:0016615	malate dehydrogenase activity	molecular_function	0.34108	1	2	1802	26	39917	GLYMA_05G097100,GLYMA_15G241700
GO:0004675	transmembrane receptor protein serine/threonine kinase activity	molecular_function	0.34139	1	2	1802	26	39917	GLYMA_08G112800,GLYMA_05G154900
GO:0016682	oxidoreductase activity, acting on diphenols and related substances as donors, oxygen as acceptor	molecular_function	0.34144	1	3	1802	45	39917	GLYMA_08G072200,GLYMA_09G040800,GLYMA_15G146400
GO:1901607	alpha-amino acid biosynthetic process	biological_process	0.34148	1	15	1802	289	39917	GLYMA_09G211500,GLYMA_20G074600,GLYMA_17G070700,GLYMA_12G181800,GLYMA_18G009700,GLYMA_06G171600,GLYMA_08G096800,GLYMA_18G023100,GLYMA_02G054800,GLYMA_03G092700,GLYMA_08G137800,GLYMA_08G097300,GLYMA_07G184700,GLYMA_08G064700,GLYMA_13G319000
GO:0004649	poly(ADP-ribose) glycohydrolase activity	molecular_function	0.3419	1	1	1802	9	39917	GLYMA_15G017200
GO:0006997	nucleus organization	biological_process	0.34219	1	1	1802	9	39917	GLYMA_09G044800
GO:0003714	transcription corepressor activity	molecular_function	0.3423	1	1	1802	9	39917	GLYMA_08G133400
GO:0044430	cytoskeletal part	cellular_component	0.34255	1	26	1802	521	39917	GLYMA_01G064100,GLYMA_13G045800,GLYMA_04G190700,GLYMA_U038600,GLYMA_10G180200,GLYMA_11G076800,GLYMA_06G198900,GLYMA_13G370100,GLYMA_14G220400,XLOC_015243,GLYMA_17G156100,GLYMA_15G110000,GLYMA_12G083000,GLYMA_18G123100,GLYMA_07G124400,GLYMA_01G132700,GLYMA_07G023300,GLYMA_15G063000,GLYMA_07G098000,GLYMA_19G257300,GLYMA_20G210300,GLYMA_20G226600,GLYMA_13G168300,GLYMA_02G195300,GLYMA_06G318000,GLYMA…
GO:0031491	nucleosome binding	molecular_function	0.34266	1	1	1802	9	39917	XLOC_094398
GO:0015629	actin cytoskeleton	cellular_component	0.34373	1	6	1802	105	39917	GLYMA_U038600,GLYMA_15G063000,GLYMA_08G161500,GLYMA_20G226600,GLYMA_12G083000,GLYMA_13G045800
GO:0004536	deoxyribonuclease activity	molecular_function	0.34383	1	10	1802	188	39917	GLYMA_16G039800,GLYMA_15G064500,GLYMA_12G052100,GLYMA_09G122600,GLYMA_13G060700,GLYMA_12G131900,GLYMA_13G283600,GLYMA_10G278900,GLYMA_13G255200,GLYMA_18G020600
GO:0015291	secondary active transmembrane transporter activity	molecular_function	0.34493	1	15	1802	283	39917	GLYMA_02G158300,GLYMA_11G026300,GLYMA_19G001600,GLYMA_18G050700,GLYMA_16G198700,GLYMA_11G164200,GLYMA_07G251900,GLYMA_01G216600,GLYMA_07G099900,GLYMA_18G245500,GLYMA_11G019900,GLYMA_14G200100,GLYMA_05G001700,GLYMA_15G183300,GLYMA_02G089900
GO:0004715	non-membrane spanning protein tyrosine kinase activity	molecular_function	0.34514	1	1	1802	9	39917	GLYMA_11G058900
GO:0051179	localization	biological_process	0.34523	1	292	1802	6229	39917	GLYMA_09G263400,GLYMA_10G296900,GLYMA_04G176400,GLYMA_01G172700,GLYMA_07G073100,GLYMA_01G218400,GLYMA_02G228200,GLYMA_14G127600,GLYMA_09G126500,GLYMA_20G101500,GLYMA_07G137700,GLYMA_19G186100,GLYMA_18G282100,GLYMA_13G220300,GLYMA_08G008600,GLYMA_08G110100,GLYMA_19G216200,GLYMA_11G146500,GLYMA_17G129000,GLYMA_05G001700,GLYMA_09G044800,GLYMA_08G240500,GLYMA_05G156600,GLYMA_13G332500,GLYMA_01G166100…
GO:0016226	iron-sulfur cluster assembly	biological_process	0.34527	1	3	1802	47	39917	GLYMA_12G210200,GLYMA_16G039800,GLYMA_10G201600
GO:0031163	metallo-sulfur cluster assembly	biological_process	0.34527	1	3	1802	47	39917	GLYMA_12G210200,GLYMA_16G039800,GLYMA_10G201600
GO:0016211	ammonia ligase activity	molecular_function	0.34527	1	2	1802	27	39917	GLYMA_04G003300,GLYMA_20G074600
GO:0016880	acid-ammonia (or amide) ligase activity	molecular_function	0.34527	1	2	1802	27	39917	GLYMA_20G074600,GLYMA_04G003300
GO:0022843	voltage-gated cation channel activity	molecular_function	0.34545	1	4	1802	64	39917	GLYMA_02G255800,GLYMA_07G184700,GLYMA_12G145400,GLYMA_02G258000
GO:0022402	cell cycle process	biological_process	0.34634	1	32	1802	647	39917	GLYMA_10G046600,GLYMA_13G064000,GLYMA_08G137800,GLYMA_10G281600,GLYMA_01G064100,GLYMA_10G241400,GLYMA_09G149900,GLYMA_04G190700,GLYMA_10G067000,GLYMA_20G226600,GLYMA_19G257300,GLYMA_06G318000,GLYMA_18G123100,GLYMA_05G157000,GLYMA_20G152900,GLYMA_13G370100,XLOC_015243,GLYMA_13G357100,XLOC_130068,GLYMA_11G076800,GLYMA_17G255800,GLYMA_20G005000,GLYMA_02G195300,GLYMA_09G231600,GLYMA_19G021100,GLYMA_1…
GO:0019200	carbohydrate kinase activity	molecular_function	0.34689	1	4	1802	65	39917	GLYMA_01G029800,GLYMA_20G007400,GLYMA_16G016700,GLYMA_08G262400
GO:0016799	hydrolase activity, hydrolyzing N-glycosyl compounds	molecular_function	0.3471	1	3	1802	47	39917	GLYMA_06G259900,GLYMA_12G131900,GLYMA_02G123800
GO:0019867	outer membrane	cellular_component	0.34847	1	19	1802	374	39917	GLYMA_11G048200,GLYMA_16G121900,GLYMA_02G007400,GLYMA_10G084200,GLYMA_10G147100,GLYMA_10G257400,GLYMA_20G143700,GLYMA_18G214000,GLYMA_05G215200,GLYMA_10G281600,GLYMA_05G082500,GLYMA_01G193700,GLYMA_05G157000,GLYMA_08G358700,GLYMA_09G038800,GLYMA_14G152800,GLYMA_15G064500,GLYMA_13G031100,GLYMA_16G162400
GO:0022414	reproductive process	biological_process	0.35044	1	17	1802	327	39917	GLYMA_01G131800,GLYMA_07G188800,GLYMA_12G143000,GLYMA_12G145400,GLYMA_15G065200,GLYMA_06G068100,GLYMA_15G064900,GLYMA_14G005300,GLYMA_12G198100,GLYMA_16G157400,GLYMA_14G054300,GLYMA_06G110700,GLYMA_13G248800,GLYMA_09G099200,GLYMA_06G157400,GLYMA_08G352300,GLYMA_03G079500
GO:0015079	potassium ion transmembrane transporter activity	molecular_function	0.35111	1	10	1802	185	39917	GLYMA_17G173000,GLYMA_12G145400,GLYMA_08G056100,GLYMA_09G026200,GLYMA_18G282100,GLYMA_03G230600,GLYMA_03G088800,GLYMA_07G184700,GLYMA_02G255800,GLYMA_19G263100
GO:0019033	viral tegument	cellular_component	0.35117	1	3	1802	46	39917	GLYMA_12G186500,GLYMA_03G088800,GLYMA_08G351900
GO:0004175	endopeptidase activity	molecular_function	0.35171	1	59	1802	1221	39917	GLYMA_02G028300,GLYMA_19G014200,GLYMA_02G093400,XLOC_127667,GLYMA_08G307600,GLYMA_02G258000,GLYMA_13G051600,GLYMA_01G037200,GLYMA_17G168300,GLYMA_02G269500,GLYMA_04G208300,GLYMA_20G215000,GLYMA_08G340900,GLYMA_06G278000,GLYMA_04G248700,GLYMA_09G080700,GLYMA_19G093100,GLYMA_03G010700,GLYMA_18G141500,XLOC_162312,GLYMA_04G044600,GLYMA_12G077600,GLYMA_18G110200,GLYMA_09G161300,GLYMA_02G072400,GLYMA_1…
GO:0009372	quorum sensing	biological_process	0.35236	1	2	1802	26	39917	GLYMA_20G121800,GLYMA_02G125600
GO:0048872	homeostasis of number of cells	biological_process	0.35236	1	2	1802	26	39917	GLYMA_02G125600,GLYMA_20G121800
GO:0048874	homeostasis of number of cells in a free-living population	biological_process	0.35236	1	2	1802	26	39917	GLYMA_02G125600,GLYMA_20G121800
GO:0022804	active transmembrane transporter activity	molecular_function	0.35577	1	30	1802	596	39917	GLYMA_07G117000,GLYMA_05G214100,GLYMA_03G230600,GLYMA_06G139500,GLYMA_11G019900,GLYMA_05G001700,GLYMA_15G183300,GLYMA_08G071100,GLYMA_11G164200,GLYMA_01G216600,GLYMA_07G099900,GLYMA_02G158300,GLYMA_11G026300,GLYMA_08G020600,GLYMA_02G089900,GLYMA_09G026200,GLYMA_05G214200,GLYMA_20G123800,GLYMA_14G200100,GLYMA_18G245500,GLYMA_06G203200,GLYMA_02G228200,GLYMA_03G224100,GLYMA_16G198700,GLYMA_07G251900…
GO:0009636	response to toxic substance	biological_process	0.3565	1	4	1802	66	39917	GLYMA_08G170900,GLYMA_02G087000,GLYMA_15G228400,GLYMA_18G105400
GO:0004366	glycerol-3-phosphate O-acyltransferase activity	molecular_function	0.3584	1	1	1802	9	39917	GLYMA_01G166100
GO:0031683	G-protein beta/gamma-subunit complex binding	molecular_function	0.35892	1	7	1802	127	39917	GLYMA_01G029800,GLYMA_06G070600,GLYMA_07G163200,GLYMA_04G069300,GLYMA_05G184600,GLYMA_05G064300,GLYMA_03G224100
GO:1901575	organic substance catabolic process	biological_process	0.36366	1	46	1802	954	39917	GLYMA_05G157000,GLYMA_18G023100,XLOC_089339,GLYMA_09G270500,GLYMA_20G153400,GLYMA_02G222400,GLYMA_03G010700,GLYMA_02G007400,GLYMA_13G149800,GLYMA_09G122600,GLYMA_09G161300,GLYMA_13G151800,GLYMA_18G283400,GLYMA_20G007400,GLYMA_18G219100,GLYMA_17G145500,GLYMA_06G045400,GLYMA_10G065000,GLYMA_06G234200,GLYMA_15G063000,GLYMA_19G190900,GLYMA_20G123800,GLYMA_16G144000,GLYMA_15G064500,GLYMA_18G283500,GLY…
GO:0033179	proton-transporting V-type ATPase, V0 domain	cellular_component	0.3647	1	6	1802	108	39917	XLOC_111106,GLYMA_15G063000,GLYMA_11G076800,GLYMA_04G176400,GLYMA_10G149500,GLYMA_01G064100
GO:0048518	positive regulation of biological process	biological_process	0.36578	1	23	1802	464	39917	GLYMA_11G076800,GLYMA_09G060200,GLYMA_10G180200,GLYMA_U038600,GLYMA_10G296400,GLYMA_03G203600,GLYMA_03G255000,GLYMA_09G042400,GLYMA_06G186000,GLYMA_13G036700,GLYMA_14G118300,GLYMA_16G110100,GLYMA_14G152800,GLYMA_15G063000,GLYMA_15G200100,GLYMA_08G294800,GLYMA_01G166500,GLYMA_16G087200,GLYMA_14G101000,GLYMA_02G300100,GLYMA_01G143500,GLYMA_20G210300,GLYMA_08G346300
GO:0000166	nucleotide binding	molecular_function	0.3661	1	334	1802	7060	39917	GLYMA_10G050900,GLYMA_09G199900,GLYMA_08G340300,GLYMA_17G123800,GLYMA_19G192900,GLYMA_06G119200,GLYMA_05G134800,GLYMA_10G128700,GLYMA_11G200300,GLYMA_03G224100,GLYMA_10G232800,GLYMA_01G132700,GLYMA_04G069300,XLOC_170198,GLYMA_03G157700,GLYMA_17G066800,GLYMA_18G219300,GLYMA_04G036300,GLYMA_16G084700,GLYMA_09G055600,GLYMA_20G140500,GLYMA_12G007300,GLYMA_14G203000,GLYMA_11G211100,GLYMA_16G157400,GLY…
GO:1901265	nucleoside phosphate binding	molecular_function	0.3661	1	334	1802	7060	39917	GLYMA_09G182200,GLYMA_08G352300,GLYMA_17G017400,GLYMA_01G190100,GLYMA_11G076800,GLYMA_02G195400,GLYMA_05G015400,GLYMA_08G157000,GLYMA_02G207800,GLYMA_11G223200,GLYMA_17G099800,GLYMA_18G239700,GLYMA_17G103400,GLYMA_08G062700,GLYMA_18G023100,GLYMA_04G063100,GLYMA_16G033900,GLYMA_10G059900,GLYMA_16G124400,GLYMA_12G104800,GLYMA_02G246000,GLYMA_01G029800,GLYMA_15G065200,GLYMA_16G087100,GLYMA_15G240700…
GO:0009250	glucan biosynthetic process	biological_process	0.36777	1	7	1802	124	39917	GLYMA_06G205600,GLYMA_02G120900,GLYMA_06G324300,GLYMA_01G063000,GLYMA_09G103000,GLYMA_03G116400,GLYMA_12G017600
GO:0004857	enzyme inhibitor activity	molecular_function	0.36807	1	22	1802	460	39917	GLYMA_16G208900,GLYMA_16G014100,GLYMA_03G028600,GLYMA_09G072700,GLYMA_15G077200,GLYMA_07G258800,GLYMA_10G009000,GLYMA_08G146600,GLYMA_04G236500,GLYMA_19G212400,GLYMA_12G052300,GLYMA_03G029200,GLYMA_03G068200,GLYMA_08G342200,GLYMA_05G121100,GLYMA_03G215900,XLOC_144905,GLYMA_04G118900,GLYMA_06G192400,GLYMA_13G115100,GLYMA_05G136100,GLYMA_19G147900
GO:0030983	mismatched DNA binding	molecular_function	0.36889	1	4	1802	67	39917	GLYMA_10G082400,GLYMA_02G195300,GLYMA_07G076600,GLYMA_02G195400
GO:0070567	cytidylyltransferase activity	molecular_function	0.36978	1	1	1802	10	39917	GLYMA_11G223700
GO:0019866	organelle inner membrane	cellular_component	0.36987	1	15	1802	299	39917	GLYMA_05G156600,GLYMA_03G195700,GLYMA_04G029200,GLYMA_15G149700,GLYMA_18G276500,GLYMA_12G036000,GLYMA_05G245700,GLYMA_01G166100,GLYMA_06G121900,GLYMA_01G185500,GLYMA_04G198500,GLYMA_03G236300,GLYMA_10G274500,GLYMA_08G203200,GLYMA_17G258400
GO:0008641	small protein activating enzyme activity	molecular_function	0.37046	1	3	1802	46	39917	GLYMA_10G090700,GLYMA_07G184700,GLYMA_08G064700
GO:0008593	regulation of Notch signaling pathway	biological_process	0.3706	1	1	1802	10	39917	GLYMA_14G101000
GO:0045747	positive regulation of Notch signaling pathway	biological_process	0.3706	1	1	1802	10	39917	GLYMA_14G101000
GO:0000271	polysaccharide biosynthetic process	biological_process	0.37093	1	9	1802	164	39917	GLYMA_02G120900,GLYMA_12G081400,GLYMA_09G103000,GLYMA_06G205600,GLYMA_06G324300,GLYMA_01G063000,GLYMA_02G269500,GLYMA_03G116400,GLYMA_12G017600
GO:0001934	positive regulation of protein phosphorylation	biological_process	0.37138	1	1	1802	10	39917	GLYMA_10G296400
[truncated: 1,665 more rows]
