# Supplementary material for: A Comprehensive Transcriptome Atlas Reveals the Crucial Role of LncRNAs in Maintaining Nodulation Homeostasis in Soybean
Source: Adv Sci (Weinh). 2024 Dec 24;12(7):2412104. doi: 10.1002/advs.202412104 (PMC11831499; doi:10.1002/advs.202412104)
Supplement: Supplementary file 2 — Supporting Information [file ADVS-12-2412104-s002.zip › Supplementary file Suppmental Tables/Table S4.xls]

## Sheet: Table S4
Table S4. AS information, related to Figure S2.
All AS count
A3SS	A5SS	MXE	RI	SE	Compare
1832	676	308	1265	8356	B_CvsB_R
1933	716	348	1318	8710	B_LvsB_R
1664	606	229	1206	6535	B_R_CvsB_C
1833	669	297	1286	8293	B_R_CvsB_R_R
1884	671	290	1295	7736	B_R_LvsB_L
1961	707	347	1345	9090	B_R_LvsB_R_R
1972	732	427	1315	9770	B_R_RvsB_R
1652	611	229	1202	6695	N_CvsB_C
1796	659	319	1274	8392	N_CvsN_R
1908	684	351	1294	8134	N_LvsB_L
1970	722	381	1307	9373	N_LvsN_R
1629	589	182	1173	5843	N_R_CvsB_R_C
1616	593	210	1177	6008	N_R_CvsN_C
1749	662	242	1239	6852	N_R_CvsN_R_R
1848	657	270	1295	7410	N_R_LvsB_R_L
1869	682	299	1286	7684	N_R_LvsN_L
1908	688	279	1308	7634	N_R_LvsN_R_R
1972	725	416	1337	9283	N_R_RvsB_R_R
1968	719	379	1318	9179	N_R_RvsN_R
1965	725	401	1306	9782	N_RvsB_R
AS _count_significant
A3SS	A5SS	MXE	RI	SE	Compare
26	10	5	63	65	B_CvsB_R
57	12	6	151	51	B_LvsB_R
9	5	0	13	9	B_R_CvsB_C
27	13	6	70	61	B_R_CvsB_R_R
2	3	0	4	6	B_R_LvsB_L
36	19	2	121	40	B_R_LvsB_R_R
0	1	1	14	3	B_R_RvsB_R
13	3	0	9	27	N_CvsB_C
32	12	5	67	63	N_CvsN_R
14	3	2	12	33	N_LvsB_L
37	11	3	107	31	N_LvsN_R
9	3	1	11	20	N_R_CvsB_R_C
3	7	0	15	9	N_R_CvsN_C
37	10	6	62	29	N_R_CvsN_R_R
9	3	2	15	35	N_R_LvsB_R_L
8	7	1	11	12	N_R_LvsN_L
37	14	5	92	31	N_R_LvsN_R_R
16	2	1	15	30	N_R_RvsB_R_R
9	3	1	13	15	N_R_RvsN_R
14	2	1	18	36	N_RvsB_R
