# Supplementary material for: A Comprehensive Transcriptome Atlas Reveals the Crucial Role of LncRNAs in Maintaining Nodulation Homeostasis in Soybean
Source: Adv Sci (Weinh). 2024 Dec 24;12(7):2412104. doi: 10.1002/advs.202412104 (PMC11831499; doi:10.1002/advs.202412104)
Supplement: Supplementary file 2 — Supporting Information [file ADVS-12-2412104-s002.zip › Supplementary file Suppmental Tables/Table S5.xls]

## Sheet: TOC
Table S5. NR-circRNA and chromosome distribution information, related to Figure 2 and Figure S2.
Table S5A. NR-circRNA, related Figure S2.
Table S5B. mRNA chromosome distribution information, related to Figure 2.
Table S5C. lncRNA chromosome distribution information, related to Figure 2.
Table S5D. circRNA chromosome distribution information, related to Figure 2.

## Sheet: Table S5A
Table S5A. NR-circRNA, related to Figure S2.
geneid	B_R_R	B_R	B_R_C	B_C	B_R_L	B_L	gene_description	biological_process	biological_process_description	cellular_component	cellular_component_description	molecular_function	molecular_function_description
novel_circ_0001231	8407.71	3030.3	0	0	0	0	hypothetical protein && Q93YT1.2 RecName: Full=Glutamate receptor 3.2; Short=AtGluR2; AltName: Full=Ligand-gated ion channel 3.2; Flags: Precursor	GO:0006096//GO:0001682//GO:0007155//GO:0009058	glycolytic process//tRNA 5'-leader removal//cell adhesion//biosynthetic process	GO:0005789//GO:0019031//GO:0009288	endoplasmic reticulum membrane//viral envelope//bacterial-type flagellum	GO:0003933//GO:0004526//GO:0003872	GTP cyclohydrolase activity//ribonuclease P activity//6-phosphofructokinase activity
novel_circ_0000591	0	0	0	4285.92	0	0	hypothetical protein && P49045.1 RecName: Full=Vacuolar-processing enzyme; Short=VPE; Flags: Precursor	GO:0006508	proteolysis	--	--	GO:0008233//GO:0004197	peptidase activity//cysteine-type endopeptidase activity

## Sheet: Table S5B
Table S5B. mRNA chromosome distribution information, related to Figure 2.
mRNA	Chromosome	Start	End
KRH24349	12	2606567	2607636
KRH41014	8	394114	400270
KRH41013	8	394114	400270
KRH41012	8	394114	400366
KRH48052	7	5850781	5875131
KRH48053	7	5857107	5875131
KRH48054	7	5850775	5875209
KRG93362	19	1102168	1105943
KRG93361	19	1102168	1105943
KRH42259	8	6028605	6029926
KRH01168	18	54462068	54464135
KRH01170	18	54462137	54464135
KRH01169	18	54462068	54464135
KRH49362	7	17920193	17924154
KRH67418	3	37974192	37978504
KRH09979	15	1711831	1716516
KRH54583	6	17609653	17614484
KRH54582	6	17608369	17614484
KRG89628	20	5023078	5025544
KRH16824	14	44227886	44232217
KRH57319	5	4910436	4911476
KRH36050	10	50174344	50178811
KRH36048	10	50174982	50176981
KRH36049	10	50174982	50176981
KRH36046	10	50174484	50178862
KRH36047	10	50174484	50178762
KRH36044	10	50174326	50178862
KRH36045	10	50174326	50178785
KRH14629	14	2854471	2855966
KRH25479	12	9732744	9735725
KRH61319	4	3220360	3222738
KRH63724	4	46504406	46507455
KRH12179	15	13194848	13200108
KRH08737	16	33094597	33095473
KRH57138	5	3738412	3738846
KRH56970	5	2626715	2629668
KRH51947	6	2839896	2841514
KRH13922	15	51030895	51037797
KRH10001	15	1847973	1849102
KRH36978	9	3014877	3024361
KRH36977	9	3014591	3025170
KRH08205	16	29340490	29342517
KRH69495	2	2883520	2885667
KRG98061	18	4176092	4178877
KRH23408	13	44385262	44385843
KRH24625	12	3728258	3730493
KRG98801	18	10297476	10305043
KRG98800	18	10297476	10305015
KRG93813	19	6272573	6275698
KRG93812	19	6272211	6276348
KRH36870	9	2404388	2411526
KRG89101	20	117485	120405
KRH14708	14	3322717	3324762
KRH31258	11	33188705	33192819
KRH31256	11	33188705	33192817
KRH31257	11	33188705	33192815
KRH39310	9	41692753	41695528
KRG92001	20	42286536	42287364
KRH29664	11	9895179	9897816
KRH29665	11	9895179	9897816
KRH29892	11	11111175	11113064
KRH26320	12	32154143	32156663
KRH26319	12	32153869	32156953
KRH00932	18	53107030	53110267
KRH00931	18	53105841	53110267
KRH75374	1	23324362	23324700
KRH38416	9	33653882	33661656
KRG94105	19	13396377	13399725
KRH56111	6	49360789	49362532
KRH49530	7	21342027	21348662
KRH49531	7	21342027	21348679
KRH75352	1	21210949	21212225
KRH00232	18	48052250	48058266
KRH14683	14	3140661	3145930
KRH14684	14	3140654	3146056
KRH14685	14	3140661	3145930
KRH17770	13	3258263	3265494
KRH55382	6	42619865	42621568
KRH57239	5	4338261	4340318
KRH57241	5	4338261	4340318
KRH57240	5	4338227	4340318
KRH52323	6	4627239	4630766
KRH52322	6	4626074	4630766
KRH52324	6	4627240	4630766
KRH00958	18	53246998	53251392
KRG91721	20	40876740	40881162
KRH12920	15	27361898	27362848
KRH34659	10	42863093	42868252
KRH34658	10	42863465	42868043
KRH34657	10	42863093	42868252
KRH31099	11	32199169	32200630
KRH76339	1	48359264	48359605
KRH75714	1	34461425	34461823
KRH60144	5	40220877	40225005
KRH60145	5	40221855	40225005
KRH60146	5	40222216	40224893
KRH20930	13	32431359	32434283
KRH16786	14	43740577	43742476
KRH09378	16	37062918	37068431
KRH43530	8	12011939	12012478
KRH14865	14	4195910	4196836
KRH41574	8	3012183	3013602
KRH21227	13	33974001	33974486
KRH11911	15	11284214	11286650
KRH68232	3	42127388	42130465
KRH68230	3	42126715	42130465
KRH68231	3	42126810	42129032
KRH23612	13	45338342	45339679
KRH54355	6	15259760	15263900
KRH55353	6	41969612	41972774
KRG93112	20	47756882	47764273
KRG93113	20	47758029	47764172
KRG93114	20	47759338	47764273
KRG93115	20	47760432	47764172
KRH74762	1	4557097	4557489
KRH59971	5	39327490	39330903
KRG90432	20	33406264	33408364
KRG90433	20	33406263	33408016
KRG90436	20	33406427	33407957
KRG90434	20	33406427	33407957
KRG90435	20	33405715	33408364
KRG95600	19	42120169	42122802
KRH72345	2	39169187	39171475
KRH72346	2	39168827	39171588
KRG89212	20	772084	777840
KRG89213	20	772084	777710
KRG89214	20	772084	777677
KRH05713	17	39981466	39984023
KRH23300	13	43886181	43888891
KRH23297	13	43886181	43888869
KRH23296	13	43887447	43887767
KRH23299	13	43886181	43888869
KRH23298	13	43886173	43888923
KRH43499	8	11861729	11870638
KRH43498	8	11861719	11870650
KRH43501	8	11861729	11870638
KRH43500	8	11867218	11870638
KRH43502	8	11867358	11870086
KRH76795	1	51146609	51148979
KRH75168	1	10760980	10762035
KRH69685	2	3965679	3970298
KRH69686	2	3963683	3970248
KRH23795	12	337194	338651
KRH17619	13	1044713	1053495
TCONS_00286576	6	46985808	46986283
KRH44997	8	20860109	20862120
KRH04100	17	11351026	11354387
KRG89549	20	3775039	3776043
KRH75814	1	37754515	37757498
KRH75957	1	41327129	41332296
KRH45574	8	38266171	38266956
KRH08767	16	33362617	33363232
KRH33209	10	24365824	24370703
KRH74445	1	1979613	1982215
KRH74443	1	1979613	1984005
KRH74444	1	1979213	1984198
KRH19331	13	22482067	22483532
KRG93246	19	483800	486940
KRG90400	20	33086454	33086882
RCW19572	1	51315305	51316898
KRG94840	19	36705047	36706868
KRH44463	8	17137636	17138705
KRH04601	17	17752933	17754945
KRH54983	6	29529765	29549738
KRH54982	6	29529765	29549738
KRH54981	6	29529765	29549738
KRH54986	6	29529765	29549738
KRH54985	6	29529765	29549738
KRH54984	6	29529847	29548792
KRG90365	20	32232958	32233254
KRG89701	20	7516252	7518536
KRH58822	5	34417793	34423285
KRH02246	17	1901631	1904669
KRH02245	17	1901682	1904669
KRH04685	17	19673164	19674058
KRH74446	1	1990783	1994783
KRH17164	14	46803543	46806680
KRH17166	14	46804632	46806077
KRH17167	14	46804632	46806077
KRG91030	20	37061238	37064473
KRH16508	14	36473317	36483793
KRH16509	14	36473317	36483793
KRH16510	14	36474456	36483118
KRH21088	13	33269305	33270725
KRH21089	13	33268846	33272875
KRH21086	13	33269305	33270725
KRH21087	13	33268846	33272890
KRH21090	13	33268846	33270970
KRH35304	10	46468498	46473391
KRH35305	10	46468518	46473359
KRH35306	10	46468581	46472905
KRH35307	10	46468518	46473359
KRH35303	10	46468511	46473373
KRH64569	4	51026426	51028199
KRH00261	18	48322121	48324675
KRH00260	18	48322115	48323896
KRH22437	13	39831266	39832889
KRH52541	6	5732302	5735918
KRH52543	6	5733299	5735942
KRH52542	6	5733497	5735691
KRH52544	6	5733348	5735918
KRH32871	10	10114573	10115477
KRH71873	2	27806019	27806544
KRH56192	6	49783221	49788359
KRH56193	6	49782967	49789474
KRH44405	8	16925882	16929953
KRH18651	13	17643534	17644542
KRH49033	7	15268934	15271857
KRH49032	7	15268934	15272416
KRH35954	10	49704427	49706416
KRH35953	10	49704427	49706111
KRG93088	20	47704809	47714166
KRG93089	20	47704809	47714166
KRG93087	20	47704833	47713979
KRG93091	20	47705228	47712870
KRG93090	20	47705228	47712870
KRG93093	20	47704833	47714009
KRG93092	20	47705228	47712870
KRH56412	6	51075708	51080874
KRH56411	6	51075762	51080841
KRH56410	6	51075762	51080040
KRH56409	6	51075708	51080148
KRH57931	5	23713692	23714470
KRH29631	11	9717439	9718661
KRH03479	17	7907773	7909350
KRH51246	7	44301540	44305628
KRH51245	7	44301721	44305628
KRH51244	7	44301508	44305628
KRH51243	7	44301508	44305628
KRH51247	7	44301540	44305628
KRH60532	5	41963184	41964593
KRH01310	18	55254057	55257981
KRH01311	18	55254036	55256951
KRH01313	18	55254064	55258158
KRH01312	18	55254036	55258158
KRH01309	18	55254050	55258213
KRH58232	5	30225104	30228197
KRH39502	9	42620353	42623320
KRH39500	9	42616719	42623320
KRH39501	9	42620018	42623320
KRH71658	2	20504364	20507119
KRH71659	2	20504304	20507119
KRH71657	2	20504364	20507119
KRH71661	2	20504583	20507119
KRH71660	2	20504764	20507119
KRG90896	20	36312970	36313618
KRH52523	6	5614187	5615402
KRH48601	7	9509397	9514928
KRH48600	7	9509361	9514936
KRH48602	7	9511073	9514602
KRH58893	5	34785356	34786884
KRH58892	5	34785311	34786884
KRH17326	14	47848400	47848688
KRH52353	6	4771525	4773530
KRH18188	13	13674949	13686040
KRH17680	13	2089783	2096222
KRH01021	18	53557982	53558604
KRG91785	20	41159143	41159628
KRG94765	19	35979733	35982244
KRH52040	6	3285792	3287447
KRH74354	1	1395081	1397785
KRH74355	1	1394486	1397925
KRH74356	1	1395081	1397631
KRH74794	1	4728557	4732325
KRH74795	1	4728360	4732303
KRH74796	1	4728998	4732325
KRH74797	1	4728998	4732303
KRH74793	1	4728478	4732303
KRH74798	1	4728560	4732303
KRH41779	8	3962380	3962630
KRH59178	5	35977948	35985100
KRH59177	5	35977053	35985200
KRH59176	5	35977156	35985200
KRG93472	19	1930573	1932811
KRG93471	19	1930573	1932811
KRG93470	19	1930573	1932811
KRG93469	19	1930574	1932811
KRH17700	13	2476189	2478071
KRH11553	15	9176466	9176887
KRH76282	1	47782788	47787690
KRH53829	6	12149262	12156679
KRH62701	4	16472994	16473578
KRH38201	9	27702498	27707709
KRH12695	15	19586092	19589353
KRG95657	19	42496453	42497543
KRH61944	4	6359008	6360568
KRH07598	16	18799491	18800362
KRH32998	10	12833880	12837023
KRG90764	20	35448064	35448444
KRG95953	19	43869578	43876035
KRH67147	3	36512933	36513274
KRH76451	1	49006714	49014546
KRH19305	13	22367700	22369043
KRH60016	5	39581387	39586460
KRG96926	19	48944442	48945298
KRH22650	13	40977943	40978908
KRH74179	1	431039	432924
KRH18911	13	20385891	20387334
KRH47150	7	899699	902106
KRH53543	6	10786776	10789379
KRH53544	6	10787289	10789379
KRH28119	11	2498410	2501474
KRH21033	13	32926674	32934951
KRH21034	13	32926674	32934790
KRH57850	5	18139058	18142145
KRH42814	8	8688329	8694884
KRH42815	8	8688516	8693978
KRH72846	2	42546664	42573913
KRH72847	2	42546664	42573913
KRH58374	5	31747856	31749159
KRH44504	8	17395957	17409920
KRH44505	8	17395957	17409882
KRH00136	18	46956851	46960639
KRH00135	18	46956851	46961532
KRH02313	17	2264697	2265688
KRH06306	16	1335008	1337934
KRH06307	16	1335008	1337934
KRH33713	10	37497217	37505147
KRH64315	4	49851914	49857706
KRH09156	16	36101914	36103082
KRH54895	6	22901080	22905766
KRH62879	4	22491822	22493146
KRH13731	15	49280109	49288192
KRH13732	15	49280109	49288192
KRH55977	6	48261193	48261944
KRH31341	11	33684988	33685932
KRG99114	18	15464871	15467459
KRH18278	13	14448130	14454096
KRH40118	9	46213561	46215203
RCW19376	6	47324713	47327377
KRH62390	4	10055393	10070863
KRH47344	7	1772171	1774607
KRH46696	8	46487674	46489249
KRH01265	18	55017312	55018922
KRG89409	20	2269385	2270526
KRH53133	6	8595465	8605442
KRH53132	6	8595079	8606825
KRH19575	13	23787309	23789298
KRH19574	13	23783484	23791084
KRH19571	13	23783484	23791084
KRH19573	13	23783484	23791084
KRH19572	13	23783484	23791084
KRH20290	13	28298272	28304199
KRH43962	8	14685924	14687839
KRG92912	20	46924535	46926634
KRG92911	20	46924535	46926634
KRG92910	20	46924535	46926634
KRG92909	20	46924535	46926634
KRH33833	10	38328253	38329476
KRH58190	5	29512460	29514679
KRH58189	5	29512460	29514964
KRH31902	10	1736235	1737575
KRH31903	10	1736235	1737319
KRH22972	13	42540623	42542229
TCONS_00194139	2	13917339	13919837
KRH44628	8	18021880	18024876
KRH44627	8	18021880	18025538
KRH20277	13	28190234	28194239
KRH74511	1	2537581	2544862
KRH74048	2	48219597	48220238
KRG95044	19	38454802	38455900
KRH44823	8	19422283	19430876
KRH44296	8	16392090	16393264
KRH68168	3	41854088	41855902
RCW19487	3	34272603	34300834
RCW19488	3	34272718	34300256
KRH66786	3	34282291	34300834
KRH40192	9	46682979	46685027
KRH36586	9	982937	985959
KRH36585	9	983182	985440
KRH61670	4	5015260	5017719
KRH53084	6	8314638	8315685
KRH25116	12	6468179	6468523
KRH62920	4	24241273	24243457
KRH05804	17	40484839	40486154
KRH05802	17	40484710	40486475
KRH05803	17	40484839	40486438
KRH58260	5	30930427	30931763
KRH77671	1	55523407	55528476
KRH55187	6	38358744	38361292
KRH18757	13	18704227	18708851
KRH27984	11	1974063	1976315
KRH30265	11	18511023	18516171
KRG98650	18	8704566	8705966
KRH20351	13	28635801	28640880
KRH20353	13	28635801	28640683
KRH20352	13	28635805	28640628
KRH20354	13	28635596	28640786
KRH51280	7	44449347	44450135
KRH34123	10	39863316	39863594
KRH64596	4	51195311	51197438
KRH64595	4	51195168	51197560
KRH51856	6	2493404	2497832
KRH38428	9	33718923	33719165
KRH46422	8	44976768	44978411
KRH46421	8	44975232	44979003
KRH32592	10	5870029	5870340
KRH07670	16	20889936	20890250
KRH12653	15	18792337	18793380
KRG97146	19	49930622	49932556
KRH01629	18	56861459	56862507
KRH63080	4	35243942	35254324
KRH05006	17	32042974	32043381
KRH66588	3	32461770	32465271
KRH66589	3	32461770	32465271
KRH66590	3	32461524	32465291
KRH49996	7	36227234	36234228
KRH49997	7	36227527	36233596
KRH36200	10	50861048	50862644
KRH36201	10	50860699	50862778
KRH36198	10	50860091	50862709
KRH36199	10	50859534	50862709
KRH39785	9	44235597	44235966
KRH25357	12	8324846	8334973
KRH76988	1	52046854	52047138
KRH39539	9	42852508	42852840
KRH32629	10	6178462	6183190
KRH32630	10	6178462	6183190
KRH32631	10	6178847	6182537
KRH32632	10	6178847	6182537
KRH49247	7	16921847	16926142
KRH63382	4	43142917	43143576
KRH62842	4	20378685	20379310
KRH61876	4	6076031	6077876
KRH61874	4	6073460	6077876
KRH72178	2	37119590	37121997
KRH45990	8	42328612	42340832
KRH45991	8	42328845	42333071
KRG97121	19	49832836	49835164
KRH32826	10	8945342	8950202
KRH39309	9	41683950	41688318
KRH44692	8	18290918	18300538
KRH60720	4	443024	444540
KRH61812	4	5784370	5791175
KRG96948	19	49068181	49069554
KRH46247	8	44049730	44050506
KRH14619	14	2814067	2816616
KRH14618	14	2813437	2816616
KRH14617	14	2814067	2816616
KRH14616	14	2813437	2816616
KRH38082	9	21460037	21463875
KRH09032	16	35297047	35300167
KRH55086	6	34965956	34969305
KRH55085	6	34965340	34969305
KRH55087	6	34967048	34969305
KRH15518	14	8702371	8704257
KRH15517	14	8700150	8704711
KRH13792	15	49820324	49824883
KRG97499	18	808740	816928
TCONS_00254446	4	4551585	4555597
TCONS_00254445	4	4551585	4555597
TCONS_00254444	4	4551585	4555597
KRH20588	13	30121197	30123696
KRH77834	1	56194029	56194868
KRH73271	2	44920607	44922437
KRH05490	17	38460625	38472147
KRH05489	17	38460625	38472586
KRH64866	3	187374	191041
KRH65658	3	7003637	7006121
KRH67243	3	37150880	37153878
KRH67246	3	37150880	37153878
KRH67247	3	37149353	37154406
KRH67244	3	37150880	37153878
KRH67245	3	37150880	37153878
KRH67242	3	37150132	37154406
KRH67248	3	37150639	37154406
KRH31177	11	32761439	32765691
KRH44199	8	15784449	15796505
KRH44198	8	15784010	15796528
KRH31392	11	33930879	33932029
KRH31391	11	33930171	33932408
KRH32304	10	3931073	3936499
KRH32305	10	3931011	3936499
KRH32303	10	3930585	3936499
KRH16204	14	27465561	27466102
KRH62319	4	9177207	9180144
KRH62320	4	9177207	9180239
KRH62321	4	9177207	9180075
KRG99614	18	35127504	35129708
KRH06834	16	4693874	4699507
KRH06833	16	4693799	4699558
KRH70087	2	5963652	5967954
KRH70085	2	5963640	5967954
KRH70086	2	5963652	5967954
KRH53696	6	11469460	11470769
KRH64150	4	49027221	49032753
KRH05491	17	38475630	38477885
TCONS_00237208	3	12699286	12709260
TCONS_00237206	3	12699286	12703870
TCONS_00237214	3	12704033	12709260
TCONS_00237207	3	12699286	12709260
TCONS_00195175	2	18550901	18574799
TCONS_00195177	2	18550915	18586399
TCONS_00195176	2	18550915	18574799
TCONS_00195179	2	18550972	18574799
TCONS_00195178	2	18550915	18586399
TCONS_00195187	2	18580543	18586399
TCONS_00195180	2	18551031	18586399
TCONS_00195182	2	18551133	18586399
KRH77376	1	54156782	54160054
KRH73795	2	47237993	47240495
KRH73796	2	47238097	47239939
KRH43654	8	12736920	12739132
KRH03251	17	6731924	6736613
KRH28952	11	6645021	6647535
KRH28951	11	6645021	6649126
TCONS_00195186	2	18575940	18580476
KRH77508	1	54791071	54793301
KRH43393	8	11183844	11185540
KRH61542	4	4339704	4344782
KRH61541	4	4339608	4346200
KRH61540	4	4339608	4346200
KRH61539	4	4339647	4346200
KRH64243	4	49497644	49499465
KRH34994	10	44919091	44924920
KRH14052	14	335301	338695
KRH69415	2	2284831	2288354
KRH69416	2	2284886	2288350
KRH41411	8	2256897	2261191
KRH41410	8	2257005	2261191
KRH41408	8	2256806	2261191
KRH41409	8	2257249	2261191
KRH54475	6	16402598	16406089
KRH62985	4	28603342	28611981
KRH28819	11	5924116	5927990
KRH25952	12	17903344	17907854
KRH37850	9	12877354	12878068
KRH25469	12	9604576	9606982
KRH50483	7	40029369	40032764
KRH36964	9	2929834	2932174
KRH37434	9	6469839	6470231
KRH10610	15	4505954	4506702
KRH77058	1	52500163	52502529
KRG92573	20	45509569	45513436
KRG92575	20	45510660	45513434
KRG92574	20	45509963	45513436
KRH49922	7	35585637	35588090
KRH68319	3	42579900	42582675
KRH68318	3	42579900	42582675
KRH25304	12	7654387	7659033
KRG99350	18	20820169	20828364
KRG96181	19	45128513	45131554
KRG96182	19	45128512	45131581
KRG96183	19	45128773	45130910
KRH34968	10	44776824	44777411
KRG91679	20	40609659	40617268
KRG91680	20	40609614	40617268
KRG91681	20	40609366	40617268
KRH54444	6	16114111	16119696
KRH54445	6	16114337	16119546
KRH08722	16	32921973	32925359
KRH03136	17	6130289	6133632
KRH03137	17	6130289	6133632
KRH54663	6	18631314	18635564
KRH05670	17	39685226	39687154
KRH45608	8	38863320	38871843
KRH45609	8	38864166	38871843
KRH49432	7	18918736	18920898
KRH49434	7	18918914	18920512
KRH49431	7	18918736	18920898
KRH49433	7	18918914	18920512
KRG99710	18	38495382	38498817
KRH55514	6	44520516	44525034
KRH26492	12	33411656	33412048
KRH00817	18	52399326	52401356
KRH13899	15	50839847	50840833
KRH03454	17	7779339	7780765
KRH25180	12	6996398	6999364
KRH56526	5	180217	181383
KRH05255	17	36354547	36365745
KRH05256	17	36354547	36365574
KRG98783	18	10136404	10136999
KRH41291	8	1710191	1718169
KRH41290	8	1710745	1717752
KRH64886	3	252667	254842
KRG97528	18	974510	974935
KRH15883	14	14208919	14214919
KRH15884	14	14208919	14214919
KRH16645	14	41621488	41623720
KRH73637	2	46661100	46663693
KRG96463	19	46595978	46598353
KRH65098	3	1337139	1343939
KRH00562	18	50735188	50737943
KRG99009	18	13682799	13683212
KRH57677	5	10092638	10093902
KRH04001	17	10708599	10719596
KRH42242	8	5929791	5935020
KRH08022	16	27334003	27337050
KRH71524	2	15626361	15631292
KRH71525	2	15628357	15631132
KRH71521	2	15626361	15631292
KRH71522	2	15626259	15631292
KRH71523	2	15626793	15631132
KRH51359	6	173768	186970
KRH51358	6	173768	186970
KRH51357	6	173301	187071
KRH63310	4	41993800	41996419
KRH63311	4	41994251	41996128
KRH16818	14	44110664	44113112
KRH22050	13	37640641	37643600
KRH22051	13	37640641	37643600
KRH24180	12	1913265	1928493
KRG97746	18	2112505	2114707
KRH11602	15	9433821	9434551
KRH08928	16	34273538	34278679
KRH08929	16	34273307	34277673
KRH08927	16	34273307	34278810
KRH02541	17	3333923	3343092
KRH26988	12	36656063	36660454
KRH35009	10	45049984	45053117
KRH25657	12	12525106	12528315
KRH70035	2	5733380	5733628
KRH15626	14	9839656	9841977
KRH77403	1	54283993	54285635
KRH56367	6	50861494	50863853
KRH30123	11	14705834	14709189
KRH41977	8	4765011	4770446
KRH41978	8	4765407	4770154
KRH41979	8	4765994	4770154
KRH22017	13	37464824	37468689
KRG98151	18	4646738	4658401
KRH49644	7	28743151	28747623
KRH49643	7	28743381	28746709
KRH03200	17	6456103	6457426
KRH03199	17	6455721	6457502
KRH73131	2	44093427	44095667
KRH73130	2	44093225	44096543
KRH73132	2	44093427	44095184
KRH73128	2	44093225	44096543
KRH73129	2	44093427	44095667
KRG89311	20	1393894	1395216
KRH23393	13	44275405	44280017
KRH23394	13	44275936	44280066
KRH52177	6	3878792	3883637
KRH37744	9	10619211	10622774
KRH56100	6	49264484	49268568
KRH63877	4	47460459	47462955
KRG95971	19	43965433	43970801
KRG95972	19	43965837	43970655
KRG95973	19	43965433	43970801
KRH04047	17	10983257	10988350
KRH04046	17	10982415	10988350
KRH76472	1	49202926	49207666
KRG99745	18	39386598	39387549
KRH37786	9	11815580	11816286
KRH18109	13	11846794	11849722
KRH30525	11	26277001	26279463
KRH30524	11	26276528	26279593
KRH15720	14	11318685	11319684
KRH27732	11	783880	786948
KRH58769	5	34121651	34123665
TCONS_00144216	17	35514991	35524320
TCONS_00144217	17	35514991	35524320
TCONS_00144214	17	35514991	35524320
TCONS_00144215	17	35514991	35524320
TCONS_00144213	17	35514991	35524320
TCONS_00144227	17	35518153	35524320
TCONS_00144226	17	35518153	35524320
TCONS_00144225	17	35518153	35524320
TCONS_00144223	17	35514991	35524320
TCONS_00144222	17	35514991	35524320
TCONS_00144220	17	35514991	35524320
KRH24904	12	5129941	5131534
KRH69870	2	4896577	4902644
KRH69867	2	4896577	4902581
KRH69868	2	4894950	4902581
KRH69869	2	4895986	4902581
KRH49520	7	20913724	20913939
KRH62108	4	7354242	7360892
KRH62106	4	7354242	7361468
KRH62107	4	7354242	7361671
KRH62104	4	7354242	7361468
KRH62105	4	7354187	7361136
KRH14243	14	1057710	1061895
KRH42204	8	5745983	5748337
KRH41002	8	343808	352483
KRH41003	8	343857	349264
KRH75995	1	42526350	42532906
KRH75994	1	42526284	42535486
KRH75996	1	42526284	42535486
KRH43178	8	10368757	10372070
KRH72471	2	40119374	40121450
KRH52278	6	4357936	4364674
KRH52277	6	4357936	4364674
KRH52276	6	4360224	4364475
KRH55801	6	47112738	47113850
KRH53393	6	10009760	10012959
KRH53392	6	10009186	10013239
KRH53391	6	10009760	10013098
KRH53390	6	10009186	10013239
KRH02021	17	856518	860434
KRH02020	17	854330	860434
KRH02019	17	854326	860434
KRH22986	13	42618879	42621231
KRG96858	19	48600159	48602671
KRG96859	19	48600551	48602744
KRH03828	17	9802239	9802478
KRH34877	10	44354525	44355240
KRH34248	10	40588121	40591913
KRH34249	10	40588121	40591913
KRH12828	15	22901121	22902178
KRH23161	13	43350322	43353398
KRH26072	12	21562590	21570013
KRH26073	12	21562590	21567175
KRH26070	12	21562590	21572511
KRH26071	12	21562590	21572511
KRH54493	6	16582442	16585081
KRH54492	6	16582254	16585668
KRH01736	18	57289917	57290879
KRH47782	7	4196836	4197585
KRH14398	14	1669047	1673690
KRH14399	14	1670170	1673690
KRG93579	19	3267726	3269290
KRH57603	5	7855367	7856512
KRH11783	15	10453970	10454886
KRH29098	11	7411891	7415860
KRG89524	20	3413815	3416364
KRG90737	20	35269190	35271414
KRH53908	6	12580919	12584445
KRH66319	3	28655669	28658417
KRH04065	17	11073919	11077576
KRH04064	17	11075890	11077393
KRH31699	10	613862	616294
KRH49143	7	16037342	16038521
KRH49144	7	16037322	16038525
KRH02561	17	3450099	3451186
KRH45560	8	37918071	37919199
KRH46960	7	62458	75399
KRH46962	7	62458	71001
KRH46961	7	62458	70661
KRH01185	18	54632199	54635157
KRH33464	10	32478017	32482915
KRH14444	14	1859249	1863710
KRH14445	14	1859361	1863710
KRH29399	11	8729787	8734082
KRG95135	19	39328218	39332077
KRG91690	20	40696468	40698879
KRH64791	4	52167461	52171661
KRH64790	4	52167461	52171661
KRH64786	4	52166244	52172140
KRH64787	4	52166244	52172209
KRH64788	4	52166250	52172146
KRH64789	4	52166250	52172140
KRH64148	4	49022023	49024884
KRG98568	18	7855809	7859980
KRG98569	18	7855715	7860004
KRG98570	18	7855818	7859980
KRH03352	17	7220742	7225202
KRH51416	6	431771	432624
KRH45303	8	28910552	28914187
KRH42080	8	5174246	5176079
KRH42077	8	5172492	5178545
KRH42078	8	5172978	5176428
KRH42079	8	5172492	5176244
KRG97000	19	49288257	49294999
KRH30061	11	12758340	12763155
KRH64069	4	48596924	48597175
KRH08645	16	32274827	32280166
KRH74742	1	4345723	4347332
KRH00512	18	50463930	50466563
KRH70255	2	6810960	6816583
KRH11540	15	9108067	9108546
KRH21341	13	34492285	34498651
KRH14295	14	1218416	1221786
KRH32154	10	3038192	3041422
KRH32153	10	3036333	3041422
KRH54136	6	13882689	13888611
KRH27017	12	36808660	36812062
KRH50770	7	42245320	42251504
KRH17436	14	48439250	48442357
KRG94339	19	27888433	27889340
KRH56152	6	49587567	49588767
KRH45341	8	31863428	31865647
KRH08584	16	31887918	31888079
RCH53565	KZ847154	85470	94760
RCH53566	KZ847154	87307	94289
RCH53567	KZ847154	85470	94760
KRH35681	10	48448173	48450101
KRH11439	15	8518412	8520954
KRH27325	12	38866435	38876361
KRH27324	12	38866487	38876361
KRH27327	12	38866460	38876361
KRH27326	12	38866476	38876361
KRH27321	12	38866476	38876361
KRH27323	12	38866481	38876361
KRH27322	12	38866487	38876361
KRH27329	12	38866998	38876361
KRH27328	12	38866460	38876361
KRG93723	19	5023419	5027620
KRG93722	19	5023468	5027464
KRH61982	4	6574883	6580598
KRH58513	5	32557392	32560592
KRG91815	20	41337426	41339125
KRH76536	1	49665180	49671385
KRH76537	1	49665544	49670153
KRH00620	18	51166264	51166590
KRH30551	11	26540618	26542158
KRG90686	20	35044042	35046452
TCONS_00086865	13	36233399	36238455
KRH55672	6	46131735	46139590
KRH02118	17	1262509	1264413
KRH23095	13	43057732	43060818
KRH24261	12	2295288	2296678
KRH24260	12	2295288	2296678
KRH24263	12	2295288	2296678
KRH24262	12	2295288	2296678
KRH24265	12	2295288	2296678
KRH24264	12	2295288	2296678
KRH24267	12	2295288	2296678
KRH24266	12	2295288	2296678
KRH24269	12	2295288	2296678
KRH24268	12	2295288	2296678
KRH24283	12	2295288	2296678
KRH24282	12	2295288	2296678
KRH24281	12	2295288	2296678
KRH24280	12	2295288	2296678
KRH24278	12	2295288	2296678
KRH24279	12	2295288	2296678
KRH24272	12	2295288	2296678
KRH24270	12	2295288	2296678
KRH24271	12	2295328	2295930
KRH24276	12	2295288	2296678
KRH24277	12	2295288	2296678
KRH24274	12	2295288	2296678
KRH24275	12	2295288	2296678
KRH24273	12	2295328	2295930
KRH24258	12	2295288	2296678
KRH24259	12	2295288	2296678
KRH24256	12	2295288	2296678
KRH24257	12	2295288	2296678
KRG89782	20	9117145	9118486
TCONS_00342897	9	30886676	30887836
KRH14128	14	646112	646989
KRH10813	15	5416480	5417057
TCONS_00342892	9	30880330	30882265
KRH61444	4	3815489	3822143
KRH61445	4	3815489	3822143
KRH59799	5	38716526	38717146
KRH59798	5	38716434	38717223
KRH33261	10	25728979	25732872
KRH69148	2	795208	806375
KRH17511	14	48853772	48863189
KRH17513	14	48853772	48863189
KRH17512	14	48854032	48862920
KRH17514	14	48856998	48863189
KRH25829	12	14954843	14957130
KRH47241	7	1437693	1439843
KRH36085	10	50329936	50330139
KRH16961	14	45326849	45329859
KRH56232	6	50041272	50048067
KRH56231	6	50041047	50048067
KRH58541	5	32719903	32722773
KRH46490	8	45389334	45394894
KRH36084	10	50329273	50330664
KRG95259	19	40070237	40074826
KRH07921	16	26357910	26371594
KRH07920	16	26357389	26371741
KRH07923	16	26357910	26371594
KRH07922	16	26357910	26371594
KRH07925	16	26356863	26371741
KRH07924	16	26356863	26371741
KRH07926	16	26359217	26371594
KRH07919	16	26357586	26371741
KRH62800	4	18932507	18933889
KRH05765	17	40266997	40267845
KRH42676	8	8055039	8059859
KRH75539	1	27458131	27459726
KRH34569	10	42450626	42455192
KRH34568	10	42450626	42455161
KRH34567	10	42450626	42455161
KRH34570	10	42451050	42452061
KRH34571	10	42451050	42451614
KRH33971	10	39049177	39053292
KRH33970	10	39048966	39053118
KRG94768	19	36030632	36032867
KRH60289	5	40903771	40905328
KRH60288	5	40903528	40906444
KRH23107	13	43121138	43123239
KRG94666	19	34725179	34728135
KRH35825	10	49026573	49030293
KRH35824	10	49027170	49030029
KRH35826	10	49026563	49030293
KRH35821	10	49026563	49030311
KRH35823	10	49026301	49030311
KRH35822	10	49026331	49030311
KRH67388	3	37836241	37838950
KRH01924	17	419504	422029
KRH33499	10	33779805	33782327
KRH33501	10	33779805	33783438
KRH33500	10	33779805	33782455
KRH70066	2	5903451	5906599
KRH31636	10	212458	213928
KRH07226	16	7579897	7586974
KRH07227	16	7580393	7588440
KRH07224	16	7579627	7588440
KRH07225	16	7579627	7588440
KRH16837	14	44391151	44397854
KRH39110	9	40289297	40293420
KRH39108	9	40288436	40293420
KRH39109	9	40288436	40291158
KRH27428	12	39379181	39381281
KRH27429	12	39378718	39382347
KRH10565	15	4314406	4325058
KRH10566	15	4314309	4325139
KRH31809	10	1227618	1228989
KRH13246	15	41365690	41371080
KRH38279	9	30049773	30050165
KRH28722	11	5353139	5355303
KRG95826	19	43399778	43400423
KRH27200	12	38083562	38085675
KRH27201	12	38083965	38085540
KRG92458	20	44894299	44899151
KRH50315	7	38641183	38642535
KRH66380	3	29504398	29511293
KRH66381	3	29504711	29511229
KRH66382	3	29504398	29511229
KRH66383	3	29504398	29509264
KRH25638	12	11893124	11895101
KRH68790	3	44637659	44643389
KRH39905	9	45157213	45158946
TCONS_00174927	19	11022796	11035525
TCONS_00174926	19	11022795	11035525
TCONS_00174923	19	11022790	11035525
TCONS_00174922	19	11022790	11035525
TCONS_00174920	19	11022790	11035525
TCONS_00174928	19	11022797	11032380
TCONS_00174924	19	11022790	11035525
TCONS_00174918	19	11022790	11035525
TCONS_00174919	19	11022790	11035525
TCONS_00174917	19	11022790	11035525
TCONS_00174914	19	11022790	11032380
TCONS_00174915	19	11022790	11032380
KRH45420	8	35087851	35093898
KRH34239	10	40552680	40562442
KRH34238	10	40553264	40562442
KRH64470	4	50529637	50536772
KRG95359	19	40671816	40675940
KRH02676	17	4012912	4019133
KRH02677	17	4013524	4019194
KRG94318	19	27389417	27399207
KRG90920	20	36454538	36460320
KRH27618	11	329586	331273
KRH17743	13	3101597	3103856
KRH61108	4	2354851	2358499
KRH61107	4	2354913	2358499
KRH61106	4	2352135	2358499
KRH61105	4	2352135	2358499
KRH61109	4	2355449	2357633
KRH61112	4	2355449	2357633
KRH61111	4	2355449	2357633
KRH61110	4	2355449	2357633
KRH06494	16	2527994	2531671
KRG97303	19	50618694	50628081
KRH37611	9	8651130	8653489
KRH37612	9	8651130	8653489
KRH37613	9	8651130	8653489
KRH37614	9	8651130	8653489
KRH37615	9	8650928	8658660
KRH37616	9	8650930	8657590
KRH37617	9	8650930	8658660
KRG95276	19	40228450	40232695
KRH47615	7	3288274	3294751
KRH53269	6	9402049	9404028
KRH53270	6	9402069	9404010
KRH38923	9	39077338	39079410
KRH54766	6	20024615	20025504
TCONS_00222575	20	34695604	34701208
KRH13476	15	46210742	46215445
KRH60810	4	841756	841977
KRH50652	7	41548833	41553915
KRH33077	10	16645309	16645908
KRH74700	1	3971832	3976198
KRH49581	7	24497351	24501691
KRH52059	6	3362510	3366628
KRH37210	9	4499012	4503649
KRG88716	KZ847143	203397	204762
KRH29754	11	10391576	10391902
KRG96668	19	47728252	47728800
KRH66978	3	35523090	35535061
KRH22255	13	38937112	38937819
KRH47993	7	5431822	5432910
KRH55952	6	48100578	48107433
KRH55951	6	48100803	48106591
KRH35087	10	45320219	45322143
KRH77740	1	55834163	55836150
KRG94085	19	12594809	12600610
KRH12786	15	21578090	21580528
KRH25778	12	14207265	14208059
KRH72112	2	36288083	36288859
KRH60910	4	1262860	1265078
KRH37141	9	4058770	4061802
KRH07275	16	8060944	8066661
KRG97226	19	50260963	50261686
KRH36123	10	50519029	50521193
TCONS_00085104	13	30469012	30470029
KRH29303	11	8289960	8293540
KRH55939	6	48021528	48022854
KRG88731	KZ847142	267956	269494
KRH65233	3	2202325	2234931
KRH39707	9	43898117	43900520
KRH66485	3	31164023	31166187
KRH58606	5	33089659	33095962
KRH58607	5	33090144	33095443
KRH07003	16	5961876	5962936
KRH55844	6	47428801	47429895
KRH39801	9	44266758	44267039
KRH28088	11	2429423	2434404
KRH70861	2	11107441	11109266
KRH04017	17	10828282	10829050
KRH38485	9	34487185	34489920
KRG96379	19	46231395	46234572
KRG96378	19	46231395	46234450
KRH19403	13	22854705	22869009
KRH19402	13	22854247	22869102
KRH19404	13	22857610	22869102
KRH13170	15	38460977	38462869
KRH13168	15	38460127	38462869
KRH13169	15	38460615	38461906
KRH13164	15	38459438	38462869
KRH13165	15	38459561	38461906
KRH13166	15	38460316	38462869
KRH13167	15	38460615	38461906
KRH13160	15	38447267	38461906
KRH13161	15	38446575	38462869
KRH13162	15	38459438	38462869
KRH13163	15	38459561	38461906
KRH13157	15	38447049	38462869
KRH13155	15	38444162	38462869
KRH13156	15	38447028	38462869
KRH13159	15	38447267	38461906
KRH13158	15	38447074	38462869
KRG89463	20	2662431	2670894
KRG89462	20	2662431	2670894
KRH31835	10	1356814	1359653
KRH40335	9	47233101	47242848
KRH63757	4	46669741	46670322
KRH33638	10	37082919	37084301
KRH14425	14	1785084	1786355
KRH07155	16	7097619	7123157
KRH07156	16	7098024	7123086
KRH07157	16	7097619	7123157
KRH07159	16	7111729	7123157
KRH07158	16	7098024	7123086
KRH36484	9	433287	438269
KRH39439	9	42283962	42292595
KRH39441	9	42283948	42292548
KRH39440	9	42283969	42292548
KRH39437	9	42283997	42292595
KRH39438	9	42283948	42292595
KRH04975	17	31812086	31813129
KRG99909	18	43312043	43319670
KRG99908	18	43312043	43319670
KRG99907	18	43312043	43319670
KRG99906	18	43312043	43319670
KRG99912	18	43312043	43319670
KRG99910	18	43312043	43319670
KRG99911	18	43312043	43319670
KRH47994	7	5435959	5440645
KRH05372	17	37593199	37598459
KRH55964	6	48178520	48179509
KRG97856	18	2745062	2748165
KRH67787	3	39876071	39877773
KRH67043	3	35911090	35915266
KRH65475	3	4770005	4772715
KRH13397	15	44561862	44577373
KRH13396	15	44554207	44577155
KRH13395	15	44555747	44577373
KRH13989	15	51656766	51659364
KRH28883	11	6245591	6246466
KRH51005	7	43196988	43200501
KRH51004	7	43196988	43201191
KRH31524	11	34329876	34332687
KRH31525	11	34329876	34332647
KRH62619	4	14737636	14741541
KRH53834	6	12166200	12168791
KRH65901	3	14784014	14787185
KRH65900	3	14782016	14787185
KRH65899	3	14781429	14787426
KRG95366	19	40730976	40733708
KRH13635	15	48122931	48132648
KRH74357	1	1404511	1411222
KRH74358	1	1404488	1411222
KRH74359	1	1404483	1411222
KRH74361	1	1404289	1411222
KRH74360	1	1404603	1411232
KRH74362	1	1405863	1411222
KRG92228	20	43601702	43633244
KRH38883	9	38857251	38861965
KRH54535	6	16984988	16987090
KRH34355	10	41190823	41195727
KRH12409	15	15477823	15482961
KRH05304	17	37027572	37033621
KRH05303	17	37027171	37033720
KRH09714	15	566735	567753
KRH54457	6	16229519	16229680
KRH65404	3	3845868	3850391
KRH14927	14	4633787	4634296
KRH55770	6	47036437	47036685
KRH58248	5	30666357	30667191
KRH21746	13	36176743	36181866
KRH32245	10	3532303	3534011
KRH57095	5	3481318	3484289
KRH75956	1	41310202	41312894
KRH05523	17	38653977	38661315
KRH05526	17	38654071	38661281
KRH05525	17	38653977	38661281
KRH05524	17	38653977	38661281
KRH30328	11	20701426	20701916
KRH10046	15	2098328	2103957
KRH10044	15	2098519	2103957
KRH10045	15	2098397	2103957
KRH19741	13	24534355	24534885
KRH69613	2	3474914	3479839
KRH11622	15	9567797	9570248
KRH30903	11	30642772	30645402
KRH30902	11	30642068	30645711
KRH05570	17	38981222	38982848
KRH16563	14	39839625	39842265
KRH65992	3	18686133	18695953
KRG88526	KZ847260	14615	14824
KRH73513	2	46015318	46020392
KRH73512	2	46014805	46020911
KRH73511	2	46014805	46020706
KRH73514	2	46014763	46020988
KRH55376	6	42478037	42480515
KRH38507	9	34967968	34969116
KRH22160	13	38304211	38306896
KRH22161	13	38304211	38306896
KRH10271	15	3056548	3056793
KRH00632	18	51316886	51319147
KRH76122	1	45231127	45233884
KRH49227	7	16696191	16697988
KRG90253	20	28467411	28468208
KRH62302	4	9033354	9036898
KRH62303	4	9034852	9036217
KRG99621	18	35260626	35263643
KRH65780	3	8849490	8850380
RCW18908	17	4667713	4674805
RCW18907	17	4667713	4674805
RCW18909	17	4667713	4674805
RCW18910	17	4667713	4674818
KRG89655	20	5787741	5792029
KRH66535	3	31968123	31968584
KRH75504	1	26864155	26874441
KRH25453	12	9344998	9347650
KRH55029	6	31081545	31086939
KRH55028	6	31081778	31086877
KRH55027	6	31081778	31086877
KRH55026	6	31081545	31086939
KRH70143	2	6280276	6282859
KRH70145	2	6280279	6282860
KRH70144	2	6280279	6282859
KRH29244	11	7947837	7949502
KRH10630	15	4572372	4575091
KRH14770	14	3674124	3677641
KRH36509	9	561740	565481
KRG98187	18	4914720	4918458
KRG98188	18	4914720	4918458
KRG98189	18	4914720	4918458
KRG98190	18	4914896	4918458
KRH67805	3	39985603	39987890
RCW18946	16	4200392	4219290
RCW18947	16	4200392	4219290
RCW18948	16	4200389	4217584
KRH65716	3	7837878	7840023
KRH36360	10	51490933	51492750
KRG99207	18	17554505	17556325
KRH11721	15	9970245	9977246
KRH11722	15	9970216	9977246
KRH11723	15	9970245	9977153
KRH35269	10	46233655	46234189
KRH22102	13	37891900	37898103
KRH22103	13	37891900	37898103
KRH22101	13	37891900	37897683
KRH21576	13	35533867	35539249
KRH21577	13	35533867	35539249
KRH21578	13	35536007	35539249
KRH21579	13	35536007	35539249
KRH15967	14	18056723	18059024
KRH57331	5	4986652	4990417
KRH57330	5	4986487	4991204
KRH54930	6	24647454	24649827
KRH23373	13	44197139	44200037
KRH23374	13	44197507	44199301
KRH41118	8	896012	899237
KRH12180	15	13204703	13205220
KRH34556	10	42393044	42394173
KRH34557	10	42391697	42394235
KRH34555	10	42392168	42394173
KRH63924	4	47714532	47714771
KRH43908	8	14384080	14390769
KRH43907	8	14384080	14390769
KRH43906	8	14384080	14390769
KRH43909	8	14384080	14390874
KRH03680	17	8967967	8972096
KRH03681	17	8968496	8972096
KRH32955	10	11920366	11920940
KRH59582	5	37770602	37773556
KRH04917	17	30407466	30409390
KRH71844	2	27362295	27371284
KRH05440	17	38275485	38278808
KRH05439	17	38275485	38278808
KRH26230	12	30231015	30240720
KRH31266	11	33266422	33269418
KRH04918	17	30490573	30494474
KRH48966	7	14542527	14547776
RCW18842	18	2471787	2483157
KRH10218	15	2825110	2827434
KRH43981	8	14744295	14744525
KRH36831	9	2150077	2150971
KRG98361	18	6400325	6400944
KRH52752	6	6631342	6636582
KRH52753	6	6631348	6636545
KRH52754	6	6631348	6639302
KRH67613	3	38929533	38930791
KRH40988	8	263110	268336
KRH21644	13	35809309	35811764
KRH14701	14	3287468	3288293
KRH17796	13	3480567	3485867
KRH55403	6	43060336	43060668
KRH41241	8	1450278	1453241
KRH56831	5	1940604	1944604
KRH72888	2	42735396	42738350
KRH27723	11	760066	766176
KRH27725	11	760054	766199
KRH27724	11	760466	765364
KRH00919	18	53044479	53048545
KRG91753	20	41008497	41011265
KRH18118	13	12190557	12190871
KRH04339	17	13122560	13123333
KRH75377	1	23600436	23609894
KRH23650	13	45577279	45592478
KRH23651	13	45577749	45592356
KRH23648	13	45575525	45592449
KRH23649	13	45577227	45592485
KRH23646	13	45575500	45592485
KRH23647	13	45575525	45592479
KRG89659	20	5926161	5926931
KRH31010	11	31684337	31686460
KRH14316	14	1340598	1345730
KRH14317	14	1340434	1345730
KRH49298	7	17497437	17499998
KRH75692	1	33903689	33905364
KRH60106	5	40008032	40010931
KRH08176	16	29070678	29075912
KRH16808	14	44030814	44034325
KRH16809	14	44031098	44034325
KRH16810	14	44031098	44033220
KRH43567	8	12235183	12236400
KRG99429	18	23359575	23360341
KRH36865	9	2391374	2397193
KRH36866	9	2391374	2397193
KRH36867	9	2391348	2397193
KRH36868	9	2391309	2397193
KRH36869	9	2391328	2397193
KRH21207	13	33830362	33831915
KRH21610	13	35692094	35696834
KRH49376	7	17988836	18000229
KRH09969	15	1629096	1632892
KRH09967	15	1629096	1633408
KRH09966	15	1629618	1633408
KRH09970	15	1629618	1632892
KRH09968	15	1629615	1632892
KRH24663	12	3918662	3922215
KRH54600	6	17770435	17777991
KRH54601	6	17770480	17777928
KRH77270	1	53607515	53609496
KRH69528	2	3085912	3089405
KRH30066	11	12818553	12819442
KRH42827	8	8746643	8747874
KRH13373	15	44130360	44138312
KRH06043	16	88969	93707
KRH02419	17	2801764	2804960
KRH20927	13	32400376	32401158
KRH05755	17	40190532	40197641
KRH05756	17	40191414	40197641
KRH27653	11	463753	466025
KRH51623	6	1387679	1395772
KRH75189	1	11500801	11504482
KRH01369	18	55563315	55565746
KRH00830	18	52478357	52479307
KRH68553	3	43750501	43753109
KRH16126	14	23240944	23243739
KRH69504	2	2920404	2922018
KRH69503	2	2920103	2922213
KRH02176	17	1596282	1596751
KRH11748	15	10122886	10128876
KRH41998	8	4817430	4821371
KRG89580	20	4585879	4587591
KRG89579	20	4585480	4587582
KRH74879	1	5695082	5697378
KRH75837	1	38782655	38783290
KRH60999	4	1679571	1682771
KRH11274	15	7651712	7654753
KRH11275	15	7651925	7654556
KRH63349	4	42616691	42617302
KRH68738	3	44423506	44426121
KRH53697	6	11478165	11482810
KRH62078	4	7187985	7192897
KRH62079	4	7187985	7192897
KRG92818	20	46507897	46510398
KRG93792	19	6076238	6088748
KRH02267	17	2030823	2033001
KRH45243	8	23517578	23519653
KRH08096	16	28289117	28291591
KRH74476	1	2246170	2251398
KRG89558	20	3929374	3936931
KRH58738	5	33922696	33929901
KRH18493	13	16376380	16380892
KRH22645	13	40929748	40930036
KRH54869	6	22373884	22376328
KRH40380	9	47439258	47442513
KRH35278	10	46256167	46262449
KRH35276	10	46256773	46262449
KRH35277	10	46257096	46261613
KRH33107	10	18189271	18190001
KRH00217	18	47921141	47924602
KRH00218	18	47921900	47924424
KRH22901	13	42146835	42151452
KRH52601	6	5947978	5950087
KRH19977	13	26109258	26111357
KRH11401	15	8307131	8316135
KRH33319	10	28814064	28815996
KRH71896	2	28951551	28955175
KRH71898	2	28952732	28954695
KRH71897	2	28952521	28955175
KRH04111	17	11428662	11431171
KRH04113	17	11428453	11431827
KRH04112	17	11428662	11431153
KRH23583	13	45171683	45172413
KRH23582	13	45171363	45172616
KRH08752	16	33270596	33274802
KRH04696	17	20051639	20053255
KRH74456	1	2104937	2109784
KRH61349	4	3384562	3386346
KRH28703	11	5264434	5266437
KRH51923	6	2729440	2733576
KRH67458	3	38163172	38166397
KRH67453	3	38163172	38166590
KRH67457	3	38163172	38167022
KRH67456	3	38163172	38166278
KRH67455	3	38163172	38166996
KRH67454	3	38163172	38166362
KRH57945	5	24499932	24502244
KRG95016	19	38243880	38249355
KRH29598	11	9550267	9556181
KRH41205	8	1264112	1268664
KRH64572	4	51053346	51056055
KRH40588	9	48606613	48609090
KRH40587	9	48604740	48609090
KRH41211	8	1287939	1291040
KRH41210	8	1287939	1291011
KRH41213	8	1287939	1291026
KRH41212	8	1287939	1290771
KRH41215	8	1287939	1291013
KRH41214	8	1288404	1289978
KRH07708	16	21299154	21305321
KRH07707	16	21299155	21305317
KRH01371	18	55569073	55572249
KRH08298	16	29893194	29896920
KRH08297	16	29893281	29896920
KRH71880	2	28032784	28034828
KRH60595	5	42184247	42189545
KRH29453	11	8932743	8933846
KRH24288	12	2331529	2334308
RCW19297	8	34773318	34782487
RCW19298	8	34772472	34782487
KRH27094	12	37310637	37312496
KRH19209	13	22022772	22025391
KRH74755	1	4428651	4434734
KRH63350	4	42635992	42643208
KRH63351	4	42636527	42643192
KRH70290	2	7022478	7031971
KRG90937	20	36580889	36584085
KRH33239	10	25357785	25358566
KRH70683	2	9974237	9976214
KRH27485	12	39643857	39646546
KRH52294	6	4511463	4512498
KRH23277	13	43822574	43829935
KRH23276	13	43822868	43828769
KRH23275	13	43822868	43828769
KRH49136	7	16006946	16011150
KRH45165	8	22559888	22560241
KRH62771	4	18356796	18357056
KRG95640	19	42337724	42338367
KRH61917	4	6201126	6206476
KRH61918	4	6201109	6206476
KRH28336	11	3504227	3507468
KRH28338	11	3504227	3507136
KRH28337	11	3504227	3507124
KRH28339	11	3504694	3507053
KRH28340	11	3504694	3507053
KRH28335	11	3504227	3507468
KRH32789	10	7874554	7900928
KRH32788	10	7871809	7900928
KRH32787	10	7871809	7900928
KRH19248	13	22184048	22199134
KRH38319	9	31713552	31714890
KRH59998	5	39499671	39500700
KRH50230	7	37920004	37934449
KRH75544	1	27621455	27623628
KRH31957	10	2018122	2021709
KRH76273	1	47663101	47665595
KRH49207	7	16541125	16542222
KRH53589	6	11001171	11002938
KRG90416	20	33216637	33217516
KRH27589	11	135007	170100
KRH72814	2	42267800	42271107
KRH72813	2	42267823	42271100
KRH62526	4	12763094	12763676
KRH75135	1	9691823	9694806
KRH75134	1	9691823	9695967
KRH06351	16	1587360	1588619
KRH06350	16	1587360	1591104
KRH06352	16	1586623	1591542
KRH06349	16	1586339	1591621
KRH50342	7	38808775	38810384
KRH58823	5	34429993	34432911
KRH58824	5	34431014	34432911
KRG93898	19	7466537	7467381
KRG91112	20	37394168	37397195
KRG96922	19	48910719	48919753
KRH31298	11	33468695	33473936
KRH29625	11	9677269	9678125
KRH16293	14	31097922	31100478
KRH34513	10	42122685	42123732
KRH71740	2	24752043	24784801
KRH71741	2	24752238	24784792
KRH61929	4	6294567	6302532
KRH61932	4	6296768	6302523
KRH61930	4	6294567	6302523
KRH61931	4	6294567	6302523
KRH57856	5	19161051	19162352
KRH01287	18	55166980	55168397
KRH70026	2	5680261	5682907
KRG95454	19	41261447	41264891
KRG95453	19	41261447	41265059
KRH19606	13	23945123	23945287
KRH75097	1	8790495	8791774
KRH66150	3	25485343	25487943
KRH66149	3	25484028	25488184
KRH46894	8	47439097	47440152
KRH72497	2	40390362	40393289
KRH72499	2	40390382	40393289
KRH72498	2	40390423	40393289
KRG96880	19	48720285	48723809
KRH69194	2	1006942	1009796
KRH44590	8	17933559	17937258
KRH35959	10	49742120	49757920
KRG90151	20	25307820	25309694
KRH12592	15	17559877	17565551
KRH12593	15	17559877	17565137
KRH72591	2	40929158	40929433
KRH40414	9	47646061	47653232
KRH72088	2	36077392	36079161
KRH41646	8	3320834	3322022
KRH65562	3	5840409	5840876
KRH68208	3	41997056	42005618
KRH74727	1	4235182	4237298
TCONS_00202546	2	8381339	8389819
KRH49828	7	34999770	35003281
KRH49829	7	34999865	35003281
KRG94126	19	14843983	14859608
KRH19914	13	25617844	25619647
KRH74738	1	4316464	4321369
KRH57898	5	21947029	21951107
KRH62890	4	23029956	23030772
KRH13719	15	49152690	49153131
KRH58181	5	29211953	29214343
KRH58182	5	29211682	29214515
KRH37100	9	3764690	3772608
KRH32098	10	2768241	2770339
KRH39482	9	42491618	42496050
KRH44637	8	18079943	18083744
KRG93840	19	6751147	6756835
KRH45361	8	33298788	33302676
KRH45360	8	33298788	33302698
KRH71555	2	15847154	15851317
KRH74504	1	2462884	2465300
KRH69172	2	904677	907430
KRH69170	2	903725	907892
KRH69171	2	903557	907892
KRH69167	2	904090	907892
KRH69166	2	904090	907892
KRH69169	2	903505	907892
KRH69168	2	903557	907892
KRH55166	6	37685884	37689712
KRH55165	6	37686149	37687521
KRH46352	8	44620164	44621434
KRG94361	19	28410684	28412758
KRH68412	3	43139141	43142137
KRH68413	3	43139141	43142286
KRH68411	3	43139141	43142126
KRH29529	11	9299271	9300774
KRH29528	11	9299271	9300769
KRH61266	4	2998997	3004248
KRH61267	4	2999062	3004241
KRH61265	4	2999073	3004248
KRH61268	4	3000043	3004241
KRH61269	4	2999077	3004241
KRH64624	4	51400993	51401439
KRH13763	15	49495728	49499550
KRH32577	10	5707510	5708088
KRH59136	5	35832249	35839703
KRH38194	9	27564073	27567557
KRG95664	19	42545264	42547478
KRH61954	4	6467994	6470562
KRH61955	4	6468322	6469991
KRH61956	4	6467994	6470550
KRH61957	4	6467994	6471180
KRH75926	1	40731727	40739098
KRH75927	1	40733597	40739098
KRH47312	7	1662478	1665738
KRG95945	19	43829624	43833356
KRG95944	19	43829624	43833356
KRG95946	19	43829624	43832707
KRH53476	6	10432974	10434886
KRH69951	2	5302094	5303738
KRH55201	6	38652735	38657781
KRH36231	10	51014614	51024315
KRH36230	10	51014084	51024315
KRH36228	10	51013394	51024757
KRH36229	10	51013394	51024757
KRH77096	1	52655988	52660890
KRH77097	1	52657974	52660666
KRH77094	1	52655988	52660890
KRH77095	1	52657082	52660666
KRH77098	1	52657974	52660666
KRH27926	11	1691960	1695404
KRH42445	8	6802137	6806583
KRH42444	8	6802137	6806492
KRH42447	8	6804482	6806062
KRH42446	8	6804109	6806583
KRH42441	8	6802117	6806583
KRH42443	8	6803237	6806062
KRH42442	8	6802137	6806492
KRH50581	7	41024802	41025464
KRH16338	14	32271989	32301104
KRH37953	9	18342406	18345135
KRH10448	15	3774609	3777444
KRH76945	1	51880122	51885236
KRH76946	1	51880328	51883053
KRH67188	3	36759808	36762761
KRH19001	13	20995143	21001535
KRH41396	8	2185339	2190240
KRH70879	2	11280858	11285331
KRH70878	2	11280858	11285984
KRH46016	8	42556212	42559048
KRH46015	8	42556212	42558921
KRH25352	12	8237882	8245991
KRH25353	12	8237966	8245967
KRH29949	11	11449386	11450442
KRH10997	15	6202392	6205040
KRH62876	4	22315413	22318237
KRH62874	4	22306503	22318344
KRH62875	4	22315235	22318344
KRH06560	16	2917258	2919878
KRH06561	16	2917764	2919724
KRH52896	6	7388030	7388737
KRH17489	14	48794942	48800210
KRH17490	14	48795034	48799643
KRH40107	9	46145132	46147512
KRH59832	5	38815521	38816378
KRH17731	13	2900013	2911309
KRH17732	13	2900013	2911309
KRG95314	19	40408738	40411249
KRG95315	19	40408474	40411444
KRG95316	19	40408943	40411249
KRH66694	3	33546417	33547127
KRH30235	11	18021916	18022719
KRH46702	8	46501825	46504880
KRH46703	8	46503681	46504880
KRH46701	8	46502049	46504796
KRH32422	10	4507295	4510116
KRH31665	10	357991	363273
KRH31664	10	357819	364050
KRH20547	13	29926876	29931324
KRH67135	3	36473156	36476991
KRH45998	8	42385720	42396707
KRH65072	3	1100383	1100811
KRG97664	18	1647502	1649169
KRH31119	11	32310610	32312178
KRG96079	19	44647446	44649620
KRG96080	19	44647522	44649614
KRH38251	9	29216895	29217386
KRH31368	11	33822148	33825620
KRH31369	11	33823147	33825620
KRH31367	11	33821692	33825718
KRH71029	2	12502657	12505205
KRH71028	2	12502624	12506046
KRH62411	4	11197870	11199108
KRH67360	3	37699263	37699652
KRG99579	18	32553364	32556116
KRG99580	18	32554141	32555947
KRG99080	18	14754240	14757164
KRH57800	5	14963964	14964935
KRH36574	9	924673	925683
KRH68878	3	45065402	45066672
KRH24500	12	3273344	3275337
KRH24501	12	3273344	3274984
KRH25109	12	6423237	6427486
KRH25110	12	6423237	6427486
KRH49868	7	35229140	35240427
KRH49869	7	35229140	35240427
KRH49870	7	35229497	35238723
KRG99013	18	13773639	13774088
KRH24220	12	2159834	2160037
KRH39568	9	43085878	43089297
KRH39569	9	43085908	43089204
KRH38991	9	39553638	39561023
KRH38990	9	39553322	39561659
KRH23509	13	44826035	44827376
KRH23510	13	44825693	44827379
KRH77661	1	55472017	55475182
KRH12293	15	14268817	14269764
KRH05868	17	40757879	40761200
KRH20647	13	30492898	30499938
KRH20649	13	30492898	30499938
KRH20648	13	30492898	30499823
KRH20650	13	30493163	30498296
KRH20651	13	30493163	30498296
KRH20652	13	30493163	30498296
KRH20653	13	30492898	30499938
KRH20654	13	30493163	30498235
KRH43352	8	10986151	10987000
KRH06403	16	1926536	1927235
KRG97399	18	426007	426423
KRG88666	KZ847151	259970	263612
KRG88665	KZ847151	260053	263617
KRH07731	16	21686607	21691908
KRH69385	2	2107233	2109383
KRH35106	10	45373587	45376359
KRH11552	15	9164187	9164585
KRH11551	15	9163979	9164630
KRH26032	12	20443917	20462137
KRH26030	12	20444432	20461342
KRH26031	12	20444432	20461342
KRH33088	10	17202172	17203719
KRH49482	7	19488288	19493877
KRH49483	7	19488521	19493857
KRH65136	3	1583080	1584074
KRH56210	6	49871158	49873394
KRH56207	6	49870537	49873394
KRH56208	6	49870537	49873394
KRH56209	6	49870660	49871724
KRH30371	11	24568379	24574626
KRH13974	15	51510448	51513137
KRH56505	5	82568	85798
KRH56504	5	82910	85827
KRH56507	5	83214	85798
KRH56506	5	82909	85890
KRH76994	1	52105759	52106817
KRG92319	20	44133309	44137886
KRG92318	20	44133070	44137941
KRH18959	13	20703984	20705225
KRH19681	13	24269818	24273919
KRH24450	12	3029410	3031857
KRH54462	6	16265397	16267777
KRH63526	4	44913268	44918651
KRH63525	4	44915427	44918651
KRH63524	4	44913268	44918651
KRH18627	13	17390469	17396233
KRH03996	17	10658794	10664402
KRH41318	8	1853130	1856671
KRH41319	8	1852652	1856668
KRH41316	8	1852652	1856671
KRH41317	8	1852811	1855405
KRH29287	11	8225149	8228129
KRH72918	2	42908973	42910047
KRH55123	6	36442428	36452699
KRH65555	3	5721160	5722485
KRH62702	4	16474623	16475810
KRH30800	11	29391387	29403012
KRH30801	11	29391387	29397513
KRH00761	18	52174482	52174768
KRH65954	3	17611582	17612110
KRH08873	16	33997698	33999218
KRH35390	10	46854695	46857260
KRH13800	15	49889690	49890882
KRG97495	18	789452	797797
KRG97494	18	789282	797797
KRG97493	18	789281	797797
KRG97492	18	789281	797797
KRH03231	17	6576613	6581959
KRH03230	17	6576841	6580389
KRH03228	17	6576613	6581959
KRH03229	17	6576613	6581959
KRH49845	7	35070982	35074265
KRH70931	2	11735113	11736771
KRH25558	12	10768720	10773458
KRH75768	1	36806916	36811175
KRH09718	15	597008	599998
KRH11073	15	6667688	6667921
KRH08633	16	32149402	32153266
KRH56921	5	2404162	2406884
KRH07147	16	7026850	7026999
KRH67561	3	38715885	38722527
KRH67563	3	38716262	38721292
KRH67562	3	38716262	38721292
KRH67560	3	38715885	38722528
KRH44184	8	15728174	15736157
KRH44185	8	15728174	15736157
KRH26501	12	33419019	33426874
KRH26502	12	33419783	33425396
KRH26503	12	33419019	33425833
KRH26500	12	33419019	33425705
KRH26493	12	33419515	33425396
KRH26494	12	33419515	33425396
KRH26495	12	33419515	33425396
KRH26496	12	33419515	33425396
KRH26497	12	33419515	33425396
KRH26498	12	33419019	33425833
KRH26499	12	33419019	33426874
KRH59698	5	38251442	38257192
KRH20918	13	32336977	32342192
KRH64045	4	48503226	48505858
KRH18092	13	11480770	11486877
KRH51390	6	268255	269679
KRH57114	5	3593378	3598821
KRH43431	8	11433360	11435716
KRH43430	8	11432517	11435716
KRH08444	16	31061228	31064304
KRH31216	11	32998464	33000783
KRH03815	17	9732522	9744827
KRH03814	17	9732522	9744827
KRH03816	17	9733354	9744827
KRH55492	6	44410598	44414498
KRH67734	3	39593712	39596292
KRG98285	18	5700552	5702855
KRH43458	8	11627319	11628691
KRG93635	19	3601041	3608100
KRH73812	2	47300149	47306133
KRH73811	2	47300149	47306133
KRH02522	17	3236458	3238633
KRH02520	17	3236458	3238633
KRH02521	17	3236458	3238633
KRH02519	17	3236458	3238633
KRH08636	16	32167100	32168668
KRH43457	8	11622767	11623075
KRH73704	2	46863739	46874153
KRH73705	2	46863739	46871751
KRH41834	8	4175137	4176901
KRH70978	2	12112034	12115054
KRH20738	13	31174674	31180486
KRH20742	13	31177213	31178976
KRH20743	13	31174678	31180595
KRH20740	13	31174654	31180486
KRH20741	13	31177213	31178976
KRH20744	13	31174654	31180447
KRH20745	13	31177213	31178556
KRH20739	13	31174678	31180447
KRH27153	12	37765287	37772658
KRH09257	16	36682435	36683394
KRH34989	10	44867121	44880722
KRH34990	10	44867121	44880722
KRH34991	10	44871652	44880722
KRH19275	13	22310818	22314627
KRH45818	8	40948403	40950819
KRH41423	8	2311722	2313824
KRH30056	11	12680138	12682249
KRH52275	6	4349678	4353117
KRH43261	8	10707736	10708422
KRH07500	16	15097779	15098840
KRH36089	10	50358644	50363494
KRH21378	13	34653431	34655977
KRH21381	13	34653364	34655993
KRH21380	13	34653466	34655364
KRH21376	13	34653425	34655977
KRH21377	13	34653364	34655993
KRH21379	13	34653432	34655977
KRH21382	13	34653364	34655034
KRH49165	7	16228605	16229356
KRH02555	17	3382529	3389457
KRH48354	7	7748101	7750230
KRH25650	12	12140062	12140822
KRH15625	14	9818448	9819839
TCONS_00225736	20	44272663	44273776
KRG92390	20	44482037	44482435
KRG89734	20	8268501	8275551
KRG99532	18	28860292	28861408
KRG99531	18	28860292	28861408
KRH03979	17	10516468	10521601
KRH03978	17	10513473	10521567
KRH24478	12	3148801	3150720
KRH11698	15	9888834	9893887
KRH11697	15	9888761	9894068
KRH42184	8	5649582	5651669
KRH12550	15	17015128	17020833
KRH12551	15	17015128	17020833
KRH12553	15	17015128	17020833
KRH12552	15	17015128	17020833
KRH12554	15	17015261	17020044
KRH12555	15	17016839	17020833
KRH25985	12	18891080	18895221
KRG98022	18	3917171	3918848
KRH49420	7	18666145	18671083
KRH49419	7	18666320	18669353
KRH49418	7	18666320	18669353
KRH24067	12	1388056	1390798
KRH24066	12	1386868	1390798
KRH56780	5	1719315	1722612
KRH41924	8	4494479	4495948
KRH41925	8	4493556	4495948
KRH21273	13	34177848	34183941
KRH72388	2	39412891	39417954
KRH62144	4	7718059	7720319
KRH09545	16	37724321	37724779
KRH55614	6	45465492	45465740
KRH33866	10	38566775	38570603
KRH26112	12	23314957	23316455
KRH48989	7	14837991	14840026
KRH02178	17	1602311	1603792
KRH09431	16	37276932	37279095
KRG94741	19	35670523	35692261
KRG94742	19	35670601	35692261
KRH08199	16	29295868	29300785
KRH08198	16	29295520	29300873
KRH18547	13	16695633	16700683
KRH18548	13	16695633	16700683
KRH76002	1	42787392	42789138
KRG93563	19	2999572	3002606
KRH72982	2	43268019	43270658
KRH41461	8	2506147	2517350
KRH25420	12	8967422	8971915
KRH25421	12	8967178	8971953
KRH25422	12	8967178	8971953
KRH25423	12	8967354	8971945
KRH30737	11	28414094	28415196
KRH24775	12	4523959	4526001
KRH24774	12	4523474	4526201
KRH26379	12	32563211	32563486
KRH22039	13	37542937	37546447
KRH31245	11	33141162	33141706
KRH39388	9	42036056	42043855
KRH39387	9	42036245	42043855
KRH01727	18	57240998	57253670
KRH33996	10	39200172	39202438
KRH51447	6	527462	528607
KRH50275	7	38404551	38409911
KRH50276	7	38404544	38409925
KRH33428	10	31709163	31713416
KRG90036	20	20456755	20460316
KRH22566	13	40425076	40426625
KRH70351	2	7419771	7424944
KRG93591	19	3314154	3314858
KRG91673	20	40572863	40578286
KRG91672	20	40570766	40577874
KRG91671	20	40570577	40578286
KRG91670	20	40569267	40577874
KRG91669	20	40568843	40578286
KRH64742	4	52009156	52016433
KRH64743	4	52009803	52010774
KRH64740	4	52009803	52014304
KRH64741	4	52009156	52016433
KRH64739	4	52009803	52014304
KRH64738	4	52009803	52014304
KRG98596	18	8194896	8195720
KRH58865	5	34665021	34671017
KRH58866	5	34663839	34671017
KRH58867	5	34666181	34670805
KRG89516	20	3308274	3309127
KRH72276	2	38721379	38721765
KRH12930	15	27798907	27808966
KRH41966	8	4708531	4710950
KRH49664	7	29474917	29476456
KRH74847	1	5337434	5338915
KRH59024	5	35320909	35321076
KRH00549	18	50676002	50680129
KRH47913	7	4963054	4965559
KRH23031	13	42756166	42759962
KRH23030	13	42756445	42759485
KRH23032	13	42756731	42759962
KRH30496	11	25969024	25971120
TCONS_00168173	18	24433898	24436446
KRH34905	10	44548015	44549355
KRG94683	19	34973518	34975145
KRG89859	20	11725161	11725963
KRH18115	13	12108819	12109832
KRG91693	20	40722786	40726260
KRH64803	4	52215400	52216972
KRH02742	17	4308111	4312151
KRH02743	17	4308107	4310849
KRH02741	17	4307954	4310806
KRH56130	6	49451501	49461369
KRH56131	6	49452465	49461169
KRH07884	16	26044835	26046756
KRH75089	1	8627176	8631264
KRG96636	19	47559538	47565331
KRH27284	12	38672136	38672691
KRH20129	13	27344675	27347024
KRH51012	7	43228451	43232417
KRH51011	7	43228132	43232417
KRH60155	5	40275557	40278080
KRH39921	9	45238428	45244679
KRH39922	9	45238680	45244679
KRH70721	2	10207938	10209946
KRH40531	9	48223187	48228181
KRH40530	9	48224297	48228181
KRH40528	9	48222693	48228181
KRH40529	9	48223408	48228181
KRH40527	9	48222693	48228181
KRH52288	6	4445931	4448262
KRH14284	14	1188616	1192843
KRH14285	14	1188616	1192843
KRH14286	14	1188616	1192843
KRH14287	14	1188616	1192843
KRH14288	14	1188616	1192843
KRH52072	6	3414590	3417680
KRH37799	9	12084691	12084918
KRH17845	13	3881736	3882116
KRH15585	14	9209480	9211305
KRH55588	6	45182404	45183306
KRH23786	12	294751	296671
KRG91265	20	38260914	38262737
KRH38359	9	32466880	32467578
KRH53671	6	11399899	11400141
KRH74377	1	1516447	1519964
KRH06026	16	25179	31940
KRH26643	12	34621918	34622067
KRH33943	10	38926113	38928738
KRH18033	13	10656555	10657331
KRG90668	20	34968161	34968457
KRH42631	8	7828786	7831334
KRH35726	10	48639779	48641676
KRH35727	10	48639779	48640892
KRH31777	10	1080946	1084499
KRH68570	3	43795296	43797583
KRH66915	3	35200075	35203206
KRH66914	3	35200075	35203206
KRH66917	3	35200075	35202268
KRH66916	3	35200075	35202600
KRH66911	3	35199503	35202421
KRH66910	3	35199503	35202622
KRH66913	3	35200075	35203206
KRH66912	3	35199503	35203392
KRH66909	3	35199503	35203392
KRH04949	17	31249085	31250687
KRH48905	7	13942451	13942687
KRG94059	19	11330762	11332825
KRG90163	20	25593611	25597267
KRH76611	1	50098069	50099912
KRH76610	1	50098069	50099912
KRH76609	1	50097386	50099997
KRH21972	13	37209460	37210734
KRH17147	14	46745358	46746830
KRH73085	2	43856236	43859294
KRH73084	2	43855045	43859527
KRH73086	2	43856236	43859294
KRH58809	5	34365927	34369714
KRH23428	13	44488480	44489684
KRH26994	12	36703197	36703382
KRH19326	13	22445324	22448519
KRG94878	19	37031631	37032089
KRH29444	11	8886580	8891820
KRH02224	17	1793327	1796014
KRG98885	18	11598036	11603174
KRH58040	5	27200175	27201981
KRG94667	19	34731186	34732139
KRH72605	2	41020144	41023345
KRH72606	2	41020144	41023345
KRH38822	9	38455989	38461676
KRH38820	9	38455631	38461991
KRH38821	9	38455631	38461991
KRH47706	7	3775177	3775944
KRH39882	9	45061577	45067346
KRH39881	9	45063349	45066238
KRH39880	9	45063349	45066238
KRH39877	9	45063349	45066238
KRH39878	9	45063349	45066238
KRH39879	9	45061577	45067346
KRH68007	3	41075095	41078645
KRH68008	3	41073953	41078645
KRH54125	6	13831870	13834008
KRH19907	13	25559298	25559618
KRH24250	12	2255152	2257628
KRG90117	20	24474692	24475485
KRH22461	13	39908209	39908481
KRH12982	15	31882526	31887552
KRH12981	15	31882526	31887541
KRH12980	15	31882526	31887541
KRH12984	15	31882526	31887552
KRH12983	15	31882526	31887552
KRH43213	8	10551821	10553620
KRH43212	8	10552354	10553292
KRH35693	10	48489772	48490205
KRH17026	14	45746408	45749646
KRH53419	6	10113576	10114445
KRH74468	1	2202117	2203202
KRH27206	12	38129759	38132491
KRH27207	12	38129950	38132491
KRH60966	4	1534789	1539142
KRH60967	4	1534789	1539184
KRH27151	12	37731637	37732452
KRH72585	2	40919974	40920465
KRH10508	15	4099684	4107040
KRG88480	KZ847323	9572	9844
KRH13458	15	45645286	45650058
KRH13459	15	45646028	45650058
[truncated: 88,570 more rows]

## Sheet: Table S5C
Table S5C. lncRNA chromosome distribution information, related to Figure 2.
lncRNA_ID	Chromosome	Start	End
TCONS_00168180	18	24645766	24646000
TCONS_00267448	5	36097863	36098168
TCONS_00168183	18	24648114	24648319
TCONS_00219361	20	2926900	2927229
TCONS_00219360	20	2918279	2918595
TCONS_00168186	18	24663317	24663646
TCONS_00168188	18	24729327	24729650
TCONS_00267442	5	36070586	36070911
TCONS_00152342	17	30924699	30925182
TCONS_00267447	5	36091722	36091989
TCONS_00267446	5	36087955	36088247
TCONS_00211170	20	7624569	7624837
TCONS_00211171	20	7633345	7633884
TCONS_00211172	20	7634489	7634785
TCONS_00211173	20	7634983	7635471
TCONS_00010254	1	6412400	6412651
TCONS_00010255	1	6413152	6413405
TCONS_00010256	1	6420096	6420597
TCONS_00010257	1	6422977	6423274
TCONS_00010258	1	6424621	6425584
TCONS_00132755	16	7463014	7463221
TCONS_00250050	4	43002102	43002450
TCONS_00250051	4	43006972	43009779
TCONS_00093854	14	17601169	17601406
TCONS_00056426	12	18130697	18130915
TCONS_00250055	4	43028205	43028886
TCONS_00258269	4	38606908	38607362
TCONS_00250057	4	43030338	43030584
TCONS_00250058	4	43031725	43032068
TCONS_00250059	4	43032688	43033021
TCONS_00258265	4	38597710	38598118
TCONS_00258264	4	38596396	38596921
TCONS_00258263	4	38595078	38595404
TCONS_00258262	4	38592359	38592955
TCONS_00258261	4	38591732	38591939
TCONS_00216740	20	42614340	42614605
TCONS_00216741	20	42615031	42616481
TCONS_00287499	6	50637095	50637875
TCONS_00149400	17	9217632	9218222
TCONS_00149401	17	9218799	9221745
TCONS_00312580	7	25432088	25432374
TCONS_00021029	10	27738910	27739182
TCONS_00149407	17	9239886	9240168
TCONS_00296588	6	46892190	46896540
TCONS_00296589	6	46895907	46896542
TCONS_00041941	11	23574637	23574948
TCONS_00296585	6	46850258	46850484
TCONS_00308969	7	5074132	5074653
TCONS_00211284	20	8616931	8617252
TCONS_00211285	20	8622058	8622276
TCONS_00247296	4	12552644	12552932
TCONS_00041046	11	14084295	14086556
TCONS_00222322	20	33848991	33849598
TCONS_00041044	11	14072825	14073122
TCONS_00182706	19	4025820	4026370
TCONS_00182707	19	4027772	4028082
TCONS_00058982	12	37666510	37667597
TCONS_00041040	11	13933223	13933459
TCONS_00116774	15	6770148	6771579
TCONS_00008303	1	56030920	56031147
TCONS_00008302	1	56029518	56030633
TCONS_00008301	1	56029203	56029455
TCONS_00008300	1	56028417	56029083
TCONS_00315767	7	43739615	43739917
TCONS_00008304	1	56035029	56035246
TCONS_00258191	4	37808798	37809101
TCONS_00258190	4	37808222	37808741
TCONS_00008309	1	56049166	56049633
TCONS_00008308	1	56048026	56048248
TCONS_00241629	3	41172482	41172823
TCONS_00258194	4	37819274	37819483
TCONS_00313390	7	35296818	35297106
TCONS_00313395	7	35309778	35310237
TCONS_00313397	7	35317799	35318223
TCONS_00046892	11	7001814	7002209
TCONS_00211174	20	7638311	7638592
TCONS_00131254	16	2324103	2324528
TCONS_00213006	20	28683182	28683530
TCONS_00152273	17	30445152	30445478
TCONS_00152272	17	30444052	30444470
TCONS_00152271	17	30423147	30423417
TCONS_00152270	17	30417427	30417706
TCONS_00152277	17	30456649	30457073
TCONS_00152276	17	30455759	30456590
TCONS_00152274	17	30450292	30450510
TCONS_00170585	18	49747240	49747543
TCONS_00170584	18	49746430	49746726
TCONS_00170586	18	49754145	49754373
TCONS_00170581	18	49720759	49721407
TCONS_00170580	18	49691355	49692440
TCONS_00359280	KZ847176	40269	40470
TCONS_00170582	18	49724045	49725265
TCONS_00177127	19	36223303	36223534
TCONS_00177125	19	36180505	36180814
TCONS_00057538	12	31850738	31851090
TCONS_00048498	11	11318839	11319105
TCONS_00241995	3	42135671	42135942
TCONS_00057537	12	31848460	31850314
TCONS_00241993	3	42132799	42133069
TCONS_00057531	12	31803897	31804210
TCONS_00048491	11	11291006	11291283
TCONS_00212481	20	23566059	23567089
TCONS_00212480	20	23565605	23565897
TCONS_00212483	20	23568598	23568884
TCONS_00212482	20	23567214	23568527
TCONS_00212485	20	23569945	23571132
TCONS_00032703	10	41244920	41245174
TCONS_00212487	20	23572733	23574007
TCONS_00032701	10	41243017	41243394
TCONS_00212489	20	23590234	23590578
TCONS_00212488	20	23575844	23576073
TCONS_00308660	7	4022436	4023748
TCONS_00110349	15	15915581	15915790
TCONS_00171982	18	54671740	54672045
TCONS_00249502	4	39290202	39290545
TCONS_00110345	15	15889380	15889589
TCONS_00001935	1	8652797	8653052
TCONS_00110347	15	15902103	15902362
TCONS_00292206	6	11919785	11921616
TCONS_00170639	18	49965922	49966209
TCONS_00121818	15	43135373	43135742
TCONS_00223428	20	37290852	37291351
TCONS_00011613	1	22416772	22416990
TCONS_00011612	1	22415654	22415974
TCONS_00011611	1	22410703	22410907
TCONS_00011610	1	22410153	22410381
TCONS_00011617	1	22423314	22427726
TCONS_00215103	20	37906782	37907766
TCONS_00011614	1	22419321	22419629
TCONS_00173580	19	1191392	1196164
TCONS_00173581	19	1191404	1196164
TCONS_00173583	19	1196243	1201036
TCONS_00173585	19	1198770	1198992
TCONS_00173586	19	1199210	1199426
TCONS_00031415	10	36964904	36965107
TCONS_00251012	4	47101096	47102009
TCONS_00251011	4	47099123	47099839
TCONS_00258268	4	38604344	38604554
TCONS_00256045	4	11445598	11445905
TCONS_00251014	4	47104617	47104917
TCONS_00016964	1	56661909	56662262
TCONS_00258267	4	38601566	38601789
TCONS_00332123	8	11786168	11787054
TCONS_00004945	1	43240613	43257727
TCONS_00126158	16	11362204	11362524
TCONS_00003468	1	27902646	27903351
TCONS_00319097	8	7755197	7755617
TCONS_00003461	1	27893803	27894229
TCONS_00003460	1	27876394	27876656
TCONS_00176553	19	32339191	32339705
TCONS_00233419	3	41218929	41219365
TCONS_00196931	2	38339037	38342423
TCONS_00196932	2	38342986	38343238
TCONS_00119349	15	15674328	15675204
TCONS_00047078	11	7432686	7433728
TCONS_00000844	1	2898796	2899443
TCONS_00000845	1	2912375	2912862
TCONS_00000840	1	2884527	2885347
TCONS_00220081	20	11155333	11155895
TCONS_00176296	19	30650665	30650873
TCONS_00176295	19	30635718	30635998
TCONS_00272446	5	15519454	15519790
TCONS_00048589	11	11565044	11565529
TCONS_00176559	19	32362900	32363235
TCONS_00172987	18	57283185	57284008
TCONS_00003798	1	32004975	32011498
TCONS_00003791	1	31871440	31871850
TCONS_00003790	1	31820217	31820531
TCONS_00003793	1	31966930	31967239
TCONS_00003792	1	31948961	31949189
TCONS_00006312	1	50620788	50629256
TCONS_00003794	1	31989958	31990296
TCONS_00003796	1	32004720	32011498
TCONS_00022838	10	40221759	40222088
TCONS_00318054	8	4894972	4895196
TCONS_00009490	1	2600033	2600281
TCONS_00009492	1	2610534	2610844
TCONS_00318050	8	4885653	4885959
TCONS_00009499	1	2670799	2671000
TCONS_00310602	7	10107585	10107787
TCONS_00310603	7	10118055	10118779
TCONS_00029779	10	16441005	16441329
TCONS_00310601	7	10106429	10106772
TCONS_00350624	9	11483919	11484128
TCONS_00350625	9	11486591	11486935
TCONS_00310604	7	10118055	10118790
TCONS_00029772	10	16182070	16182400
TCONS_00029771	10	16171679	16172003
TCONS_00029770	10	16105871	16106171
TCONS_00029777	10	16362589	16362913
TCONS_00029776	10	16331281	16331606
TCONS_00029775	10	16239883	16240152
TCONS_00029774	10	16192217	16192537
TCONS_00261150	4	51686540	51686997
TCONS_00026754	10	51314038	51314819
TCONS_00261154	4	51696832	51697068
TCONS_00176747	19	33806702	33808745
TCONS_00066911	12	39143966	39144275
TCONS_00213460	20	32677493	32677749
TCONS_00016341	1	55031638	55033349
TCONS_00016342	1	55032886	55033330
TCONS_00213464	20	32688821	32689143
TCONS_00213465	20	32689344	32689753
TCONS_00016346	1	55045438	55045753
TCONS_00213467	20	32692838	32693392
TCONS_00221379	20	25487970	25488295
TCONS_00172670	18	56377985	56395959
TCONS_00324424	8	28624816	28625089
TCONS_00003235	1	25467119	25467353
TCONS_00056726	12	21728359	21728739
TCONS_00172674	18	56403544	56403781
TCONS_00257310	4	25582187	25582533
TCONS_00221371	20	25272167	25272449
TCONS_00221370	20	25266902	25267258
TCONS_00221374	20	25304729	25305058
TCONS_00257318	4	25796801	25797090
TCONS_00257319	4	25846934	25847171
TCONS_00220426	20	15266214	15266526
TCONS_00265437	5	27371890	27375679
TCONS_00220424	20	15235813	15236120
TCONS_00220425	20	15264734	15265126
TCONS_00220422	20	15157441	15157718
TCONS_00068398	13	10377223	10377496
TCONS_00220421	20	15150706	15151019
TCONS_00003231	1	25432910	25433146
TCONS_00119960	15	20673493	20673719
TCONS_00119961	15	20697380	20697619
TCONS_00255802	4	9158620	9158919
TCONS_00255803	4	9167898	9168245
TCONS_00051972	11	34281661	34282041
TCONS_00051971	11	34280569	34280950
TCONS_00133496	16	15114885	15115305
TCONS_00113068	15	45418777	45419112
TCONS_00303316	7	21568301	21568509
TCONS_00133495	16	15099715	15099949
TCONS_00028798	10	6345179	6345473
TCONS_00264524	5	15887122	15887348
TCONS_00028797	10	6342804	6343097
TCONS_00113063	15	45318941	45319192
TCONS_00028795	10	6325858	6326269
TCONS_00028792	10	6319863	6321103
TCONS_00028793	10	6321880	6322147
TCONS_00113067	15	45412080	45412408
TCONS_00113066	15	45403013	45403261
TCONS_00086727	13	35880614	35886336
TCONS_00086726	13	35880614	35886336
TCONS_00086725	13	35874498	35875040
TCONS_00211902	20	15288628	15289125
TCONS_00211905	20	15331968	15332194
TCONS_00211904	20	15303093	15303327
TCONS_00086721	13	35870775	35870982
TCONS_00086720	13	35870051	35870331
TCONS_00211909	20	15367166	15367475
TCONS_00211908	20	15362911	15363154
TCONS_00044792	11	644436	644785
TCONS_00044793	11	644971	645581
TCONS_00169428	18	41131316	41131617
TCONS_00308475	7	3583517	3583771
TCONS_00169429	18	41144620	41144954
TCONS_00199708	2	47378823	47379612
TCONS_00194914	2	16312303	16312549
TCONS_00195779	2	26859205	26859519
TCONS_00142363	17	16214978	16215207
TCONS_00076866	13	40798481	40798791
TCONS_00195773	2	26774892	26775394
TCONS_00195771	2	26748710	26748927
TCONS_00195770	2	26745658	26745927
TCONS_00253565	4	1555219	1557364
TCONS_00253564	4	1555219	1557177
TCONS_00253566	4	1564407	1564703
TCONS_00028428	10	4873887	4874180
TCONS_00306491	7	43148323	43149034
TCONS_00306492	7	43152301	43152602
TCONS_00123201	15	51077543	51077844
TCONS_00221599	20	27153979	27154276
TCONS_00055858	12	12132618	12136584
TCONS_00058985	12	37686767	37686990
TCONS_00221594	20	27147136	27147364
TCONS_00221597	20	27150948	27151154
TCONS_00171215	18	52148351	52148630
TCONS_00221590	20	27140846	27141580
TCONS_00028427	10	4873343	4873650
TCONS_00167530	18	17748893	17749238
TCONS_00162723	18	54200466	54200670
TCONS_00167532	18	17764217	17764663
TCONS_00167533	18	17811095	17811438
TCONS_00167535	18	17895384	17895997
TCONS_00167536	18	17896235	17896540
TCONS_00167537	18	17905001	17905267
TCONS_00167538	18	17906600	17906999
TCONS_00041043	11	13989148	13989469
TCONS_00295932	6	43291933	43292260
TCONS_00295933	6	43297278	43297513
TCONS_00295934	6	43306650	43306908
TCONS_00352667	9	34339226	34339541
TCONS_00247293	4	12531314	12531535
TCONS_00358908	KZ847152	49188	49495
TCONS_00161268	18	49324774	49325210
TCONS_00303184	7	19973658	19973874
TCONS_00356969	KZ847133	2718712	2719057
TCONS_00356968	KZ847133	2700249	2700482
TCONS_00003298	1	25951717	25952029
TCONS_00356965	KZ847133	2694951	2695271
TCONS_00358900	KZ847151	243600	243913
TCONS_00356967	KZ847133	2698946	2699284
TCONS_00247291	4	12525292	12525547
TCONS_00161266	18	49309843	49311743
TCONS_00161264	18	49287215	49287562
TCONS_00161265	18	49302281	49303542
TCONS_00236674	3	6585471	6586153
TCONS_00223996	20	39218017	39218505
TCONS_00223995	20	39215806	39217507
TCONS_00223994	20	39205137	39206388
TCONS_00236670	3	6577114	6579065
TCONS_00236671	3	6579121	6579654
TCONS_00236672	3	6580682	6586757
TCONS_00023048	10	40935687	40936698
TCONS_00023046	10	40916309	40916652
TCONS_00169427	18	41128797	41129113
TCONS_00023043	10	40911814	40912078
TCONS_00023042	10	40907743	40907999
TCONS_00059563	12	39610931	39611141
TCONS_00023040	10	40891756	40892257
TCONS_00002723	1	18783024	18783246
TCONS_00335289	8	27965938	27966164
TCONS_00335288	8	27896687	27897051
TCONS_00194798	2	15597774	15598070
TCONS_00335282	8	27784739	27784995
TCONS_00335281	8	27766262	27766959
TCONS_00335280	8	27765643	27766066
TCONS_00060982	12	3497886	3499052
TCONS_00060981	12	3497356	3497644
TCONS_00060980	12	3493611	3493911
TCONS_00132727	16	7304828	7305075
TCONS_00017303	10	794357	796019
TCONS_00065752	12	34948838	34949971
TCONS_00188499	19	46360829	46361179
TCONS_00267879	5	37309636	37311645
TCONS_00093161	14	10563288	10563569
TCONS_00132729	16	7317750	7318092
TCONS_00132728	16	7306785	7307119
TCONS_00356572	9	49856409	49857353
TCONS_00002725	1	18802331	18802568
TCONS_00258198	4	37963027	37963381
TCONS_00019407	10	8136450	8136738
TCONS_00062292	12	7485439	7485725
TCONS_00129568	16	34306104	34306395
TCONS_00309781	7	7438203	7438496
TCONS_00256869	4	19448682	19449020
TCONS_00203813	2	13739100	13739423
TCONS_00309785	7	7476542	7476870
TCONS_00203815	2	13748045	13748566
TCONS_00309786	7	7477743	7478362
TCONS_00256863	4	19285678	19286005
TCONS_00256861	4	19281335	19281819
TCONS_00256860	4	19259591	19259902
TCONS_00256866	4	19364578	19364875
TCONS_00256864	4	19318051	19318470
TCONS_00194428	2	14850063	14850596
TCONS_00219824	20	7831513	7831804
TCONS_00316504	8	878810	879273
TCONS_00254030	4	3158857	3159578
TCONS_00254031	4	3166962	3167238
TCONS_00352086	9	29338476	29338822
TCONS_00352087	9	29346181	29346417
TCONS_00194422	2	14839308	14839561
TCONS_00194423	2	14843467	14844127
TCONS_00194424	2	14844632	14845140
TCONS_00352083	9	29333392	29335908
TCONS_00194426	2	14848020	14848317
TCONS_00194427	2	14848646	14848847
TCONS_00010935	1	13338507	13339346
TCONS_00056621	12	20357662	20357892
TCONS_00010931	1	13300097	13300413
TCONS_00010933	1	13333138	13333436
TCONS_00010932	1	13330311	13330641
TCONS_00308783	7	4542518	4542852
TCONS_00308781	7	4531090	4531392
TCONS_00010938	1	13394151	13394461
TCONS_00308784	7	4552545	4552874
TCONS_00111570	15	27603296	27603606
TCONS_00111573	15	27659184	27659430
TCONS_00315769	7	43741801	43742117
TCONS_00111575	15	27672469	27672713
TCONS_00111574	15	27663243	27663576
TCONS_00111576	15	27693903	27694249
TCONS_00111578	15	27716806	27717041
TCONS_00242308	3	43088214	43088470
TCONS_00156163	18	5345873	5346148
TCONS_00309435	7	6487014	6487311
TCONS_00205318	2	26024371	26024616
TCONS_00228824	3	9782815	9783084
TCONS_00070912	13	22372589	22384576
TCONS_00205313	2	25986276	25986605
TCONS_00205315	2	26001240	26004070
TCONS_00205314	2	25997675	25998001
TCONS_00118160	15	10886835	10887750
TCONS_00230730	3	31748424	31749186
TCONS_00123169	15	50961630	50961946
TCONS_00230735	3	31818389	31818713
TCONS_00144083	17	34429647	34429993
TCONS_00230739	3	31882875	31883200
TCONS_00230738	3	31879238	31879444
TCONS_00053884	12	3717984	3718388
TCONS_00144082	17	34421095	34421386
TCONS_00151750	17	22941525	22941816
TCONS_00151752	17	22973812	22974082
TCONS_00286170	6	44830122	44830749
TCONS_00144081	17	34419290	34419566
TCONS_00286172	6	44842794	44843266
TCONS_00064404	12	24113318	24113623
TCONS_00144080	17	34417912	34418348
TCONS_00064402	12	24107555	24107991
TCONS_00064403	12	24110563	24110773
TCONS_00064400	12	24103292	24103521
TCONS_00064401	12	24106303	24106538
TCONS_00156298	18	6054798	6055016
TCONS_00344366	9	40050138	40050363
TCONS_00069118	13	14863059	14863827
TCONS_00156291	18	6024726	6025026
TCONS_00069111	13	14858994	14859571
TCONS_00069110	13	14858978	14862971
TCONS_00156297	18	6053111	6054470
TCONS_00195479	2	23044084	23044321
TCONS_00066138	12	36165243	36165584
TCONS_00066139	12	36171517	36172083
TCONS_00166286	18	8040256	8040554
TCONS_00229928	3	25070015	25070240
TCONS_00229929	3	25071187	25071392
TCONS_00166283	18	8002326	8002558
TCONS_00267129	5	35220161	35220395
TCONS_00066130	12	36123947	36124157
TCONS_00066131	12	36124243	36124517
TCONS_00076450	13	39659260	39660396
TCONS_00229927	3	25064250	25064482
TCONS_00076456	13	39695821	39696518
TCONS_00076457	13	39697383	39697616
TCONS_00066136	12	36158146	36158675
TCONS_00066137	12	36162639	36163630
TCONS_00015187	1	51852543	51853079
TCONS_00025075	10	47107199	47107474
TCONS_00126615	16	16636202	16636606
TCONS_00160614	18	44612514	44613154
TCONS_00015181	1	51814162	51821495
TCONS_00015180	1	51814162	51814867
TCONS_00015189	1	51863383	51864561
TCONS_00003290	1	25817701	25818047
TCONS_00334628	8	21090834	21091037
TCONS_00301201	7	9737529	9738092
TCONS_00151668	17	21931202	21931446
TCONS_00050519	11	28301956	28305500
TCONS_00220925	20	19956648	19956979
TCONS_00110628	15	17973146	17973448
TCONS_00345771	9	43890966	43891221
TCONS_00110626	15	17931016	17931218
TCONS_00110627	15	17934087	17934474
TCONS_00345772	9	43893547	43893876
TCONS_00110621	15	17839818	17840140
TCONS_00306969	7	44196897	44197170
TCONS_00359754	KZ847241	48556	48794
TCONS_00192489	2	7495716	7495961
TCONS_00139934	17	7129525	7129994
TCONS_00306960	7	44169586	44169871
TCONS_00170589	18	49764769	49765008
TCONS_00280581	6	7306548	7306861
TCONS_00280580	6	7306191	7306407
TCONS_00170588	18	49762390	49762706
TCONS_00167888	18	21199387	21199689
TCONS_00167889	18	21200279	21201285
TCONS_00204045	2	14489153	14489382
TCONS_00096263	14	44370570	44370859
TCONS_00026949	10	354298	354613
TCONS_00096261	14	44357109	44357510
TCONS_00096260	14	44356003	44356583
TCONS_00096267	14	44385253	44386179
TCONS_00167885	18	21194729	21195020
TCONS_00204048	2	14502712	14503023
TCONS_00353542	9	39654511	39655677
TCONS_00345778	9	43905986	43907402
TCONS_00231462	3	35627686	35628584
TCONS_00231463	3	35629123	35629719
TCONS_00231464	3	35629827	35630546
TCONS_00231465	3	35633166	35633678
TCONS_00255077	4	6307952	6308677
TCONS_00255076	4	6307443	6307672
TCONS_00239617	3	34565105	34565652
TCONS_00150402	17	12078992	12079335
TCONS_00150403	17	12082318	12082780
TCONS_00206571	2	38007537	38007817
TCONS_00206572	2	38025462	38025773
TCONS_00358790	KZ847144	262899	263181
TCONS_00206577	2	38061726	38061962
TCONS_00206578	2	38062219	38062434
TCONS_00206579	2	38062891	38063379
TCONS_00233910	3	42283792	42284234
TCONS_00152139	17	27622482	27623185
TCONS_00142458	17	17467003	17467506
TCONS_00142459	17	17472852	17488974
TCONS_00272782	5	20951153	20951428
TCONS_00305439	7	38808956	38809260
TCONS_00305438	7	38798838	38799174
TCONS_00142452	17	17393522	17393848
TCONS_00152131	17	27612466	27613384
TCONS_00142450	17	17391325	17391630
TCONS_00142456	17	17435680	17435967
TCONS_00142457	17	17461443	17461781
TCONS_00142454	17	17422727	17422946
TCONS_00142455	17	17432970	17433187
TCONS_00204593	2	15959830	15960049
TCONS_00204594	2	15962752	15964446
TCONS_00178359	19	41278778	41279100
TCONS_00089890	13	45356296	45356522
TCONS_00089891	13	45357433	45357777
TCONS_00089892	13	45357845	45358061
TCONS_00325054	8	36718812	36719360
TCONS_00153988	17	40132555	40132756
TCONS_00273372	5	27196862	27197189
TCONS_00273370	5	27179434	27179681
TCONS_00273376	5	27223693	27223963
TCONS_00273374	5	27220240	27220476
TCONS_00107887	15	6858360	6858585
TCONS_00072423	13	27441407	27447559
TCONS_00072422	13	27429133	27429604
TCONS_00072421	13	27424772	27425005
TCONS_00072420	13	27410415	27410719
TCONS_00020376	10	20111523	20111747
TCONS_00059985	12	655862	656091
TCONS_00026818	10	51552408	51552701
TCONS_00026817	10	51544274	51544985
TCONS_00121983	15	44271524	44272255
TCONS_00072429	13	27470519	27470820
TCONS_00201425	2	4593375	4593679
TCONS_00275234	5	35347321	35348092
TCONS_00275237	5	35357571	35357905
TCONS_00153989	17	40134752	40135115
TCONS_00031703	10	38055821	38056092
TCONS_00031702	10	38054050	38054350
TCONS_00031701	10	38050463	38050981
TCONS_00031700	10	38045780	38046074
TCONS_00109318	15	11594577	11595113
TCONS_00023824	10	43269781	43270169
TCONS_00020316	10	19200113	19200385
TCONS_00013098	1	39229923	39230241
TCONS_00235619	3	1007252	1008218
TCONS_00017647	10	1730635	1730944
TCONS_00327142	8	46033008	46033527
TCONS_00034326	10	46034018	46034292
TCONS_00358793	KZ847144	22155	22684
TCONS_00077494	13	42617549	42617762
TCONS_00207485	2	41656554	41656893
TCONS_00207484	2	41655698	41656014
TCONS_00207483	2	41650922	41651217
TCONS_00207482	2	41649548	41649791
TCONS_00207481	2	41645477	41645853
TCONS_00077492	13	42599740	42600415
TCONS_00062935	12	11129389	11132455
TCONS_00201424	2	4589829	4590101
TCONS_00067538	13	2459010	2459243
TCONS_00289258	6	4009217	4009446
TCONS_00062932	12	11118664	11118903
TCONS_00062933	12	11121935	11122249
TCONS_00263922	5	9521038	9521808
TCONS_00263923	5	9548653	9548992
TCONS_00019989	10	13441467	13441805
TCONS_00263921	5	9494327	9494631
TCONS_00263926	5	9568138	9568363
TCONS_00057532	12	31822052	31822372
TCONS_00256528	4	15892574	15892796
TCONS_00263925	5	9567385	9567830
TCONS_00165281	18	4042765	4042986
TCONS_00263928	5	9593107	9593431
TCONS_00263929	5	9617983	9618264
TCONS_00019984	10	13416718	13417063
TCONS_00105952	15	1981999	1985513
TCONS_00259711	4	47573526	47573821
TCONS_00302789	7	18177293	18177839
TCONS_00067532	13	2393113	2393845
TCONS_00020554	10	23084679	23085054
TCONS_00020556	10	23157370	23190182
TCONS_00020557	10	23158175	23158642
TCONS_00205885	2	31199231	31199442
TCONS_00205884	2	31198307	31198648
TCONS_00010114	1	5374875	5375122
TCONS_00020553	10	23080676	23083511
TCONS_00180164	19	46609426	46609938
TCONS_00272338	5	14255037	14255291
TCONS_00020558	10	23158795	23159141
TCONS_00020559	10	23163875	23164892
TCONS_00180162	19	46596447	46597089
TCONS_00212484	20	23568969	23569607
TCONS_00263597	5	6877732	6878227
TCONS_00332713	8	13685445	13685756
TCONS_00332714	8	13687457	13687943
TCONS_00002954	1	22434365	22434836
TCONS_00154470	17	41621011	41621300
TCONS_00212486	20	23571228	23572506
TCONS_00173894	19	2859454	2861338
TCONS_00148117	17	6070694	6072064
TCONS_00203063	2	10533102	10533423
TCONS_00203067	2	10553249	10553963
TCONS_00302781	7	18151402	18151614
TCONS_00203069	2	10593403	10593636
TCONS_00325224	8	38390530	38390834
TCONS_00100355	14	9498204	9498524
TCONS_00325225	8	38396658	38396927
TCONS_00001249	1	4386134	4386828
TCONS_00184424	19	27264040	27265270
TCONS_00184427	19	27277989	27278283
TCONS_00105959	15	2010187	2010392
TCONS_00184421	19	27204692	27204924
TCONS_00146426	17	1295213	1295700
TCONS_00184423	19	27217826	27218143
TCONS_00184422	19	27212591	27213368
TCONS_00248671	4	27271205	27271618
TCONS_00146429	17	1316330	1316600
TCONS_00146428	17	1314063	1314377
TCONS_00179917	19	45929293	45929509
TCONS_00248670	4	27262449	27262767
TCONS_00237927	3	22350056	22353089
TCONS_00073771	13	31917527	31917871
TCONS_00073772	13	31921580	31921802
TCONS_00073773	13	31924298	31924645
TCONS_00237923	3	22273752	22274057
TCONS_00203643	2	12964874	12965096
TCONS_00102098	14	26850191	26850537
TCONS_00102099	14	26856086	26856304
TCONS_00324784	8	33549455	33549679
TCONS_00102097	14	26845355	26845605
TCONS_00102094	14	26799725	26800048
TCONS_00248672	4	27287558	27287899
TCONS_00102092	14	26759784	26760359
TCONS_00102093	14	26789614	26789936
TCONS_00237929	3	22359023	22359295
TCONS_00102091	14	26758577	26758858
TCONS_00174721	19	8706895	8707137
TCONS_00143497	17	30736240	30736518
TCONS_00063224	12	13250076	13250320
TCONS_00156939	18	9164345	9164651
TCONS_00032012	10	39062067	39062469
TCONS_00159742	18	36148196	36148529
TCONS_00232349	3	38339610	38339812
TCONS_00159741	18	36129618	36129850
TCONS_00143499	17	30740792	30741057
TCONS_00159747	18	36210986	36211192
TCONS_00159745	18	36175475	36175780
TCONS_00070142	13	19709025	19715081
TCONS_00284465	6	23177779	23178205
TCONS_00284466	6	23178947	23179539
TCONS_00070141	13	19703547	19703859
TCONS_00070146	13	19761677	19761973
TCONS_00284461	6	23172321	23172603
TCONS_00070144	13	19729891	19730141
TCONS_00070145	13	19738235	19738524
TCONS_00070149	13	19805715	19808853
TCONS_00284468	6	23239002	23239206
TCONS_00284469	6	23309136	23309592
TCONS_00274495	5	32956719	32956990
TCONS_00171025	18	51459871	51460155
TCONS_00303733	7	27617960	27618289
TCONS_00153872	17	39773981	39774265
TCONS_00123295	15	51684510	51684735
TCONS_00134837	16	27487384	27487629
TCONS_00123294	15	51684189	51688616
TCONS_00025897	10	49523412	49524444
TCONS_00251502	4	48364086	48364382
TCONS_00025892	10	49444304	49444631
TCONS_00260368	4	49594760	49595232
TCONS_00102320	14	29322077	29322314
TCONS_00102321	14	29337231	29337534
TCONS_00102322	14	29346966	29347844
TCONS_00102323	14	29382127	29382375
TCONS_00102324	14	29382427	29384017
TCONS_00102325	14	29409863	29410206
TCONS_00102326	14	29428044	29428351
TCONS_00102327	14	29455724	29455929
TCONS_00305146	7	37684722	37684953
TCONS_00031161	10	33881503	33881726
TCONS_00325783	8	41397429	41397728
TCONS_00325782	8	41388891	41389115
TCONS_00101762	14	22833144	22833549
TCONS_00020216	10	17459896	17460277
TCONS_00092976	14	9398042	9398293
TCONS_00325788	8	41522311	41527480
TCONS_00208357	2	44711693	44712017
TCONS_00235476	3	594488	594725
TCONS_00241520	3	40722177	40722379
TCONS_00083007	13	23883027	23883321
TCONS_00184989	19	31643993	31644737
TCONS_00083001	13	23840021	23840359
TCONS_00083000	13	23836389	23837221
TCONS_00128408	16	30055640	30056165
TCONS_00171029	18	51493843	51617671
TCONS_00268622	5	39483274	39483775
TCONS_00101766	14	22983396	22983703
TCONS_00083009	13	23893584	23893817
TCONS_00084058	13	27458446	27458680
TCONS_00204868	2	20068530	20068734
TCONS_00204869	2	20148677	20149015
TCONS_00175660	19	24179294	24179579
TCONS_00182144	19	1381194	1381412
TCONS_00182145	19	1396414	1397345
TCONS_00182147	19	1403025	1403726
TCONS_00182148	19	1418200	1424893
TCONS_00182149	19	1418200	1424893
TCONS_00175669	19	24204805	24205882
TCONS_00175668	19	24203356	24204745
TCONS_00204864	2	20019574	20019850
TCONS_00204865	2	20033039	20033342
TCONS_00017240	10	496105	496708
TCONS_00204867	2	20037109	20037409
TCONS_00021654	10	35300582	35301961
TCONS_00092974	14	9390969	9395989
TCONS_00020083	10	15157159	15157471
TCONS_00089326	13	43772806	43773028
TCONS_00041539	11	18353540	18355980
TCONS_00132942	16	8667279	8667567
TCONS_00169077	18	38816867	38817579
TCONS_00147483	17	4300984	4301274
TCONS_00169075	18	38788079	38788316
TCONS_00041534	11	18343004	18362833
TCONS_00169073	18	38767395	38768122
TCONS_00169072	18	38761901	38762176
TCONS_00041531	11	18342948	18344747
TCONS_00147485	17	4311505	4312076
TCONS_00145439	17	40506272	40509947
TCONS_00145438	17	40497974	40498316
TCONS_00199892	2	47852473	47853379
TCONS_00199893	2	47857083	47857760
TCONS_00045229	11	1863702	1864480
TCONS_00142866	17	20722167	20722453
TCONS_00145431	17	40468814	40469050
TCONS_00045226	11	1847169	1847749
TCONS_00045225	11	1846304	1847063
TCONS_00034808	10	47639087	47639558
TCONS_00233128	3	40568872	40569173
TCONS_00142863	17	20671215	20671453
TCONS_00142862	17	20667593	20667822
TCONS_00030895	10	31001902	31002243
TCONS_00134577	16	25715535	25715834
TCONS_00122843	15	49703269	49703984
TCONS_00030891	10	30972174	30972447
TCONS_00267992	5	37711820	37712392
TCONS_00030893	10	30985584	30985836
TCONS_00155498	18	2829041	2829262
TCONS_00142860	17	20658676	20659022
TCONS_00311712	7	16714694	16714914
TCONS_00286439	6	46291864	46292064
TCONS_00311714	7	16735805	16736247
TCONS_00095868	14	40950730	40952595
TCONS_00286437	6	46279423	46279688
TCONS_00085814	13	32985074	32985393
TCONS_00348386	9	1149943	1150184
TCONS_00286430	6	46193705	46194383
TCONS_00212733	20	25205752	25206038
TCONS_00124327	16	2943525	2944839
TCONS_00138606	17	3388440	3388662
TCONS_00332468	8	12607541	12607770
TCONS_00212732	20	25184245	25184521
TCONS_00178629	19	42207273	42207486
TCONS_00105443	15	398483	400863
TCONS_00124329	16	2945681	2947266
TCONS_00092003	14	5589964	5590171
TCONS_00174132	19	4444518	4446911
TCONS_00174134	19	4453452	4453670
TCONS_00092005	14	5625193	5625421
TCONS_00092004	14	5597009	5597949
TCONS_00215101	20	37903324	37903679
TCONS_00092009	14	5647423	5649411
TCONS_00092970	14	9336943	9337253
TCONS_00019160	10	6767653	6767858
TCONS_00069872	13	18072803	18073041
TCONS_00069873	13	18073542	18073812
TCONS_00259000	4	44632905	44633218
TCONS_00153545	17	38563437	38563727
TCONS_00215102	20	37905626	37906216
TCONS_00114142	15	51576040	51577550
TCONS_00272102	5	10603508	10603735
TCONS_00256049	4	11508935	11525242
TCONS_00272100	5	10564917	10565267
TCONS_00272101	5	10590059	10590711
TCONS_00272106	5	10737347	10737566
TCONS_00272104	5	10642315	10642520
TCONS_00256048	4	11505219	11525242
TCONS_00082064	13	21248365	21250542
TCONS_00272108	5	10780540	10780802
TCONS_00272109	5	10785898	10786186
TCONS_00082060	13	21235746	21236051
TCONS_00018811	10	5250896	5253356
TCONS_00322252	8	16372964	16373259
TCONS_00148935	17	7959318	7960511
TCONS_00143274	17	26845653	26845984
TCONS_00087654	13	38408032	38408339
TCONS_00088607	13	41686716	41686927
TCONS_00087656	13	38441156	38442045
TCONS_00088605	13	41660498	41660716
TCONS_00146163	17	777702	779088
TCONS_00349387	9	4391964	4392180
TCONS_00146161	17	774902	776283
TCONS_00030270	10	23887401	23887728
TCONS_00030271	10	23904424	23904641
TCONS_00030272	10	23905391	23905609
TCONS_00030273	10	23906055	23906276
TCONS_00030274	10	23907244	23907556
TCONS_00087659	13	38446538	38446770
TCONS_00030276	10	23931457	23931696
TCONS_00030277	10	23942705	23943051
TCONS_00230479	3	29687779	29688007
TCONS_00019225	10	6858595	6858929
TCONS_00060338	12	1654150	1655012
TCONS_00142286	17	15848735	15849033
TCONS_00230472	3	29614525	29614747
TCONS_00043972	11	33369381	33369664
TCONS_00230475	3	29645105	29646365
TCONS_00043977	11	33392512	33392795
TCONS_00230477	3	29665524	29665839
TCONS_00002205	1	11565177	11567606
TCONS_00269860	5	658823	660838
TCONS_00050613	11	28786124	28786633
TCONS_00002208	1	11572881	11574878
TCONS_00002209	1	11575353	11575589
TCONS_00081432	13	17935163	17935443
TCONS_00026181	10	50156338	50156656
TCONS_00349039	9	3229093	3229320
TCONS_00349038	9	3228042	3228850
TCONS_00310044	7	8270281	8273231
TCONS_00026180	10	50151717	50152014
TCONS_00055443	12	9552631	9552965
TCONS_00256046	4	11458490	11458791
TCONS_00011768	1	24596957	24597203
TCONS_00344002	9	38871439	38871770
TCONS_00021409	10	32271212	32274881
TCONS_00208466	2	45080122	45080588
TCONS_00172479	18	55862919	55863236
TCONS_00078138	13	44155256	44160695
TCONS_00021405	10	32258852	32271102
TCONS_00078136	13	44155075	44160695
TCONS_00078135	13	44155075	44160695
TCONS_00078134	13	44155060	44160695
TCONS_00078133	13	44155060	44160695
TCONS_00021400	10	32231505	32231790
TCONS_00093751	14	15923570	15923793
TCONS_00093757	14	16055836	16056302
TCONS_00149345	17	9047175	9047531
TCONS_00053322	12	2546257	2546992
TCONS_00135438	16	30619021	30619325
TCONS_00007182	1	53409809	53410152
TCONS_00279219	6	4103727	4103937
TCONS_00007188	1	53443994	53445329
TCONS_00007189	1	53455175	53455824
TCONS_00136066	16	33295790	33296039
TCONS_00136067	16	33296781	33296983
TCONS_00279213	6	4085287	4089470
TCONS_00314779	7	40670106	40670341
TCONS_00136063	16	33246932	33279092
TCONS_00274621	5	33304098	33304906
TCONS_00274620	5	33301031	33301335
TCONS_00274622	5	33317073	33317286
TCONS_00274625	5	33341138	33341750
TCONS_00274624	5	33327810	33328154
TCONS_00125588	16	7432952	7433158
TCONS_00184794	19	29966478	29966714
TCONS_00335001	8	22871838	22872534
TCONS_00183751	19	14529261	14529531
TCONS_00133654	16	16547797	16548101
TCONS_00133655	16	16575690	16575967
TCONS_00133656	16	16581900	16582232
TCONS_00004989	1	43466985	43467217
TCONS_00323120	8	18479337	18479958
TCONS_00133652	16	16536760	16537145
TCONS_00004984	1	43366750	43367063
TCONS_00004986	1	43403286	43403901
TCONS_00133658	16	16586323	16586598
TCONS_00133659	16	16595378	16595656
TCONS_00004983	1	43355052	43355369
TCONS_00083874	13	26844567	26844776
TCONS_00214992	20	37499842	37500186
TCONS_00319092	8	7742187	7742414
TCONS_00083875	13	26851922	26852323
TCONS_00249599	4	39938702	39939326
TCONS_00083876	13	26855488	26856182
TCONS_00288502	6	1794970	1796168
TCONS_00237015	3	10336275	10336573
TCONS_00053327	12	2571618	2571929
TCONS_00294684	6	26206324	26206547
TCONS_00083873	13	26838768	26839353
TCONS_00080962	13	15452817	15453038
TCONS_00080961	13	15448694	15448993
TCONS_00131878	16	4333819	4334353
TCONS_00131874	16	4307839	4308737
TCONS_00294956	6	31007486	31008023
TCONS_00131873	16	4306601	4306867
TCONS_00122584	15	48264822	48265151
TCONS_00127568	16	25615366	25615702
TCONS_00127566	16	25609950	25610212
TCONS_00122588	15	48312977	48316502
TCONS_00122589	15	48322800	48323048
TCONS_00127563	16	25601455	25601814
TCONS_00127562	16	25599039	25599524
TCONS_00127561	16	25598687	25598979
TCONS_00193530	2	11751146	11751743
TCONS_00209565	2	47810717	47811145
TCONS_00202067	2	6503272	6503498
TCONS_00213073	20	29597505	29597731
TCONS_00006270	1	50447643	50448362
TCONS_00006273	1	50455165	50455440
TCONS_00006272	1	50450759	50451047
TCONS_00006275	1	50456540	50456826
TCONS_00006274	1	50455837	50456297
TCONS_00006277	1	50478381	50478708
TCONS_00213074	20	29598021	29598554
TCONS_00006278	1	50480096	50480380
TCONS_00354810	9	44036566	44036799
TCONS_00354816	9	44057779	44058102
TCONS_00294539	6	23581348	23581624
TCONS_00294538	6	23577664	23578015
TCONS_00160055	18	39908756	39908963
TCONS_00286880	6	48318841	48319066
TCONS_00018915	10	5676262	5676556
TCONS_00311879	7	17763938	17764154
TCONS_00095349	14	34629153	34629422
TCONS_00095348	14	34606494	34606708
TCONS_00312996	7	31161395	31161595
TCONS_00132526	16	6588360	6589249
TCONS_00312990	7	31137969	31138211
TCONS_00132520	16	6561643	6561875
TCONS_00143542	17	31074223	31074568
TCONS_00285474	6	38714897	38715225
TCONS_00095340	14	34441317	34441599
TCONS_00286883	6	48342210	48346623
TCONS_00095345	14	34540820	34541113
TCONS_00312999	7	31197172	31197404
TCONS_00095347	14	34558293	34558617
TCONS_00285473	6	38706761	38707035
TCONS_00176882	19	34812367	34812755
TCONS_00121595	15	40754946	40757409
TCONS_00121596	15	40758472	40758725
TCONS_00121597	15	40760365	40760588
TCONS_00121590	15	40665206	40665953
TCONS_00121591	15	40731703	40731946
TCONS_00121592	15	40753059	40754426
TCONS_00067461	13	1955705	1955933
TCONS_00067460	13	1937741	1937948
TCONS_00067463	13	1960786	1961222
TCONS_00067462	13	1957645	1957849
TCONS_00121598	15	40760864	40761174
TCONS_00284703	6	27708333	27708553
TCONS_00284702	6	27640036	27640332
TCONS_00063519	12	15401307	15402126
TCONS_00047074	11	7425111	7425664
TCONS_00099875	14	7455412	7455753
TCONS_00174951	19	11472861	11473295
TCONS_00099872	14	7442322	7443244
TCONS_00059013	12	37816311	37816982
TCONS_00174955	19	11496191	11496451
TCONS_00134967	16	28323202	28324232
TCONS_00063510	12	15316966	15317274
TCONS_00063513	12	15395201	15395545
TCONS_00174959	19	11622347	11622621
TCONS_00063515	12	15396826	15397177
TCONS_00063514	12	15396121	15396432
TCONS_00063517	12	15398648	15398874
TCONS_00063516	12	15398094	15398385
TCONS_00240393	3	36886895	36887560
TCONS_00240390	3	36879596	36880015
TCONS_00159611	18	34622207	34622461
TCONS_00056108	12	14263784	14264742
TCONS_00022441	10	39147112	39153591
TCONS_00254234	4	3838534	3839023
TCONS_00284579	6	24677814	24678117
TCONS_00063998	12	20476730	20476996
TCONS_00309239	7	5816116	5888986
TCONS_00018062	10	2883015	2883336
TCONS_00080035	13	9764512	9764760
TCONS_00080034	13	9722984	9723261
TCONS_00080037	13	9785994	9786295
TCONS_00080036	13	9779451	9779798
TCONS_00080031	13	9613990	9614311
TCONS_00080030	13	9613368	9613672
TCONS_00080033	13	9680688	9681001
TCONS_00080032	13	9619888	9620125
TCONS_00013934	1	46336848	46337078
TCONS_00013935	1	46380967	46381345
TCONS_00221923	20	31272953	31273252
TCONS_00001726	1	6976923	6977377
TCONS_00001727	1	6983337	6983607
TCONS_00139422	17	5584523	5585632
TCONS_00001720	1	6894855	6895097
TCONS_00033297	10	43234525	43238267
TCONS_00033296	10	43234525	43238267
TCONS_00244734	4	3036485	3036796
TCONS_00288297	6	1372164	1373938
TCONS_00179547	19	44696293	44698443
TCONS_00033298	10	43235409	43235626
TCONS_00188984	19	47931781	47932179
TCONS_00188985	19	47933612	47935313
TCONS_00188982	19	47927156	47927480
TCONS_00284574	6	24495053	24495300
TCONS_00169166	18	39336061	39336294
TCONS_00284575	6	24516759	24517177
TCONS_00037989	11	4042955	4043302
TCONS_00046919	11	7083061	7083286
TCONS_00170426	18	48743973	48744411
TCONS_00153461	17	38261122	38261417
TCONS_00153462	17	38261635	38261904
TCONS_00153465	17	38282039	38282375
TCONS_00128119	16	28391002	28391417
TCONS_00189638	19	49222424	49222629
TCONS_00168066	18	22935468	22940629
TCONS_00125875	16	8699911	8700188
TCONS_00125874	16	8684744	8685055
TCONS_00125873	16	8672615	8672826
TCONS_00125872	16	8656698	8657018
TCONS_00125870	16	8654500	8654821
TCONS_00329735	8	5132375	5132704
TCONS_00351672	9	24200110	24200345
TCONS_00296179	6	44931557	44931821
TCONS_00287426	6	50505536	50506846
TCONS_00321504	8	14373632	14373952
TCONS_00168213	18	24893672	24893905
TCONS_00321501	8	14364229	14364774
TCONS_00321503	8	14365875	14366311
TCONS_00310831	7	11472697	11472925
TCONS_00310833	7	11478600	11478816
TCONS_00310832	7	11474802	11475073
TCONS_00310835	7	11486263	11486600
TCONS_00351676	9	24253429	24253696
TCONS_00111779	15	30868968	30869294
TCONS_00111778	15	30866580	30867177
TCONS_00037679	11	3084430	3084773
TCONS_00111776	15	30784890	30785203
TCONS_00111775	15	30784396	30784692
TCONS_00168132	18	23520620	23521041
TCONS_00111773	15	30766747	30767059
TCONS_00360420	KZ847573	4449	4817
TCONS_00360423	KZ847581	15	2084
TCONS_00111770	15	30647195	30647474
TCONS_00299817	7	5568086	5568309
TCONS_00056278	12	16113753	16114085
TCONS_00299815	7	5562125	5562985
TCONS_00005112	1	44688948	44689167
TCONS_00005115	1	44701188	44701745
TCONS_00299812	7	5559989	5560282
TCONS_00299811	7	5556817	5557122
TCONS_00005116	1	44717674	44718008
TCONS_00005118	1	44730624	44730955
TCONS_00134037	16	19856791	19857079
TCONS_00134036	16	19852430	19852706
TCONS_00134031	16	19825794	19826205
TCONS_00134030	16	19807358	19807659
TCONS_00299819	7	5570646	5720356
TCONS_00299818	7	5570185	5600960
TCONS_00004163	1	35598459	35598667
TCONS_00002948	1	22333529	22333825
TCONS_00218997	20	1499914	1500722
TCONS_00004162	1	35589204	35589436
TCONS_00120341	15	24145804	24146073
TCONS_00312512	7	24494720	24494932
TCONS_00120344	15	24301173	24301492
TCONS_00120345	15	24314097	24314396
TCONS_00004160	1	35550761	35551101
TCONS_00247558	4	13882110	13882426
TCONS_00057059	12	26093693	26094005
TCONS_00055810	12	11813737	11813966
TCONS_00096063	14	42623505	42623789
TCONS_00055815	12	11865143	11865383
TCONS_00055814	12	11852058	11852290
TCONS_00022089	10	37966751	37967089
TCONS_00004166	1	35633499	35633699
TCONS_00258018	4	36103617	36103866
TCONS_00258019	4	36119088	36119765
TCONS_00025985	10	49818810	49819633
TCONS_00116273	15	5207095	5207700
TCONS_00116272	15	5205126	5205946
TCONS_00312872	7	29494823	29495100
TCONS_00253309	4	828217	828519
TCONS_00253308	4	819841	820186
TCONS_00300808	7	8207981	8208317
TCONS_00336267	8	39192875	39193184
TCONS_00259769	4	47735867	47737961
TCONS_00259768	4	47735867	47737921
TCONS_00336262	8	39171733	39171957
TCONS_00336263	8	39172809	39173317
TCONS_00312870	7	29471242	29471629
TCONS_00126866	16	19022082	19022369
TCONS_00336269	8	39215411	39215693
TCONS_00253306	4	810324	810788
TCONS_00152337	17	30820852	30821140
TCONS_00118387	15	11566079	11566354
TCONS_00010778	1	11619014	11619305
TCONS_00118383	15	11553920	11554319
TCONS_00152331	17	30785997	30786261
TCONS_00185973	19	37833939	37834265
TCONS_00002944	1	22231312	22231595
TCONS_00010777	1	11617327	11617598
TCONS_00118388	15	11577039	11578944
TCONS_00010775	1	11591821	11592339
TCONS_00010774	1	11565188	11566165
TCONS_00044202	11	34029359	34029665
TCONS_00044201	11	34028759	34029083
TCONS_00250573	4	45899747	45900078
TCONS_00250572	4	45892038	45892246
TCONS_00250571	4	45891543	45891871
TCONS_00041034	11	13873004	13873240
TCONS_00196013	2	29763452	29763771
TCONS_00196012	2	29760056	29762783
TCONS_00196011	2	29754371	29755061
TCONS_00151820	17	23691405	23691749
TCONS_00102230	14	28218544	28218887
TCONS_00196015	2	29765232	29765627
TCONS_00151824	17	23768569	23780113
TCONS_00313566	7	35863428	35863729
TCONS_00196019	2	29776579	29776785
TCONS_00196018	2	29772064	29772979
TCONS_00313562	7	35851251	35851715
TCONS_00003618	1	29480919	29481234
TCONS_00003619	1	29496888	29497192
TCONS_00120968	15	32797458	32797783
TCONS_00120969	15	32823184	32823411
TCONS_00120966	15	32743622	32743836
TCONS_00120967	15	32780970	32781249
TCONS_00120965	15	32692478	32693310
TCONS_00003610	1	29336397	29336697
TCONS_00003611	1	29340808	29341026
TCONS_00003612	1	29341256	29342304
TCONS_00311059	7	13422664	13422893
TCONS_00053527	12	3106554	3106793
TCONS_00342662	9	28105969	28106242
TCONS_00147594	17	4625316	4625647
TCONS_00279050	6	3600582	3600818
TCONS_00266506	5	33304280	33305231
TCONS_00177375	19	37176850	37177050
TCONS_00358310	KZ847139	417043	417372
TCONS_00065177	12	32565375	32566512
TCONS_00011796	1	24801883	24802243
TCONS_00011797	1	24802368	24806273
TCONS_00011794	1	24799161	24799368
TCONS_00212675	20	24755387	24755656
TCONS_00011792	1	24797724	24798309
TCONS_00011793	1	24798462	24798959
TCONS_00011790	1	24794259	24795008
TCONS_00011791	1	24795509	24796126
TCONS_00355335	9	46206707	46206927
TCONS_00029098	10	8541482	8541683
TCONS_00029099	10	8559846	8560148
TCONS_00355331	9	46185040	46185243
TCONS_00198939	2	45697104	45698128
TCONS_00032911	10	42146742	42147053
TCONS_00029092	10	8412034	8412236
TCONS_00029093	10	8432098	8432416
TCONS_00029090	10	8356438	8356664
TCONS_00064881	12	31054287	31054600
TCONS_00029096	10	8517998	8518485
TCONS_00029097	10	8532797	8533125
TCONS_00029094	10	8446431	8446687
TCONS_00029095	10	8482447	8482654
TCONS_00353470	9	39371905	39372109
TCONS_00353474	9	39389211	39389439
TCONS_00097451	14	48660228	48660511
TCONS_00353477	9	39419337	39419675
TCONS_00041467	11	18083444	18083648
TCONS_00028321	10	4642565	4643575
TCONS_00028320	10	4641673	4641874
TCONS_00254656	4	5072692	5073723
TCONS_00254657	4	5074725	5075412
TCONS_00254651	4	5041980	5048228
TCONS_00027531	10	2171710	2172711
TCONS_00011428	1	20091408	20091643
TCONS_00021754	10	36051357	36051617
TCONS_00159002	18	25811077	25811295
TCONS_00050944	11	30776859	30777128
TCONS_00050945	11	30777323	30777533
TCONS_00114659	15	1217767	1218197
TCONS_00050947	11	30781246	30781557
TCONS_00188216	19	45487765	45488103
TCONS_00050949	11	30789768	30790088
TCONS_00114655	15	1203975	1206448
TCONS_00011423	1	19980692	19983480
TCONS_00011424	1	19980692	19983480
TCONS_00011425	1	19982316	19983380
TCONS_00011426	1	19994803	19995028
TCONS_00011427	1	20079517	20079803
TCONS_00251228	4	47639788	47640021
TCONS_00030621	10	28435977	28436989
TCONS_00271576	5	6820138	6820893
TCONS_00059848	12	211605	211837
TCONS_00059849	12	219758	220033
TCONS_00251225	4	47636829	47637178
TCONS_00251226	4	47637791	47638873
TCONS_00251227	4	47639197	47639674
TCONS_00094571	14	26442499	26442811
TCONS_00094570	14	26440560	26440861
TCONS_00094573	14	26454901	26455563
TCONS_00257104	4	22470871	22471915
TCONS_00094575	14	26512137	26512369
TCONS_00094574	14	26509719	26510001
TCONS_00094577	14	26541763	26542022
TCONS_00094576	14	26528289	26528646
TCONS_00094578	14	26592211	26593352
TCONS_00054381	12	5312955	5313244
TCONS_00257108	4	22487884	22490246
TCONS_00103723	14	43133902	43134148
TCONS_00050499	11	28199557	28201079
TCONS_00341608	9	15880866	15881182
TCONS_00341609	9	15930252	15930509
TCONS_00149795	17	10102673	10103038
TCONS_00002565	1	16472046	16472275
TCONS_00002564	1	16464614	16465077
TCONS_00050490	11	28143409	28144263
TCONS_00341607	9	15864167	15864543
TCONS_00341600	9	15654198	15654531
TCONS_00002560	1	16455295	16455600
TCONS_00002562	1	16458954	16459219
TCONS_00151170	17	17256320	17256663
TCONS_00151173	17	17275207	17275509
TCONS_00151172	17	17273103	17273333
TCONS_00151174	17	17280432	17280666
TCONS_00029638	10	13726058	13726288
TCONS_00265084	5	23645238	23645440
TCONS_00029636	10	13707559	13707761
TCONS_00029634	10	13704186	13707403
TCONS_00064225	12	21850190	21850520
TCONS_00029632	10	13698826	13700284
TCONS_00029630	10	13696531	13697194
TCONS_00029631	10	13697455	13698281
TCONS_00195098	2	17709994	17710293
TCONS_00195099	2	17727075	17727585
TCONS_00325477	8	39978897	39979198
TCONS_00030789	10	30086475	30086847
TCONS_00213461	20	32679972	32680185
TCONS_00195092	2	17663193	17663408
TCONS_00195093	2	17663750	17663993
TCONS_00294944	6	30721749	30722067
TCONS_00150881	17	15076106	15076417
TCONS_00150886	17	15122075	15122402
TCONS_00195097	2	17676466	17676738
TCONS_00150884	17	15110294	15110540
TCONS_00195095	2	17665478	17665809
TCONS_00285739	6	40802179	40802524
TCONS_00194323	2	14449968	14450227
TCONS_00194322	2	14445205	14445503
TCONS_00323736	8	21310499	21310738
TCONS_00194324	2	14452083	14452423
TCONS_00352781	9	35555382	35555703
TCONS_00160071	18	39990769	39991064
TCONS_00160072	18	40009902	40010230
TCONS_00352782	9	35564209	35564828
TCONS_00352784	9	35589610	35590084
TCONS_00352787	9	35637722	35638020
TCONS_00352786	9	35628094	35628298
TCONS_00160078	18	40022879	40023572
TCONS_00160079	18	40024956	40025232
TCONS_00252885	4	52252764	52253626
TCONS_00252884	4	52250460	52250693
TCONS_00015407	1	52510236	52510584
TCONS_00252886	4	52253710	52254129
TCONS_00350871	9	13074172	13074502
TCONS_00350870	9	13069247	13069590
TCONS_00029265	10	10346052	10346390
TCONS_00055382	12	9170229	9172990
TCONS_00226828	20	47556712	47558677
TCONS_00164946	18	2756775	2759315
TCONS_00317046	8	2348125	2348357
TCONS_00350879	9	13187694	13188715
TCONS_00317048	8	2360380	2361171
TCONS_00041173	11	15299365	15300290
TCONS_00061424	12	4637674	4637928
TCONS_00113144	15	46150532	46150795
TCONS_00166890	18	11556985	11557286
TCONS_00166891	18	11562131	11562456
TCONS_00166892	18	11566922	11567223
TCONS_00166893	18	11570394	11570813
TCONS_00133359	16	13976664	13976887
TCONS_00133358	16	13974756	13975180
TCONS_00133355	16	13971440	13971731
TCONS_00133354	16	13969972	13970271
TCONS_00133357	16	13974303	13974547
TCONS_00353781	9	40604814	40605629
TCONS_00113380	15	47835766	47836043
TCONS_00133353	16	13968696	13969024
TCONS_00133352	16	13967907	13968125
TCONS_00167761	18	20057952	20058293
TCONS_00167760	18	20044899	20045196
TCONS_00160388	18	43188846	43189141
TCONS_00160389	18	43206254	43206603
TCONS_00056724	12	21720975	21721308
TCONS_00095628	14	38690594	38690847
TCONS_00095629	14	38733027	38733323
TCONS_00352433	9	32445191	32445681
TCONS_00095622	14	38633846	38635540
TCONS_00095623	14	38666254	38666486
TCONS_00095620	14	38623863	38636313
TCONS_00352434	9	32451129	32451419
TCONS_00220677	20	17824772	17825070
TCONS_00220676	20	17823920	17824209
TCONS_00220675	20	17821092	17821292
TCONS_00220674	20	17809136	17809342
TCONS_00074937	13	35382796	35383234
TCONS_00220672	20	17739057	17739380
TCONS_00055033	12	7444871	7445223
TCONS_00058004	12	33811943	33812226
TCONS_00058001	12	33776204	33776543
TCONS_00058000	12	33774217	33774602
TCONS_00058003	12	33810009	33810941
TCONS_00164495	18	1427969	1428296
TCONS_00008889	1	661304	661687
TCONS_00090052	13	45824185	45824513
TCONS_00090053	13	45865271	45865593
TCONS_00195638	2	25499417	25499656
TCONS_00090051	13	45823371	45823630
TCONS_00195636	2	25445890	25446164
TCONS_00195637	2	25452170	25452400
TCONS_00195634	2	25384913	25385209
TCONS_00195635	2	25440350	25440675
TCONS_00195633	2	25341755	25341982
TCONS_00303505	7	25688470	25688768
TCONS_00303504	7	25628555	25628768
TCONS_00303506	7	25689904	25690258
TCONS_00221377	20	25389680	25389962
TCONS_00303503	7	25608070	25608290
TCONS_00239016	3	31812623	31812952
TCONS_00022707	10	39856555	39860301
TCONS_00303509	7	25735659	25736124
TCONS_00071530	13	24177961	24178265
TCONS_00324510	8	29970235	29970463
TCONS_00220427	20	15269689	15269899
TCONS_00142130	17	14752870	14753113
TCONS_00308620	7	3886514	3886795
TCONS_00308622	7	3894173	3894554
TCONS_00308625	7	3904345	3904679
TCONS_00308624	7	3902987	3903326
TCONS_00301909	7	14248182	14248459
TCONS_00301908	7	14243458	14243680
TCONS_00301907	7	14229490	14229759
TCONS_00260400	4	49676491	49676732
TCONS_00301905	7	14227305	14228077
TCONS_00010558	1	8799771	8799975
TCONS_00193675	2	12234369	12234662
TCONS_00193676	2	12235002	12235415
TCONS_00193677	2	12235708	12235963
TCONS_00049815	11	24270983	24271266
TCONS_00102461	14	30929650	30929961
TCONS_00233321	3	41029274	41029804
TCONS_00233322	3	41030253	41031126
TCONS_00195268	2	19767658	19767996
TCONS_00274822	5	34053928	34054607
TCONS_00175117	19	13460255	13460549
TCONS_00175116	19	13459730	13459964
TCONS_00098090	14	1381621	1381893
TCONS_00347779	9	49667873	49668202
TCONS_00129626	16	35273463	35273700
TCONS_00206869	2	39567615	39567959
TCONS_00003500	1	28154058	28154682
TCONS_00129623	16	35253259	35253562
TCONS_00129620	16	35242639	35242886
TCONS_00064496	12	25145894	25146131
TCONS_00062319	12	7546392	7546782
TCONS_00140935	17	10144966	10145272
TCONS_00301627	7	11837024	11837299
TCONS_00062317	12	7538074	7538287
TCONS_00161035	18	48174777	48175119
TCONS_00161034	18	48171899	48172293
TCONS_00165728	18	5793144	5793469
TCONS_00226536	20	46757146	46757437
TCONS_00226537	20	46759300	46759588
TCONS_00020792	10	24974939	24975240
TCONS_00343470	9	36035196	36035541
TCONS_00226538	20	46760171	46761458
TCONS_00048919	11	14309654	14309953
TCONS_00165727	18	5789134	5789975
TCONS_00165726	18	5787975	5788257
TCONS_00064622	12	26507702	26507910
TCONS_00314817	7	41047841	41048122
TCONS_00314816	7	41046741	41047274
TCONS_00314814	7	41024558	41025633
TCONS_00314811	7	40990322	40990581
TCONS_00314810	7	40986373	40986652
TCONS_00262615	5	3179146	3179808
TCONS_00262613	5	3176875	3177619
TCONS_00314819	7	41048838	41049176
TCONS_00314818	7	41048363	41048689
TCONS_00020334	10	19416159	19416491
TCONS_00020335	10	19421173	19421396
TCONS_00048915	11	14235602	14235893
TCONS_00020330	10	19358298	19358753
TCONS_00020332	10	19365227	19365497
TCONS_00020333	10	19391871	19392095
TCONS_00272748	5	20330559	20330766
TCONS_00272749	5	20341541	20341795
TCONS_00020338	10	19481495	19481772
TCONS_00020339	10	19502149	19502461
TCONS_00048913	11	14225287	14225591
TCONS_00105992	15	2105344	2106176
TCONS_00105998	15	2152028	2152692
TCONS_00248633	4	26676190	26676420
TCONS_00203602	2	12530061	12530407
TCONS_00203605	2	12560994	12561568
TCONS_00203604	2	12559842	12560614
TCONS_00203606	2	12568279	12568506
TCONS_00070892	13	22288352	22288588
TCONS_00064620	12	26426839	26427088
TCONS_00205291	2	25838953	25839271
TCONS_00230676	3	31169906	31170178
TCONS_00335741	8	35632348	35638206
TCONS_00335746	8	35638613	35638961
TCONS_00054804	12	6604250	6604768
TCONS_00013923	1	46219188	46219907
TCONS_00335748	8	35665960	35669553
TCONS_00300367	7	6821495	6821749
TCONS_00300361	7	6793210	6793465
TCONS_00114801	15	1598181	1598561
TCONS_00264523	5	15844242	15844683
TCONS_00133497	16	15115722	15116017
TCONS_00301015	7	8989058	8989368
TCONS_00276023	5	37564779	37564993
TCONS_00015405	1	52498259	52498604
TCONS_00332287	8	12145504	12145739
TCONS_00264520	5	15777400	15777869
TCONS_00013922	1	46217124	46217650
TCONS_00239797	3	35218830	35219159
TCONS_00156314	18	6152551	6152999
TCONS_00343294	9	34349138	34349400
TCONS_00156316	18	6155048	6161828
TCONS_00239799	3	35236974	35237385
TCONS_00343291	9	34216635	34216874
TCONS_00343290	9	34185423	34185769
TCONS_00069090	13	14721306	14721538
TCONS_00156313	18	6146471	6146739
TCONS_00264525	5	15888690	15888928
TCONS_00166562	18	9585425	9585843
TCONS_00166563	18	9588142	9588473
TCONS_00304629	7	35835187	35837146
TCONS_00303030	7	19279106	19281178
TCONS_00237372	3	15310019	15310366
TCONS_00237373	3	15317433	15317752
TCONS_00197009	2	38792337	38798913
TCONS_00197008	2	38792337	38795609
TCONS_00237376	3	15408202	15408533
TCONS_00237374	3	15402087	15402388
TCONS_00113060	15	45276481	45276749
TCONS_00197003	2	38784187	38784426
TCONS_00197002	2	38782684	38783290
TCONS_00197001	2	38780303	38780530
TCONS_00237379	3	15540470	15540828
TCONS_00197007	2	38792332	38798913
TCONS_00197006	2	38789492	38789819
TCONS_00197005	2	38788047	38788358
TCONS_00197004	2	38786691	38786938
TCONS_00264528	5	15951508	15951777
TCONS_00191522	2	4484649	4484971
TCONS_00231237	3	34679829	34680053
TCONS_00231236	3	34676867	34677285
TCONS_00113065	15	45401644	45401940
TCONS_00239420	3	33654515	33654810
TCONS_00191528	2	4507646	4508137
TCONS_00046300	11	5307867	5308758
TCONS_00019555	10	9510013	9512097
TCONS_00281396	6	9743331	9744327
TCONS_00019550	10	9488849	9489081
TCONS_00019551	10	9489506	9489815
TCONS_00019552	10	9492057	9492889
TCONS_00304997	7	37157774	37159271
TCONS_00160212	18	41439385	41439673
TCONS_00133499	16	15117614	15118045
TCONS_00281398	6	9759392	9759713
TCONS_00304990	7	37125744	37126183
TCONS_00331483	8	10247459	10247671
TCONS_00331482	8	10245799	10246428
TCONS_00030126	10	22002458	22002764
TCONS_00211900	20	15278430	15278716
TCONS_00076647	13	40294844	40295369
TCONS_00211903	20	15299016	15299284
TCONS_00276109	5	37851205	37851457
TCONS_00022236	10	38381481	38382132
TCONS_00353291	9	38746492	38746711
TCONS_00022232	10	38373071	38373545
TCONS_00022231	10	38354103	38354414
TCONS_00096549	14	45669979	45671456
TCONS_00096544	14	45623263	45623533
TCONS_00041592	11	18735646	18735847
TCONS_00044539	11	34699800	34700054
TCONS_00211906	20	15332249	15332556
TCONS_00030663	10	28870969	28871294
TCONS_00030662	10	28870062	28870368
TCONS_00331739	8	10823081	10823591
TCONS_00100865	14	13297829	13298118
TCONS_00100864	14	13279513	13279727
TCONS_00100867	14	13304902	13305170
TCONS_00030664	10	28881845	28882192
TCONS_00100868	14	13310773	13311089
TCONS_00021520	10	33518464	33518753
TCONS_00021521	10	33533889	33534196
TCONS_00021526	10	33660540	33660837
TCONS_00331736	8	10816800	10817086
TCONS_00021525	10	33639104	33639556
TCONS_00169165	18	39334984	39335574
TCONS_00101198	14	17267798	17268024
TCONS_00101199	14	17391656	17391933
TCONS_00104348	14	46028698	46029106
TCONS_00169164	18	39333131	39333475
TCONS_00101193	14	17075662	17075958
TCONS_00104347	14	46026465	46027251
TCONS_00101194	14	17101200	17101490
TCONS_00104343	14	45985403	45985632
TCONS_00142391	17	16739115	16739384
TCONS_00142390	17	16721650	16721851
TCONS_00142393	17	16794087	16794431
TCONS_00204654	2	16856309	16856608
TCONS_00142395	17	17030086	17030306
TCONS_00142397	17	17077234	17077555
TCONS_00142396	17	17053710	17054018
TCONS_00142399	17	17083453	17083744
TCONS_00142398	17	17079887	17080184
TCONS_00150500	17	12621542	12621995
TCONS_00204659	2	16872481	16873363
TCONS_00204658	2	16868267	16873717
TCONS_00006079	1	49705170	49705956
TCONS_00006078	1	49703298	49704747
TCONS_00209768	2	48262388	48266797
TCONS_00201513	2	4855673	4855897
TCONS_00181591	19	50334797	50335086
TCONS_00206721	2	38958266	38958674
TCONS_00206720	2	38953868	38954328
TCONS_00190694	2	1588156	1588438
TCONS_00236959	3	9707656	9707946
TCONS_00216205	20	41032625	41032952
TCONS_00206729	2	38975854	38980258
TCONS_00236957	3	9682803	9683099
TCONS_00049206	11	16735780	16736081
TCONS_00190699	2	1605487	1605947
TCONS_00013094	1	39117233	39117511
TCONS_00142642	17	18818734	18819077
TCONS_00142641	17	18803887	18804228
TCONS_00142647	17	18837319	18837580
TCONS_00142646	17	18830561	18830847
TCONS_00212253	20	20280136	20280477
TCONS_00079574	13	3939612	3940199
TCONS_00079577	13	3950489	3950759
TCONS_00015800	1	53487341	53487745
TCONS_00140654	17	9205043	9205371
TCONS_00145383	17	40386362	40386717
TCONS_00145382	17	40383923	40384583
TCONS_00145386	17	40393014	40393296
TCONS_00145385	17	40392608	40392814
TCONS_00145384	17	40387727	40387939
TCONS_00201227	2	3941211	3941506
TCONS_00093770	14	16354700	16355010
TCONS_00043320	11	30972918	30973255
TCONS_00043321	11	30973311	30973554
TCONS_00270070	5	1243201	1243626
TCONS_00190348	2	622929	623208
TCONS_00075608	13	37135941	37136271
TCONS_00270073	5	1257569	1257771
TCONS_00108363	15	8225929	8227197
TCONS_00283635	6	16551531	16551809
TCONS_00020699	10	23985992	23995158
TCONS_00048403	11	10915229	10915694
TCONS_00031135	10	33664925	33665226
TCONS_00031136	10	33668620	33668838
TCONS_00283633	6	16548217	16548451
TCONS_00020692	10	23933062	23933353
TCONS_00020691	10	23931787	23932111
TCONS_00020690	10	23931260	23931498
TCONS_00020697	10	23954639	23954876
TCONS_00324379	8	28490473	28490764
TCONS_00102428	14	30497471	30498055
TCONS_00102423	14	30481697	30482020
TCONS_00102422	14	30421131	30421441
TCONS_00102421	14	30402401	30402673
TCONS_00102420	14	30379899	30380131
TCONS_00102427	14	30494714	30495022
TCONS_00102426	14	30493761	30494253
TCONS_00102425	14	30493143	30493412
TCONS_00102424	14	30483582	30483831
TCONS_00103779	14	43683243	43684004
TCONS_00325424	8	39636449	39636723
TCONS_00325420	8	39579702	39579943
TCONS_00201082	2	3258491	3258799
TCONS_00011371	1	19672660	19672932
TCONS_00041636	11	18937623	18937913
TCONS_00201228	2	3941837	3942249
TCONS_00088026	13	39790236	39790472
TCONS_00072614	13	27949239	27949766
TCONS_00004399	1	38020099	38020414
TCONS_00072615	13	27953066	27953414
TCONS_00264991	5	22186079	22186464
TCONS_00253563	4	1553987	1554912
TCONS_00083904	13	26996474	26997262
TCONS_00268129	5	38035513	38036828
TCONS_00083900	13	26991671	26991900
TCONS_00327480	8	46953617	46953915
TCONS_00083903	13	26996474	26997150
TCONS_00244532	4	2587847	2588068
TCONS_00179982	19	46157704	46158132
TCONS_00011372	1	19683164	19684575
TCONS_00244531	4	2585281	2585589
TCONS_00019271	10	7227398	7227672
TCONS_00282493	6	12350287	12351472
TCONS_00349999	9	6967157	6967658
TCONS_00143512	17	30785578	30786103
TCONS_00143513	17	30786635	30786929
TCONS_00349990	9	6884172	6884692
TCONS_00143515	17	30814899	30815143
TCONS_00132145	16	5273459	5273721
TCONS_00011373	1	19684657	19684887
TCONS_00015801	1	53487912	53489467
TCONS_00085539	13	32309599	32309855
TCONS_00293320	6	15003091	15003859
TCONS_00141602	17	12467525	12467817
TCONS_00141603	17	12468297	12469038
TCONS_00141600	17	12461940	12480986
TCONS_00141601	17	12464808	12465280
TCONS_00168261	18	25659851	25660069
TCONS_00141604	17	12469565	12470126
TCONS_00141605	17	12472079	12472369
TCONS_00283091	6	14264990	14265371
TCONS_00126750	16	18409649	18409929
TCONS_00005707	1	48737606	48737953
TCONS_00042055	11	24775966	24776365
TCONS_00084481	13	28786598	28786951
TCONS_00084482	13	28793340	28793677
TCONS_00049007	11	14904851	14905190
TCONS_00042053	11	24770476	24772021
TCONS_00084487	13	28810811	28811449
TCONS_00037477	11	2558144	2563142
TCONS_00037474	11	2544045	2544396
TCONS_00042059	11	24797180	24797492
TCONS_00037472	11	2537676	2537886
TCONS_00037471	11	2531467	2532721
TCONS_00345915	9	44144560	44144782
TCONS_00182859	19	5316834	5317491
TCONS_00159953	18	39027798	39028498
TCONS_00159952	18	39023408	39023891
TCONS_00159951	18	39019347	39019570
TCONS_00282948	6	13550799	13551110
TCONS_00320283	8	10716762	10717299
TCONS_00159954	18	39040472	39040797
TCONS_00296258	6	45258329	45263411
TCONS_00041979	11	24215839	24216069
TCONS_00238358	3	27127693	27127990
TCONS_00131685	16	3538587	3539045
TCONS_00131684	16	3534631	3538416
TCONS_00351250	9	18999896	19000115
TCONS_00351251	9	19043550	19043787
TCONS_00131681	16	3520909	3521141
TCONS_00292093	6	11534184	11534450
TCONS_00043188	11	30390433	30391787
TCONS_00326995	8	45657357	45657923
TCONS_00323741	8	21359183	21359526
TCONS_00323740	8	21329926	21330295
TCONS_00323743	8	21361087	21361314
TCONS_00182853	19	5261859	5262542
TCONS_00139050	17	4470236	4470827
TCONS_00139052	17	4477808	4480398
TCONS_00139053	17	4477851	4478207
TCONS_00139054	17	4478946	4480398
TCONS_00122445	15	47552374	47552639
TCONS_00202890	2	9817257	9817481
TCONS_00175146	19	14249628	14249930
TCONS_00071607	13	24366363	24366698
TCONS_00175144	19	14221757	14222058
TCONS_00175145	19	14222473	14222783
TCONS_00071602	13	24334699	24334914
TCONS_00170311	18	47954463	47954745
TCONS_00170312	18	47964623	47965009
TCONS_00175141	19	14053757	14055308
TCONS_00041973	11	24128744	24128956
TCONS_00098281	14	1876624	1877701
TCONS_00197422	2	40272425	40272713
TCONS_00190771	2	1954171	1954437
TCONS_00352668	9	34340205	34340536
TCONS_00175148	19	14323522	14323869
TCONS_00175149	19	14336376	14336757
TCONS_00296250	6	45234082	45234731
TCONS_00071741	13	24797360	24797729
TCONS_00352669	9	34341674	34341901
TCONS_00041971	11	24101472	24101785
TCONS_00178125	19	40563616	40564238
TCONS_00032499	10	40724303	40724650
TCONS_00138879	17	4082336	4082831
TCONS_00178128	19	40577619	40577952
TCONS_00020077	10	14948711	14949021
TCONS_00055844	12	12015050	12015629
TCONS_00238355	3	27123491	27123717
TCONS_00258467	4	40908350	40908595
TCONS_00131538	16	3134436	3135022
TCONS_00312763	7	28212780	28214099
TCONS_00352662	9	34278254	34278536
TCONS_00312761	7	28211453	28211861
TCONS_00312760	7	28210777	28210979
TCONS_00312766	7	28307154	28307489
TCONS_00295931	6	43291617	43291832
TCONS_00203644	2	12976435	12983478
TCONS_00312769	7	28372991	28373298
TCONS_00321421	8	14123343	14124367
TCONS_00151092	17	16161516	16161776
TCONS_00352660	9	34243972	34244211
TCONS_00175491	19	20408313	20408575
TCONS_00175492	19	20412469	20412790
TCONS_00175493	19	20418159	20418488
TCONS_00175494	19	20425806	20426120
TCONS_00147527	17	4458659	4459713
TCONS_00175497	19	20510030	20510355
TCONS_00175498	19	20560879	20561355
TCONS_00352666	9	34338141	34338365
TCONS_00107101	15	4704459	4704812
TCONS_00107100	15	4703409	4704387
TCONS_00107105	15	4708407	4708879
TCONS_00142993	17	22982033	22982650
TCONS_00215795	20	39927408	39930952
TCONS_00030227	10	23297053	23297286
TCONS_00183669	19	13065035	13065358
TCONS_00183662	19	13028277	13028515
TCONS_00352665	9	34312805	34313412
TCONS_00215798	20	39934084	39935000
TCONS_00215799	20	39934394	39934722
TCONS_00183664	19	13050286	13050599
TCONS_00183665	19	13050979	13051267
TCONS_00143582	17	31483612	31483952
TCONS_00016531	1	55640024	55640995
TCONS_00213650	20	33680850	33681208
TCONS_00004088	1	34359146	34359379
TCONS_00357963	KZ847135	614422	614907
TCONS_00259213	4	45907473	45907695
TCONS_00259212	4	45902715	45903033
TCONS_00177401	19	37261988	37262190
TCONS_00016539	1	55654358	55656307
TCONS_00004087	1	34358268	34358541
TCONS_00259218	4	45932760	45936543
TCONS_00187963	19	44483611	44484573
TCONS_00169609	18	42829028	42829370
TCONS_00169604	18	42677198	42677542
TCONS_00169605	18	42698647	42699032
TCONS_00169607	18	42759121	42759438
TCONS_00169600	18	42603619	42603880
TCONS_00055843	12	12014367	12014570
TCONS_00169603	18	42652307	42652594
TCONS_00094499	14	25266757	25267441
TCONS_00145604	17	41076921	41077132
TCONS_00347209	9	48062610	48062934
TCONS_00178780	19	42768877	42769212
TCONS_00145608	17	41087774	41087998
TCONS_00145609	17	41092973	41093293
TCONS_00173664	19	1715178	1715509
TCONS_00173661	19	1695113	1695361
TCONS_00173662	19	1703260	1703525
TCONS_00173669	19	1759464	1760540
TCONS_00358903	KZ847152	83791	84024
TCONS_00003364	1	26802997	26803249
TCONS_00003365	1	26803557	26804084
TCONS_00003366	1	26826861	26827185
TCONS_00358902	KZ847152	75815	76064
TCONS_00003360	1	26758285	26758524
TCONS_00003361	1	26759620	26759908
TCONS_00003363	1	26800317	26800578
TCONS_00356961	KZ847133	2631108	2631475
TCONS_00033889	10	45004565	45004796
TCONS_00174644	19	8009067	8009366
TCONS_00247164	4	11534193	11534501
TCONS_00247165	4	11551568	11552112
TCONS_00277094	5	40615685	40616015
TCONS_00137276	16	37851948	37852253
TCONS_00137277	16	37852627	37852964
TCONS_00079969	13	8796440	8796759
TCONS_00079968	13	8796071	8796388
TCONS_00079967	13	8733500	8733727
TCONS_00079966	13	8719172	8719504
TCONS_00137278	16	37853435	37853653
TCONS_00079964	13	8666562	8666870
TCONS_00079963	13	8663736	8664031
TCONS_00092254	14	6308567	6311758
TCONS_00079960	13	8570256	8570505
TCONS_00315231	7	42243363	42243623
TCONS_00092255	14	6308717	6311758
TCONS_00315235	7	42266295	42266619
TCONS_00263174	5	5048413	5048634
TCONS_00322193	8	16187287	16187728
TCONS_00244466	4	2390085	2390351
TCONS_00174641	19	7998561	7998761
TCONS_00322197	8	16211272	16211510
TCONS_00183083	19	6808327	6808658
TCONS_00148870	17	7774032	7774785
TCONS_00174361	19	6207272	6207631
TCONS_00174360	19	6206337	6207190
TCONS_00092632	14	7753442	7754679
TCONS_00092633	14	7754920	7755194
TCONS_00174365	19	6213385	6214274
TCONS_00174364	19	6211030	6211468
TCONS_00174367	19	6232341	6232675
TCONS_00092637	14	7781152	7781376
TCONS_00092638	14	7782018	7782362
TCONS_00087592	13	38055343	38055635
TCONS_00087595	13	38072282	38072578
TCONS_00087594	13	38065089	38066337
TCONS_00221704	20	28454237	28454595
TCONS_00038047	11	4205469	4205735
TCONS_00221700	20	28450280	28451014
TCONS_00221701	20	28451461	28452298
TCONS_00221702	20	28452838	28453119
TCONS_00221703	20	28453748	28454120
TCONS_00236673	3	6581177	6585107
TCONS_00217932	20	46291310	46291630
TCONS_00225411	20	43264024	43264281
TCONS_00225413	20	43273996	43274319
TCONS_00057602	12	31991005	31991279
TCONS_00057601	12	31970991	31971204
TCONS_00011231	1	17870794	17871097
TCONS_00304611	7	35805434	35806818
TCONS_00354972	9	45036469	45036690
TCONS_00349178	9	3686727	3687038
TCONS_00349179	9	3694861	3695240
TCONS_00059561	12	39608322	39608661
TCONS_00349170	9	3654631	3654984
TCONS_00236679	3	6598263	6598539
TCONS_00088816	13	42392098	42393564
TCONS_00088815	13	42388019	42388242
TCONS_00223999	20	39224876	39225095
TCONS_00290005	6	5753779	5753993
TCONS_00059562	12	39610297	39610793
TCONS_00011230	1	17839878	17840255
TCONS_00158395	18	19491329	19491558
TCONS_00194128	2	13878313	13878633
TCONS_00063144	12	12531805	12532684
TCONS_00212403	20	22870024	22870252
TCONS_00194120	2	13835004	13835244
TCONS_00278665	6	2616383	2616672
TCONS_00170702	18	50216637	50216981
TCONS_00212268	20	20473306	20473680
TCONS_00002017	1	9741398	9741746
TCONS_00002016	1	9740123	9740438
TCONS_00002011	1	9656411	9656714
TCONS_00042872	11	28441459	28441735
TCONS_00002013	1	9691303	9691511
TCONS_00007060	1	52940646	52940947
TCONS_00212261	20	20294374	20295280
TCONS_00212263	20	20373859	20374097
TCONS_00212262	20	20300514	20300793
TCONS_00002019	1	9753049	9753458
TCONS_00002018	1	9749103	9749446
TCONS_00212267	20	20455722	20456051
TCONS_00212266	20	20437557	20437869
TCONS_00224170	20	39778453	39783578
TCONS_00360249	KZ847427	4243	4571
TCONS_00224171	20	39779803	39780182
TCONS_00360241	KZ847422	6215	6509
TCONS_00360240	KZ847420	2275	2563
TCONS_00351331	9	19603287	19603587
TCONS_00238860	3	30892278	30894634
TCONS_00172208	18	55266837	55267160
TCONS_00094779	14	29456708	29456934
TCONS_00094777	14	29447570	29447802
TCONS_00094775	14	29409779	29410053
TCONS_00133590	16	15783542	15783823
TCONS_00172200	18	55254061	55257847
TCONS_00094772	14	29332822	29333170
TCONS_00094771	14	29332427	29332693
TCONS_00133594	16	15786194	15786692
TCONS_00352239	9	31157283	31157592
TCONS_00120568	15	26418838	26419368
TCONS_00120569	15	26426702	26427024
TCONS_00079039	13	1763621	1767209
TCONS_00079038	13	1763621	1767196
TCONS_00352230	9	31090304	31091259
TCONS_00034826	10	47696541	47696813
TCONS_00079031	13	1750405	1751346
TCONS_00295569	6	39092588	39092860
TCONS_00034822	10	47679218	47679433
TCONS_00220077	20	11054433	11054950
TCONS_00220076	20	11053787	11054331
TCONS_00220071	20	10875643	10875873
TCONS_00220070	20	10840334	10840588
TCONS_00274019	5	31067844	31068486
TCONS_00064147	12	21634109	21634380
TCONS_00175961	19	27909612	27909907
TCONS_00175962	19	27923149	27923388
TCONS_00217193	20	43984709	43985010
TCONS_00220078	20	11055090	11055854
TCONS_00279022	6	3521611	3521821
TCONS_00163605	18	56724709	56725510
TCONS_00076044	13	38440769	38441008
TCONS_00298793	7	2182547	2182805
TCONS_00093278	14	11454212	11454464
TCONS_00093273	14	11438827	11439040
TCONS_00093272	14	11430108	11438090
TCONS_00093271	14	11428744	11429881
TCONS_00093270	14	11425503	11428601
TCONS_00093277	14	11447262	11447582
TCONS_00093276	14	11443235	11443457
TCONS_00093275	14	11439995	11441184
TCONS_00093274	14	11439348	11439713
TCONS_00112364	15	40045812	40046083
TCONS_00212889	20	27436395	27436627
TCONS_00212888	20	27435337	27435611
TCONS_00112363	15	40016468	40016669
TCONS_00112362	15	40004190	40004485
TCONS_00212885	20	27405989	27406300
TCONS_00212884	20	27402252	27402559
TCONS_00212887	20	27432827	27454211
TCONS_00327445	8	46777410	46778119
TCONS_00212881	20	27398814	27399024
TCONS_00202095	2	6641544	6641894
TCONS_00212883	20	27401487	27401726
TCONS_00212882	20	27399294	27399546
TCONS_00012947	1	37204961	37205289
TCONS_00012944	1	37194387	37194686
TCONS_00015884	1	53623689	53626023
TCONS_00012942	1	37056491	37056908
TCONS_00012943	1	37161481	37161683
TCONS_00160457	18	43467722	43467963
TCONS_00176431	19	31237122	31237434
TCONS_00012949	1	37229483	37230403
TCONS_00213136	20	30033404	30033825
TCONS_00116841	15	7030351	7031025
TCONS_00213134	20	29973816	29974037
TCONS_00213135	20	30013476	30013733
TCONS_00116844	15	7039221	7039453
TCONS_00213133	20	29971586	29971875
TCONS_00213130	20	29962248	29962552
TCONS_00213131	20	29966398	29967198
TCONS_00116848	15	7054540	7054992
TCONS_00116849	15	7055112	7055730
TCONS_00257940	4	35788078	35790216
TCONS_00081358	13	17417722	17418256
TCONS_00290910	6	8184230	8184690
TCONS_00213138	20	30080360	30080707
TCONS_00213139	20	30114936	30115181
TCONS_00013012	1	37609788	37610696
TCONS_00013011	1	37606100	37606302
TCONS_00177919	19	39667360	39689651
TCONS_00128779	16	31620548	31620993
TCONS_00128778	16	31615339	31615735
TCONS_00177918	19	39667359	39710485
TCONS_00074402	13	33831723	33832050
TCONS_00188829	19	47345613	47345856
TCONS_00188828	19	47341892	47343014
TCONS_00047969	11	9686213	9687919
TCONS_00188825	19	47336943	47337240
TCONS_00188824	19	47334454	47334672
TCONS_00188826	19	47337595	47337848
TCONS_00167284	18	15461468	15461762
TCONS_00135893	16	32300108	32300607
TCONS_00295967	6	43445947	43446175
TCONS_00160455	18	43451330	43451844
TCONS_00081350	13	17390655	17390936
TCONS_00078511	13	45061513	45063218
TCONS_00351337	9	19722702	19723048
TCONS_00063498	12	15138526	15138863
TCONS_00063494	12	15123211	15123551
TCONS_00063495	12	15124808	15125146
TCONS_00063496	12	15126001	15126257
TCONS_00063497	12	15134360	15134616
TCONS_00165525	18	5062789	5063052
TCONS_00165524	18	5062123	5062339
TCONS_00165527	18	5064430	5066153
TCONS_00063493	12	15114813	15115015
TCONS_00036467	11	611944	612712
TCONS_00168927	18	36318081	36318410
TCONS_00168924	18	36226301	36226605
TCONS_00168925	18	36237747	36237965
TCONS_00168922	18	36211055	36211374
TCONS_00256368	4	14327768	14328092
TCONS_00036469	11	613253	613615
TCONS_00036468	11	612880	613084
TCONS_00092663	14	7899226	7899667
TCONS_00097834	14	721704	721992
TCONS_00223045	20	36454861	36458866
TCONS_00322787	8	17432803	17433133
TCONS_00108906	15	10007183	10007510
TCONS_00121384	15	37579659	37579977
TCONS_00108904	15	10002914	10004841
TCONS_00108905	15	10004035	10004841
TCONS_00264808	5	19749903	19750123
TCONS_00223039	20	36436791	36437109
TCONS_00121383	15	37548741	37548999
TCONS_00152862	17	35024409	35024625
TCONS_00264804	5	19684434	19684752
TCONS_00223035	20	36418682	36418960
TCONS_00325173	8	37803634	37803951
TCONS_00223030	20	36393255	36393560
TCONS_00264801	5	19614911	19615162
TCONS_00264802	5	19620813	19621076
TCONS_00223033	20	36412152	36412504
TCONS_00123712	16	952404	952702
TCONS_00123713	16	952967	953170
TCONS_00165297	18	4147566	4148109
TCONS_00119484	15	16852004	16852312
TCONS_00165295	18	4130249	4130522
TCONS_00165294	18	4127502	4129292
TCONS_00091656	14	4611567	4613661
TCONS_00221881	20	30753142	30754110
TCONS_00221880	20	30752084	30752930
TCONS_00309783	7	7466275	7466905
TCONS_00221885	20	30812626	30812842
TCONS_00066782	12	38693209	38693637
TCONS_00066780	12	38689527	38690084
TCONS_00066784	12	38696979	38697261
TCONS_00019707	10	10797269	10797740
TCONS_00093918	14	18190341	18190608
TCONS_00111108	15	22272979	22273215
[truncated: 76,341 more rows]

## Sheet: Table S5D
Table S5D. circRNA chromosome distribution information, related to Figure 2.
circRNA_ID	Chr	start	end
novel_circ_0001712	KZ847143	136789	137633
novel_circ_0001713	KZ847143	151282	156411
novel_circ_0001714	KZ847143	165610	166172
novel_circ_0000915	20	11688742	11775299
novel_circ_0000917	20	11807297	11808773
novel_circ_0000918	20	12415237	12416669
novel_circ_0000919	20	12415237	12418362
novel_circ_0000922	20	12826784	12830087
novel_circ_0000928	20	2239126	2239473
novel_circ_0000929	20	22403337	22404845
novel_circ_0000930	20	24828547	24831794
novel_circ_0000931	20	25335161	25337700
novel_circ_0000932	20	25690950	25693392
novel_circ_0000933	20	25899702	25901128
novel_circ_0000936	20	2815177	2816235
novel_circ_0000944	20	34352618	34353696
novel_circ_0000945	20	34667524	34668240
novel_circ_0000950	20	372301	`
novel_circ_0000951	20	37726459	37768331
novel_circ_0000954	20	382158	391464
novel_circ_0000957	20	38322671	38323525
novel_circ_0000958	20	384306	387477
novel_circ_0000959	20	384306	391464
novel_circ_0000960	20	385522	391464
novel_circ_0000961	20	385687	391272
novel_circ_0000966	20	41233947	41236883
novel_circ_0000967	20	41239488	41239899
novel_circ_0000974	20	42807575	42808843
novel_circ_0000976	20	43404680	43405575
novel_circ_0000977	20	43404680	43406989
novel_circ_0000978	20	43774253	43776552
novel_circ_0000979	20	44202862	44211730
novel_circ_0000980	20	45313707	45314024
novel_circ_0000981	20	45410130	45412665
novel_circ_0000982	20	45579196	45579807
novel_circ_0000986	20	45832703	45833688
novel_circ_0000988	20	46120112	46123824
novel_circ_0000991	20	46235638	46236763
novel_circ_0000993	20	46726296	46731586
novel_circ_0000997	20	47241524	47242798
novel_circ_0001004	20	47780599	47787742
novel_circ_0001005	20	47806053	47806577
novel_circ_0001010	20	47900516	47901007
novel_circ_0000832	1	10083063	10101249
novel_circ_0000833	1	1038772	1039249
novel_circ_0000836	1	14066992	14067862
novel_circ_0000837	1	14088612	14089212
novel_circ_0000840	1	16836301	16837280
novel_circ_0000842	1	18752970	18754231
novel_circ_0000843	1	18850715	18853104
novel_circ_0000846	1	2004554	2006081
novel_circ_0000853	1	25570050	25571080
novel_circ_0000855	1	26206092	26210345
novel_circ_0000856	1	26208898	26210345
novel_circ_0000858	1	27706	28264
novel_circ_0000859	1	28620136	28620854
novel_circ_0000860	1	37705533	37708792
novel_circ_0000861	1	3870624	3871591
novel_circ_0000864	1	40772118	40773955
novel_circ_0000865	1	40803556	40860318
novel_circ_0000866	1	40826379	40827823
novel_circ_0000867	1	40827284	40883411
novel_circ_0000870	1	44545517	44546436
novel_circ_0000871	1	46314007	46314811
novel_circ_0000872	1	4772904	4773496
novel_circ_0000874	1	4772904	4776137
novel_circ_0000875	1	4772904	4777122
novel_circ_0000876	1	49243986	49244379
novel_circ_0000877	1	49275444	49277302
novel_circ_0000880	1	49828149	49828346
novel_circ_0000882	1	50727023	50730856
novel_circ_0000886	1	51851752	51852463
novel_circ_0000889	1	52131411	52132213
novel_circ_0000892	1	53592172	53601767
novel_circ_0000893	1	53935057	53936304
novel_circ_0000894	1	53935290	53936304
novel_circ_0000896	1	54133094	54134867
novel_circ_0000898	1	54797832	54798720
novel_circ_0000900	1	5506066	5508778
novel_circ_0000904	1	56072967	56076624
novel_circ_0000905	1	56329088	56329891
novel_circ_0000906	1	56689533	56690016
novel_circ_0000908	1	56757530	56758526
novel_circ_0000910	1	56815876	56816489
novel_circ_0000913	1	9102795	9104378
novel_circ_0001705	KZ847133	2815347	2817243
novel_circ_0001706	KZ847133	2895599	2899882
novel_circ_0001707	KZ847133	3346260	3347140
novel_circ_0001709	KZ847133	3480055	3483477
novel_circ_0001092	3	11448361	11454212
novel_circ_0001093	3	11449178	11454212
novel_circ_0001094	3	11451079	11454212
novel_circ_0001099	3	18997892	18999088
novel_circ_0001102	3	23079357	23080745
novel_circ_0001104	3	26533415	26534428
novel_circ_0001106	3	2787144	2788480
novel_circ_0001108	3	27908659	27915318
novel_circ_0001109	3	27908659	27921314
novel_circ_0001110	3	27913095	27921314
novel_circ_0001112	3	27920666	27921314
novel_circ_0001116	3	29571613	29578918
novel_circ_0001117	3	30628743	30630228
novel_circ_0001118	3	3228948	3229246
novel_circ_0001120	3	33003382	33009090
novel_circ_0001121	3	33910503	33920259
novel_circ_0001123	3	35143832	35145200
novel_circ_0001124	3	35157315	35162204
novel_circ_0001126	3	35183845	35185085
novel_circ_0001127	3	35199729	35203237
novel_circ_0001128	3	35202581	35202830
novel_circ_0001139	3	39529058	39534156
novel_circ_0001140	3	39767499	39767821
novel_circ_0001141	3	40335639	40336199
novel_circ_0001142	3	40851393	40852142
novel_circ_0001143	3	41119531	41119947
novel_circ_0001145	3	41501604	41502110
novel_circ_0001147	3	41760591	41761909
novel_circ_0001149	3	42263148	42267780
novel_circ_0001150	3	428061	432347
novel_circ_0001153	3	44359093	44363001
novel_circ_0001154	3	44483870	44484633
novel_circ_0001155	3	44491101	44500528
novel_circ_0001159	3	45657746	45658134
novel_circ_0001160	3	465864	484729
novel_circ_0001162	3	5115111	5116637
novel_circ_0001165	3	6115368	6122824
novel_circ_0001168	3	795971	796791
novel_circ_0001012	2	10275164	10277889
novel_circ_0001014	2	12010772	12012347
novel_circ_0001021	2	14100341	14104746
novel_circ_0001024	2	15010509	15012624
novel_circ_0001025	2	15692763	15693256
novel_circ_0001026	2	15872047	15873057
novel_circ_0001030	2	1938627	1939750
novel_circ_0001033	2	24273056	24273971
novel_circ_0001034	2	24765265	24765892
novel_circ_0001035	2	24765439	24774134
novel_circ_0001036	2	26055121	26056912
novel_circ_0001037	2	2936956	2937512
novel_circ_0001038	2	30016329	30018546
novel_circ_0001039	2	30401251	30403022
novel_circ_0001040	2	31065657	31072219
novel_circ_0001041	2	31071547	31072616
novel_circ_0001048	2	3643282	3643487
novel_circ_0001050	2	36917563	36918190
novel_circ_0001052	2	38755327	38755758
novel_circ_0001055	2	42002711	42003917
novel_circ_0001057	2	43139419	43140923
novel_circ_0001062	2	44596301	44602014
novel_circ_0001064	2	45262929	45263725
novel_circ_0001067	2	45583808	45587976
novel_circ_0001070	2	46019786	46020413
novel_circ_0001072	2	46960850	46961461
novel_circ_0001074	2	47176802	47200373
novel_circ_0001077	2	47567441	47582493
novel_circ_0001078	2	47661419	47662387
novel_circ_0001081	2	48404228	48413545
novel_circ_0001086	2	876110	877497
novel_circ_0001087	2	8989756	8990132
novel_circ_0001251	5	11240609	11246629
novel_circ_0001252	5	1268655	1270743
novel_circ_0001253	5	17918841	17919263
novel_circ_0001254	5	19949650	19950244
novel_circ_0001255	5	19949650	19965282
novel_circ_0001256	5	19961493	19965282
novel_circ_0001260	5	27372795	27375106
novel_circ_0001261	5	27372795	27381280
novel_circ_0001262	5	27372795	27381953
novel_circ_0001263	5	27718316	27718897
novel_circ_0001265	5	29018141	29018721
novel_circ_0001266	5	29556518	29557925
novel_circ_0001267	5	30237121	30238835
novel_circ_0001268	5	30238342	30238835
novel_circ_0001270	5	31887528	31888691
novel_circ_0001272	5	32508885	32511216
novel_circ_0001276	5	34976728	34977057
novel_circ_0001277	5	35596844	35597486
novel_circ_0001278	5	35636760	35639068
novel_circ_0001279	5	36259007	36259168
novel_circ_0001280	5	37119872	37122510
novel_circ_0001281	5	37844419	37845797
novel_circ_0001283	5	38156729	38158744
novel_circ_0001288	5	39166657	39167439
novel_circ_0001291	5	39525345	39530184
novel_circ_0001293	5	39893523	39909561
novel_circ_0001295	5	4112428	4128316
novel_circ_0001296	5	4112620	4128498
novel_circ_0001298	5	41257573	41258431
novel_circ_0001302	5	43791	47364
novel_circ_0001306	5	5421125	5423158
novel_circ_0001307	5	5423244	5424488
novel_circ_0001309	5	7070401	7072225
novel_circ_0001173	4	10063777	10065024
novel_circ_0001175	4	101592	103055
novel_circ_0001176	4	101592	103240
novel_circ_0001177	4	112564	112864
novel_circ_0001178	4	12753030	12757845
novel_circ_0001179	4	13572433	13573325
novel_circ_0001181	4	13787456	13793984
novel_circ_0001182	4	13791755	13793984
novel_circ_0001184	4	15952904	15954125
novel_circ_0001187	4	19444378	19446361
novel_circ_0001188	4	20611035	20612674
novel_circ_0001190	4	2553356	2555253
novel_circ_0001191	4	2706899	2717215
novel_circ_0001193	4	28671066	28672737
novel_circ_0001196	4	3170382	3186608
novel_circ_0001200	4	36597088	36597863
novel_circ_0001203	4	40502920	40503913
novel_circ_0001206	4	44285263	44287302
novel_circ_0001207	4	44929354	44932198
novel_circ_0001208	4	44998274	45001573
novel_circ_0001209	4	45004305	45006376
novel_circ_0001210	4	45004305	45008962
novel_circ_0001211	4	45509138	45511284
novel_circ_0001212	4	45509138	45512670
novel_circ_0001213	4	45509774	45512670
novel_circ_0001216	4	46241011	46241414
novel_circ_0001218	4	46505364	46512116
novel_circ_0001221	4	46505934	46512600
novel_circ_0001225	4	4852971	4853517
novel_circ_0001226	4	48684468	48685585
novel_circ_0001229	4	5065105	5072435
novel_circ_0001231	4	512	13412
novel_circ_0001232	4	5161327	5162235
novel_circ_0001233	4	52055196	52056535
novel_circ_0001234	4	5475190	5475887
novel_circ_0001235	4	5737103	5737977
novel_circ_0001240	4	7316640	7326618
novel_circ_0001245	4	8619963	8621300
novel_circ_0001247	4	8708765	8710905
novel_circ_0001248	4	8723324	8724597
novel_circ_0001312	6	10302650	10308900
novel_circ_0001313	6	10377282	10378900
novel_circ_0001314	6	10703769	10704742
novel_circ_0001317	6	11225930	11232739
novel_circ_0001319	6	11892760	11894174
novel_circ_0001320	6	11934046	11934243
novel_circ_0001321	6	12302473	12303018
novel_circ_0001326	6	130410	131661
novel_circ_0001329	6	14467669	14474583
novel_circ_0001335	6	14638037	14640864
novel_circ_0001337	6	15350610	15351021
novel_circ_0001339	6	16249529	16252482
novel_circ_0001343	6	17908761	17910343
novel_circ_0001344	6	18695762	18696832
novel_circ_0001346	6	2203353	2203538
novel_circ_0001348	6	22934066	22935928
novel_circ_0001349	6	22939222	22939653
novel_circ_0001350	6	23181116	23181598
novel_circ_0001353	6	23193853	23197677
novel_circ_0001356	6	28887716	28888439
novel_circ_0001357	6	28899355	28901235
novel_circ_0001358	6	28913114	28914496
novel_circ_0001359	6	29623927	29624242
novel_circ_0001363	6	39233278	39235054
novel_circ_0001367	6	41696627	41696986
novel_circ_0001375	6	4487692	4497730
novel_circ_0001376	6	44956437	44965579
novel_circ_0001378	6	45216074	45239881
novel_circ_0001379	6	45774973	45783781
novel_circ_0001380	6	4582901	4583482
novel_circ_0001381	6	45830693	45838101
novel_circ_0001382	6	45831512	45838233
novel_circ_0001386	6	47863260	47863837
novel_circ_0001389	6	49191120	49201280
novel_circ_0001392	6	50900020	50902496
novel_circ_0001393	6	5341760	5342475
novel_circ_0001395	6	5407132	5411108
novel_circ_0001396	6	5724910	5725154
novel_circ_0001398	6	6481135	6481387
novel_circ_0001401	6	7553757	7555663
novel_circ_0001402	6	7586655	7588105
novel_circ_0001403	6	7728382	7729157
novel_circ_0001404	6	7803964	7809317
novel_circ_0001407	6	7818762	7820252
novel_circ_0001408	6	7818762	7823018
novel_circ_0001411	6	93581	94101
novel_circ_0001633	9	1206297	1208088
novel_circ_0001636	9	12674773	12674995
novel_circ_0001647	9	2392107	2393049
novel_circ_0001648	9	24711602	24716799
novel_circ_0001649	9	25170249	25170927
novel_circ_0001651	9	28753198	28756810
novel_circ_0001653	9	28947199	28947856
novel_circ_0001654	9	31173583	31174069
novel_circ_0001664	9	41149333	41149700
novel_circ_0001668	9	41497250	41497902
novel_circ_0001669	9	41497261	41497902
novel_circ_0001670	9	41497261	41497938
novel_circ_0001673	9	42787396	42790416
novel_circ_0001675	9	42798940	42804474
novel_circ_0001676	9	43875095	43877640
novel_circ_0001677	9	43936182	43937662
novel_circ_0001679	9	44980321	44981361
novel_circ_0001682	9	47356705	47360296
novel_circ_0001683	9	47674774	47675857
novel_circ_0001686	9	48434898	48436661
novel_circ_0001687	9	48491515	48492098
novel_circ_0001691	9	49014119	49014606
novel_circ_0001697	9	5778994	5782456
novel_circ_0001699	9	6059841	6060322
novel_circ_0001702	9	9211291	9243894
novel_circ_0001498	8	11452605	11455870
novel_circ_0001500	8	11668711	11669213
novel_circ_0001507	8	14047114	14048478
novel_circ_0001511	8	14981335	14983020
novel_circ_0001517	8	1662750	1672011
novel_circ_0001524	8	18737998	18739835
novel_circ_0001527	8	19429740	19431074
novel_circ_0001528	8	19442356	19444563
novel_circ_0001530	8	20191666	20194181
novel_circ_0001531	8	20192832	20194181
novel_circ_0001533	8	20206792	20207378
novel_circ_0001534	8	20206792	20213802
novel_circ_0001535	8	20206792	20215632
novel_circ_0001536	8	20220512	20239058
novel_circ_0001537	8	20232869	20234143
novel_circ_0001538	8	20295493	20295832
novel_circ_0001539	8	2035313	2048677
novel_circ_0001540	8	20488342	20490739
novel_circ_0001541	8	20750669	20752040
novel_circ_0001545	8	2460542	2460752
novel_circ_0001547	8	29940947	29942317
novel_circ_0001548	8	29940961	29942317
novel_circ_0001550	8	30718015	30718916
novel_circ_0001551	8	30740835	30769797
novel_circ_0001552	8	30766305	30767332
novel_circ_0001555	8	33251614	33254125
novel_circ_0001556	8	33258119	33258938
novel_circ_0001557	8	33352750	33354318
novel_circ_0001559	8	33352777	33354318
novel_circ_0001561	8	34226037	34226414
novel_circ_0001562	8	3720589	3721304
novel_circ_0001563	8	3720599	3721304
novel_circ_0001564	8	37881435	37883317
novel_circ_0001575	8	41879804	41880496
novel_circ_0001576	8	42088429	42089277
novel_circ_0001577	8	42088429	42089972
novel_circ_0001578	8	42270725	42273012
novel_circ_0001579	8	42387108	42388951
novel_circ_0001581	8	42661201	42661869
novel_circ_0001583	8	42672790	42676570
novel_circ_0001584	8	43533591	43535151
novel_circ_0001587	8	44499493	44500362
novel_circ_0001588	8	44831995	44833464
novel_circ_0001592	8	46818060	46819708
novel_circ_0001594	8	47283383	47283898
novel_circ_0001600	8	47391301	47397126
novel_circ_0001602	8	47517015	47518113
novel_circ_0001603	8	4917833	4918991
novel_circ_0001606	8	5931611	5932074
novel_circ_0001608	8	6277324	6277488
novel_circ_0001614	8	7420021	7440113
novel_circ_0001615	8	7434706	7443884
novel_circ_0001616	8	7434886	7443884
novel_circ_0001617	8	75653	77183
novel_circ_0001618	8	819162	819426
novel_circ_0001620	8	8531515	8536071
novel_circ_0001622	8	8532918	8536670
novel_circ_0001623	8	8532931	8536670
novel_circ_0001711	KZ847139	352153	352521
novel_circ_0001413	7	10693336	10697332
novel_circ_0001419	7	14458687	14462813
novel_circ_0001421	7	14659462	14660041
novel_circ_0001422	7	14929894	14945783
novel_circ_0001423	7	15062124	15062462
novel_circ_0001424	7	15349057	15349852
novel_circ_0001425	7	15549705	15552195
novel_circ_0001426	7	15549705	15553515
novel_circ_0001428	7	15549705	15553901
novel_circ_0001433	7	19643755	19648984
novel_circ_0001437	7	2175345	2175720
novel_circ_0001438	7	24336794	24339685
novel_circ_0001439	7	28607425	28613067
novel_circ_0001443	7	36396812	36397440
novel_circ_0001444	7	36990195	36993238
novel_circ_0001445	7	36990747	36993238
novel_circ_0001446	7	37323074	37326754
novel_circ_0001452	7	39011645	39015423
novel_circ_0001453	7	39201200	39202814
novel_circ_0001454	7	4016841	4042367
novel_circ_0001455	7	4027347	4042367
novel_circ_0001456	7	4027408	4042367
novel_circ_0001457	7	41404298	41405261
novel_circ_0001458	7	41413987	41417536
novel_circ_0001460	7	41734932	41736762
novel_circ_0001461	7	42364816	42366124
novel_circ_0001462	7	42473478	42474188
novel_circ_0001466	7	42967257	42969774
novel_circ_0001467	7	43007744	43008115
novel_circ_0001468	7	43200671	43217184
novel_circ_0001469	7	43419681	43421717
novel_circ_0001470	7	43708778	43709925
novel_circ_0001473	7	44212406	44213934
novel_circ_0001475	7	44282248	44283676
novel_circ_0001476	7	44487213	44487958
novel_circ_0001478	7	495937	507510
novel_circ_0001479	7	495937	513138
novel_circ_0001480	7	49935	51389
novel_circ_0001481	7	502414	505942
novel_circ_0001483	7	505707	511266
novel_circ_0001486	7	507608	513138
novel_circ_0001487	7	508285	513520
novel_circ_0001488	7	5336786	5343895
novel_circ_0001490	7	5765270	5765884
novel_circ_0001496	7	7927191	7928018
novel_circ_0000105	11	10012735	10013350
novel_circ_0000106	11	10342034	10342821
novel_circ_0000108	11	10952244	10953210
novel_circ_0000109	11	11730050	11731824
novel_circ_0000112	11	12533076	12534023
novel_circ_0000114	11	12539403	12540944
novel_circ_0000115	11	15898728	15899146
novel_circ_0000118	11	19234999	19235150
novel_circ_0000119	11	19704527	19706276
novel_circ_0000121	11	1996242	1996503
novel_circ_0000122	11	1996242	1997178
novel_circ_0000123	11	20356427	20356613
novel_circ_0000124	11	2559318	2566713
novel_circ_0000125	11	2577853	2579029
novel_circ_0000126	11	2577853	2579263
novel_circ_0000129	11	26728831	26733600
novel_circ_0000130	11	27795930	27850457
novel_circ_0000131	11	27859972	27860542
novel_circ_0000132	11	27859972	27860880
novel_circ_0000133	11	27859972	27860888
novel_circ_0000134	11	2869991	2871852
novel_circ_0000135	11	2874150	2875342
novel_circ_0000137	11	2930220	2931958
novel_circ_0000138	11	30225224	30230313
novel_circ_0000142	11	33205083	33206029
novel_circ_0000143	11	33632096	33632470
novel_circ_0000144	11	34468790	34471330
novel_circ_0000145	11	34651495	34655700
novel_circ_0000149	11	4006438	4006983
novel_circ_0000151	11	4609692	4610259
novel_circ_0000153	11	5979760	5983625
novel_circ_0000156	11	6225223	6228417
novel_circ_0000158	11	7504960	7505155
novel_circ_0000159	11	7682896	7683091
novel_circ_0000160	11	794903	795841
novel_circ_0000161	11	8676625	8678374
novel_circ_0000163	11	8709834	8715848
novel_circ_0000166	11	9042742	9042952
novel_circ_0000169	11	9608134	9612006
novel_circ_0000171	11	9859050	9864706
novel_circ_0000172	11	9859050	9890747
novel_circ_0000173	11	9860229	9873017
novel_circ_0000174	11	9860229	9881467
novel_circ_0000175	11	9860229	9891731
novel_circ_0000176	11	9861137	9866965
novel_circ_0000177	11	9866856	9873685
novel_circ_0000001	10	10394708	10395193
novel_circ_0000002	10	10394708	10396602
novel_circ_0000003	10	10394708	10397758
novel_circ_0000006	10	1200950	1202492
novel_circ_0000008	10	12272900	12287821
novel_circ_0000009	10	12873034	12873836
novel_circ_0000012	10	1685367	1686412
novel_circ_0000013	10	20673680	20675114
novel_circ_0000014	10	20673680	20682531
novel_circ_0000018	10	22028104	22029151
novel_circ_0000019	10	22028104	22029156
novel_circ_0000020	10	23101411	23107224
novel_circ_0000021	10	23118158	23132627
novel_circ_0000022	10	23126088	23132627
novel_circ_0000024	10	23190054	23190797
novel_circ_0000025	10	23538240	23539447
novel_circ_0000027	10	24154234	24155387
novel_circ_0000028	10	25395068	25396253
novel_circ_0000033	10	30293098	30310511
novel_circ_0000037	10	30309270	30310511
novel_circ_0000040	10	31272718	31274634
novel_circ_0000041	10	31296798	31297423
novel_circ_0000044	10	3452963	3455853
novel_circ_0000048	10	37392390	37393111
novel_circ_0000053	10	39574373	39574707
novel_circ_0000054	10	3959981	3961351
novel_circ_0000055	10	39936496	39937548
novel_circ_0000057	10	40525557	40529269
novel_circ_0000058	10	40595981	40597048
novel_circ_0000059	10	40690145	40694467
novel_circ_0000061	10	41641031	41642995
novel_circ_0000063	10	42831211	42832468
novel_circ_0000066	10	43987740	43988356
novel_circ_0000069	10	45128748	45129426
novel_circ_0000083	10	47716721	47716883
novel_circ_0000087	10	5027201	5028970
novel_circ_0000088	10	50444302	50445058
novel_circ_0000089	10	50445128	50445829
novel_circ_0000093	10	51309129	51311072
novel_circ_0000094	10	51486077	51486491
novel_circ_0000096	10	63782	64265
novel_circ_0000098	10	7876665	7877502
novel_circ_0000099	10	7879253	7881864
novel_circ_0000102	10	857430	860142
novel_circ_0000103	10	863418	864940
novel_circ_0000252	13	10973963	10974580
novel_circ_0000254	13	13575095	13577278
novel_circ_0000257	13	14890356	14891800
novel_circ_0000259	13	15775620	15775974
novel_circ_0000261	13	1754979	1757338
novel_circ_0000262	13	18691318	18691999
novel_circ_0000264	13	2011918	2012373
novel_circ_0000265	13	20579630	20579846
novel_circ_0000267	13	20995691	20999619
novel_circ_0000270	13	22495826	22497063
novel_circ_0000271	13	22939943	22940147
novel_circ_0000274	13	23267841	23273663
novel_circ_0000276	13	23853654	23857324
novel_circ_0000277	13	23853657	23857324
novel_circ_0000280	13	24846418	24847646
novel_circ_0000286	13	27136361	27137527
novel_circ_0000289	13	28350330	28351147
novel_circ_0000290	13	28884381	28885978
novel_circ_0000294	13	29410753	29411377
novel_circ_0000299	13	30532049	30532277
novel_circ_0000300	13	30627514	30632709
novel_circ_0000304	13	32642879	32643610
novel_circ_0000305	13	32643499	32644789
novel_circ_0000308	13	34918527	34919743
novel_circ_0000309	13	34980274	34980993
novel_circ_0000312	13	35168044	35169529
novel_circ_0000315	13	36343546	36345126
novel_circ_0000316	13	37269194	37269488
novel_circ_0000318	13	37974014	37980252
novel_circ_0000321	13	39874406	39876512
novel_circ_0000327	13	41696346	41696519
novel_circ_0000330	13	42278003	42279321
novel_circ_0000337	13	43244717	43246895
novel_circ_0000340	13	43991614	43991773
novel_circ_0000349	13	7358909	7359121
novel_circ_0000350	13	9580101	9580490
novel_circ_0000351	13	9599979	9602362
novel_circ_0000180	12	1543828	1544921
novel_circ_0000181	12	15927138	15927583
novel_circ_0000187	12	2142563	2144715
novel_circ_0000192	12	30691509	30693710
novel_circ_0000193	12	30691509	30693925
novel_circ_0000196	12	31866322	31868378
novel_circ_0000197	12	31876170	31879790
novel_circ_0000198	12	31887940	31888453
novel_circ_0000199	12	32096390	32098962
novel_circ_0000200	12	32096390	32100150
novel_circ_0000202	12	32441265	32441449
novel_circ_0000203	12	32441265	32441458
novel_circ_0000209	12	32879	43348
novel_circ_0000214	12	3841739	3843473
novel_circ_0000216	12	38498931	38503280
novel_circ_0000218	12	3902872	3920705
novel_circ_0000219	12	3902872	3928991
novel_circ_0000221	12	39185835	39186051
novel_circ_0000226	12	39467122	39467537
novel_circ_0000229	12	40068426	40070066
novel_circ_0000233	12	4469843	4490071
novel_circ_0000240	12	5409913	5411865
novel_circ_0000241	12	5535735	5536395
novel_circ_0000244	12	6089969	6090567
novel_circ_0000246	12	673511	679023
novel_circ_0000249	12	792263	805799
novel_circ_0000250	12	8487737	8489137
novel_circ_0000430	15	10430608	10430824
novel_circ_0000432	15	10846720	10847648
novel_circ_0000433	15	11113197	11115141
novel_circ_0000437	15	12786695	12787221
novel_circ_0000438	15	12789839	12790338
novel_circ_0000439	15	12790116	12790338
novel_circ_0000444	15	14530856	14536524
novel_circ_0000445	15	14667147	14667996
novel_circ_0000447	15	15640301	15657031
novel_circ_0000449	15	1654830	1714057
novel_circ_0000452	15	17019859	17020154
novel_circ_0000455	15	20902155	20908672
novel_circ_0000456	15	21029061	21037649
novel_circ_0000457	15	21056603	21057039
novel_circ_0000458	15	2132629	2133346
novel_circ_0000459	15	21485421	21487827
novel_circ_0000462	15	221690	222165
novel_circ_0000464	15	23668732	23670943
novel_circ_0000471	15	33417003	33427561
novel_circ_0000472	15	33417003	33438366
novel_circ_0000474	15	33436651	33438366
novel_circ_0000475	15	34072875	34073766
novel_circ_0000476	15	34500270	34500964
novel_circ_0000478	15	3669199	3670897
novel_circ_0000480	15	3714778	3716345
novel_circ_0000481	15	37875570	37876919
novel_circ_0000483	15	43194278	43200853
novel_circ_0000484	15	4322949	4324170
novel_circ_0000487	15	45210	45603
novel_circ_0000489	15	47478667	47480267
novel_circ_0000492	15	48541349	48546929
novel_circ_0000493	15	49519947	49521189
novel_circ_0000497	15	50678762	50679317
novel_circ_0000499	15	51610431	51611928
novel_circ_0000500	15	51615769	51618149
novel_circ_0000503	15	5359103	5361037
novel_circ_0000506	15	590550	591481
novel_circ_0000508	15	7124912	7128881
novel_circ_0000509	15	7157228	7157618
novel_circ_0000512	15	7802652	7802809
novel_circ_0000513	15	8285355	8285657
novel_circ_0000356	14	16758068	16762546
novel_circ_0000357	14	19829096	19834679
novel_circ_0000358	14	19829096	19836225
novel_circ_0000360	14	21697302	21698382
novel_circ_0000361	14	21697745	21698382
novel_circ_0000362	14	21706624	21707115
novel_circ_0000364	14	21758563	21762226
novel_circ_0000368	14	24582879	24586407
novel_circ_0000372	14	27658904	27659338
novel_circ_0000373	14	27659020	27659248
novel_circ_0000374	14	28599005	28601312
novel_circ_0000375	14	28599038	28601312
novel_circ_0000376	14	2860119	2876486
novel_circ_0000377	14	2860119	2876806
novel_circ_0000381	14	31890478	31890749
novel_circ_0000382	14	33683172	33685253
novel_circ_0000386	14	3424050	3425158
novel_circ_0000388	14	3425358	3427543
novel_circ_0000389	14	34295689	34296306
novel_circ_0000394	14	40922873	40952186
novel_circ_0000398	14	45476119	45477039
novel_circ_0000404	14	4760467	4761097
novel_circ_0000414	14	5288312	5289704
novel_circ_0000419	14	6411613	6413634
novel_circ_0000421	14	7165473	7165996
novel_circ_0000422	14	8156275	8156461
novel_circ_0000588	17	10715060	10715701
novel_circ_0000590	17	11109387	11109545
novel_circ_0000591	17	11123506	11124169
novel_circ_0000592	17	11184681	11188179
novel_circ_0000594	17	118846	128148
novel_circ_0000595	17	1191849	1192362
novel_circ_0000597	17	12179479	12181447
novel_circ_0000598	17	12218645	12219856
novel_circ_0000599	17	12232243	12232734
novel_circ_0000600	17	12232243	12240197
novel_circ_0000601	17	127038	128148
novel_circ_0000602	17	12739710	12741055
novel_circ_0000603	17	13023195	13025653
novel_circ_0000604	17	13216346	13217730
novel_circ_0000605	17	13234700	13234910
novel_circ_0000606	17	138604	144564
novel_circ_0000607	17	13908749	13910692
novel_circ_0000610	17	144185	155871
novel_circ_0000618	17	2044943	2057946
novel_circ_0000619	17	2046739	2060662
novel_circ_0000620	17	22653645	22654344
novel_circ_0000621	17	22657318	22657981
novel_circ_0000622	17	23568621	23568792
novel_circ_0000624	17	23824262	23825603
novel_circ_0000627	17	23827349	23832285
novel_circ_0000628	17	2426184	2427992
novel_circ_0000629	17	24453910	24469413
novel_circ_0000633	17	2787043	2787767
novel_circ_0000637	17	30705744	30726287
novel_circ_0000638	17	30723778	30726287
novel_circ_0000639	17	3124447	3124740
novel_circ_0000641	17	32081200	32084219
novel_circ_0000643	17	32901152	32910593
novel_circ_0000644	17	32909353	32910593
novel_circ_0000646	17	34578203	34579654
novel_circ_0000650	17	3800721	3802514
novel_circ_0000651	17	38076112	38078549
novel_circ_0000654	17	38451246	38452621
novel_circ_0000659	17	3965024	3965654
novel_circ_0000660	17	39769753	39770767
novel_circ_0000661	17	4005035	4005235
novel_circ_0000663	17	40256534	40259508
novel_circ_0000664	17	40775599	40778924
novel_circ_0000673	17	7423082	7425366
novel_circ_0000675	17	8194398	8197820
novel_circ_0000676	17	8386897	8387265
novel_circ_0000680	17	962	13770
novel_circ_0000517	16	1026771	1027258
novel_circ_0000519	16	11073266	11073540
novel_circ_0000520	16	11340965	11342143
novel_circ_0000521	16	1423492	1424356
novel_circ_0000522	16	17328747	17331145
novel_circ_0000525	16	20371088	20371938
novel_circ_0000526	16	20382555	20383660
novel_circ_0000528	16	20635807	20637398
novel_circ_0000529	16	20635807	20640165
novel_circ_0000530	16	20941271	20941776
novel_circ_0000532	16	21114121	21114783
novel_circ_0000533	16	21205664	21210772
novel_circ_0000535	16	21776494	21780643
novel_circ_0000536	16	2202686	2203684
novel_circ_0000538	16	26320093	26321368
novel_circ_0000539	16	2665737	2667027
novel_circ_0000542	16	2818720	2818886
novel_circ_0000545	16	2904410	2910074
novel_circ_0000547	16	293006	293374
novel_circ_0000550	16	30437540	30449585
novel_circ_0000551	16	30501830	30502161
novel_circ_0000552	16	312493	315734
novel_circ_0000553	16	31317208	31317977
novel_circ_0000554	16	31317208	31319268
novel_circ_0000556	16	32785076	32789723
novel_circ_0000557	16	33437222	33492940
novel_circ_0000558	16	34067901	34075561
novel_circ_0000571	16	36719763	36723268
novel_circ_0000573	16	3796922	3797120
novel_circ_0000575	16	387311	388102
novel_circ_0000576	16	394100	399875
novel_circ_0000580	16	4682079	4684043
novel_circ_0000583	16	55189	55702
novel_circ_0000584	16	5841008	5847710
novel_circ_0000585	16	7175881	7176143
novel_circ_0000586	16	7180229	7181124
novel_circ_0000761	19	1586971	1588681
novel_circ_0000763	19	18385494	18387375
novel_circ_0000764	19	27794154	27796394
novel_circ_0000765	19	29356568	29356776
novel_circ_0000775	19	36987260	36989588
novel_circ_0000779	19	37238986	37240217
novel_circ_0000780	19	37243388	37252173
novel_circ_0000781	19	37246283	37252173
novel_circ_0000782	19	37739176	37740467
novel_circ_0000784	19	38218493	38221652
novel_circ_0000787	19	38412374	38413484
novel_circ_0000788	19	39073407	39073720
novel_circ_0000791	19	40216936	40217650
novel_circ_0000792	19	40497290	40499281
novel_circ_0000793	19	41479328	41479767
novel_circ_0000794	19	42898279	42901052
novel_circ_0000798	19	44531728	44534027
novel_circ_0000804	19	46110812	46111089
novel_circ_0000806	19	46435911	46436498
novel_circ_0000807	19	46667407	46670197
novel_circ_0000810	19	47526096	47527211
novel_circ_0000814	19	47563689	47564629
novel_circ_0000818	19	48727051	48734331
novel_circ_0000820	19	49658178	49662038
novel_circ_0000821	19	49658994	49661720
novel_circ_0000822	19	49658994	49662038
novel_circ_0000823	19	49658994	49662862
novel_circ_0000825	19	49982377	49985575
novel_circ_0000826	19	50607516	50608389
novel_circ_0000828	19	834175	839119
novel_circ_0000829	19	838959	842687
novel_circ_0000830	19	9733376	9735523
novel_circ_0000831	19	9734242	9735523
novel_circ_0000683	18	1110722	1112942
novel_circ_0000687	18	13981053	13981249
novel_circ_0000688	18	16047567	16048174
novel_circ_0000690	18	17162982	17168533
novel_circ_0000691	18	17167949	17168533
novel_circ_0000692	18	17461052	17463564
novel_circ_0000694	18	201646	202077
novel_circ_0000696	18	232055	232492
novel_circ_0000698	18	24807544	24812426
novel_circ_0000699	18	24811485	24817463
novel_circ_0000702	18	26894568	26898732
novel_circ_0000705	18	3016627	3017386
novel_circ_0000707	18	38417878	38421240
novel_circ_0000713	18	43878137	43879588
novel_circ_0000716	18	49532141	49539485
novel_circ_0000726	18	51550425	51623755
novel_circ_0000737	18	55772618	55773937
novel_circ_0000738	18	55773496	55775222
novel_circ_0000739	18	55874695	55876276
novel_circ_0000740	18	56240339	56240745
novel_circ_0000742	18	56808161	56809700
novel_circ_0000743	18	56808161	56810273
novel_circ_0000744	18	57504825	57507716
novel_circ_0000745	18	57506053	57507716
novel_circ_0000749	18	7390399	7391226
novel_circ_0000750	18	7390769	7391226
novel_circ_0000751	18	8518932	8528761
novel_circ_0000756	18	873913	874186
