# Supplementary material for: A Comprehensive Transcriptome Atlas Reveals the Crucial Role of LncRNAs in Maintaining Nodulation Homeostasis in Soybean
Source: Adv Sci (Weinh). 2024 Dec 24;12(7):2412104. doi: 10.1002/advs.202412104 (PMC11831499; doi:10.1002/advs.202412104)
Supplement: Supplementary file 2 — Supporting Information [file ADVS-12-2412104-s002.zip › Supplementary file Suppmental Tables/Table S6.xls]

## Sheet: TOC
Table S6. NR-miRNA information, related to Figure 3 and Figure S3.
Table S6A NR-miRNA, related to Figure 3 and Figure S3.
Table S6B NR-miRNA target gene, related to Figure 3 and Figure S3.

## Sheet: Table S6A
Table S6A NR-miRNA, related to Figure 3 and Figure S3.
geneid	B_C	B_L	B_R	B_R_L	B_R_C	B_R_R
gma-miR169j-3p	146.916	27.2421	254.462	13.8826	236.308	33.9974
gma-miR4416a	737.561	118.979	1212.22	40.2401	1104.86	268.683
gma-miR2118a-3p	32819	8268.32	8761.58	6585.9	49845.3	1933.82
gma-miR5368	236.828	153.556	0.548246	153.625	250.717	8.99662
gma-miR6300	20.521	7.96388	386.153	6.39219	16.1294	808.026
gma-miR169o	0.588846	1.70747	42.3268	2.56829	0.913244	5.39821
gma-miR164a	319.067	101.493	497.877	62.3057	416.115	115.859
gma-miR164b	319.067	101.493	497.877	62.3057	416.115	115.859
gma-miR5767	351.221	146.012	464.514	116.817	500.853	150.436
gma-miR4416c-3p	1809.35	432.26	399.966	111.909	2489.23	109.256
gma-miR166h-3p	7954.25	5495.61	32126.5	4204.59	9246.32	11391.7
gma-miR166j-3p	7953.97	5494.99	32126	4203.6	9244.53	11391.9
gma-miR482a-3p	305.379	262.547	972.551	161.04	469.678	290.484
gma-miR482c-3p	304.617	262.295	971.709	161.04	467.939	290.484
gma-miR393c-3p	4.61676	13.7696	6.56813	10.8188	2.81637	22.9274
gma-miR159a-3p	179425	89334.2	83893.5	74438.7	247735	28255.7
gma-miR398c	297.546	75.9028	253.086	60.4801	377.749	74.3718
gma-miR1509a	1334.2	326.604	2840.04	297.317	2043.9	1001.09
gma-miR166i-5p	237.234	427.459	21.4706	132.97	294.811	68.6802
gma-miR394b-5p	62.8946	157.499	182.284	71.451	97.6404	53.6709
gma-miR169h	0	0.601838	12.6023	0.207788	0	1.26869
novel_163	90.9818	148.81	160.002	141.842	102.548	266.403
gma-miR319d	22840.8	314213	16037.9	304949	13852.3	25841.9
gma-miR5373	101.753	79.2873	90.4392	37.3837	156.138	29.7075
gma-miR1515a	279.961	107.923	273.608	61.4925	488.77	94.2427
gma-miR482b-3p	12241.7	4583.82	19985.9	2759.54	17770.3	7034.34
novel_126	3.0338	6.59492	0.881688	7.98187	1.38042	6.94046
gma-miR169n-5p	1.17851	1.10058	14.5671	0.42563	4.92381	2.49889
gma-miR5671b	45.0716	5.77068	14.9391	2.80179	77.8122	2.72025
gma-miR171k-3p	2.56683	14.0322	51.452	13.9144	3.90239	13.9232
gma-miR5761a	65.4913	85.5285	10.4562	0.754619	385.703	16.5105
gma-miR390e	21.3459	125.481	410.614	379.892	45.5021	264.602
gma-miR390a-5p	21.6284	126.111	410.614	380.221	45.5021	264.602
gma-miR319f	22.6162	76.2497	112.778	382.981	31.3523	150.82
gma-miR5371-5p	62.9683	127.722	0.293896	43.576	101.506	1.08582
gma-miR398b-5p	109.367	89.5669	215.27	233.114	130.616	219.771
gma-miR5371-3p	767.808	478.623	2.23971	141.092	1394.06	5.81614
gma-miR398a	90.6405	32.7839	241.218	72.4973	184.826	131.827
novel_178	0.761421	1.08409	0	5.10471	0.228311	0
gma-miR408d	972.964	299.088	219.298	131.485	923.664	113.525
gma-miR9741	0.307098	0.251898	3.26337	3.24807	0.793115	1.08582
gma-miR5668	1.51014	4.9943	1.17558	0.744563	1.11906	1.99637
gma-miR396a-3p	638.732	433.759	1417.39	204.35	876.661	2209.04
gma-miR396h	4177.47	717.309	31473.1	353.81	6587.76	17248
gma-miR396a-5p	4181.2	720.442	31467.2	355.989	6597.76	17245.2
gma-miR482b-5p	49.1877	142.294	266.892	214.312	84.8569	229.872
gma-miR482e	49.1877	142.294	266.892	214.312	84.8569	229.872
gma-miR172c	0.307098	2.97116	1.06413	0.217843	0	2.27373
gma-miR172d	0.307098	2.97116	1.06413	0.217843	0	2.27373
gma-miR396b-3p	557.05	296.114	649.173	156.864	694.564	617.818
gma-miR9755	87.5011	98.5763	176.936	48.214	197.916	166.916
gma-miR396b-5p	22290.8	4574.26	37872.5	2417.16	37443.9	24361.6
gma-miR5559	26.291	9.61048	0	5.43931	139.407	0
novel_177	1.37562	5.96807	1.06413	8.01818	7.53437	0.723882
gma-miR4405	1.82994	4.20406	1.57283	3.57652	9.86292	2.95532
gma-miR10443	7.61416	10.1086	5.98034	11.7422	3.68462	8.25144
gma-miR4387c	0.196282	2.95974	1.57283	0.633418	3.57354	0.361941
gma-miR9743	2.46867	1.32457	1.31848	1.49473	0.228311	0
gma-miR1507c-3p	8.6328	59.3793	67.0955	37.9379	23.4104	26.9759

## Sheet: Table S6B
														Table S6B NR-miRNA target gene, related to Figure 3 and Figure S3.
														gene_id	B_C_1	B_C_2	B_C_3	B_L_1	B_L_2	B_L_3	B_R_1	B_R_2	B_R_3	B_R_C_1	B_R_C_2	B_R_C_3	B_R_L_1	B_R_L_2	B_R_L_3	B_R_R_1	B_R_R_2	B_R_R_3	N_C_1	N_C_2	N_C_3	N_L_1	N_L_2	N_L_3	N_R_1	N_R_2	N_R_3	N_R_C_1	N_R_C_2	N_R_C_3	N_R_L_1	N_R_L_2	N_R_L_3	N_R_R_1	N_R_R_2
														GLYMA_01G005000	6.16487	10.0913	7.87481	4.79632	4.64718	4.01295	8.23	4.91538	9.77188	4.64133	4.5053	5.82272	9.02877	4.40452	7.98837	9.55092	8.63548	5.94805	2.86457	3.48177	5.28198	2.78693	2.94126	2.10852	6.6869	9.50326	2.35097	5.10444	3.73378	4.61909	1.22168	4.09495	2.56795	7.81928	6.01248
														GLYMA_01G007400	6.70137	18.2646	4.66642	5.49923	6.51701	6.69468	18.3714	21.1531	14.1562	3.91084	7.07172	2.94912	5.5707	4.40855	5.31694	13.4719	12.3746	11.7452	5.71616	9.41815	9.11404	7.36281	6.79499	5.61662	26.9101	21.5532	13.6954	8.53365	4.11815	4.2876	4.72003	3.74817	3.65704	17.7855	18.0033
														GLYMA_01G018700	3.28053	5.91402	4.05958	3.47377	3.05463	2.91233	5.84094	5.44584	7.08039	2.63321	4.36999	3.28921	4.20964	3.61571	4.45816	6.73559	6.35165	5.44118	3.89483	3.34002	4.50471	4.27125	4.00344	3.76977	5.09273	5.87094	4.90325	5.78816	3.66708	3.43371	3.77817	9.50837	3.53017	6.67855	7.64961
														GLYMA_01G019500	0	0.297995	0	1.28131	0.884674	0.380219	10.3863	15.9784	20.8377	0.07262	0.268112	0.263619	0.675637	0.646464	0.460134	25.9674	17.2036	14.1894	0	0.052547	0.266383	0.328127	0.927043	0.566656	19.7406	21.9402	14.7935	3.4164	2.50527	4.39044	0.612717	0.126999	1.06924	27.5845	27.7977
														GLYMA_01G023500	0.137649	0	0	5.07371	5.30801	4.55619	12.3262	12.3358	10.1173	0.289396	0	0.008748	6.76841	5.79451	5.75603	13.397	14.9484	9.58884	0.095435	0.048977	0.082206	7.24169	7.19118	6.31111	9.77704	8.15428	10.1226	0.04831	0.116371	0.008964	6.71235	6.37201	5.21232	11.9097	10.6894
														GLYMA_01G023900	0.924274	0.931008	0.853736	0.849709	1.12107	0.653604	2.04334	1.22034	1.45734	0.970106	0.714992	0.93361	1.01926	0.956602	1.26824	1.37306	1.73782	2.01716	1.20475	1.29372	1.02135	0.897451	0.948239	0.982363	2.46046	1.9234	1.47298	1.1319	1.68444	0.862571	0.778697	2.97974	1.89957	2.2325	1.90701
														GLYMA_01G031800	1.17854	1.13532	2.10995	1.15883	1.43548	1.27303	1.97277	2.24016	2.2177	1.68081	0.638642	1.81199	1.05999	1.08632	1.09169	3.48785	1.88912	2.42866	0.545817	0.320133	0.35213	0.647743	0.674492	1.05437	2.58434	2.23753	2.01369	0.362718	0.363098	0.689422	1.46153	0.766249	0.715544	5.60962	4.24162
														GLYMA_01G035800	4.79513	4.29889	3.56333	3.10961	4.9293	4.59464	3.09623	2.80139	2.42204	3.12144	5.12482	4.18309	3.85013	3.85656	3.1279	2.81848	1.83432	1.41997	1.1201	1.33754	1.66374	1.62537	1.30611	1.19227	0.394701	1.08586	0.162533	1.67185	0.709301	1.72139	0.837012	0.616828	0.321079	0.505921	0.39728
														GLYMA_01G061500	3.17634	4.77346	2.94836	2.96002	2.7071	3.08339	6.13238	3.79465	4.22424	3.58785	3.4873	2.87281	4.14249	3.76389	4.1211	4.88806	5.15064	4.17693	2.75003	3.27555	3.53742	2.90597	2.7426	3.29286	5.62436	5.075	3.93171	4.82118	3.34251	3.71306	2.80057	5.27457	3.36748	6.60615	5.59249
														GLYMA_01G079500	12.6244	13.4521	12.3972	8.6598	9.69019	8.39162	6.21027	11.2674	14.5225	11.584	13.9684	10.4757	10.7767	8.96135	8.21308	14.0454	14.5626	14.9107	13.4729	11.9153	14.6309	9.58354	9.31591	8.2511	10.9212	10.4837	18.2391	12.5392	9.26724	10.5716	7.95438	7.63746	7.2757	12.9616	16.6927
														GLYMA_01G086900	0.402132	0.619574	0.353145	1.57428	0.908494	1.59763	7.13837	6.71939	7.22049	0.528341	0.301494	0.879248	0.693657	1.06652	0.635368	5.87413	7.40465	8.40899	0.207237	0.469361	0.50929	0.845037	0.825364	1.08905	7.23008	7.8247	9.33798	0.833846	0.447695	0.075652	0.644626	1.06017	0.834495	9.35111	9.45531
														GLYMA_01G125000	0.140999	0.284883	0.148322	0.809558	0.753478	0.596648	0.526188	1.63679	1.57945	0.087663	0.232912	0.096979	2.18943	1.53805	1.6339	1.38312	1.58965	2.42777	0.221315	0.234169	0.267451	1.50168	1.99724	1.32258	1.81004	1.54614	3.43501	0.14271	0.178659	0.018211	2.35891	0.825906	0.723138	1.48966	1.93674
														GLYMA_01G134700	0.177743	0.942104	0.569245	0.134153	0	0.065031	1.20136	0.194215	0	0.285293	0.558537	1.56615	0	0	0	0.132154	0	0.224332	0.764197	1.09905	0.711426	1.02199	0.088773	0.139853	0.023529	0.093891	0	3.13593	0.685725	1.44013	0.023668	8.34806	0.147891	0.139081	0.033448
														GLYMA_01G136300	4.18754	5.63396	3.9304	6.52379	6.68297	6.51715	8.74248	14.0124	18.9348	3.94533	4.79971	4.36756	7.1851	6.39777	6.61365	17.2941	15.4791	15.0595	3.98467	4.67416	5.1999	4.05188	4.18935	4.14916	11.0633	12.5608	12.9712	4.93008	4.43444	2.59547	6.20015	2.93	4.90627	11.485	14.8892
														GLYMA_01G139700	0.265617	0.963472	0.537384	1.29476	0.924197	0.720492	0.883726	1.11342	1.17676	0.318884	0.790618	0.401425	2.05596	1.2359	1.14339	1.63678	1.79774	1.91919	0.548167	0.848273	0.655396	1.33548	1.69145	1.17753	1.23024	1.17649	1.96168	1.18625	0.56467	0.560229	1.74414	1.81479	1.10868	1.45336	1.7217
														GLYMA_01G169900	3.77458	2.29308	3.53273	13.842	13.9591	14.0888	0.926271	1.24469	1.67158	3.96094	2.97189	3.88468	17.5604	15.9958	13.477	1.54869	1.55489	2.12003	3.53891	2.92852	3.38787	14.1867	15.004	13.6577	1.96103	1.3572	2.49529	2.53954	2.996	3.12248	17.6688	10.6545	12.8653	1.85305	2.4792
														GLYMA_01G177200	2.9792	4.82381	5.07397	2.32797	2.52256	3.3332	5.67988	8.99811	9.04111	3.87843	3.69646	5.39027	1.6844	2.39105	3.30726	12.9917	9.59505	9.01683	6.51072	4.40997	5.13546	3.02036	3.00743	3.43432	8.23038	8.51683	6.96222	8.74495	2.21048	4.84633	3.70617	1.48986	2.22099	8.60503	7.80373
														GLYMA_01G185400	6.55872	5.76145	5.54297	6.1072	4.41125	6.60427	1.80356	2.06286	2.00754	6.67187	9.06696	6.04509	6.30778	6.02946	7.01792	2.9256	3.63582	1.81675	7.17156	6.0708	5.13826	5.16139	4.57283	4.60511	2.00683	2.54996	1.54378	4.67103	4.28839	3.51069	4.78583	1.33692	4.38697	1.24161	1.94373
														GLYMA_01G188400	4.415	5.53702	3.35722	19.3364	14.2357	12.3661	7.91228	13.6261	10.3256	5.56099	6.32651	3.71742	29.6855	15.0538	23.3521	15.54	12.3397	10.8542	3.69691	5.41097	7.095	19.9487	18.841	21.0896	13.5943	10.2177	10.9552	7.56373	4.61873	6.16731	18.9242	15.4546	12.0803	21.1373	14.9497
														GLYMA_01G207000	3.71855	5.72306	3.66665	2.27629	2.08915	1.63543	2.35524	2.56981	2.61153	3.11536	3.37973	2.44353	2.74686	2.34425	3.19717	2.52643	2.59129	2.42237	6.13476	6.34622	5.17846	2.98993	3.56821	2.18082	2.69304	2.71046	2.55048	4.45377	2.22736	1.44419	2.60366	3.7195	3.06604	2.09268	2.77299
														GLYMA_01G207900	0.08222	0.270733	0.79049	0.110171	0.203299	0.081851	0.699695	0.765189	0.763727	0.134562	0.374483	0.378166	0.118864	0.154407	0.404842	0.47721	0.449491	1.47318	0.389497	0.449888	0.216975	0.095907	0.253498	0.185179	1.07202	1.09251	1.12138	0.213372	0.018581	0	0.135567	0.300211	0.142393	0.272521	0.371343
														GLYMA_01G208400	5.80377	6.03364	6.13014	8.94867	8.28224	8.18515	10.1718	12.5082	12.5682	4.61351	5.33368	4.87154	10.5311	9.96782	12.0347	10.5577	13.7821	14.1794	5.70009	6.82255	5.5718	11.9949	11.9231	9.3172	11.5569	11.0606	15.0373	5.16333	5.30765	4.98259	11.3029	10.9707	9.50969	12.1478	13.5932
														GLYMA_01G211900	1.41194	1.11461	2.55761	5.18519	6.19508	5.06222	4.29252	5.31693	4.88549	1.45578	1.30934	2.94616	8.14616	4.72043	6.34011	4.40204	3.83248	3.70258	1.11977	0.777391	0.823492	5.19799	5.45116	4.40432	5.18182	4.57165	4.05872	0.683054	0.465885	0.802565	4.76861	3.58638	4.1886	5.21839	5.48748
														GLYMA_01G214100	12.6407	12.7191	12.993	23.5469	23.9945	23.3313	5.09255	6.41533	7.69945	12.3786	18.4015	11.6843	26.6264	21.0067	26.5486	7.94535	7.41935	5.46379	15.9525	18.4689	15.4578	22.5229	20.6024	24.3294	7.53971	7.32597	4.85233	12.1715	8.4701	11.8436	22.7539	18.7976	14.6192	8.18189	7.29295
														GLYMA_01G216500	1.18908	1.28642	1.77151	2.50854	3.42097	2.65256	1.42106	2.64285	2.31101	0.897158	1.98037	1.18339	4.19422	2.88636	4.21013	1.94799	2.27954	2.91984	1.58971	1.65739	1.44614	3.10379	3.56124	3.49478	1.92501	1.7973	3.26144	1.50588	0.770819	1.73849	4.12997	3.45689	2.51132	1.92309	2.23024
														GLYMA_01G225800	3.94669	6.37877	5.80742	2.36685	2.59473	2.419	69.0866	49.3042	53.8748	2.9549	4.15491	3.41159	2.6996	3.13355	2.96691	53.5397	49.3321	45.7068	3.7577	4.18496	5.75828	2.80074	2.69957	3.32717	48.3271	57.1033	30.5811	6.28063	2.23193	4.02131	3.02269	1.93656	2.04983	48.7073	56.2846
														GLYMA_01G243200	0	0	0.022546	0.100795	0.065571	0.053877	0	0	0.016701	0	0	0	0.221662	0.150241	0.091687	0	0	0	0.022596	0	0.042329	0.099019	0.11745	0.049975	0	0	0	0	0	0.097146	0.149532	0.11353	0.179649	0.017641	0.01664
														GLYMA_02G001500	10.8773	6.46243	20.9963	98.9972	65.3903	79.2394	0.475703	0.043887	0	14.1385	12.1324	18.9043	16.1067	73.5452	27.1815	0.20926	0.039349	1.76219	9.9093	4.02187	3.77839	43.669	18.8049	89.4772	0.505777	0.336374	0.185338	3.29041	4.3484	5.36361	66.3085	6.62299	66.9215	0.014807	0.189367
														GLYMA_02G009200	16.8819	22.0537	16.2637	13.5537	14.3839	12.3762	18.036	19.6228	28.0222	15.5954	19.3718	15.7287	15.2388	11.4392	14.5438	23.0379	20.723	19.8002	18.5435	18.9409	20.3312	17.5885	20.5885	18.1622	23.7073	19.8197	17.6646	17.9362	14.6068	14.06	14.9593	13.5977	13.4552	24.2639	28.1698
														GLYMA_02G010300	19.4949	4.75681	10.9312	23.9318	18.3007	25.7722	0.021072	0.012242	0.046415	17.6378	12.435	15.6224	33.3658	25.2671	31.2818	0.057638	0.080957	0.025094	6.65942	5.97284	5.02497	19.58	17.8111	21.5477	0.011891	0.027429	0.005983	2.6886	5.75911	5.31833	23.0856	16.5267	15.2763	0.027811	0.0086
														GLYMA_02G018800	0.015324	1.28105	0.320451	0.283752	0.307311	0.323318	0.375318	0.625108	0.06465	0	0.459475	0.676591	0.128118	0.113998	0.082843	0.376322	0.565952	0.832596	0.280391	0.178094	0.199242	0.026253	0.182	0.184902	0.557805	0.634178	0.324667	1.21319	0.181465	0.311247	0.289916	0.105982	0.078649	0.29873	0.144112
														GLYMA_02G035700	0	0	0	0.049945	0	0.054657	0.021577	0.043037	0.013469	0	0	0	0.025016	0.038176	0.01788	0.063123	0.047064	0.025412	0	0	0	0.119213	0.016139	0	0.014221	0.012498	0.060249	0.037602	0.019165	0	0.08831	0	0.051594	0	0.012555
														GLYMA_02G040900	1.23839	1.24324	1.04029	1.52838	2.14916	1.31915	3.80325	2.65047	2.60043	0.887562	1.24826	0.924969	2.05592	2.30926	2.33536	2.75221	2.56879	2.62681	1.47025	1.21165	1.38035	1.71802	2.29499	1.89995	3.85759	2.87035	2.65534	1.2575	2.63943	1.08251	1.89746	3.00844	3.18835	3.86391	3.5385
														GLYMA_02G041600	0.649894	1.15741	1.0557	2.30764	3.48977	2.20578	2.45665	3.21563	3.38443	0.603738	1.57975	0.974744	4.16113	3.04931	3.63886	2.82023	3.78626	4.01982	0.89749	1.15612	1.17985	3.98738	4.18084	3.43839	3.7039	2.37914	3.47774	2.00432	1.53082	1.15694	3.27528	4.92873	2.26486	3.46996	3.76641
														GLYMA_02G054500	0.611382	0.594619	0.306608	0.842277	0.671024	0.557773	0.78981	0.745002	0.701104	0.528049	0.562178	0.450396	0.91542	0.632527	0.812493	0.82084	0.77469	0.953533	0.83588	0.528996	0.811916	1.93031	0.647959	0.471326	0.783488	0.682624	0.689374	0.532768	0.703427	0.461716	0.816699	4.12495	1.60526	0.937025	0.841275
														GLYMA_02G060000	5.43569	7.14824	7.47617	8.80436	8.3875	9.12578	0.19518	0.023739	0.051669	6.77383	7.94821	6.25528	11.1898	10.3523	14.8067	0.155011	0.269576	0.13622	6.15778	5.0481	6.91592	14.7173	12.3452	12.0939	0.220923	0.159284	0.127151	7.27744	7.11712	6.10131	11.9119	6.18015	7.79624	0.97596	0.492199
														GLYMA_02G061200	0	0	0	0	0.01825	0.018369	0.085973	0.028475	0.033906	0	0	0.016536	0.033195	0	0	0.063281	0.013197	0.031643	0	0	0.032905	0.016183	0.015884	0	0.07031	0	0.118734	0	0	0.019542	0.017605	0	0	0.034933	0.018619
														GLYMA_02G071500	0.814872	0.186684	0.610803	5.94602	5.57297	5.93429	0.425537	0.676315	0.635501	0.286496	0.897028	1.28677	7.63915	4.81637	10.1664	0.881967	0.564958	0.646046	2.07159	1.23265	0.753296	7.59862	8.06839	6.38864	0.986335	0.851007	0.626681	1.25699	0.317095	0.629025	6.74145	1.56975	3.14324	0.632003	0.488927
														GLYMA_02G086100	4.89569	5.5028	3.18516	10.9201	11.9713	7.71343	10.0111	10.0341	9.09541	3.09989	2.82395	2.94548	7.10437	7.40028	11.5953	15.4216	11.6441	9.08493	4.27093	4.86678	4.24525	6.75467	8.20212	3.91446	13.9879	9.53488	7.08089	3.94889	2.28971	2.53347	3.36615	10.6265	2.94845	12.1662	12.9738
														GLYMA_02G087400	28.7552	25.1983	29.0626	14.3473	12.6801	10.976	7.50228	7.50108	8.78593	26.8664	23.2834	28.0341	9.54802	14.3584	9.90778	13.0693	9.63136	7.62173	6.79774	5.61337	7.66385	8.93356	6.91289	12.2572	6.34778	8.455	4.01886	4.95319	6.74196	9.61307	11.0703	2.79254	8.01382	13.4975	10.827
														GLYMA_02G094200	0.142001	0.192334	0.073566	0.369311	0.331134	0.427352	0.161472	0.103655	0.142043	0.134717	0.219142	0.023946	0.544915	0.302346	0.464627	0.117887	0.145689	0.202326	0.192089	0.202744	0.092037	0.146116	0.380104	0.145726	0.126302	0.094116	0.238742	0.133631	0.042981	0.019542	0.546788	0.2301	0.251115	0.119492	0.053117
														GLYMA_02G107300	1.06684	1.04892	1.85183	1.32867	1.48177	1.31105	0.039835	0.021243	0.101978	0.86428	1.78861	0.875919	1.49346	1.69728	1.75681	0.046037	0.029152	0.121665	1.0796	1.16672	1.08541	1.62745	1.12301	1.40523	0.026152	0.090348	0.039626	0.617994	0.284983	0.710602	1.58121	1.0238	0.894553	0.042842	0.073719
														GLYMA_02G109500	1.66065	0.378508	3.01329	2.59769	5.84305	4.30788	0.030649	0.045281	0.011324	1.69403	2.85631	1.69877	1.04466	2.04179	1.22972	0.011304	0.021216	0.020341	2.59929	2.65169	1.48708	2.21475	1.68156	4.08014	0	0.056138	0.021545	1.90357	0.884505	0.639178	2.12362	0.436976	1.45709	0.023206	0.062397
														GLYMA_02G119700	6.63201	7.41381	7.2326	6.51638	6.17819	7.0757	12.361	8.34846	8.40891	5.58732	7.93042	6.00309	7.45879	7.22103	7.99246	9.71052	10.2349	9.63619	7.73571	7.20259	7.82728	8.26345	7.97136	8.43984	12.3537	9.37305	9.12104	8.67648	8.15963	7.45454	7.84328	13.3814	9.33807	11.9832	10.4006
														GLYMA_02G131700	3.00774	3.50582	2.97091	2.21561	2.3153	2.0782	3.17828	2.7171	3.77016	2.48876	2.27298	2.71053	1.84526	1.59281	1.8626	4.88617	3.9661	2.96838	2.46461	2.29474	3.44413	1.23194	1.19187	1.71332	4.4547	4.89285	2.73763	2.83078	2.1356	3.13857	1.54928	1.23758	1.31542	4.19755	3.04569
														GLYMA_02G154500	24.7387	19.0575	11.9623	15.9637	16.4588	14.9556	4.23517	3.02014	0.673357	22.699	10.8885	7.88836	4.90023	7.53485	7.00768	1.13659	1.44248	0.471807	22.0401	26.4121	25.8661	7.71218	6.12811	12.8276	1.8196	3.00027	0.466997	22.5267	19.4059	35.6333	6.08367	0.534008	5.78122	4.24682	0.824202
														GLYMA_02G158400	1.26572	0.979484	1.32059	1.0449	3.43084	2.13702	0.150551	0.151903	0.027485	1.17807	1.57509	0.909203	1.58651	2.34214	1.55887	0.097948	0.161429	0.105709	0.8209	0.494866	0.760641	2.1419	1.15752	1.90437	0.137718	0.052873	0.066924	1.04493	0.921238	0.733293	1.96069	1.57797	2.62232	0.114892	0.183083
														GLYMA_02G172800	1.56312	0.773835	1.8117	3.90712	4.33088	3.1325	4.45688	11.5078	13.4404	1.46138	1.21092	1.49898	4.30086	3.61269	3.92556	7.10141	11.7245	12.4543	3.37154	1.26553	1.81336	3.8078	4.32774	3.60827	7.29301	9.44033	11.3416	0.511417	0.643057	0.357482	4.91207	2.27514	4.1491	5.42643	8.49844
														GLYMA_02G181100	0.025634	0.307822	0.31924	0.068671	0	0.050896	0.069565	0.582885	0.854921	0.175035	0.528629	0.025033	0.240991	0.026245	0.024584	0.428983	0.400514	0.248212	0.102628	0.027784	0	0.134591	0.088908	0	0.430024	0.173346	0.296506	0	0	0.137884	0	0	0.073068	0.500369	0.671804
														GLYMA_02G190000	5.41942	9.11218	5.64169	2.3415	1.92997	1.51244	3.72157	3.33125	3.44624	4.66815	7.33618	4.81314	2.18632	1.80837	2.05957	4.32069	3.90468	3.4124	5.4204	5.29765	5.68432	1.7008	1.41965	1.59767	2.02477	2.25151	1.78043	5.39286	2.89051	4.13369	1.86901	1.83533	1.50183	2.77544	2.41352
														GLYMA_02G212600	13.2801	7.77228	9.75557	12.5249	11.7574	10.7476	8.17628	10.002	10.6925	13.6853	9.16697	12.9296	13.1297	11.5747	9.93298	12.1264	10.7736	11.1293	10.9589	8.80314	12.8009	14.0873	12.7801	12.9143	10.4707	10.039	13.1828	8.72279	9.77607	9.83576	15.4177	13.8102	11.4091	10.5295	12.4951
														GLYMA_02G214700	3.11237	4.10536	2.60539	3.23241	3.80713	3.66414	2.85536	2.91093	3.76055	3.2409	3.55704	2.41242	4.49041	3.50566	5.59092	4.13736	4.14244	2.69704	3.00634	3.25424	3.84304	4.70831	3.4612	4.17054	3.59257	3.57974	2.8471	3.42505	3.15181	3.87031	3.57347	4.56301	3.4274	4.116	3.77233
														GLYMA_02G217600	0.660913	1.99582	1.61445	1.46664	1.82518	1.9195	5.68461	6.35207	5.35249	0.463467	1.14692	2.17867	0.816196	1.47777	0.204618	3.82905	5.13765	8.70018	1.71355	2.10274	2.34624	1.52017	0.894651	1.3513	3.62583	5.71482	6.70196	2.53373	0.920422	1.52916	1.46724	0.783039	1.05705	3.26143	4.08557
														GLYMA_02G225000	2.61763	0.85272	1.67516	8.40556	9.50351	5.82684	4.15861	6.12481	5.76641	2.10382	1.52927	3.53323	12.0366	6.98111	8.26749	6.15495	7.01187	5.94522	2.7065	2.17458	1.58454	10.9069	11.1448	7.53746	8.07243	6.49679	8.6663	1.87929	2.84104	1.92846	6.90035	8.50714	5.22179	8.64971	11.9221
														GLYMA_02G231600	0.018607	1.98956	31.2155	0.124731	0.100618	0.018503	29.6045	73.7897	88.2636	0	1.01032	4.96109	0.016719	0	0.077462	85.5836	59.0891	51.2459	0.018624	0.020441	0.103738	0.047665	0.032323	0.119586	71.1995	41.837	41.2086	0	0	1.4086	0.017734	0	0.165162	44.315	71.3324
														GLYMA_02G234300	1.19583	2.07167	1.5151	1.24231	1.39009	1.14389	2.35001	1.88523	1.61403	1.20118	1.26256	1.19721	1.38285	1.24857	1.25655	1.94808	1.49809	2.00589	1.67708	1.67044	1.80308	1.67672	1.42554	1.23573	2.52523	1.65411	1.5841	2.31245	1.45698	1.60983	1.34393	1.15724	1.10591	1.53574	1.51992
														GLYMA_02G238400	2.70953	3.62834	2.53262	3.30353	3.30088	2.70031	4.60293	2.72885	2.72379	2.1467	2.87639	2.11329	2.89455	2.9734	4.0667	2.76132	3.70193	3.50514	1.81063	2.21698	3.21411	3.36729	3.23777	3.68914	3.50631	3.88613	3.63806	3.19204	2.07825	3.22682	3.41394	3.19365	2.56712	3.57537	5.39492
														GLYMA_02G240000	0.051394	0.071475	0.034218	0.169722	0.099985	0.381948	3.5071	4.05628	3.92328	0.017281	0.015477	0	0.330505	0.230962	0.220055	2.37155	4.0874	3.99209	0.018454	0	0.01483	0.364309	0.226379	0.212703	2.2329	2.57491	4.05161	0	0.026415	0.099172	0.105432	0.134104	0.114179	4.02458	3.34564
														GLYMA_02G247500	0.379821	0.595676	0.359862	0.755994	0.749758	0.76913	0.172662	0.329194	0.109132	0.350386	0.481561	0.432291	0.749221	0.948659	0.922636	0.353049	0.284444	0.324807	0.37517	0.419957	0.421862	0.779373	0.761932	0.964011	0.229778	0.239649	0.219831	0.564162	0.312399	0.454723	0.833452	0.671176	0.660169	0.451518	0.414926
														GLYMA_02G250600	0.19248	0.449317	0.319393	1.24554	1.45417	0.732701	0.276118	0.25295	0.45518	0.231432	0.144953	0.141057	1.62768	0.708297	1.41524	0.324893	0.323098	0.648781	0.466451	0.443111	0.243226	0.653612	1.70969	0.771491	0.47969	0.294613	0.561245	0.250225	0.300476	0.129849	1.39855	0.772654	0.963843	0.509732	0.500171
														GLYMA_02G257600	11.4059	37.0557	14.8686	2.3921	2.70031	3.24298	27.3644	23.6146	29.5065	9.46153	26.74	7.38299	3.19137	3.06091	3.64864	33.8226	28.865	20.2984	18.5339	20.2842	20.0971	3.57297	3.01853	2.82234	27.4835	27.9491	18.4346	22.4094	11.3507	12.0386	2.62105	2.27205	2.65014	25.892	25.3467
														GLYMA_02G258200	17.5467	23.7716	18.4624	19.9305	21.0598	19.2451	32.1943	40.6725	38.6942	15.725	20.8509	17.9356	22.9752	21.0309	24.8757	40.7372	44.8715	46.3581	19.6846	18.1644	19.3559	26.055	28.9927	23.5332	41.0681	38.0479	52.1276	23.3178	18.3069	17.8064	24.6892	25.412	24.4082	37.7047	42.7424
														GLYMA_02G278500	2.10048	3.30749	1.73482	4.76108	5.56342	3.78218	4.54261	4.86138	4.87847	1.80315	1.54979	1.5681	5.58348	3.45108	4.21686	5.94208	6.08918	6.7858	2.58851	3.58913	2.8024	4.09382	6.17101	4.71708	5.15476	4.79638	6.53728	3.54067	2.36141	2.95346	6.10349	4.98004	4.74275	5.38285	5.72354
														GLYMA_02G281100	0.047629	0.188203	0.113624	1.66031	1.06568	1.15421	4.09001	3.23913	2.78104	0.107053	0.193492	0.050083	1.94253	2.13898	2.40294	5.52566	4.24047	3.50066	0.089872	0.05798	0.049548	2.08234	2.59581	2.03734	4.57154	4.05067	3.72909	0.117339	0.196833	0.113486	2.04243	2.54636	2.25277	5.67135	5.66003
														GLYMA_02G296900	13.4442	15.3054	18.4778	19.3054	17.793	17.1618	6.77303	5.04579	5.75977	11.5607	16.9481	16.3786	21.1679	18.9249	22.6601	10.0354	7.12763	5.93507	10.9211	10.5982	11.4982	20.1538	18.5171	18.5354	10.1891	11.103	3.7374	12.2033	9.33717	9.52473	18.1055	16.3536	14.2895	10.6476	8.76449
														GLYMA_02G303800	3.29835	2.50703	3.34261	6.05184	6.80934	7.10295	2.17184	1.81735	1.32062	2.84856	2.5327	3.41015	8.68454	6.19745	8.55246	3.34166	2.90006	3.14412	5.41251	3.98512	3.66941	6.11397	7.51475	6.44751	2.7319	2.07507	2.04376	3.73436	5.97701	3.66723	7.29059	2.40772	5.53312	1.55736	1.34005
														GLYMA_03G001300	0.069257	0.088843	0.025212	0.450042	0.351368	0.208877	0.033564	0.11933	0.087908	0.017531	0	0.008458	0.594959	0.222713	0.493171	0.089826	0.054605	0.134469	0.054089	0.050784	0.040571	0.305586	0.368103	0.385672	0.046177	0.065466	0.176212	0.05677	0.020727	0.027952	0.588605	0.275491	0.240636	0.080964	0.071555
														GLYMA_03G002600	4.1029	8.5554	2.46945	5.21177	5.44508	4.21402	0.354427	0.43908	0.199819	2.57901	3.20533	1.90725	7.20337	4.87419	5.12728	0.372963	0.375573	0.622378	3.37588	3.98391	5.13624	6.28092	9.80795	4.66566	0.287687	0.384841	0.579736	6.08591	3.80913	3.96692	7.90718	13.1296	7.97857	0.637853	0.354694
														GLYMA_03G017100	0.156938	0.290127	1.00338	3.80459	3.2668	2.79507	3.07198	4.69719	4.88591	0.136611	0.173867	0.164073	6.50193	4.95008	5.84006	5.32798	6.04338	4.46959	0.055948	0.124031	0.151725	4.00179	5.00499	2.44076	3.97869	3.50108	5.1542	0.106987	0.157413	0.239413	3.55239	3.72074	3.47375	4.72681	5.54077
														GLYMA_03G031800	6.96322	13.6068	7.47008	11.7037	11.0145	10.8319	7.62814	13.2881	19.1836	7.92054	10.5542	8.60514	15.8825	12.3107	13.5574	19.7668	18.0759	17.6337	9.38649	8.09059	11.9044	10.6971	10.9795	8.61149	14.6734	14.1687	21.5832	9.12231	6.73479	5.91397	12.7615	10.439	9.28397	14.1654	18.6562
														GLYMA_03G034400	4.89926	6.50196	4.65657	5.60992	5.79789	4.73451	12.6462	12.2695	11.5711	4.74699	6.38552	5.11872	4.97825	4.96599	5.24515	11.4919	11.7208	9.06104	22.8935	23.4457	22.896	16.2829	14.9015	17.6464	44.9521	44.2135	34.6104	23.0336	18.4512	19	18.2367	14.5112	13.7269	36.171	37.6202
														GLYMA_03G034500	0.426187	0.532485	0.374125	0.406251	0.4886	0.466606	1.37101	1.04852	1.27979	0.350499	0.419415	0.402529	0.389123	0.444895	0.61709	1.09046	1.25057	1.09821	1.05983	0.933518	0.938464	0.477658	0.645975	0.691186	2.75129	2.85506	1.77092	1.0955	0.627938	0.81982	0.579144	0.494483	0.544639	2.22959	2.22101
														GLYMA_03G034800	0.688749	0.858901	0.596132	0.794096	0.964709	0.78218	2.09111	2.2726	2.0204	0.77136	0.931473	0.860514	0.671173	0.716728	0.795613	2.05344	2.23845	1.98068	1.73026	1.53083	1.92766	1.17874	1.14678	1.29951	4.79135	4.82038	3.38818	1.92149	1.42289	1.48387	1.45863	1.47926	1.15105	4.00945	3.61838
														GLYMA_03G034900	4.36002	2.98072	4.09197	4.57248	5.91713	5.19981	11.1094	10.7374	0.622504	4.07276	0.774099	1.7587	4.85407	4.45747	5.32343	10.2702	9.60848	8.4119	13.396	1.24293	14.0383	11.5494	10.5896	1.27945	29.175	30.0056	22.7066	0.992413	0.885517	11.7541	1.236	1.97171	1.39501	25.441	24.4714
														GLYMA_03G037000	3.24049	4.41316	3.48883	3.4439	4.1476	3.14431	7.74544	9.27485	7.68798	3.63506	4.45696	3.75648	3.64555	3.00424	3.09858	7.55031	8.05487	6.64437	5.84412	6.15271	5.63707	4.51531	4.21865	5.33276	11.7352	12.1345	7.59629	5.97834	4.68412	5.19359	4.29132	4.0634	3.87287	9.93923	9.27717
														GLYMA_03G037100	0.267942	0.398087	0.395197	0.314441	0.406369	0.385896	0.463577	0.732256	0.43042	0.374577	0.268881	0.339989	0.278833	0.31819	0.322418	0.391823	0.843421	0.39628	0.107944	0.712953	0.599578	0.467285	0.385191	0.597253	1.28856	2.11829	0.105735	0.065825	0.638669	0.837047	0.513852	0.410482	0.066825	0.973239	0.834333
														GLYMA_03G037300	3.0633	2.84	2.29461	4.71436	4.49869	4.71122	1.02195	0.98714	0.835601	1.03721	1.22913	2.99849	1.61462	4.39619	1.31517	0.611121	2.3641	0.503354	1.79893	3.00157	2.95253	4.49218	2.78278	4.69422	4.95258	5.58057	1.63199	3.10838	2.51485	0.559425	2.12413	2.55063	2.74221	3.47118	1.82395
														GLYMA_03G037400	0.268945	0.007968	0.320742	0.381382	0.37625	0.320954	0.517772	0.50707	0.444525	0.338002	0.354003	0.288385	0.346515	0.380824	0.195611	0.477535	0.406622	0.197711	0.523002	0.406259	0.44997	0.335182	0.339191	0.335429	1.02755	1.05684	0.756965	0.497406	0.455614	0.560783	0.397152	0.279449	0.354886	0.794447	0.869376
														GLYMA_03G037800	0	0	0	0	0	0	0.013279	0	0	0	0	0	0	0	0	0	0	0	0	0	0	0	0	0	0.109513	0.028031	0.030292	0	0	0	0	0	0	0.057936	0.051221
														GLYMA_03G038800	0.59308	1.14207	1.53292	1.33266	0.947544	0.906451	4.51763	4.85665	4.30745	0.717466	1.39354	0.619153	1.05161	0.805637	0.730378	5.11699	5.69764	0.590433	1.24047	1.30546	0.767251	0.830372	0.743895	1.29697	4.87311	4.58578	3.43376	0.52265	1.19909	1.05903	0.853684	1.04943	0.990717	4.60117	3.79952
														GLYMA_03G039200	0.672081	1.0521	0.847917	0.632421	0.967352	1.01176	1.98394	1.22047	1.06254	0.838093	0.853045	0.129466	0.241965	0.775699	0.697765	0.331591	0.670298	0.956596	0.5445	1.8848	0.586088	0.249264	1.5536	1.99442	0.786289	0.868196	0.504348	0.382111	1.56045	0.254291	2.07325	0.352221	1.53474	4.40297	0.533268
														GLYMA_03G043200	0.735727	0.924945	0.799203	0.637484	0.829601	0.625456	0.763561	0.746664	0.844377	0.653617	1.07745	0.653234	0.661608	0.590173	0.790438	0.779896	0.909013	0.729851	0.987759	0.965965	1.05316	0.679609	0.753135	0.901837	1.38678	1.19247	0.925958	1.30955	0.974876	0.766003	0.678437	0.78765	0.53917	1.58781	1.48014
														GLYMA_03G045700	0.024227	0.060272	0.101106	0.019499	0.013528	0	0.46959	0.437841	0.489493	0.005543	0.046015	0.061119	0.004921	0.011178	0	0.630849	0.556897	0.325894	0.02626	0.060128	0.028157	0.01673	0	0.020124	0.505766	0.582398	0.343625	0.063188	0.028151	0.023569	0.020776	0.050294	0.015612	0.662531	0.451636
														GLYMA_03G049600	3.40994	4.62653	6.09286	5.69908	7.33038	4.23543	5.54882	10.0089	12.9595	3.49982	4.65582	4.77176	7.62414	6.27623	7.5302	10.9205	13.1919	14.6787	6.98287	6.61423	4.70338	6.29699	8.42759	5.89292	13.9198	15.4797	18.7438	6.81521	4.87279	4.55602	6.99327	3.79853	4.07231	14.0402	16.438
														GLYMA_03G082300	0.170912	0.374339	0.193225	1.0429	0.771947	0.544539	1.17606	2.64626	1.60348	0.098345	0.315177	0.063261	1.7093	0.688231	0.886037	2.31495	1.47717	3.33126	0.422824	0.2644	0.356845	1.16884	1.576	0.997248	1.29453	1.87886	3.08777	0.47619	0.278306	0.196601	1.40269	0.859488	0.980489	1.93685	1.40007
														GLYMA_03G109900	178.938	182.837	211.698	48.2179	59.2536	54.254	524.581	863.361	906.008	159.637	248.163	177.687	30.7648	41.6706	37.2653	836.391	670.555	666.171	254.324	267.641	301.989	95.3959	59.2466	72.7674	562.024	617.717	563.268	265.901	129.095	77.3994	36.4759	20.0146	45.3256	447.343	613.443
														GLYMA_03G137400	1.15084	1.46468	0.739881	1.17272	1.28566	1.14813	2.7292	4.50465	4.67649	0.863022	0.735194	0.3864	0.956614	0.803465	1.22774	5.30344	4.10929	4.95404	0.811776	0.422577	0.628677	0.886741	0.983678	1.1285	3.91824	2.89898	3.14576	0.389326	0.579334	0.331117	0.902892	0.667614	0.971804	1.75294	2.20869
														GLYMA_03G144800	6.17095	3.06466	9.6432	12.6781	15.0045	7.41643	33.188	60.713	75.7633	5.48666	7.39067	6.38957	12.2558	12.7839	11.9029	45.5181	61.368	73.8671	9.06629	7.60608	5.84242	14.5101	14.7092	12.8035	49.3789	63.9063	113.929	4.24753	2.76504	4.68659	16.8457	12.9396	11.4239	22.4777	48.8967
														GLYMA_03G146500	1.72685	2.38229	1.82201	1.15722	1.49541	1.36	3.52678	2.40101	2.33044	1.41765	1.74874	1.40911	1.43779	1.80706	1.63655	2.45867	3.00746	3.03387	2.04997	1.60114	1.59422	1.58498	1.82157	1.63086	3.69926	2.34073	3.04265	2.61013	3.00338	1.57803	1.79752	4.60568	3.36172	2.78687	3.05497
														GLYMA_03G149800	0.537286	0.711935	0.72838	1.08591	1.58951	1.34094	0.971708	0.885592	0.738232	0.862702	0.997023	0.751676	1.58078	1.58964	1.53993	0.767477	0.933405	0.628821	0.247832	0.410111	0.363674	0.379804	0.591002	0.490262	0.629125	0.241165	0.439444	0.572026	0.547031	0.255775	0.362003	1.27035	0.482927	0.483367	0.541644
														GLYMA_03G151400	7.95529	12.1814	7.60236	7.46455	8.57157	7.17954	8.51675	8.43458	8.93137	8.34008	7.77119	6.64718	10.7666	8.54801	8.44138	11.5921	10.0305	9.03494	8.01823	6.0471	8.00455	9.31684	10.7715	7.9903	10.124	8.82268	8.24728	8.87689	7.88779	7.76795	8.7315	8.36694	7.95402	11.6043	10.8696
														GLYMA_03G153500	0.219987	0.167233	0	0.345044	0.108868	0.287772	0	0	0.023991	0.252729	0.416709	0.085101	0.056339	0.064305	0.122263	0	0	0	0	0.079696	0.058884	0	0.167015	0.100659	0.023994	0	0	0.158505	0.1602	0.179218	0.02988	0	0	0	0
														GLYMA_03G157200	5.27203	6.57895	5.63476	5.04033	4.66601	4.99117	11.3958	10.3056	12.5241	5.06556	6.12095	5.42778	4.94993	4.98857	5.5819	12.581	11.5052	12.0698	5.13937	5.83517	5.41662	4.64586	5.97298	5.97705	10.7352	12.7948	11.7823	6.10475	6.81717	5.40022	4.89351	6.34368	5.08366	8.69795	9.88234
														GLYMA_03G157700	2.18315	4.82061	4.71809	14.1294	11.126	7.98445	74.3774	63.4013	40.2322	1.20355	3.19131	4.6846	7.59862	7.12227	6.04541	21.7804	24.2367	24.0705	8.93684	7.38644	5.25574	6.01312	6.9467	6.30292	61.5808	54.3035	32.9077	6.57169	1.85844	4.03949	6.86434	15.5455	5.54408	52.0001	47.873
														GLYMA_03G158500	4.61631	5.3288	4.90207	4.91101	5.86622	5.36421	8.23794	4.3487	4.95071	4.0865	5.22503	4.47986	7.02754	5.40008	6.22297	7.26626	6.74929	5.37157	4.66325	5.70284	5.83907	5.91522	5.31777	5.10479	6.25324	6.24487	4.33093	5.02501	5.70709	4.56788	6.98942	5.47389	7.15971	8.8441	6.07853
														GLYMA_03G177500	0.034155	0.114102	0.051053	2.19459	2.82588	2.60246	3.54339	3.67784	3.92201	0.034569	0.062944	0	1.77677	1.82257	1.82631	6.86756	5.39594	3.9599	0.016523	0	0.043958	0.650114	1.60804	1.08551	4.91342	4.36783	3.62726	0.017222	0	0	0.954776	0.769574	1.45743	8.35605	5.56628
														GLYMA_03G205300	3.21963	3.2105	2.83624	3.37098	3.01633	3.05063	1.83245	1.8835	2.5834	2.98439	3.17044	2.33713	4.16523	2.84912	3.119	2.17889	2.11284	2.83992	3.50821	3.55103	4.39178	3.44063	3.5831	3.03065	2.23661	2.82328	3.03822	4.76737	2.99844	3.35443	2.98603	2.93926	2.5347	2.40329	2.74004
														GLYMA_03G212700	30.0746	27.2323	26.386	27.2328	27.9744	23.4144	14.5915	19.3377	21.2909	25.3838	26.0105	26.6066	27.4478	25.2451	27.2365	20.0926	22.8315	23.4409	27.6714	23.8303	25.9663	33.7916	37.5516	31.4533	17.6082	20.6083	26.8185	25.7644	22.0204	23.3026	33.3003	25.9835	26.3333	22.0898	21.9865
														GLYMA_03G219700	2.23043	1.33436	2.54205	5.58277	6.71216	7.43747	6.50454	18.7971	16.7695	2.7653	1.77175	3.43408	7.2084	5.29863	6.14989	15.5595	14.504	15.8105	3.24093	2.49243	1.52585	6.20372	6.09828	7.17213	17.5487	15.1284	18.8825	1.86354	1.67314	1.93739	6.57482	4.26702	4.68685	12.498	15.6255
														GLYMA_03G222300	0.116938	0.183363	0.188146	0.490411	0.617306	0.185681	23.5825	43.6895	46.5523	0.097873	0.382659	0.265988	1.47319	0.486044	0.843501	40.3331	46.0407	48.3517	0.07145	0.172037	0.170644	0.733534	1.13549	0.50542	31.0111	30.1872	49.016	0.071608	0.25367	0.092081	0.672231	0.84792	0.519912	27.0246	38.6131
														GLYMA_03G223600	0.211136	0.339048	0.040839	0.048281	0.040399	0.095286	0.049403	0.021046	0.041582	0.055182	0.214836	0.185688	0.115489	0.013955	0.150372	0.010342	0.029474	0.009352	0.136202	0.197898	0.248887	0.019026	0.106193	0.037561	0.045538	0.050983	0.009922	0.233811	0.182007	0.348506	0.051962	0.034224	0.045343	0.052936	0.022153
														GLYMA_03G236400	0.140145	0.144264	0.139596	0.637647	0.925547	0.84223	0.032668	0.032461	0.042803	0.205254	0.039475	0.191781	0.975967	1.08749	0.850027	0.032043	0.020048	0.018946	0.08267	0.038533	0.052616	0.845356	0.606517	0.805235	0.021404	0.010609	0	0.077726	0.115383	0.311205	0.637538	0.135886	0.567042	0.032892	0.075685
														GLYMA_03G243700	1.98635	1.02749	1.66705	5.43225	5.59143	5.14498	0.310085	0.329753	0.685134	2.07705	1.01728	2.89215	5.32374	4.80942	4.57082	0.513133	0.512911	0.867149	1.59542	1.10962	1.85346	5.01289	5.01648	4.5533	0.533923	0.473644	0.659031	1.57132	3.23374	2.68618	6.76219	4.6669	4.81654	0.28751	0.417738
														GLYMA_03G247600	1.9022	2.85101	2.94072	2.77807	2.63126	1.99822	5.6769	6.51572	6.69517	2.25723	2.22113	2.19925	4.00457	2.65547	3.53759	6.63679	6.37216	7.13387	3.71517	3.35424	4.053	4.57299	4.45586	3.74689	7.98462	7.31198	7.53618	4.58971	2.66919	2.91797	3.51484	5.40157	2.9108	7.17651	5.5527
														GLYMA_03G256700	0.716159	1.25462	0.890838	1.68457	1.86142	1.72873	3.58704	4.57893	1.2941	0.913733	0.94023	1.29599	3.40563	1.99697	2.80199	0.498601	0.399033	0.966674	3.03052	3.22837	2.21314	2.2618	3.00434	3.64023	7.46659	3.9859	1.04497	2.52302	0.667384	1.46265	1.5551	1.30032	0.665979	1.92837	2.26589
														GLYMA_04G012800	0.41138	0.416225	0.617423	1.03625	1.10653	1.02927	4.34766	4.1754	4.09593	0.383693	0.50637	0.580941	1.82478	1.17945	1.63943	3.75247	4.74937	4.76896	0.390951	0.26803	0.206593	1.2976	1.3715	0.847676	4.04347	3.22352	4.31955	0.292166	0.422081	0.313514	1.06003	4.25462	1.595	4.35935	4.84051
														GLYMA_04G036400	1.02451	1.49275	1.3857	3.57334	3.99583	3.3261	2.10738	1.75747	1.96131	1.13596	1.85324	1.3716	4.93095	3.80188	4.71775	2.25517	2.5426	2.31741	1.43998	1.5431	1.33722	4.21706	4.37436	3.59423	1.85732	1.67781	2.50562	1.23946	1.14836	1.12248	4.54782	6.21816	3.34757	2.10796	2.17381
														GLYMA_04G055200	0.113218	0.115395	0.035707	0.601426	0.31972	0.464357	3.25309	6.61648	6.4555	0	0.041311	0.08139	1.18069	0.659886	0.79515	3.0223	7.37711	5.67141	0	0.013092	0.011173	0.280204	0.346453	0.23454	2.49765	4.30826	5.06315	0	0.012251	0.051284	0.185323	0.250497	0.147102	3.79143	5.26876
														GLYMA_04G055400	5.38708	1.48212	5.02241	6.31207	6.40774	5.931	0.018417	0	0	6.13681	5.36114	4.93821	5.56	5.83736	5.72999	0.01133	0.007975	0.010211	5.28694	4.1421	4.80926	8.48094	7.33823	8.20023	0	0	0	2.10625	4.41699	3.68439	8.04784	1.62207	5.06786	0	0
														GLYMA_04G062200	3.49887	5.13586	3.97435	4.6113	4.60082	3.81121	4.23691	4.72489	5.20295	2.05996	3.54756	2.10495	4.65034	5.82269	4.39759	6.15965	5.53857	6.53331	3.44762	3.92368	3.36284	4.61386	5.84595	5.41448	5.01742	4.94754	5.86052	2.82637	1.43132	1.7207	5.21584	5.19216	4.44554	4.55197	4.74591
														GLYMA_04G075700	0.243899	0.461537	0.336119	0.206709	0.153834	0.140914	2.02687	0.215882	0.476349	0.215516	0.179605	0.119978	0.090391	0.264359	0.085289	0.383329	0.324753	0.419017	0.144033	0.235829	0.094813	0.128521	0.294021	0.100056	0.591196	0.268276	0.151972	0.122826	0.912279	0.201228	0.075752	1.09754	0.955552	0.547749	0.490455
														GLYMA_04G085000	0.494465	2.52673	0.961058	3.34655	2.91572	2.41367	12.6731	10.5951	14.274	0.448051	0.538857	0.706856	4.96785	3.92178	3.79866	13.9067	12.5043	10.2136	0.420175	0.553392	0.554358	3.93977	4.17789	3.62458	11.9586	11.5263	7.68589	0.630318	0.557361	0.27827	3.97951	3.25285	2.96427	12.9972	11.7228
														GLYMA_04G092100	0.690439	0.642194	1.46754	2.09694	1.98402	1.19954	88.0114	64.0386	34.9555	1.91213	1.21164	1.25174	3.84885	1.38457	2.16421	11.7313	12.2272	15.9039	2.4038	1.22761	2.77075	2.63895	3.7577	2.27865	59.9593	61.1422	27.7052	1.15782	1.22184	1.26526	3.05398	2.83288	1.90797	26.0183	26.8022
														GLYMA_04G100900	0.641104	1.17991	0.843593	1.30459	1.26676	0.695125	0	0	0	0.661989	0.604471	0.530682	0	0	1.74226	0	0	0	0	1.04079	0.824707	0.989424	1.42303	1.03488	0	0	1.55225	0	0	0.619873	1.44187	0.845748	0.577611	0	0
														GLYMA_04G107300	2.94018	3.16376	2.57035	4.02201	3.795	3.21964	2.58415	4.49643	4.13842	2.81182	2.95713	2.75889	4.43582	2.97728	3.9142	4.03454	4.89936	5.00687	3.82265	3.41161	3.4164	4.51573	5.03607	4.36477	3.95442	3.95063	5.04356	3.76513	2.52382	3.50926	4.69783	4.59799	3.22098	4.57803	4.85584
														GLYMA_04G125700	0.029661	0.139497	0.033213	0.044528	0.0766	0.093801	0.366137	0.096337	0.154669	0.046914	0.036391	0.010837	0.196257	0.184726	0.089195	0.359083	0.144054	0.257908	0	0.072292	0.041582	0.175372	0.126653	0.083764	0.463899	0.205837	0.161316	0.050398	0.028443	0.077562	0.033027	0.299202	0.091319	0.130954	0.15383
														GLYMA_04G137800	1.93422	2.41166	1.96801	2.36587	2.80086	1.99862	2.73545	2.75638	1.81834	1.90364	2.66453	1.98057	2.29487	1.74197	2.10096	2.16191	1.92597	2.15149	2.09471	2.31275	1.994	1.65543	1.50333	2.40321	2.25717	1.8145	1.47334	1.73512	1.09603	1.55221	1.74804	2.14668	1.43959	2.12547	1.77494
														GLYMA_04G139100	0.538553	0.313356	0.266428	1.31496	1.63015	1.16787	0	0.010424	0	0.276506	0.101378	1.02885	0.403362	0.432872	0.063233	0	0	0	0.70599	1.59976	0.896836	0.479657	0.343378	0.167593	0	0	0	1.9656	1.12199	1.81268	0.265881	0.057635	0.18073	0	0
														GLYMA_04G150900	0.083199	0.276252	0.199864	0.635907	0.639099	0.648074	0.293805	0.490567	0.596438	0.099938	0.166137	0.193954	2.25889	1.02285	1.43927	0.583345	0.553432	0.724734	0.147626	0.151119	0.107346	1.02301	1.19989	0.709525	0.40822	0.446735	0.883182	0.17569	0.252878	0.087507	0.753961	0.990936	0.423847	0.242518	0.384429
														GLYMA_04G160700	0.612063	0.695357	0.785482	1.77894	2.54135	1.99248	0.751568	0.850493	0.529111	0.587965	0.435535	1.18165	2.19508	1.98084	2.02541	0.4033	0.479565	0.618147	1.04869	0.979269	1.22317	1.98545	1.84288	2.74108	0.900091	0.526238	0.51504	1.30844	0.980073	1.47295	2.19559	1.85177	2.04044	1.00209	0.518963
														GLYMA_04G167200	0.042986	0.019121	0	0.038499	0	0	3.30591	1.63163	3.6459	0	0.14259	0	0.019369	0.024667	0.027958	4.84841	3.8484	2.50953	0.14154	0.155738	0.171986	0.036322	0	0	2.73731	3.46584	1.2411	0.065071	0.035156	0	0.049705	0	0	2.39085	2.7934
														GLYMA_04G179100	4.03237	2.86282	5.50806	7.29835	6.21802	5.03025	12.3039	16.6242	12.1798	3.26054	3.87534	3.13349	10.7043	5.2497	7.93882	9.31657	11.2361	12.5428	8.14348	9.70647	7.06583	15.226	20.2122	11.1871	14.0856	16.3356	14.204	6.53916	5.08312	4.33423	12.2439	8.34018	9.14345	21.5681	14.3634
														GLYMA_04G182200	0	0.05021	0	0	0	0	0.043906	0.146639	0.055637	0.085439	0.019792	0.010099	0.075722	0.043214	0.040751	0.016548	0.10318	0.137217	0	0	0.035944	0.036978	0.05499	0.022528	0.021356	0.031916	0.122899	0.042565	0	0.022628	0.018169	0	0	0.040789	0.063956
														GLYMA_04G187600	0.030299	0.061473	0.111942	1.67904	1.61419	0.850151	1.8013	2.07082	1.7449	0.007392	0.017123	0.078457	4.58556	2.32702	2.25061	1.97346	2.39804	2.8909	0.021858	0.036078	0.088626	2.90712	4.33252	2.07827	2.36912	1.85443	3.89534	0.044093	0.041292	0.0297	2.94001	6.79377	3.26909	1.82982	2.32293
														GLYMA_04G187900	0.01915	0.008535	0.009579	0	0	0	0.023851	0.080592	0.145417	0	0.035948	0.037337	0.008617	0.009623	0.010831	0.220553	0.385213	0.235617	0	0.047411	0.017983	0	0.00559	0.051178	0.007316	0.130164	0.09414	0	0	0	0.009141	0.02073	0.052487	0.038494	0.035617
														GLYMA_04G194900	11.939	16.4471	10.836	9.60951	10.6385	9.17221	17.9605	12.3346	14.8389	10.2255	11.9806	12.2607	11.929	11.0442	13.0681	16.5845	15.3882	14.3577	9.29178	9.18782	10.2196	8.51118	8.58012	9.16634	15.4966	13.9695	11.4805	13.1184	13.7553	13.0145	9.23912	15.7171	10.5635	15.4663	14.6351
														GLYMA_04G195800	0.046953	0	0.140365	0.125364	0.180911	0.093225	0.361493	0.067424	0.03581	0	0.044033	0.180812	0.3375	0.303175	0.202784	0.107231	0.083861	0.160641	0.046526	0.102986	0.13103	0.367191	0.238569	0.301181	0.303585	0.384855	0	0.094383	0	0	0	0.049221	0	0.183329	0.031093
														GLYMA_04G219600	8.74009	10.3341	11.1661	13.5016	12.7402	13.7785	8.9044	11.9299	16.3292	8.15149	11.7157	9.62381	13.6668	12.2006	19.9436	12.5004	13.4379	13.2289	12.1649	14.8578	14.5052	18.2149	16.2212	20.6656	11.6208	12.0037	12.4543	14.4212	8.41575	10.7191	16.3024	10.8402	10.5192	15.082	12.7459
														GLYMA_04G228400	50.5616	40.5434	44.0776	27.4846	32.6121	33.1183	1.50221	0.996483	1.75709	52.4676	47.9828	40.846	26.3266	32.0368	38.239	2.13762	1.56229	1.19861	35.6497	33.2667	37.0414	39.9232	34.8661	45.7741	1.46095	2.35285	0.629589	35.025	37.0958	45.0892	34.5597	12.0232	26.4014	2.65658	2.37929
														GLYMA_04G232800	0	0.083229	0.028422	0	0.028116	0	0.132522	0	0.35831	0	0.053377	0	0	0	0	0.150929	0.371525	0.214386	0.02839	0	0	0	0	0	0.16114	0.246351	0	0	0	0	0	0	0	0.866214	0.14261
														GLYMA_04G242300	0.166358	0.278624	1.55031	67.4374	40.8849	41.0738	9.63763	9.00161	11.1519	0.264238	0.744217	0.921391	50.0389	50.3281	45.7128	10.5733	11.6059	10.0153	0.711498	1.3587	0.313643	36.0987	39.1495	51.0733	12.8507	29.4328	7.1837	0	0.710928	0.333513	45.6165	8.71284	29.8542	70.2338	36.4202
														GLYMA_04G249000	9.24766	8.61495	16.4013	9.64158	12.0911	9.4113	40.3393	22.9375	23.5332	9.18654	9.65221	13.7183	11.0161	9.70092	12.35	30.1402	24.7999	19.9602	16.3007	15.5385	15.181	15.0042	15.0913	15.9579	27.545	24.5177	17.3935	10.938	8.18883	8.96366	12.1576	10.9568	8.40974	21.8656	19.2384
														GLYMA_04G251900	0.036822	0.082144	0	0.032991	0.063449	0.101031	0.594404	1.34434	1.61059	0.037392	0.069122	0.054119	0.0909	0.018913	0.133641	0.930706	1.10655	0.680926	0.01849	0.121755	0.017318	0.168845	0.11215	0.016968	0.665718	1.18546	1.09989	0.241612	0.104438	0.039547	0.017605	0.15971	0.035182	2.53579	1.97142
														GLYMA_05G006800	2.03592	6.14718	3.4934	1.91099	1.88836	1.86806	2.18618	1.2442	1.57044	1.99529	3.74142	1.60762	2.97046	2.1844	2.90066	2.0509	2.13335	1.54912	4.31804	4.53427	4.55729	2.46523	2.3259	2.17281	1.98334	1.80699	1.27265	4.49764	2.27564	1.94577	2.1375	2.43573	2.18605	2.35674	1.69768
														GLYMA_05G006900	1.79914	2.0118	1.59511	1.50079	2.0012	1.50045	0.410768	0.305009	0.805107	1.57322	2.1737	1.76142	1.26879	1.40317	1.90142	0.744625	0.716486	0.452681	2.02956	2.07156	1.9759	1.11526	0.932692	1.0699	0.662083	1.09533	0.344756	2.4207	1.94303	1.58915	1.30705	1.22514	1.39789	1.53254	0.940358
														GLYMA_05G014000	1.2227	0.932944	1.30525	2.61045	2.21118	2.21905	1.85111	3.10358	3.19155	0.981653	0.951727	1.09008	3.22446	2.7696	2.68687	3.05894	3.75494	4.236	0.872607	0.989286	1.24372	2.71256	3.05788	1.95008	2.81997	2.57683	4.43145	1.18782	0.894303	0.833517	3.24145	3.09068	2.23378	2.48956	3.09546
														GLYMA_05G025500	0.689369	3.646	1.74833	0.604139	0.742116	0.177056	16.9164	14.1157	18.8517	1.48711	2.2722	1.45991	0.212962	0.306364	0.098285	21.072	15.5847	14.3788	2.53835	1.8386	3.42093	0.272074	0.105883	0.334185	21.6811	24.4853	11.2086	3.34942	1.68685	1.73359	0.296701	0.443564	0.356827	22.2382	24.1339
														GLYMA_05G038000	0.502278	0.600773	0.461205	1.33705	2.02984	1.31885	2.55882	4.48113	4.50577	0.263725	0.401193	0.2007	2.58802	1.06899	1.78804	4.15922	5.14153	7.16643	0.828914	0.65226	0.460905	2.15532	3.62433	1.78795	4.44754	4.37416	9.0445	1.00723	0.422759	0.62106	2.60113	2.81839	1.97355	4.65801	4.99462
														GLYMA_05G044200	22.5679	37.1752	21.7067	14.7102	13.6763	14.124	14.571	19.3876	23.2887	21.9479	27.3307	14.3899	17.952	15.2132	21.1369	23.4282	23.9799	26.2155	21.361	23.4388	22.6476	29.8203	26.3653	27.9624	19.8351	20.9391	29.5112	31.73	19.4265	22.7263	20.1097	29.6635	16.3074	25.0741	26.5725
														GLYMA_05G055000	19.627	15.5411	22.0801	30.6029	28.6719	25.0963	21.8666	29.1065	28.0614	17.6501	17.2673	21.536	31.8773	27.3037	25.3472	28.5066	26.0859	27.1803	25.852	19.4966	24.5226	48.4606	52.7607	40.1051	28.8042	28.3191	30.5918	10.9841	12.7617	12.4621	50.5559	38.7402	35.3062	31.4342	29.6828
														GLYMA_05G091200	25.9496	41.5139	23.4437	18.3278	16.3445	18.3699	10.9102	10.6431	11.6991	27.3745	28.5483	19.8731	27.5981	19.2984	33.6793	12.6645	12.7705	8.90032	24.9141	28.1445	27.2485	27.1697	20.6486	22.5095	11.8802	11.7992	6.35026	29.7646	18.5497	23.1624	19.2691	7.64383	12.898	16.2056	13.044
														GLYMA_05G096800	12.3763	1.70122	10.9964	2.40445	1.24692	1.52957	0.666075	1.48906	1.7612	6.78762	11.5846	5.74524	2.13204	3.81339	2.86808	1.57552	1.60591	2.35423	8.67114	7.65723	3.84511	2.33269	1.77446	1.81678	1.01919	1.22362	1.26623	0.733597	0.127413	0.988091	2.32284	0.300102	1.5801	1.14091	1.268
														GLYMA_05G100500	1.76119	3.03675	2.1793	3.12379	3.30216	2.86954	4.06522	2.67063	2.22652	1.65711	2.75616	1.78153	4.14813	4.0485	3.58324	2.63903	2.8414	2.28763	2.57464	2.03532	2.47732	3.39364	3.10188	3.64808	2.76279	2.46056	2.04426	3.43495	2.85683	2.47524	3.40276	16.5568	4.58627	3.98649	2.9243
														GLYMA_05G103700	0.058671	0.083432	0.08787	0	0.006901	0.020837	0.494679	1.29636	0.681052	0.023423	0.154555	0.058937	0	0	0.006743	1.01362	1.4096	1.18086	0.111297	0.058287	0.0197	0.005609	0	0.001925	0.311667	0.437323	0.990555	0.026437	0.014379	0.008015	0	0	0	1.17587	1.59848
														GLYMA_05G142000	6.31631	19.2817	6.09694	34.1839	31.6631	33.8153	2.97111	4.93304	5.92607	4.65763	6.45149	9.71513	47.7014	38.9064	43.4119	6.77412	8.42771	6.86604	4.0409	4.21776	5.97746	40.1144	40.0729	37.7462	4.10517	4.40138	5.63202	12.9617	7.27747	8.19697	41.8144	18.4619	26.6611	5.2779	6.42216
														GLYMA_05G147900	1.99706	2.60732	1.64734	1.80906	1.30252	1.56583	1.37855	1.43141	1.62417	1.5245	1.81148	1.20407	2.64568	2.0708	3.53323	2.05972	1.56645	1.25945	1.30274	2.07441	1.69634	2.51978	1.98148	2.19348	1.47336	1.6818	1.1192	2.00162	1.5647	1.46617	1.98048	2.43408	1.23109	1.80814	1.98565
														GLYMA_05G162100	1.14139	1.71873	1.65058	1.06752	1.16819	1.00677	7.42984	4.16825	4.18725	0.952102	1.37642	1.55715	0.517669	0.759104	0.318248	2.90445	2.48674	2.32563	1.85125	1.71491	1.76567	0.56883	0.591797	0.661832	5.36685	3.37432	1.61573	1.43324	0.720971	0.528507	0.701705	2.14541	0.832867	3.01184	2.43562
														GLYMA_05G166400	0.476807	1.03479	0.458067	1.56735	1.42404	1.32819	2.99065	3.52821	4.44444	0.566001	0.664339	0.444999	5.16116	2.00142	3.55507	4.3639	4.64899	4.82637	0.692274	0.696349	0.792916	2.36112	3.88455	1.75761	4.10114	3.74111	4.27652	0.765744	0.492293	0.272221	2.40114	2.53111	1.2592	3.5362	3.75757
														GLYMA_05G169900	28.7578	18.4602	151.622	167.344	156.622	159.622	204.579	128.219	89.5682	34.5995	45.782	146.615	239.114	117.303	219.116	132.304	101.987	85.159	35.7889	31.9735	16.9712	235.642	331.373	184.867	164.239	188.099	75.3612	9.12342	12.0727	21.5082	147.031	109.068	106.513	214.423	101.03
														GLYMA_05G175600	22.8621	31.6069	37.3887	19.8769	21.2534	18.8202	83.6481	74.6044	101.197	19.1515	23.9257	31.1802	34.9703	21.8954	40.245	81.9847	83.7107	77.9688	19.7732	25.7222	31.4439	22.5737	22.2107	13.7388	107.366	95.6895	62.7473	19.9246	23.2845	14.0362	16.7186	29.8574	19.4565	99.2039	74.6075
														GLYMA_05G198500	6.92416	6.73546	7.14735	5.01103	5.63948	5.45177	11.3822	12.2935	13.5415	7.01497	7.54835	8.15946	6.93137	4.73677	7.13741	15.345	14.369	12.1346	7.63556	7.87312	7.08953	6.13163	6.72224	5.97705	14.1162	12.5201	12.4483	7.35697	5.61781	7.54723	5.37202	7.50502	4.30863	16.6531	14.8962
														GLYMA_05G206300	0.242862	0.148627	0.531448	3.15672	4.34045	3.73089	4.18138	9.09935	9.7591	0.395075	0.573081	0.31396	5.65378	3.85803	5.8624	7.1365	9.36966	9.18433	0.506652	0.363804	0.237591	5.63405	6.08701	4.2843	6.75259	7.40329	11.4472	0.153939	0.192227	0.070547	4.94426	4.58748	3.39761	4.7456	8.78441
														GLYMA_05G232300	0.059261	0	0	1.32828	0.872368	1.15404	6.03254	6.34211	13.1812	0.131982	0.118939	0.108985	0.99635	0.583908	1.52994	4.01558	6.59122	13.8138	0.283319	0.039003	0.064264	1.00964	0.741144	0.666587	4.63487	5.54225	13.4815	0.045888	0.141125	0	0.562644	0.087786	0.950809	4.46557	3.17063
														GLYMA_05G247300	3.79217	2.20762	4.65841	14.6668	13.4455	12.0496	26.2497	61.9883	65.692	4.55418	3.36773	5.09186	22.0693	14.9492	18.0239	47.746	64.5213	71.7516	3.28468	2.0677	1.72815	17.0574	18.7774	14.4811	44.193	49.8312	76.4304	3.05364	2.72353	2.14364	19.4987	13.3868	14.4343	39.5958	62.4447
														GLYMA_06G012700	0.346975	0.433	0.378437	1.2696	1.39431	1.5188	2.49045	2.76567	2.67164	0.30337	0.359556	0.42219	2.24222	1.86771	2.37204	2.18962	2.87619	3.13787	0.349685	0.191101	0.260244	1.94867	1.90618	1.52775	2.63516	2.51361	2.99071	0.249821	0.29077	0.311956	1.7795	3.00797	2.406	2.71849	3.33986
														GLYMA_06G034900	0.345476	0.94934	0.841467	3.36384	3.17618	1.85604	1.19429	1.7757	1.44886	0.301184	0.74995	0.477386	4.12772	2.77339	3.37169	1.66264	1.75482	2.12443	0.605824	0.914087	0.613003	4.01329	6.38427	2.91056	1.48025	1.69718	2.42645	0.676421	0.429414	0.512823	4.85832	5.88441	4.38359	1.69741	1.42725
														GLYMA_06G046600	0.643862	0.8251	0.475338	1.64478	1.46887	1.30222	1.20145	1.57612	2.27979	0.582554	0.714463	0.602974	2.03898	1.98465	1.96585	1.9446	1.76882	2.0762	0.527631	0.467704	0.521327	2.31301	2.13359	1.49964	1.66418	1.51728	1.85362	0.764541	0.415551	0.313097	2.39251	1.56567	1.61536	1.42616	1.28164
														GLYMA_06G086600	0.653342	1.89147	0.793697	4.11972	3.44222	3.04595	17.8003	13.3618	18.0641	0.404403	0.665331	0.483469	8.99769	4.99391	5.61886	17.2879	16.2566	14.2066	0.370476	0.649062	0.576963	3.96531	5.23866	3.20316	17.0533	14.5523	13.0218	0.552187	0.796575	0.343779	5.06875	3.67719	3.72917	17.6314	16.8009
														GLYMA_06G091200	2.74554	3.03466	3.30057	2.97627	3.46882	3.06092	3.72441	5.16835	5.80819	2.4215	2.25169	2.6866	4.06526	2.76823	3.74478	4.73647	6.66252	7.25028	2.40864	2.90337	2.68944	3.35835	3.37512	3.4688	4.43729	5.39676	7.14311	2.81444	1.92943	1.85078	3.81986	2.27651	2.49965	5.37537	5.46062
														GLYMA_06G093900	0.068494	0	0	0.152909	0.067669	0	0.419692	0.461819	1.32694	0	0	0	0	0.104956	0.032954	0.618321	0.585986	0.469464	0	0	0	0.060006	0.059491	0	0.587322	1.04006	0.756441	0	0	0	0	0.037012	0	0.561279	0.975728
														GLYMA_06G106800	3.43003	0.393762	4.50788	3.86815	3.80601	4.1422	3.86613	3.92294	3.80769	3.08867	3.46323	4.36783	0.479015	3.39847	4.23698	4.91517	4.23612	5.24592	4.85567	4.05562	4.57315	4.57158	4.53903	3.96755	3.03551	0.145661	0.34481	3.57332	3.82585	3.18948	3.66295	7.77966	3.27296	4.75275	4.08118
														GLYMA_06G108500	4.979	7.13437	4.59347	7.57751	7.20876	7.3375	5.60864	4.01507	4.97971	4.27256	5.20902	5.03592	8.01282	8.04406	7.26919	5.56295	5.95194	5.20455	5.31193	4.79427	5.84962	6.50254	6.70397	6.11343	5.94366	5.49658	4.77483	6.40488	6.32716	6.38333	7.47908	14.6112	9.0781	6.04277	5.76898
														GLYMA_06G110800	0.051371	0.022859	0	0.0815	0.101504	0.049636	0.20845	0.499914	1.03328	0	0	0	0.011078	0.157259	0	1.0899	0.847417	0.487145	0	0	0	0.018902	0.043949	0.181746	0.361667	0.411936	0.849594	0.025902	0	0	0	0.180247	0.080879	4.01945	2.433
														GLYMA_06G115100	16.8352	25.5404	20.57	4.71932	5.01983	5.33187	30.5811	17.189	23.8063	17.7677	19.1811	25.0363	5.32824	5.81522	10.3129	29.6334	23.6009	15.1839	12.2351	11.2297	13.2109	7.99752	5.94692	6.48142	25.4776	30.3246	11.6354	21.4258	22.7153	22.0018	4.51046	7.9439	5.29769	46.7206	36.8395
														GLYMA_06G121100	0.996277	5.35756	0.896237	31.1147	20.0995	18.3373	67.4396	56.2939	55.8806	0.521566	2.97804	0.888193	25.8179	22.29	18.6346	77.7647	63.4361	15.0434	4.1147	4.95962	3.21535	39.8902	37.6973	52.5965	19.4574	112.815	5.9379	1.42075	2.03042	0.986777	46.0839	9.24985	26.9841	110.183	68.2778
														GLYMA_06G126000	16.8811	14.5786	14.1845	21.8867	23.0228	23.9608	2.54711	2.80112	2.68953	16.4435	22.4106	17.0948	22.5498	20.3455	26.4795	2.82732	2.68363	3.17437	16.9268	14.7998	16.6636	15.2898	18.265	21.3667	2.6495	2.86735	2.77766	12.444	15.2313	16.7613	19.2877	12.7186	18.9855	3.27939	3.34588
														GLYMA_06G127700	13.6529	20.4731	12.295	9.12801	8.85267	10.7703	21.5592	8.92488	9.27318	13.731	13.3561	15.0531	8.56886	8.34794	9.89301	13.7188	11.1422	6.35517	14.0395	15.2763	22.1155	7.72487	5.79223	9.19846	8.325	10.0432	3.15675	20.1409	12.6931	16.904	8.09889	3.49587	6.0832	10.4318	7.77556
														GLYMA_06G136500	53.0527	50.397	45.1558	28.6038	24.8213	29.0883	1.68841	1.74333	2.78527	54.1182	49.2667	38.9388	27.4384	29.7123	32.1249	2.8489	2.59713	1.89859	44.3246	46.6654	45.0767	51.9976	37.9178	54.9668	1.92902	2.98966	1.21563	45.3973	33.981	48.0471	35.3641	16.97	21.4313	3.8213	2.8368
														GLYMA_06G143800	4.41817	1.61611	7.10282	9.47714	8.35279	7.38953	3.87848	4.59465	5.60726	4.8188	5.60298	5.07605	8.98087	9.70077	11.1774	4.45252	7.14689	8.18776	3.37263	2.88777	3.35925	9.36665	15.1257	8.33907	6.72134	4.30638	5.89607	4.12564	3.34534	2.78041	11.3768	7.7214	6.08911	4.92287	5.58918
														GLYMA_06G178200	0.847308	1.18136	0.935281	4.43126	4.25268	3.04184	5.03242	7.25827	5.75012	0.788453	0.64694	0.834303	10.3211	5.53971	6.06045	7.82328	8.13564	8.51975	0.995563	0.990135	0.945103	7.29906	8.37614	4.68624	7.21478	6.20383	11.1074	1.43139	1.02866	0.75895	7.32815	12.9177	6.13256	6.68889	7.45608
														GLYMA_06G184200	1.80417	4.24235	1.43002	6.70504	5.81952	2.00575	32.9971	18.4325	4.25187	1.72959	1.46863	1.12749	1.98473	7.87132	2.3531	3.84142	4.57663	8.65209	1.78144	5.81328	7.9298	3.90804	7.87849	12.6898	20.0954	19.4874	5.15182	2.17973	1.63919	2.45627	2.71008	3.28209	2.6235	6.79241	15.2153
														GLYMA_06G195500	0.021484	0.804686	0.085682	0	0.021084	0.021364	3.95071	1.47209	6.28837	0.021744	0.1591	0	0	0	0.059046	4.20916	2.75017	1.74658	0.116776	0.583798	0.489632	0.018821	0.107642	0	3.54225	3.36177	1.10107	0.293492	0.044168	0.023112	0.071595	0.113382	0.04989	3.16712	2.12347
														GLYMA_06G213300	0.019597	0.073016	0.024034	0.211747	0.126891	0.177053	0.311002	0.440306	0.528968	0.007908	0.039914	0.011955	0.941694	0.324181	0.471618	0.395202	0.412204	0.648134	0.021481	0.003365	0.005628	0.346641	0.621753	0.179872	0.520706	0.407771	0.778018	0.022786	0.078837	0.02056	0.23716	0.575486	0.191392	0.333487	0.435489
														GLYMA_06G217000	7.86131	9.72093	9.67872	7.1448	6.77014	5.72631	9.38559	11.257	13.5567	7.57586	8.8076	7.5802	7.13243	5.88551	8.37855	11.8446	11.5007	13.2039	9.40865	11.4874	10.6982	7.35739	7.74281	7.44637	11.169	11.414	11.6365	9.95595	7.99067	7.65447	7.27511	8.84852	5.65113	10.4355	13.4999
														GLYMA_06G218300	10.9701	8.49949	9.44364	21.6448	20.9862	19.0033	6.87384	8.6838	9.30509	11.9651	11.7653	13.2213	17.6318	20.305	16.3152	8.64147	8.73113	8.9597	9.28553	8.13485	9.95383	20.3737	17.7429	16.5677	7.14065	7.41044	10.3486	9.47141	8.5449	10.555	21.2754	9.40159	15.7981	7.0334	8.78403
														GLYMA_06G232300	2.65818	1.05706	2.00401	13.1226	11.0547	11.7909	1.89077	2.21179	2.6914	3.32613	1.25485	2.90036	27.326	13.0698	18.6119	3.19264	3.36446	2.99789	2.38836	2.18828	2.38682	16.8018	15.7713	11.1516	1.87575	2.00584	2.48147	2.83487	3.2085	2.51111	16.0263	12.2322	9.04042	2.30546	2.07536
														GLYMA_06G239000	1.47978	1.88465	1.33596	4.26576	3.67763	4.05942	0.954507	1.3146	1.1903	1.63041	2.20075	1.90876	4.61044	3.8936	4.72626	1.87691	1.80644	1.3137	2.35518	2.37464	2.11721	3.72645	3.66153	4.51429	1.15254	1.4537	1.337	2.6151	1.78668	2.10112	4.71714	3.35148	3.10965	1.67029	1.58663
														GLYMA_06G240900	0.855385	1.60762	0.445376	9.03507	5.74496	4.18639	1.28341	1.30595	0.4131	0.714104	1.21769	0.61373	0.342914	7.02738	0.996911	0.49081	1.31486	0.470997	0.368135	0.032454	0.310248	0.297386	0.021248	2.34589	0.015104	0.009838	0.004535	0.763471	0.228587	1.03913	0.293027	0	0.449589	0.000545	0.029432
														GLYMA_06G247400	1.50669	2.2414	1.04649	1.38249	1.44825	1.57509	1.38895	2.82026	1.20992	1.56933	1.48338	0.914016	2.58211	2.22422	1.58125	2.60017	2.67392	1.72838	2.13034	1.13695	1.5352	1.18088	2.27918	1.46674	2.61235	1.56008	1.70096	1.84659	1.01715	2.08205	0.924051	2.99198	1.8658	1.97304	1.54644
														GLYMA_06G249500	1.71912	1.07823	1.62091	1.27281	1.45885	0.76369	0.051176	0.009928	0.03427	1.40818	0.99395	1.76132	1.74917	1.66888	1.67748	0.078386	0.111837	0.227576	1.37591	0.668304	1.05102	1.52153	1.8552	1.85967	0	0.047373	0.09736	1.81302	1.06495	1.42688	1.6484	0.48636	1.26841	0.007027	0
														GLYMA_06G258200	1.33065	2.29761	1.47355	0.489304	0.38708	0.7471	0.042752	0.00705	0	1.94198	1.30688	1.62159	0.171098	0.336132	0.19876	0.031442	0.009847	0	1.93925	2.59467	2.70799	0.829618	0.902937	0.476098	0.036761	0.041687	0.030065	3.58474	1.41562	1.55829	0.411785	2.34369	0.491093	0.064119	0.10642
														GLYMA_06G261800	0.013157	0	0.013052	0	0	0	2.18089	2.21345	1.38487	0	0	0.012848	0	0	0	3.38234	3.10515	2.1208	0	0.043358	0.012334	0	0.017722	0	1.05283	2.03405	1.5503	0	0	0	0	0	0	1.37304	0.96436
														GLYMA_06G265800	5.00307	2.89984	4.7088	7.84249	7.5469	8.28987	2.14663	4.54009	4.9455	6.42354	4.26534	5.85144	12.6893	9.69412	12.7065	3.79694	4.95417	4.46204	3.75082	3.32984	3.46226	13.6661	13.7422	12.187	3.3264	3.62604	4.44495	3.7711	3.59912	4.95849	11.7139	16.9329	7.57892	5.52212	6.13724
														GLYMA_06G267400	5.75343	6.51772	5.74174	11.9872	14.0924	12.95	0.262903	0.100375	0.1964	5.83119	6.10869	6.65393	9.96281	9.80386	16.4965	0.117928	0.118327	0.276566	5.63749	6.92511	6.90177	9.1485	7.89763	9.57192	0.121569	0.299219	0.122358	6.19127	6.33289	8.00079	9.46883	8.45264	8.65163	0.176371	0.333513
														GLYMA_06G284500	0.425556	0.248046	0.632776	2.69447	2.43306	3.24953	0	0	0	0.29277	0.4172	0.454749	3.66016	3.7174	4.88669	0.009484	0.02222	0.050712	0.281404	0.232142	0.167557	4.56512	4.20397	4.25102	0.05714	0.028071	0.049271	0.06876	0.108208	0.207014	3.32981	2.78341	2.43882	0.014602	0.016779
														GLYMA_06G303900	0.251445	0.261091	0.333357	1.75682	2.23125	0.901724	0.201911	0.117701	0.167837	0.074267	0.18567	0.440121	1.90177	0.650819	0.560901	0.219241	0.044623	0.258531	0.146611	0.276217	0.274912	0.657664	1.11848	0.404217	0.079638	0.116994	0.053363	0.768692	0.310912	0.527024	0.547051	2.60544	0.508166	0.024574	0.126325
														GLYMA_06G304600	0.146397	0.163538	0.203275	1.27637	1.29663	0.51466	0.129391	0	0.02156	0	0.099625	0.088341	2.29342	0.642745	0.549643	0	0	0	0.224874	0.310377	0.377294	0.310603	0.699162	0.067374	0.129926	0.14618	0.036821	0.18549	0.174354	0.375235	0.149337	1.42339	0	0.097079	0.050414
														GLYMA_06G306200	0.047847	0.229655	0.057278	2.59743	2.52794	1.83788	0.191712	0.236411	0.131173	0.183953	0.024888	0.219919	3.57272	1.08327	1.53272	0.080133	0.250902	0.412309	0.206311	0.650769	0.447252	2.33857	2.6984	1.30482	0.384324	0.252673	0.680693	0.499553	0.235163	0.356676	1.355	5.64186	1.10183	0.409807	0.969396
														GLYMA_06G312900	0.180451	0.339281	0.407896	0.351986	0.484251	0.359681	0.025476	0.082221	0.106321	0.588073	0.284415	0.20493	0.397222	0.370092	0.453427	0.063739	0.047807	0.105452	0.485769	0.237354	0.464071	0.353403	0.634536	0.406831	0.056625	0.027281	0.086703	0.300873	0.180675	0.248673	0.551721	0.459216	0.335253	0.078516	0.071553
														GLYMA_06G318600	0.121077	0.133752	0.159162	0.278426	0.176193	0.165927	0.410635	0.613519	0.686343	0.052044	0.30753	0.06617	0.23881	0.164107	0.295037	0.716718	0.693608	1.00714	0.227087	0.235539	0.269054	0.219831	0.207922	0.429845	0.671428	0.525953	0.756489	0.278125	0.129504	0.012893	0.310252	0.073067	0.257217	0.851256	0.617377
														GLYMA_07G009200	2.41736	3.3131	3.87505	3.73525	3.63587	4.30872	8.66974	7.73317	8.4364	3.08126	3.05624	3.43423	3.49253	3.73372	3.84642	7.50449	7.53224	6.86132	4.57918	4.46149	4.55874	5.69261	3.67505	3.5447	7.63153	8.01812	6.83791	4.53754	3.57558	3.75884	3.5032	4.6709	4.33335	8.81018	6.69704
														GLYMA_07G010500	7.59624	8.06179	7.79716	8.85366	8.15296	7.1112	7.32988	10.1018	11.0597	6.79519	8.52829	7.32958	12.4485	8.08793	8.33619	10.8478	11.1755	9.56979	7.84266	7.72414	8.32336	9.40047	8.86856	9.0355	10.9275	10.0744	10.1659	9.40281	5.84551	6.87958	9.29953	8.83311	6.99902	9.62768	10.1798
														GLYMA_07G013800	8.66691	5.56628	8.26792	12.2941	13.2128	12.3105	0.3199	0.244014	0.255745	7.94513	9.35085	9.5089	9.29031	10.2616	10.4403	0.2741	0.171145	0.339052	6.61119	5.44171	7.00213	9.78458	9.25841	10.1827	0.342221	0.391463	0.146315	5.02912	7.28613	7.65714	10.2353	6.44306	9.56165	0.234138	0.476785
														GLYMA_07G015900	0	0	0	0.585677	0.525318	0.371327	1.71701	3.62595	5.12979	0	0.031233	0.033415	0.769153	0.49722	1.00883	2.80735	3.16145	3.50691	0	0	0	0.478067	0.722163	0.58422	3.19393	3.08793	3.43539	0	0	0	0.483338	0.276599	0.256756	1.8657	2.35672
														GLYMA_07G016500	5.59574	7.39952	5.6341	7.25087	7.98526	7.43824	17.1388	16.6565	21.0002	5.61663	7.76056	5.31362	12.8019	8.74864	11.4519	22.1143	20.0299	20.4907	7.21793	8.99887	7.07336	11.2682	11.8673	10.953	19.8255	17.9299	18.6204	7.58408	5.52673	6.97853	9.87195	10.6367	7.53754	20.2012	20.1805
														GLYMA_07G016700	3.73531	4.11215	4.25693	4.47848	4.48594	4.06595	9.11875	7.59897	10.5896	3.3534	5.2259	3.55915	7.59182	5.11784	7.75242	10.0502	10.3712	9.74211	4.41667	5.14684	4.77775	7.98855	7.75543	6.00705	8.76533	8.2596	8.75077	4.4079	3.31255	3.47363	5.1892	5.43597	4.3408	10.084	9.52044
														GLYMA_07G022200	1.3636	2.39006	2.01505	2.06924	1.9027	1.78119	3.28447	2.92538	2.94324	1.75077	1.90966	1.96787	2.54135	1.33642	2.71537	2.41082	3.03274	3.48299	2.86857	3.95171	2.33812	2.398	2.89733	2.32191	3.21777	2.91098	3.07325	2.86887	1.4067	2.13901	2.36758	1.94488	1.23833	3.29926	2.90849
														GLYMA_07G037000	0.741469	0.885047	0.961399	2.16249	2.21017	1.80278	3.06753	1.94378	0.883496	0.598659	1.23544	1.71933	1.94454	1.43561	1.04567	1.26632	1.33673	1.184	2.0425	1.76659	1.65145	1.65316	1.79093	1.38834	1.58035	1.49598	0.648432	2.20526	0.973412	1.5838	1.27076	5.99191	1.10636	2.86122	2.52394
														GLYMA_07G052000	0	0	0.082826	0	0	0.05264	0.332919	0.058033	0.057195	0.135371	0	0.05204	0	0.156812	0	0.095104	0.128206	0.054963	0	0	0.049628	0	0	0	0.017766	0.020014	0.035579	0	0.068019	0	0.075677	0.057209	0.022012	0.01696	0
														GLYMA_07G075900	4.53826	5.40543	4.19479	7.44381	7.43251	8.00497	1.67912	1.18361	1.18607	3.67628	4.28617	5.58074	8.28623	7.18659	7.78981	1.59218	1.79959	1.34502	1.9844	2.13491	2.82227	6.60769	6.57156	7.98243	1.31526	1.33045	0.719321	2.61102	1.84258	2.75862	7.60004	9.33442	6.28622	1.321	1.32359
														GLYMA_07G079000	0.243208	0.437074	0.944016	0.75989	1.02056	0.924898	2.26457	1.46818	1.02638	0.290866	0.700027	0.580754	1.06323	1.66704	0.707599	1.11192	1.33303	1.3177	0.444556	0.323079	0.247304	1.35413	1.04361	0.836159	2.07384	1.09608	1.14229	0.882041	0.522769	1.83262	0.776442	4.45703	2.0325	1.86841	1.83385
														GLYMA_07G105300	1.82791	3.4607	2.09992	1.15706	1.64263	1.24383	1.74327	1.81601	1.74633	1.71618	2.83503	1.88831	1.42825	0.984725	1.91107	1.93285	1.73685	2.07029	2.05754	3.77772	2.53254	2.01973	1.41664	1.60687	2.44046	2.27282	0.905425	3.44222	1.56874	2.16914	1.3438	1.84262	1.10702	2.45556	2.16872
														GLYMA_07G110700	0	0	0	0.07316	0	0	0	0	0	0	0	0	0	0.104113	0.027775	0	0	0	0	0	0	0.117522	0	0	0.014099	0	0	0	0	0	0	0.037264	0	0.121286	0.041288
														GLYMA_07G115000	0.498428	0.661983	1.28078	0.937175	0.317009	1.09386	27.0346	29.9308	31.3206	1.00038	1.74779	0.429992	0.671862	0.845033	0.246574	30.6425	21.6547	18.6054	4.06539	4.14278	1.79871	0.864566	0.603634	0.950367	25.0981	18.8415	11.9962	1.29362	0.808478	0.378695	0.509687	0.208483	0.604101	23.9788	19.5559
														GLYMA_07G128900	1.75081	2.67644	3.37814	4.03351	3.50155	2.71099	6.81804	4.94811	4.65095	2.81445	3.48863	2.50517	3.78802	2.4064	3.3236	2.62769	3.10417	3.94942	4.87361	9.81436	5.77067	3.56916	3.54136	3.80433	4.16332	4.45933	3.39019	5.83727	1.98804	2.72539	2.95749	1.88988	1.38568	5.7523	3.67391
														GLYMA_07G134600	1.13296	1.40527	1.58997	3.44515	2.2957	2.08752	3.60502	4.2572	4.80744	1.39104	1.10693	1.58321	3.35392	2.82956	3.7436	5.04326	5.07801	6.05382	0.644625	0.89393	1.13037	3.68399	3.47565	4.46651	5.92185	5.003	6.02873	0.941483	1.1291	1.00697	4.16137	2.75604	2.1715	5.73361	6.90309
														GLYMA_07G147700	2.27731	4.32566	1.93891	3.18226	3.60065	2.8477	3.72076	3.65146	3.12482	2.5167	3.25962	2.61528	3.51387	3.09073	3.43083	3.96788	4.54133	3.25047	3.19118	2.85594	2.92659	3.46411	1.74681	3.03283	3.62157	3.57551	2.9689	4.10955	2.51831	3.55122	2.99466	3.42112	2.42799	3.95464	4.01239
														GLYMA_07G159000	1.72504	2.6894	0.494292	1.78736	2.18874	0.994975	2.39989	1.58175	4.64847	1.59358	2.47487	0.258891	2.72435	9.06798	3.05596	0.84724	1.10415	1.61857	1.26336	1.16135	1.98524	0.901632	3.64528	3.97262	1.78766	2.36423	1.39193	2.09183	0.419526	1.09378	4.19414	2.09497	2.50328	1.93578	2.06846
														GLYMA_07G208400	1.6098	2.86977	1.67687	4.45324	4.78489	4.39802	1.44721	1.59493	1.77617	2.07838	2.16573	1.53006	4.13497	5.07351	5.29174	2.76887	2.05508	1.66886	2.35406	2.40143	2.31822	3.70892	4.4262	4.42614	1.72076	1.75338	2.07736	2.21412	2.14064	2.0772	4.62045	3.68019	3.40123	2.02669	2.77994
														GLYMA_07G213100	2.48183	4.26295	2.09376	2.41693	2.31329	3.50514	7.16005	5.54802	8.62061	1.84893	2.53653	2.20198	2.95514	2.77213	3.79845	8.32022	6.94967	5.89284	1.88877	1.61741	2.79302	3.16992	3.22009	3.30598	9.70753	9.29687	3.894	2.6564	1.91139	3.31928	3.01545	1.23633	1.42804	11.412	8.11814
														GLYMA_07G256500	8.21458	7.70823	9.97132	8.16712	8.29229	7.36941	17.3272	18.8262	19.7362	7.14546	7.90558	10.2617	9.61671	6.67283	9.70534	21.6371	20.1313	23.1516	7.16482	8.05874	8.65557	11.0939	11.2345	8.55406	18.2067	19.2109	21.7565	9.75284	6.77275	6.98257	9.23183	10.6238	6.73419	17.6256	19.5483
														GLYMA_07G267100	0.25604	0.459287	0.257225	0	0	0	2.63648	1.76478	2.96406	0.22802	0.058187	0.221628	0	0	0	2.6602	2.78519	2.29762	0.123651	0.090726	0.135273	0	0	0	2.60718	2.0934	3.04051	0.145994	0.180707	0.110956	0	0.018426	0	5.62049	6.14954
														GLYMA_08G004000	0	0	0	0.025462	0	0	0	0	0	0	0.047791	0	0.449153	0	0.070286	0	0	0	0	0	0	0.090351	0	0.071328	0	0	0	0	0	0	0	0	0	0	0
														GLYMA_08G005700	0.118687	0.056853	0.25015	0.468227	0.711878	0.567818	0.021279	0.077613	0.07544	0.19369	0.119962	0.147172	0.622463	0.593229	0.767	0.111131	0.071669	0.086843	0.104712	0.178503	0.220656	0.73014	0.761445	0.756726	0.162936	0.15696	0.269209	0.13637	0.181376	0.297644	0.957589	0.631796	0.617818	0.078105	0.183863
														GLYMA_08G013200	1.29332	1.51757	2.16605	6.65194	6.24225	5.20598	8.99478	17.186	17.6819	1.17173	2.35507	1.53724	8.04966	6.79161	7.69127	14.8375	19.0803	17.8674	2.13809	0.847023	0.976303	6.90509	8.01938	7.20613	14.9005	14.2048	20.4584	0.797257	1.05302	0.558517	6.91209	5.67953	6.27803	11.2635	16.3564
														GLYMA_08G015100	1.30368	0.713106	0.952412	5.18288	6.84583	5.50431	0.10407	0.158566	0.021334	1.85815	1.26496	1.86989	3.14509	4.97061	4.2143	0.08974	0.074364	0.074438	1.78868	1.72923	1.48833	3.96867	3.9169	4.81273	0.036263	0.071272	0.034306	1.1643	1.59176	1.54795	4.89112	2.30723	6.1319	0.08957	0.02563
														GLYMA_08G055700	3.4391	1.96135	4.04339	11.6563	10.9517	10.6966	21.2758	67.0451	68.9608	3.77055	3.48387	3.95017	20.0677	12.256	15.8768	47.3809	69.8967	75.4129	3.32574	1.59074	1.57393	16.1588	17.1773	13.3088	42.239	48.6555	76.6084	2.25262	1.69884	1.86822	14.9531	12.7152	11.2605	32.5095	59.0186
														GLYMA_08G098400	10.9195	40.3336	10.1702	13.0451	14.7653	13.4653	7.88074	6.8483	7.4208	9.70488	19.2812	8.29765	6.71737	11.1414	8.79663	14.3879	8.82254	7.08697	9.29048	8.15881	9.8981	6.91111	6.26845	7.56302	13.7713	10.2941	8.50119	13.2167	15.0162	14.9621	7.71972	3.75319	6.64133	6.8542	9.06106
														GLYMA_08G097900	73.2366	56.6449	65.9435	40.2931	42.1585	35.4047	11.4545	17.6482	15.354	60.6026	62.0421	58.9829	60.3194	47.8409	56.3822	16.0507	17.1345	13.0229	86.5647	64.608	58.0727	67.1819	66.4522	66.5408	13.7923	12.9106	12.0086	53.2477	36.2922	41.3889	59.2013	34.8294	42.556	13.6891	14.2684
														GLYMA_08G104800	4.41107	5.25816	4.76359	3.4567	3.83646	3.20986	4.75502	5.10005	6.94081	4.04817	4.46891	3.49187	5.99034	4.31679	6.99033	7.76486	6.82683	7.24532	3.92989	3.60863	4.14791	4.7343	4.55569	4.50537	5.81341	6.5305	6.37381	4.1937	3.89901	3.73811	4.67875	3.70029	3.4239	6.41057	7.04974
														GLYMA_08G106800	0.30838	0.569837	1.43559	1.18627	0.753316	1.50902	1.97438	2.25741	1.36845	0.356442	0.518019	0.528684	2.47831	1.26008	1.59696	2.60016	2.35089	3.50215	1.07224	0.733829	0.547553	0.910739	3.02685	1.81435	3.10061	2.45064	2.72221	0.691545	0.290961	0.516544	0.917356	3.12013	1.5294	2.36152	1.82085
														GLYMA_08G122000	1.55685	2.25222	1.35505	2.43933	3.79117	2.93052	2.13284	2.68302	2.33466	1.83552	1.7184	1.67336	3.45061	2.74918	3.59304	3.09534	2.61796	3.1681	1.38775	1.30343	1.55352	2.17017	2.69248	2.83515	1.78103	1.69764	2.10155	1.61272	1.65939	2.18382	3.06912	1.14648	2.80085	1.97715	2.22854
														GLYMA_08G124400	0.068737	0.326408	0.320297	2.43124	2.5756	2.4758	2.89289	3.4473	5.58627	0.101349	0.188231	0.118185	6.66219	3.09702	5.67206	4.34871	4.08663	4.75159	0.315185	0.474316	0.493172	6.30363	6.27593	3.1635	5.58653	5.1772	5.61997	0.516831	0.219392	0.197718	3.92857	6.31698	2.4476	4.48482	5.41438
														GLYMA_08G128100	0.29405	0.130991	1.27317	4.19569	2.57432	2.29793	21.4776	8.87219	5.26666	0.099313	0.321773	2.72543	5.67935	2.90391	2.97742	24.2955	13.6703	8.8477	0	0	0	2.90145	2.41276	0.704686	4.28447	11.5294	1.88677	0.049312	0	0	0.324511	1.38673	0.301193	36.353	25.2729
														GLYMA_08G134900	2.64278	4.53805	3.45209	1.54119	1.24065	0.896203	4.70921	2.83829	4.25183	1.73015	2.64513	2.18415	1.32618	1.00144	1.75143	4.40874	3.85561	3.89842	2.9324	3.48496	2.95689	1.39059	1.86726	1.26583	4.01304	4.39048	3.22401	3.12958	2.38202	1.87895	1.3868	3.95139	1.44885	5.17973	4.2562
														GLYMA_08G139300	2.61177	1.22523	3.9802	13.7538	14.4262	12.9197	15.2798	29.6466	33.6856	2.5695	3.16269	3.6616	14.5955	14.8374	14.5407	25.8233	31.0191	34.2573	3.16428	1.72893	1.47455	13.5759	14.5237	13.7759	24.555	24.7616	34.5989	1.16534	1.71897	1.18105	14.9893	10.0736	12.9302	15.6702	28.8891
														GLYMA_08G140100	0	0.737242	0.118274	0.304157	0.741354	0.822879	4.44164	2.91303	3.50385	0.037551	0.928925	0.053253	0.117325	0.285888	0.525928	6.14192	3.89078	1.9932	0.149894	0.043748	0.198089	0.139524	0.324757	0.243003	4.91351	4.44228	1.78748	0.058871	0.015399	0.016143	0.16047	0.175823	0.178902	4.42692	3.32536
														GLYMA_08G173400	26.3973	80.2248	22.4537	1.64371	1.93131	0.906474	59.277	41.0151	54.7846	23.1254	40.2787	13.3026	1.44203	1.02668	2.16867	73.6503	60.0488	38.1009	36.6424	65.4137	64.3964	1.94381	2.10406	2.02897	50.946	63.5325	23.1708	40.8752	19.1211	18.9952	1.23011	1.36469	1.64561	79.9249	61.3792
														GLYMA_08G193700	12.3376	16.4527	13.1981	9.05322	7.80342	9.36534	13.3616	14.8503	19.6573	11.5493	12.5873	11.1259	10.4877	7.1484	10.2865	16.2675	16.5769	17.8666	15.4135	14.5289	16.2812	11.3673	11.4801	10.5471	14.7194	15.8656	15.4401	16.814	13.1962	13.1173	7.9688	6.45188	8.00085	17.2104	16.7204
														GLYMA_08G201400	0.023557	0.084141	0.094423	1.23508	0.694784	0.864713	3.53233	4.78317	6.78858	0.047845	0.110536	0.110837	1.20422	0.66218	1.05976	5.03984	4.51716	4.28989	0.070973	0.168772	0.022159	1.26002	0.965762	0.57865	5.42346	3.7392	4.19428	0	0.057724	0.076114	0.734924	0.371074	0.509431	4.06554	5.08919
														GLYMA_08G201900	2.6472	4.28721	3.10423	5.03098	4.64497	4.02017	7.24114	6.29812	8.82942	2.96048	4.44457	2.54316	7.14482	5.49549	6.55682	8.28167	8.44966	9.15012	2.94963	3.76519	3.65769	5.42618	6.23996	5.54666	8.16139	7.70454	8.90902	3.90452	2.9623	3.40049	5.66111	6.52778	5.1785	8.53877	8.63003
														GLYMA_08G202000	3.53139	3.88254	4.42816	2.85099	2.6347	2.48748	6.4511	6.39335	8.06511	3.46746	4.80221	3.02705	2.99285	2.41356	3.23058	7.94581	7.19743	6.83636	5.49821	6.13748	6.20806	4.37421	4.25816	4.56937	8.65286	7.6144	7.85457	5.04014	4.07428	5.12707	4.06174	3.30009	3.11747	8.2746	8.69716
														GLYMA_08G220100	13.4764	16.7763	15.3125	8.28719	8.22412	8.82883	19.3574	21.5057	21.1177	10.7747	16.8022	9.96985	8.07275	7.44574	11.3667	22.4096	21.1957	18.194	15.0516	18.5785	17.1634	10.3209	11.0197	10.1433	18.7628	19.0091	13.454	13.796	8.24844	10.3124	7.9518	6.38791	6.39058	24.9502	22.7713
														GLYMA_08G231200	0.003947	0.032135	0.013738	0.246126	0.102448	0.150625	0.025908	0.168763	0.059936	0	0.006429	0	0.459948	0.204447	0.335725	0.094914	0.084692	0.199133	0	0.033949	0	0.180073	0.19161	0.156875	0.118244	0.138449	0.183137	0.020669	0.021186	0	0.302322	0.480413	0.261513	0.081316	0.185784
														GLYMA_08G253000	8.1768	8.88959	5.85759	0.575242	3.75585	3.87117	5.15027	3.069	4.02812	6.85881	8.91643	6.37093	3.44908	3.1251	4.41014	8.56937	5.00174	5.38035	9.10603	2.53587	8.34091	3.40707	3.35544	3.60907	3.93124	5.23003	1.69972	0.606371	6.25104	6.17302	4.08592	3.15815	3.41243	10.1707	5.04568
														GLYMA_08G253900	5.84792	7.92366	4.7395	4.91017	2.76705	4.41364	4.78428	5.01917	3.7967	4.92461	4.92009	4.99356	5.50863	4.73929	3.64608	7.30262	6.23855	4.14374	4.75555	5.07127	5.36603	4.35412	4.53137	4.32598	6.0278	6.34348	5.51712	6.12937	4.99258	5.93716	4.58578	4.58551	4.5057	6.87629	6.48237
														GLYMA_08G258000	2.62507	2.72011	2.37926	1.80224	1.56723	1.86097	1.36089	1.60358	1.86091	2.48403	2.18996	1.67548	2.72271	1.67127	2.39398	2.52146	2.39554	2.04427	1.90336	1.95239	2.92049	1.80173	2.03232	1.90491	1.74053	2.38673	1.84548	2.84855	1.48932	2.69236	1.64181	2.41756	1.31788	3.20952	2.25067
														GLYMA_08G274300	1.45999	2.145	1.81127	2.15982	2.39586	3.39871	3.43082	2.68211	2.79699	1.30558	3.30901	1.4028	2.89871	2.78702	3.38921	2.50241	2.60542	3.09525	1.97095	3.12152	2.08761	2.76871	2.79281	2.8947	2.34149	2.25185	3.09503	1.54638	1.43052	1.79164	2.98846	2.686	2.59357	2.14796	2.34301
														GLYMA_08G276700	0.501649	1.14387	0.87381	0.725133	0.989187	0.889216	0.779104	1.09638	0.826372	1.03563	1.06432	0.916091	1.07994	1.83557	0.453525	1.02652	0.720001	0.702101	0.794695	0.619535	1.07923	2.09989	1.04155	1.11687	0.81316	1.14221	1.35	0.940243	1.15808	1.11461	1.22565	1.56702	0.997136	1.52872	0.545715
														GLYMA_08G294700	3.14071	4.9996	4.86491	6.31498	7.37998	5.94644	5.04625	7.81304	9.04681	3.97576	5.044	4.02986	8.64128	6.4864	8.3362	8.38773	8.9667	10.1614	3.8723	4.06494	4.44032	7.03304	7.71032	7.92545	7.92429	7.31187	10.4414	4.35603	3.07879	3.65897	8.42821	5.30307	5.52834	7.38563	8.39297
														GLYMA_08G304000	62.8443	67.0327	45.2642	31.8146	28.9471	31.0588	4.816	2.43518	3.62825	68.5416	49.705	56.7719	23.7574	30.2202	20.8709	6.19446	3.65024	3.65469	49.1541	37.6617	66.0271	25.6872	19.9115	27.6512	3.97235	5.51307	1.32225	44.0463	61.2549	61.161	31.4639	10.9914	24.619	5.65348	3.92929
														GLYMA_08G305400	0.269786	0.138422	0.439017	1.0354	1.07696	1.26666	0	0.016032	0.039383	0.257323	0.258536	0.379932	0.850758	0.746966	1.05811	0.015808	0.051925	0.042742	0.259708	0.107976	0.184788	1.16566	1.17819	1.34891	0	0.039229	0.045348	0.141249	0.170877	0.422488	1.21323	0.670949	0.63322	0.008114	0.006992
														GLYMA_08G313200	1.97703	2.52058	2.46951	3.92493	4.34598	3.67217	3.68149	4.18487	4.38842	1.80409	1.89088	1.68909	4.76369	4.13306	4.08526	5.24292	5.73365	6.04418	2.16237	1.86887	1.99684	3.95539	5.1483	3.45669	5.17628	4.8648	6.39401	2.69229	2.60838	1.70456	4.11836	7.71952	6.02949	4.36263	4.9832
														GLYMA_08G325400	0.016127	0.028801	0.129138	0.224631	0.313351	0.235476	0.471657	1.00254	0.643979	0	0.015175	0.06289	0.530217	0.310607	0.406737	1.28635	0.870881	0.637948	0	0	0.022755	0.317041	0.414386	0.230304	0.919992	0.816058	0.955395	0.028012	0.020736	0.011191	0.494865	0.138528	0.350215	0.880966	0.890172
														GLYMA_08G335900	1.43694	2.02775	1.88778	2.25786	2.04956	2.47785	4.27269	3.44704	4.17604	1.76985	1.98131	2.01902	2.76522	1.90504	2.90044	3.60849	3.89312	3.44124	1.78153	1.71898	2.05192	2.44039	2.63894	1.84872	4.92195	5.9019	3.83551	2.33597	2.07017	2.7472	2.04319	2.25129	1.43059	4.802	4.83418
														GLYMA_08G344300	1.19825	0.638704	1.10763	15.9662	18.3275	14.2282	5.17647	6.50221	9.81633	1.5344	1.04674	0.395843	22.9916	17.7526	17.2945	5.20932	0.228385	7.27295	0.438486	0.5231	0.905192	22.7259	22.6065	0.397609	6.45376	0.314844	0.188336	0.670326	0.750736	0.462945	18.5415	29.0238	1.97268	10.2897	14.2719
														GLYMA_08G350100	0.325543	0.556242	0.590365	1.1158	0.808496	1.33505	0.199982	0.426928	0.561682	0.193388	0.334678	0.518529	0.770521	1.09127	1.17793	0.334563	0.522317	0.412272	0.482411	0.276656	0.169124	0.922028	0.341725	0.664223	0.198674	0.283415	0.508764	0.214684	0.360142	0.204788	1.36818	1.49688	0.771374	0.316854	0.389904
														GLYMA_08G357200	0.018437	0.032816	0.128893	0.636212	1.14898	0.566271	2.09689	2.87923	2.89562	0.01866	0.017233	0.107969	1.87112	1.08821	1.71761	4.24953	4.07095	3.53205	0	0	0.017285	0.945524	1.399	0.619526	2.54492	3.03042	2.8029	0	0	0	1.08565	1.71042	0.476643	4.30433	4.20158
														GLYMA_08G360200	29.1263	60.6858	38.5667	25.6251	28.3472	21.2932	28.3808	28.5782	45.9007	25.159	32.6693	38.0129	35.0725	20.4802	24.5851	46.3477	37.1098	24.8014	40.8788	47.1519	50.3712	22.3788	33.2303	23.9971	38.5552	38.7451	21.6664	52.516	34.156	35.1277	25.4593	23.9142	23.325	47.7104	46.8749
														GLYMA_09G001900	3.61024	5.70814	5.28627	7.05228	6.90255	6.69622	7.62866	7.81848	8.17788	3.73732	5.74154	3.61059	9.32583	7.75923	8.96561	9.07738	8.9385	9.80172	5.74752	5.14089	5.87615	6.72452	8.13697	7.37581	9.16074	8.50427	9.86115	5.7953	4.00828	4.66615	8.27631	7.64834	6.77131	8.6819	8.69815
														GLYMA_09G009800	0.745596	0.231421	0.960736	3.51789	3.50267	3.08934	0.953772	0.398933	0.428531	0.586811	0.467407	0.891232	7.21857	3.73654	7.32286	0.430028	0.522625	0.531573	0.444023	0.412843	0.687564	5.26179	6.89027	4.64138	0.354619	0.678719	0.348432	0.470351	0.790324	0.735299	4.51562	4.43009	2.75054	0.45152	0.274729
														GLYMA_09G020900	5.61231	6.02858	6.93412	7.57886	7.02116	6.78978	3.42185	2.98626	3.69207	6.83811	6.08008	8.40548	7.8765	6.43065	6.62036	4.25626	3.69361	3.87122	6.19511	7.2757	9.05622	5.64549	6.44136	5.56491	2.77964	3.3787	3.96443	9.07062	6.43492	6.28452	6.49502	7.36048	4.66556	3.69867	3.72934
														GLYMA_09G023600	0.016403	0.031771	0.13839	10.1872	8.13631	6.63029	4.47698	3.9648	4.77044	0.126579	0.137083	0.379811	22.1358	12.1134	12.3316	6.80591	5.67946	6.01185	0.053461	0	0.121094	9.86873	10.91	7.15496	5.80005	8.02549	4.31146	0.021192	0.061245	0	10.393	8.39914	7.36643	7.70341	4.81096
														GLYMA_09G025300	1.39268	2.03689	1.31944	1.66999	1.56425	1.02035	3.85665	6.13605	5.02374	0.898742	1.76944	0.960888	2.4601	1.46677	2.10627	6.56394	6.63696	6.61642	1.46068	1.45486	1.78795	2.18232	3.07664	1.8238	6.22376	5.06878	6.44428	1.48579	0.631996	1.04229	1.89897	1.82283	1.32062	5.94756	6.63969
														GLYMA_09G032400	8.26007	11.1895	24.1668	27.0163	23.6771	19.4192	3.64045	7.17343	9.61397	6.40403	21.5429	10.3592	32.1882	25.9209	32.3788	6.05723	6.03842	8.909	17.6031	19.3553	11.9289	20.5095	24.0174	17.2281	8.5384	5.33058	8.88133	8.11943	5.33053	3.40523	25.5185	54.9617	25.4	5.34135	7.71037
														GLYMA_09G046800	4.35741	5.59027	4.39694	6.55741	7.46248	5.683	8.00323	7.34797	9.45992	3.87961	4.87483	4.2554	7.31651	7.01603	8.47918	9.58183	9.39321	7.90231	4.75616	5.10578	5.41049	7.63884	8.54568	7.63531	8.65443	7.64034	8.05733	4.90638	3.48882	4.9102	7.68311	7.76883	6.65517	9.11341	9.50854
														GLYMA_09G062900	293.436	507.673	240.917	19.448	25.5284	25.5264	389.472	423.448	390.18	282.697	271.143	227.556	3.54796	10.6694	6.89296	631.46	423.764	321.057	209.755	148.82	124.593	9.31359	17.2397	22.5226	282.836	304.674	181.622	221.483	173.947	314.584	11.3849	19.7405	11.2481	427.655	395.986
														GLYMA_09G068400	0.306955	0.374461	0.301832	0.553759	0.678502	0.837815	0.573337	0.158518	0.286033	0.308	0.193899	0.240681	0.92353	0.522864	0.786371	0.287028	0.134557	0.158729	0.251273	0.475934	0.431184	0.567631	0.341439	0.305219	0.498533	0.497096	0.092223	0.60005	0.406346	0.373883	0.397463	1.84125	0.876804	1.09348	0.7442
														GLYMA_09G091700	3.5646	4.50399	2.73964	2.89622	2.53638	2.22808	3.73878	4.95362	3.76656	3.79349	2.84646	2.34964	3.78414	3.17918	3.09412	4.88964	4.3441	4.18077	3.94674	4.55139	4.03578	2.52678	2.51377	3.18436	4.03464	3.93392	3.87875	5.17839	2.44914	3.12053	2.89325	1.87477	1.56882	5.11936	4.39279
														GLYMA_09G093900	8.8596	6.20559	6.33864	2.72156	3.52107	3.99859	2.04885	1.9427	1.96147	8.78568	7.29846	8.27021	3.30754	4.17193	2.94889	2.98073	2.27544	1.91426	6.71054	5.66826	8.88146	3.82084	3.16808	2.57481	1.78749	1.69538	1.1638	5.73431	7.85737	6.46257	3.08757	2.66477	3.01388	2.08363	1.56647
														GLYMA_09G098400	0.025202	1.02643	0.493979	1.0897	0.78987	0.022428	4.40993	0.491436	2.87859	0.475834	0.193167	0.075807	0.00666	0.00975	0.026242	2.35392	2.78022	3.70342	0.021485	0.702967	0.036673	0.018944	0.010986	2.41467	3.25382	4.40904	0.0404	3.00165	1.44351	1.53022	0.015911	0.02701	0.047123	6.17004	6.40628
														GLYMA_09G111200	1.84778	1.14264	2.24261	6.081	6.53933	4.24632	12.3425	30.8694	37.7265	2.12849	1.78745	2.41288	4.64215	4.28559	4.75124	21.6557	30.016	33.7591	3.2255	1.52306	1.06348	4.29338	4.42242	4.40733	14.8136	25.8926	26.6199	1.35393	0.856182	0.82048	4.42208	3.15095	4.74165	5.31041	11.9252
														GLYMA_09G133900	0	0	0	0	0	0	0	0.021587	0	0.344521	0	0	0	0	0	0	0	0	0	0	0	0	0	0	0	0	0	0	0	0	0	0.293341	0	0	0
														GLYMA_09G148500	0.081653	0.418098	0.43497	3.10997	2.90124	3.19897	0.529657	1.26277	0.781687	0.526515	0.340134	0.435236	3.88775	4.03807	3.808	1.08795	0.807875	1.07847	0.31985	0.406228	0.310893	3.32747	3.22803	3.3371	1.01294	0.695582	1.31979	0.247999	0.412076	0.281418	4.39382	0.916886	3.08813	0.830964	1.02343
														GLYMA_09G150100	1.45612	2.619	1.04054	0.969505	0.897948	0.771806	1.86536	2.26702	2.42287	1.81488	1.00047	1.74476	0.740582	0.887319	1.18921	2.76183	2.60216	2.10635	1.06249	0.534109	0.908741	0.599223	0.690815	1.27027	2.17515	1.86259	1.6837	2.16517	1.54001	2.7495	0.833497	0.366391	0.298856	1.78892	2.15661
														GLYMA_09G167900	16.8426	9.95395	12.8515	17.2105	18.9914	12.8516	5.508	6.23913	5.40338	19.7126	8.39133	23.6456	7.42515	18.3714	8.32712	5.14126	6.62898	6.11642	11.6512	6.70448	17.3765	15.3453	11.6632	27.4937	8.47868	9.26364	4.86919	13.5228	28.8748	25.2495	23.5338	10.035	28.9688	19.9939	10.4518
														GLYMA_09G179500	7.5035	8.59407	7.36239	9.03859	9.16072	8.52031	8.33839	9.99246	11.4894	6.80003	7.15867	7.81694	10.4294	8.40119	9.77355	11.7818	10.1078	11.613	8.94423	7.54305	8.20182	8.34435	9.39817	8.17892	10.3164	9.61136	10.4071	7.31924	6.51701	6.30428	9.82412	12.2011	8.78471	11.7969	13.04
														GLYMA_09G188600	0	0	0	0	0	0	0	0	0	0	0	0	0	0	0	0	0	0	0	0	0	0	0	0	0	0	0	0	0	0	0	0	0	0	0
														GLYMA_09G190500	1.43027	2.89589	2.71298	1.3979	1.58677	1.18371	5.55141	4.65107	4.72427	1.46978	2.56915	1.94045	2.35528	1.54502	2.5934	5.5249	4.75744	4.32779	3.96349	4.36348	3.9998	3.04941	3.58889	2.46408	11.3809	11.2823	9.03442	4.128	2.40122	2.46252	2.65963	3.48412	2.14801	13.7822	12.4833
														GLYMA_09G225000	0.014604	1.40727	0.135216	3.22344	3.44448	4.12968	0.814644	0.881151	1.42263	0.116191	0.204882	0.60423	1.16791	1.74532	1.5764	1.04826	1.29473	0.636293	0.804492	1.33163	2.13707	1.23574	1.10882	1.45764	0.92711	0.905921	0.810988	1.03905	0.079684	0.026496	1.50329	0.608267	1.70186	0.903195	1.22796
														GLYMA_09G227500	1.25777	9.83159	1.2165	0.361755	0.646556	0.370337	2.7701	3.006	2.87744	0.831381	1.30087	1.20276	0.087266	0.168073	0.080664	3.32213	2.69683	2.83658	2.75915	2.95393	3.54623	0.399598	0.518936	0.559459	3.22671	2.28276	2.05887	2.59592	0.488807	1.06682	0.380493	0.626196	0.271025	2.64009	3.03502
														GLYMA_09G235200	0.300661	0.262572	0.231483	0.747872	0.734432	0.306527	3.20508	6.21067	5.07314	0.217915	0.178404	0.134896	1.46518	1.01518	1.45338	2.08627	2.74859	3.04279	0.493418	0.41165	0.229492	0.835871	1.21309	0.7843	2.74279	2.78002	2.3869	0.211584	0.120504	0.064657	0.747735	0.808293	1.12283	1.11454	2.209
														GLYMA_09G266600	1.0594	2.16861	1.32454	1.19753	1.01621	1.20064	2.18411	2.92609	3.04956	0.948155	1.12813	0.761597	1.21503	1.26331	1.38146	4.51068	3.35191	4.27467	1.36327	1.31779	1.22988	1.25962	2.0033	0.877921	2.99049	3.00579	3.75979	1.21153	1.19183	0.640475	1.08765	1.92281	1.34603	2.91452	2.31188
														GLYMA_09G286100	0.115741	0.103004	0.092381	0.361563	0.338842	0.45707	0.383879	0.173108	0.272882	0	0.075089	0.022621	0.470015	0.225219	0.399042	0.243872	0.385418	0.516182	0.1854	0.063529	0.212885	0.375959	0.670462	0.305037	0.141288	0.332784	0.419791	0.147551	0.071353	0.124514	0.741538	0.174899	0.327045	0.288523	0.61575
														GLYMA_10G001800	7.31582	2.35209	14.0037	152.344	129.222	149.494	0.716097	0.030561	0	8.59175	8.32561	10.7885	0.81936	80.6573	8.62191	0.113659	0.01414	0.01358	5.1211	1.23296	1.35774	19.4671	2.71686	74.4769	0.36178	0.248958	0.01436	0.773045	1.50091	1.20888	68.7896	0.321285	76.0263	0.092084	0.049051
														GLYMA_10G009200	6.36439	7.42662	6.01951	5.83543	6.86859	6.20708	22.1466	17.817	16.6502	5.17949	5.47147	5.69029	7.90818	9.72312	7.28326	15.4237	16.7346	15.506	7.38278	6.2327	6.65164	8.90952	9.58167	6.93937	24.5486	17.9623	15.2258	8.20833	12.1902	6.32527	6.4075	15.8891	14.8287	16.172	17.6827
														GLYMA_10G009900	18.8818	21.2292	18.0191	17.299	18.4232	15.3489	33.1227	33.8999	37.7272	18.6727	19.9604	19.4969	18.202	15.7019	15.1381	35.1803	33.1391	28.3539	17.0203	18.2665	21.8494	21.495	18.7933	21.4793	39.8313	38.0801	28.941	15.8469	15.0272	14.6386	15.6485	15.7601	14.6026	34.6308	36.5365
														GLYMA_10G010800	14.2083	5.59716	6.55088	173.898	146.719	182.439	0.094952	0.110343	0.026907	12.6353	7.07854	10.4387	86.6137	143.919	87.9596	0.074426	0.065648	0.120543	8.6055	9.661	9.29329	91.1786	69.7308	137.514	0.668722	0.33247	0.210157	6.45943	7.87283	7.19581	111.815	60.6255	115.924	0.763154	0.78174
														GLYMA_10G071000	0	0.028204	0	0.037733	0	0	7.79821	7.126	6.32245	0	0	0	1.01972	0.172472	0.956928	8.2669	8.34216	8.78669	0.084376	0.046418	0.093425	0.365703	0.236903	0.226181	2.65639	2.95487	3.77922	0.042612	0.065154	0.022805	0.138937	0.045514	0.060357	17.8577	9.11506
														GLYMA_10G112100	0.016705	0.006148	0.033366	0.04475	0.032896	0.16611	0.077715	0.032241	0.3177	0	0	0	0.015009	0.09825	0.124709	0.24917	0.059591	0.045805	0	0.0367	0	0	0.028969	0.045929	0.194567	0.073261	0.128709	0.016845	0	0.017971	0.062885	0.04447	0	0.161034	0.225761
														GLYMA_10G116600	12.0065	3.39753	11.0601	12.0635	9.9914	10.9302	0.462347	0.847207	0.642985	13.0525	7.16247	18.4145	4.52638	7.19766	7.06158	0.835265	0.303056	0.473807	6.26473	6.81992	5.80231	6.32134	3.96609	9.86885	0.732226	0.545849	0.621295	4.1134	7.3884	8.12666	5.49909	2.36711	5.04723	1.51697	1.75623
														GLYMA_10G119200	5.86469	6.50758	5.676	5.64402	6.01793	5.29892	7.64252	7.96877	7.75894	5.12345	5.71155	6.27302	6.95709	4.98271	6.68186	8.77571	7.44719	7.02952	7.24088	6.33918	6.64087	6.58129	5.75463	6.16831	7.62418	7.12963	5.80284	7.06265	3.85378	4.47963	6.42336	6.46142	4.37935	9.83401	8.7376
														GLYMA_10G128300	2.76273	3.11576	2.96462	4.59281	4.72449	4.30173	4.69791	6.52555	6.9744	2.41598	3.16708	2.91842	5.76268	4.8643	6.11461	6.3031	7.2085	7.57961	3.74538	3.00768	2.80185	5.85921	5.75327	5.50929	5.87678	6.0879	8.36918	3.08337	2.4291	2.33742	6.35077	5.92983	4.51256	5.8893	7.2024
														GLYMA_10G144300	2.24273	4.68365	2.01922	0.272042	0.280708	0.256096	0.124234	0.188007	0.254682	1.54904	1.85109	1.27686	0.018724	0.040437	0.120984	0.180013	0.124275	0.238468	1.89162	1.46338	1.95609	0.158125	0.132944	0.089014	0.333938	0.465249	0.154567	1.75905	2.34954	2.00204	0.171977	0	0.291606	0.40173	0.359011
														GLYMA_10G156200	21.5821	17.8143	12.8965	9.08427	8.67265	8.81599	0.753161	1.20073	1.79064	18.0495	13.2372	13.9981	7.70842	10.7829	14.7206	1.21155	1.53756	1.01018	12.8126	15.9231	16.4964	7.26963	5.57676	11.2449	1.32839	1.8482	1.26356	13.4996	13.0697	13.5113	9.21644	3.07945	5.97581	1.3483	1.43715
														GLYMA_10G169000	1.93261	3.01002	2.09919	3.7465	4.06051	3.95025	3.58923	3.6889	3.87322	2.11913	2.28173	2.41522	5.57765	4.77692	5.62708	4.41551	4.69486	4.16948	1.85594	1.76817	2.10718	4.3405	4.27253	4.46704	3.54146	3.25675	4.2849	2.65399	2.76094	2.3484	4.941	7.80885	5.08285	4.61983	4.60133
														GLYMA_10G185400	1.9145	2.49343	1.63739	3.121	3.47154	3.4945	0.995991	0.96444	1.17827	2.11861	1.77483	1.48959	4.24345	3.85366	3.53147	1.14374	1.30003	0.782304	2.11968	1.97644	2.02344	2.85886	3.28899	3.4112	1.41172	1.24565	0.678147	2.50847	2.7974	2.15607	4.38369	3.00169	3.40185	1.82284	1.62369
														GLYMA_10G197700	29.9285	23.4453	34.4943	36.3967	35.5474	32.817	6.06831	4.98705	8.08598	24.7326	34.512	29.0126	32.8227	31.4213	29.0729	8.83329	6.50025	6.90254	34.9841	31.2296	33.315	32.954	35.7044	32.3099	8.6009	8.61055	4.73296	26.2037	23.0559	20.7755	33.8979	28.8292	29.9005	10.8673	9.66639
														GLYMA_10G209500	0.434379	0.305554	0.797824	0.442885	0.790821	0.914158	3.19319	3.92891	5.13783	0.537523	0.211058	0.653383	1.0263	0.482552	0.893206	5.54894	5.27389	3.83911	0.344471	0.214063	0.117235	0.878387	0.81958	0.963394	3.83367	4.14445	4.48885	0.673891	0.224975	0.751633	1.22648	1.12813	0.632714	7.69548	6.06609
														GLYMA_10G213200	3.13329	3.40419	3.35977	6.02368	5.61552	5.995	2.06553	2.6221	2.76884	3.80176	3.49446	2.94594	6.17068	5.92382	6.95276	2.94435	2.99409	2.84914	3.73196	2.58583	3.15166	8.31971	6.60465	10.1498	3.2092	2.64111	3.029	3.89342	2.37722	3.25745	7.37405	5.75258	6.05445	3.69799	4.13846
														GLYMA_10G220300	0	0	0	0	0.068035	0.030823	0	0.129016	0	0	0	0	0	0	0	0	0.036899	0.013592	0.475806	0.570451	0.274099	0.728805	0.361406	0.701017	0.382319	0.203827	0.523366	0.590618	0.573064	0.821901	0.693724	0.839732	0.414752	0.868666	0.446722
														GLYMA_10G236200	236.972	276.797	246.56	31.7119	38.0044	30.7658	476.159	468.104	503.718	228.452	276.817	263.601	30.5798	28.563	33.7376	565.638	488.22	402.9	407.119	413.968	350.699	70.7067	61.6618	56.4431	437.414	503.894	329.695	346.515	233.121	190.556	38.0063	84.6171	32.2061	487.462	535.637
														GLYMA_10G261600	0.951936	0.39075	1.25785	13.079	12.8226	14.1041	3.20086	8.548	9.66668	0.936157	0.385296	3.89494	11.9462	11.8089	16.032	8.27935	9.96081	9.46465	0.405494	0.230002	0.400955	11.8416	11.558	10.6175	6.97499	6.38918	11.2869	1.24483	1.38942	1.78148	14.0027	10.4117	10.8852	6.72793	10.107
														GLYMA_10G292500	1.64632	1.3873	2.05223	3.6015	4.09946	4.30241	2.20363	2.12751	1.97428	1.78755	2.01618	2.53557	3.98807	3.5772	3.68199	1.67311	1.60499	2.12631	2.20714	2.87425	2.91119	4.29279	3.80685	4.00213	2.01618	1.39744	1.95517	1.49689	1.81471	1.46847	4.56064	4.08398	3.6996	2.51763	2.23788
														GLYMA_10G295300	1.73007	2.05833	2.93125	0.46411	0.321611	3.25412	10.8289	6.34793	4.96559	1.64387	1.18211	1.10204	0.13431	0.030143	0.066157	4.7985	2.33217	6.87936	10.9073	10.6593	7.0336	6.21652	1.47553	0.384857	7.17619	6.39555	1.70854	41.891	0.218835	3.3554	0.097042	3.32841	0.1404	2.74492	3.17127
														GLYMA_10G297400	0.975742	1.21701	2.018	1.69376	2.04487	1.60318	1.22238	1.4148	2.0772	0.809901	0.951837	1.71614	1.98715	1.86926	1.84508	2.51279	2.17991	2.25693	0.876643	0.846078	1.07158	1.8102	1.7108	1.74814	1.92657	2.09045	1.79301	0.829915	0.661996	0.959917	1.76474	2.75699	1.98788	1.98866	1.67636
														GLYMA_11G001200	16.0046	22.9959	21.3835	3.6348	4.45536	3.95264	18.9835	10.3303	11.5288	12.7048	21.2969	22.2565	1.76575	2.00534	1.61015	17.0212	12.1182	9.88502	28.7862	29.6295	25.3641	3.58271	4.08728	2.71399	11.7595	15.6097	4.99497	32.714	14.1316	14.3459	1.85069	5.84405	1.10757	19.7097	15.5329
														GLYMA_11G016000	13.0254	12.1974	14.3167	23.3076	24.8413	24.5803	2.69244	3.09111	3.29924	13.0346	15.941	12.5735	27.9843	24.6056	30.3017	3.48587	3.34766	3.23825	13.6423	11.3043	12.0598	27.7811	26.4734	26.517	3.38353	3.5126	2.82915	10.5675	10.4752	10.0151	27.1035	18.1535	23.3972	3.5928	3.93411
														GLYMA_11G017100	6.84299	4.96438	7.2682	2.59164	1.7527	1.52836	13.5132	9.76076	9.55872	6.73151	6.82322	5.43034	2.47659	1.80253	1.98025	8.89748	7.5694	11.3137	6.18001	7.83609	6.07763	1.44903	1.57661	1.0996	10.5478	9.93325	9.51419	5.94048	5.25759	6.39671	1.31801	1.73579	1.757	5.78296	6.99266
														GLYMA_11G026400	1.80008	2.01302	2.27213	3.07547	3.11784	3.13014	3.86943	5.65022	5.58031	1.89279	1.89565	2.00641	3.74683	2.8789	4.07733	5.12044	4.83852	6.80207	2.14644	2.21692	1.66201	4.37528	4.24853	2.8309	4.52913	4.72821	6.64614	2.13526	1.72029	1.44727	4.1548	4.84444	2.94335	4.42355	5.43227
														GLYMA_11G031500	16.0847	13.9121	7.03434	8.35884	8.63049	6.37237	85.7854	91.0071	66.3834	18.6843	9.46287	13.5873	4.98672	5.73689	5.87844	105.648	92.4692	81.8714	10.1658	13.103	17.5655	3.6851	3.73168	5.00921	52.8691	65.7211	46.8968	18.1856	21.5634	15.5018	7.43695	3.13462	7.08762	179.883	133.909
														GLYMA_11G034400	0.310696	0.96152	0.315242	0.904627	0.713489	0.987747	2.30713	2.01385	1.79595	0.219012	1.05686	0.230954	1.2936	0.976306	1.6418	1.66383	1.50295	2.48844	0.579429	0.420009	0.581738	0.733455	1.88719	2.11532	1.37237	2.38671	1.83951	0.522054	0.572166	0.367281	1.39392	1.59639	1.827	1.36215	1.36943
														GLYMA_11G043900	5.45063	10.4173	9.68718	3.49006	3.64756	3.57689	19.9756	14.1954	16.0579	5.3395	7.63662	6.05701	5.5093	2.8055	3.87465	19.5203	17.3763	16.7595	10.8178	10.5223	10.732	4.8011	6.832	3.68415	15.1904	16.9935	13.5987	8.05627	4.41612	4.25558	4.04524	8.04391	3.74872	16.6817	15.2962
														GLYMA_11G053800	9.0968	20.6962	8.79774	17.5237	15.2421	11.3048	5.64742	4.84063	5.59988	10.8923	11.5932	8.08291	30.2062	16.8244	26.1237	7.29057	7.49154	6.101	11.8509	12.1469	15.5416	19.8572	19.2935	15.0611	6.1827	7.78071	4.51742	14.9112	9.76046	10.7434	19.5395	17.393	14.8632	8.79783	7.73854
														GLYMA_11G065200	0.414398	1.12408	1.15127	0.438333	0.499806	0.670925	2.59717	2.55075	2.45521	0.376433	0.809836	0.593751	0.537508	0.575144	0.761474	2.81399	1.993	2.3267	0.273776	0.105843	0.433398	0.606051	0.542418	0.665615	3.11896	2.38992	1.98844	0.390146	0.281423	0.341801	0.43847	0.331825	0.523913	2.47939	2.56866
														GLYMA_11G096500	9.30544	9.89503	10.1894	4.94439	5.67851	6.04073	6.21066	4.86489	5.33456	10.8458	9.77683	9.79357	5.88827	4.91977	5.54645	6.9366	6.26839	4.19874	10.0164	9.43041	11.5659	5.05874	4.83673	4.78257	4.98449	4.83544	3.81892	10.7871	12.2923	9.01613	6.78974	11.2258	7.24615	4.97668	4.71968
														GLYMA_11G133600	13.7947	20.2148	11.5586	12.1817	10.2642	8.80089	17.3899	18.8492	26.5534	9.78038	11.1862	7.79	24.3267	13.2089	16.5867	0.516776	26.4425	26.429	11.078	11.8739	13.4034	18.9196	20.5912	18.9806	26.503	25.8251	32.6593	20.3844	13.1557	15.9279	15.402	17.1467	12.017	36.0274	32.3172
														GLYMA_11G141200	7.42589	8.19198	10.1855	12.3434	11.9372	10.137	26.9875	39.2661	39.6685	6.96748	9.89134	7.56752	14.7896	11.9891	14.1143	30.5051	33.0477	34.455	12.0163	12.2406	8.81719	15.4384	17.7449	13.1039	33.5641	31.6437	35.6259	8.3179	5.28465	4.59158	14.0542	19.642	12.8308	25.2217	34.6856
														GLYMA_11G145800	3.55717	6.01656	4.38753	16.314	14.469	14.1542	14.238	12.2697	14.8013	3.81331	5.17933	3.98805	24.2271	18.0329	23.2269	20.1539	17.8245	14.1601	4.50595	4.68652	4.80269	24.2075	23.5718	19.9924	17.6127	16.5758	13.3672	5.94444	4.38384	4.69167	21.5086	22.3061	16.9849	23.1612	17.8246
														GLYMA_11G151900	0.365632	0.541102	0.557911	0.946616	1.01224	1.11105	0.686951	0.550802	0.540003	0.525213	0.690983	0.753354	1.66857	0.892794	1.54477	0.949369	0.693211	0.437492	0	0	0.013166	0	0	0	0	0	0	0	0	0	0	0	0	0	0
														GLYMA_11G193100	1.04523	1.3625	1.01666	2.01505	2.23854	1.03502	2.46349	2.3754	2.26248	0.501988	1.05038	0.933588	4.70593	1.72252	2.70843	2.5507	2.44005	2.76415	1.28532	1.30311	1.2799	2.55272	3.02068	2.09438	2.28615	2.36627	2.81375	1.19221	0.928361	0.714952	2.86882	5.52326	2.12232	2.5188	2.70902
														GLYMA_11G195600	0.011094	0.008228	0.02216	0.001345	0.485759	0.585284	0.00861	0.002874	0.007042	0.009582	0.022531	0.025268	0.355958	0.433945	1.02195	0.008436	0.015852	0.012602	0.002406	0	0.006217	0.429468	0.748452	0.793837	0	0.002796	0.005384	0.014917	0.003801	0.02387	0.041324	0.449994	0.004935	0.0202	0.004981
														GLYMA_11G199700	0.294835	0.602244	1.56333	6.48117	5.19041	4.64575	11.8008	25.1905	26.6876	0.320206	0.354579	0.763837	7.82923	7.05123	6.86309	25.801	31.406	25.4029	0.256615	0.140937	0.190893	7.51152	5.76442	5.9995	20.4928	19.1256	27.8879	0.116442	0.216891	0.379719	6.62588	10.1137	6.72196	20.1706	31.7506
														GLYMA_11G210400	0	0	0.012805	2.13581	0.546399	3.33964	0.046557	0.009646	0	0	0	0	0.715815	1.4036	0.88578	0	0	0	0.021402	0.040579	0.015666	0.41816	0.506859	0.779839	0	0	0.009333	0	0.018986	0.00858	0.915315	0.463263	0.414932	0.050651	0.06057
														GLYMA_11G231100	13.4903	16.2084	13.3455	15.8414	17.3242	14.6169	40.9024	86.059	78.751	11.6029	17.5681	11.8208	23.2046	16.8147	20.7736	64.0079	88.6172	100.917	18.1174	16.0101	14.8948	24.3642	29.3885	20.4982	68.7007	67.0474	120.585	18.0546	10.5997	10.5255	24.4223	21.4124	21.699	44.1735	70.4317
														GLYMA_11G233400	0.01786	0.220269	1.20035	0.248084	0.213264	0.232831	5.99071	8.35125	9.28247	0	0.116182	0.363199	0.43982	0.337304	0.231231	7.79222	5.9269	8.12324	0	0	0	0.078232	0.286972	0.09843	10.5829	7.4941	8.09922	0	0.018359	0.019214	0.085739	0.161787	0.457324	3.82312	7.11571
														GLYMA_11G243000	5.09705	4.68401	4.33563	7.42726	6.94463	6.12348	23.8263	20.3296	13.9846	4.20622	3.739	3.63299	9.35785	5.83268	7.01366	7.57257	9.74666	13.0091	9.51749	8.33159	5.61315	8.07277	9.94072	6.39878	23.4737	24.8008	16.5016	3.42797	2.42683	1.89017	6.9309	7.96445	5.67018	12.2022	13.0638
														GLYMA_11G251600	6.30896	7.39467	7.84752	11.6895	10.8983	9.32301	7.68145	8.22188	10.0078	5.89914	6.69804	6.31642	13.6346	10.8891	12.8678	11.5084	10.1702	8.91195	6.46939	6.50398	6.47101	11.7418	12.9957	12.6565	8.42966	8.99948	7.86316	7.09619	6.00055	6.57336	12.0476	8.07117	10.9702	9.71025	9.61855
														GLYMA_12G022600	0.513248	0.309925	0.4805	1.14026	0.78345	0.794336	0.344271	0.790628	0.557385	0.301611	0.283077	0.40455	0.987182	0.528481	0.781538	0.590838	0.829167	0.744418	0.279817	0.370602	0.396011	0.748904	0.419291	0.498915	0.37911	0.565083	0.759782	0.330289	0.089963	0.208704	0.861918	0.701656	0.54255	0.394087	0.480585
														GLYMA_12G038200	6.76696	4.58773	8.84094	16.2265	15.3361	14.8572	7.66971	8.69121	10.217	7.83028	7.00227	8.82774	17.748	13.3211	14.0163	9.33216	10.4441	11.4635	5.8849	4.55629	5.29823	11.8924	14.8319	13.2096	9.77947	9.67415	12.0892	5.35498	6.65416	7.92515	14.1067	8.65495	14.2602	9.00803	8.55872
														GLYMA_12G064700	1.14525	2.55809	2.05421	1.50769	1.25022	1.39086	3.04839	4.61738	6.00125	0.296946	1.53635	1.19751	2.24999	1.61401	2.5472	4.62615	4.38855	6.39444	2.60206	1.99797	1.65172	3.49679	3.58827	2.00917	2.96822	3.302	5.95093	1.3864	0.694868	0.743611	2.10553	1.77097	1.65347	2.44236	3.58347
														GLYMA_12G073300	16.0587	16.1219	17.3439	17.1268	19.0179	18.3894	10.0017	7.56207	11.5886	14.0789	18.2527	16.9068	17.4762	11.7278	20.3545	15.0623	12.4135	9.96877	9.54795	12.2758	11.8991	11.2657	10.7804	14.8164	12.2367	13.8368	7.76618	12.3041	11.3977	14.802	16.34	7.62607	9.00811	13.8094	13.7802
														GLYMA_12G074900	2.55845	2.92503	2.24639	1.90448	2.61293	1.96927	5.97687	5.17452	3.8153	3.02072	2.35743	3.34518	3.48069	2.07571	2.99154	3.76593	3.19431	4.40157	3.79021	2.83961	3.34748	3.54279	3.09945	1.80643	6.53505	5.51647	5.30641	2.8071	2.30153	1.72071	2.31129	2.28491	1.94888	4.5138	4.6971
														GLYMA_12G075800	2.57128	4.0964	2.94792	10.1855	7.55803	8.00963	7.46629	6.63581	7.53095	2.60228	3.56361	2.29552	18.8306	12.1853	16.5885	11.0724	10.1386	9.56357	1.95921	1.77479	1.79734	13.8732	14.1892	12.0511	8.48975	8.09863	7.70627	1.799	1.98738	2.08127	13.2115	11.501	10.2007	10.3283	8.99536
														GLYMA_12G078700	0.024616	0.006291	0.021155	1.57536	1.02733	2.00206	1.08126	1.38317	1.08466	0.006844	0.03958	0	1.48135	1.17503	2.90253	1.13013	2.17356	0.82633	0.007075	0.007765	0	1.18753	1.5652	1.37277	0.80611	0.511258	1.21598	0.024823	0.014532	0.007604	1.3863	1.67798	1.3921	0.961575	1.72705
														GLYMA_12G087000	0.450498	0.41872	0.899457	3.70655	3.79405	2.05274	4.2886	7.71457	6.40651	0.412344	0.537409	0.752283	9.43002	4.45138	5.82359	7.46894	8.78751	9.63492	0.847214	0.604672	0.391913	6.75061	8.70163	4.87475	6.83468	5.77511	12.6568	0.604358	0.398733	0.42241	6.76715	6.70624	4.17654	6.59122	9.15094
														GLYMA_12G121500	1.05998	0.714751	1.50263	3.46925	2.21245	2.9576	0.121483	0	0.038821	1.0723	1.29127	1.57858	2.23611	2.54789	4.28618	0.171959	0	0.108989	0.828906	0.59504	0.536282	3.10032	3.23211	3.75726	0.026569	0.03299	0	0.598632	0.835503	0.656843	3.58797	0.463064	1.28373	0.028999	0.09148
														GLYMA_12G140400	0	0	0	0.015522	0.026191	0	1.61969	0.988152	0.728636	0	0	0	0.050902	0	0.024219	1.02872	1.35733	0.338616	0	0	0	0	0.015418	0	1.36907	1.72442	0.631816	0	0	0	0	0.162642	0	2.23815	1.4721
														GLYMA_12G140300	0.009782	0.012612	0	0.180401	0.226834	0.46334	0.843642	0.745299	0.312615	0.017287	0	0.179583	0.090584	0.029213	0.134205	0.482959	0.496385	0.259746	0.028035	0	0	0.471367	0.352109	0.331668	1.29044	0.726249	0.421776	0.028774	0.043849	0	0.066201	0.590837	0	0.961404	0.575814
														GLYMA_12G158900	3.88276	0.994112	3.34261	11.692	11.388	11.7078	0.506731	1.56438	1.92445	4.04362	2.26809	6.07945	22.718	9.64072	16.0532	1.58456	1.82546	1.89839	2.17184	1.26428	1.57738	9.59361	10.7964	5.9947	0.947471	0.896568	1.67448	2.75456	2.24491	2.7971	10.4374	7.27415	6.00174	1.23193	1.60032
														GLYMA_12G160100	0	0.355327	0	0.360682	0	0	0.107027	0	0.433531	0	0.184501	0.352158	0	0	0.196255	0	0.473314	0.073535	0.239915	0.474859	0.719454	0.303603	0.523958	0	0.25763	0	0.356117	0.47815	0.535066	0.275817	0.402665	0	0	0	0.530778
														GLYMA_12G164300	1.40221	1.59007	1.61485	2.11482	0.525756	1.6752	1.47176	2.42697	2.49388	1.24813	1.681	1.05783	2.6917	0.550752	1.99631	2.79426	2.73373	2.81152	1.55277	1.24238	1.51788	2.34318	2.55357	0.364164	2.85283	1.56355	3.01325	1.55476	0.823901	1.20669	2.26317	2.2907	0.830667	2.79417	2.81358
														GLYMA_12G166100	17.4476	16.8321	20.2323	16.2528	16.4139	15.962	15.627	14.1492	15.6672	17.2923	17.9656	17.6397	16.8286	13.7115	17.1187	15.0468	15.4346	15.7631	18.8051	20.1667	17.1847	16.3494	16.9364	15.2677	14.8191	14.5332	14.9369	18.6777	18.35	17.8168	17.2371	16.4837	17.3043	17.9996	15.472
														GLYMA_12G182300	0.149318	0.066277	0.373124	3.42482	4.45139	1.80755	5.24285	12.9231	15.9756	0.094406	0.525323	0.036485	2.82927	2.14231	3.67882	4.7787	7.72243	13.4357	0.149578	0.369372	0	1.78893	6.23104	1.75979	12.7781	9.16539	15.5432	0.03755	0.153618	0.241155	0.515941	2.88798	1.68173	5.29363	6.19
														GLYMA_12G182700	4.37946	6.37605	5.10572	6.71933	6.85179	5.95027	6.13543	7.81179	8.74177	3.14203	4.83605	4.10821	9.57492	6.23126	7.96037	9.92764	8.42774	10.412	4.72623	5.87802	5.28148	8.59955	9.44814	7.12017	8.78805	8.18499	12.2959	5.31514	3.17966	3.77651	8.61837	7.26424	6.21249	9.11125	10.6985
														GLYMA_12G192900	0.030412	0.166931	0.549293	2.43551	3.01427	1.39523	5.89439	10.9477	12.3616	0.204009	0.374454	0.162056	2.62057	2.11663	2.14057	7.82839	10.2721	13.8436	0.170663	0.254084	0.344825	2.17619	1.85776	1.4489	10.3859	9.6633	16.4555	1.21258	0.317382	0.621694	1.79026	1.16847	2.22909	18.9999	12.9546
														GLYMA_12G196700	0.671027	2.0076	1.04116	0	0	0	80.0405	17.7529	31.0653	0.522548	1.14384	0.1162	0.345914	0	0.270752	35.2794	32.3632	18.1479	0.974892	1.39602	1.19887	0.051285	0.246247	0	42.0464	46.9652	2.8154	1.01058	0.519504	0.554894	0	0.133543	0.23216	63.2014	32.743
														GLYMA_12G201500	8.35504	11.3355	7.06741	8.92384	9.1527	7.53186	4.37942	7.84257	9.2858	9.23853	8.52422	6.99817	8.85614	8.37265	8.43321	8.93175	9.55155	11.8757	8.39453	8.77945	9.27759	8.75305	10.0668	9.28533	6.77444	6.57315	12.1389	9.79349	7.65142	7.10747	10.4064	7.35973	9.61739	6.57255	8.12257
														GLYMA_12G208800	1.01392	1.03445	0.643318	2.81126	2.54181	2.15797	0.298139	0.231513	0.303158	1.07769	0.808634	1.00737	3.1142	2.15816	2.1979	0.485607	0.563686	0.466041	1.31662	0.77784	0.595421	2.11516	2.20669	2.15025	0.448243	0.4743	0.39215	1.75766	1.36996	1.21192	2.49097	1.33136	2.0758	1.0399	0.766182
														GLYMA_12G214600	3.70934	5.17566	3.85519	2.70036	3.09724	2.34525	5.34243	4.15361	4.6006	2.88459	3.28174	3.61588	2.3418	3.11262	2.60807	5.07832	4.62239	4.50032	3.58478	2.85072	3.42957	2.57716	2.69993	2.61455	5.11912	4.30155	3.16285	4.26672	5.31548	3.37856	2.6764	3.23426	4.27522	4.37358	4.66868
														GLYMA_12G225800	0.931966	1.7154	2.79461	5.39363	6.04597	5.70156	4.28391	4.06129	4.31381	0.995342	1.35702	2.25099	4.95421	6.45923	4.43547	5.90435	5.63945	5.5233	0.878485	0.77638	1.11426	4.80677	4.98744	5.58745	5.2852	4.66195	4.01922	0.86286	1.2484	1.27271	6.82547	4.9011	6.14218	5.5116	5.58678
														GLYMA_12G228100	1.11806	0.527252	1.70455	8.52255	8.00634	8.79636	0.536628	1.14145	0.873453	1.66647	1.81333	2.65463	11.4932	7.38979	12.9222	1.21997	1.05462	1.60183	1.19822	1.11002	0.762527	6.33294	6.62564	5.87269	0.873095	0.936618	1.69375	0.716084	0.646354	0.946694	8.3124	6.35865	5.26527	1.52153	1.71881
														GLYMA_12G228300	10.4754	4.06918	7.15131	18.8137	16.0363	16.7458	2.23137	3.6253	2.97601	10.1686	6.10758	7.42795	25.5141	21.9589	21.0643	3.78848	3.70373	2.61775	9.35169	10.1312	8.30478	21.6847	20.1448	23.4365	3.20766	2.75813	2.46433	8.23827	6.33266	5.69169	21.391	14.3284	16.2614	5.00389	3.14585
														GLYMA_12G229300	0.847399	1.66801	1.19966	2.19475	1.93617	2.00694	2.89634	6.19618	4.12154	0.635906	1.90487	0.996762	2.84832	2.46198	2.19756	4.4947	5.0498	5.43325	0.965266	0.863381	1.21172	2.79827	2.92062	2.30445	4.02688	3.85564	6.51853	0.876132	0.6971	0.894282	2.51132	5.03549	2.13072	3.64333	3.66088
														GLYMA_12G229400	3.80301	4.97068	8.05332	9.20802	9.46229	8.06089	58.3342	72.0427	84.8803	3.73889	4.67405	4.84068	10.2857	8.91227	12.6862	74.7163	90.2641	105.102	5.05853	3.72269	3.26613	11.2083	13.0072	10.6472	69.5364	66.2721	123.548	3.72123	2.81249	2.50264	11.2	11.0156	10.6424	53.4794	72.2319
														GLYMA_12G241400	0	0	0.068345	0.026353	0.039637	0.218668	0.052372	0	0.026096	0	0	0	0.016214	0	0.06596	0	0	0	0	0	0	0	0.088477	0.031429	0.025874	0	0.024509	0	0	0	0	0	0	0.026738	0
														GLYMA_12G241700	11.1909	19.8856	15.1451	6.89321	9.10267	8.24334	11.1221	20.7156	28.6749	9.10252	16.5799	8.30005	7.32686	7.81064	13.2315	20.1673	19.9384	26.432	12.4199	18.0196	12.3053	20.018	19.3061	14.7571	23.3643	19.9954	28.7352	13.2963	9.15472	7.52775	14.8882	16.7656	8.29955	21.1356	25.2572
														GLYMA_13G006700	0.262019	0.022014	0.051263	0	0	0	5.2948	3.48276	1.33679	0	0	0.127681	0.047465	0.026002	0.051002	0.313689	0.881681	0.563227	0.516319	0.526141	0.605117	0.104206	0.181693	0	2.01702	1.74832	0.994347	0.280123	0	0.028415	0.04892	1.58437	0	1.30334	1.38428
														GLYMA_12G232000	2514.46	2086.61	2267	2146.74	2645.82	2338.38	92.8861	111.172	89.516	2522.56	2188.44	2688.5	1488.37	3110.9	1644.92	115.272	115.018	141.253	2038.42	1498.77	1593.32	1730.17	1457.27	2039.68	124.923	132.279	147.851	1738.52	2431.05	2236.03	2170.85	1755.7	2724.14	123.376	123.624
														GLYMA_13G042400	0.217953	15.2129	0.345705	0.542343	0.558313	0.574535	3.82427	3.11112	9.83446	0.164101	0.254969	0.518377	0.410141	0.505819	0.485124	6.78262	6.50232	3.92509	0.560472	1.9849	3.72907	0.774144	0.693708	0.701131	2.71139	6.0751	1.41838	3.00509	0.20701	0.491386	0.340984	0.500859	0.358626	3.96434	3.22067
														GLYMA_13G042700	0.059822	0.137704	0.251893	0.555849	0.520328	0.478573	0.100982	0.157824	0.043453	0.096957	0.135509	0.111279	1.30542	0.577723	0.573467	0.156197	0.13345	0.144658	0.102119	0.072222	0.050929	0.720165	1.03383	0.564728	0.157935	0.109086	0.207497	0.062994	0.061157	0.073933	0.891214	0.991539	1.07495	0.145029	0.116682
														GLYMA_13G044800	8.83341	7.66043	7.8922	8.20806	9.65537	8.04718	5.73855	7.23083	6.97437	9.69154	8.93589	8.96188	6.87083	8.1383	7.34295	7.29491	7.70513	8.30044	9.67751	9.46087	8.84918	7.27917	7.04573	8.26246	5.53511	4.97689	6.18016	8.54374	7.92255	8.38786	9.75139	6.53369	6.87368	8.16021	8.79906
														GLYMA_13G068400	5.28841	2.03743	5.40852	3.81056	3.91004	3.31995	0.752182	0.907532	0.530933	5.82033	2.89317	6.59247	3.74041	3.65804	3.84175	0.967966	0.738847	1.0006	3.79569	3.43235	6.80986	3.95113	3.34382	3.68486	0.712127	0.860058	0.809389	4.13504	4.97773	7.83203	3.99421	1.42956	2.62364	1.11258	0.705695
														GLYMA_13G073400	0.769013	0.939922	0.96249	2.24241	1.88084	1.96844	0.807649	1.26063	1.39715	0.921215	1.3763	0.729326	2.62183	2.12782	3.31847	0.964977	1.57536	1.58264	1.72972	1.15824	0.935632	3.17108	2.34791	2.55741	1.26557	1.03815	1.99752	0.923318	1.06483	1.14099	2.59402	1.63881	2.0348	1.26349	2.37385
														GLYMA_13G076200	0.727385	3.71338	0.17855	0	0.008101	0.016308	0.028168	0.018992	0.018761	0.341024	0.95544	0.213106	0	0	0.031667	0.008153	0.011716	0.0451	1.23996	1.2065	2.21822	0.050286	0.096638	0.007532	0.043009	0	0.005969	1.5833	0.309583	0.608406	0.007815	0.20674	0.007809	0.012815	0.005522
														GLYMA_13G086000	14.9223	14.4579	15.0885	2.84607	3.93586	2.8709	4.98424	4.21592	5.81188	14.5379	15.9726	17.4137	2.6294	2.70915	3.64343	7.70296	6.3126	4.99333	12.9276	11.8566	15.3379	2.65375	2.5571	2.74695	5.92917	6.06856	4.08377	14.7028	13.4118	17.4801	2.53192	3.52331	3.54036	6.54015	6.79833
														GLYMA_13G088200	1.11822	1.86437	2.09363	2.99385	3.77655	2.73181	3.77478	5.33935	5.66107	1.45842	1.75873	1.95807	4.21417	3.49133	3.55958	5.66335	6.17127	6.96503	1.27011	2.10593	1.50737	3.6075	3.99857	3.00521	4.73176	4.99482	6.49841	1.53671	1.50997	1.4251	4.08405	2.37172	2.59658	4.24258	6.0704
														GLYMA_13G090300	8.74731	7.51963	6.25692	12.659	9.7874	11.6628	16.7134	7.6387	2.51425	14.7377	7.70436	21.0856	19.3381	11.9935	12.3899	1.15997	2.72874	2.14935	13.1488	11.8019	9.97893	15.3235	16.9058	10.5469	5.80998	8.92407	1.75921	18.9165	6.81866	11.7482	14.006	12.0537	7.53515	8.44738	5.38851
														GLYMA_13G094600	3.85295	4.14801	3.86671	6.45214	6.93226	7.43359	5.939	5.08397	5.76127	3.81069	4.88237	4.37398	7.91678	6.51437	8.60321	5.88356	6.14319	5.39043	4.48155	4.04991	4.98226	8.00305	6.43054	9.4878	6.40885	5.45409	5.83002	4.2036	4.03482	5.08845	7.68402	2.85668	5.01786	8.06772	6.63582
														GLYMA_13G097800	0.245503	13.6727	0.102485	5.36673	5.68278	6.53864	4.23917	5.71398	4.96347	0.17529	0.703546	0.111567	8.80285	9.20303	7.13351	5.8228	5.39528	5.66667	0.506289	0.956718	2.57552	6.41929	5.32682	5.02932	4.75068	5.48068	6.38401	1.65136	0.206339	1.15599	7.14015	6.29143	5.14816	4.01538	5.90006
														GLYMA_13G107900	0.167786	0.170825	0.220727	0.482833	0.460879	0.424071	1.23221	0.785496	0.946691	0.108767	0.179708	0.121788	0.293892	0.318199	0.489465	1.25395	1.6289	1.01148	0.16091	0.079028	0.256668	0.418799	0.59426	0.435627	0.765568	1.58944	0.308279	0.249592	0.122242	0.275258	0.364464	1.12587	0.740769	2.2297	1.57227
														GLYMA_13G124400	1.22874	1.43131	1.30206	3.62518	3.69296	3.44209	1.67067	3.02465	3.17485	0.89181	1.31124	1.11487	3.90014	3.42892	3.68362	2.40471	2.69397	2.93307	1.74254	1.24873	1.21359	3.89865	3.92265	3.7299	2.35844	2.79161	4.08655	1.06932	0.968198	0.957656	4.20756	4.89367	4.02045	1.80601	2.85518
														GLYMA_13G152600	1.4932	2.38227	1.64945	3.85063	4.26065	3.8157	1.75469	1.95978	1.98498	1.45498	1.66682	1.51307	5.56485	4.52284	4.62809	2.21437	2.36209	2.37687	1.84613	1.68934	1.84647	4.48788	5.5475	4.61031	2.16185	2.4606	2.74272	1.83128	1.60553	1.38263	5.27774	6.55495	4.29949	2.30538	2.21936
														GLYMA_13G152700	4.35201	6.01906	4.44457	4.64446	3.98032	3.79282	4.28848	4.45666	5.87482	4.11861	5.11334	4.31677	5.22481	4.009	4.64842	5.68929	5.76371	5.8642	4.98262	4.4167	4.82555	4.671	4.86048	3.72909	5.33352	4.80743	5.416	5.02555	3.96979	4.40771	4.83241	5.42618	4.28238	5.44679	6.07543
														GLYMA_13G154400	1.91494	1.99551	2.56923	3.37581	3.94337	2.92346	1.98076	2.0522	2.33424	2.14429	2.32529	2.50706	4.54904	3.2517	4.31257	2.14231	1.8085	1.76628	3.02791	2.71026	2.34252	4.30525	3.9207	4.45895	2.56635	2.71952	1.80903	2.06288	1.57717	1.62209	4.39384	4.7596	3.35859	2.53006	2.12958
														GLYMA_13G154900	2.95635	3.93981	4.17063	3.28875	2.45216	3.2266	7.20799	2.53357	2.40807	4.03294	4.4158	3.78389	7.46019	3.11519	4.71313	1.33624	1.77423	1.66805	5.17786	9.85221	6.34944	4.44681	4.30933	6.32174	2.68996	4.00191	1.98324	5.01482	4.21588	4.59715	3.5238	7.29005	2.58166	4.23893	1.80537
														GLYMA_13G159700	7.31083	7.31821	8.08433	2.21384	2.48631	3.23908	4.4471	3.92874	7.73467	9.48268	14.3112	9.21623	0.773605	1.91041	2.39278	10.4497	11.9709	5.30889	6.01624	7.53878	6.22736	0.512506	0.763073	0.827025	9.41574	11.6762	4.15696	7.21525	10.0407	10.5015	1.07041	0.374756	2.05359	19.46	16.1016
														GLYMA_13G160200	0.004881	0.035658	0.031237	0.190477	0.261485	0.17438	0.127515	0.090874	0.059471	0.038128	0.106391	0.027556	0.504143	0.336523	0.349771	0.039881	0.10962	0.060774	0.058218	0.035992	0.011373	0.359777	0.272274	0.265011	0.038224	0.040089	0.126635	0.030996	0.016689	0.072988	0.306415	0.063221	0.184866	0.038843	0.046969
														GLYMA_13G160400	247.621	56.1945	289.075	537.935	336.267	240.681	97.5625	147.86	263.318	230.423	223.129	189.27	369.218	319.426	490.948	184.664	165.726	242.342	358.494	157.689	170.88	354.298	558.842	576.003	172.992	229.002	175.901	211.621	120.229	77.6014	469.143	334.366	455.774	85.9754	222.004
														GLYMA_13G169400	0.489248	0.317176	0.776515	1.44782	1.23757	1.64236	0.343922	0.180518	0.138881	1.14398	0.665959	0.923017	0.836753	2.27529	1.55113	0.340722	0.318676	0.107812	0.345518	1.29627	1.03396	0.815547	0.253216	0.837507	0.23887	0.281232	0.154595	0.795715	1.31054	1.25713	1.31748	0.076726	0.583109	0.326548	0.491662
														GLYMA_13G177300	0.322591	0.457064	0.331919	0.500743	0.714759	0.411959	0.367715	0.406059	0.567801	0.258375	0.42383	0.310004	0.93839	0.654593	0.645546	0.515996	0.72066	0.679802	0.224591	0.311538	0.311288	0.740523	1.10208	0.758526	0.339129	0.274161	0.397704	0.188548	0.252431	0.159762	0.598997	0.299485	0.637729	0.376716	0.285217
														GLYMA_13G184800	0.233277	0.202526	0.148088	0.289072	0.081775	0.235253	0.242171	0.366519	0.063162	0.228011	0.144199	0.192353	0.345033	0.21142	0.160738	0.24704	0.083459	0.237835	1.00395	0.876541	1.10123	0.667333	0.729265	0.770708	1.47112	1.39138	1.24166	1.05225	0.840309	0.89828	0.653955	0.017723	0.699138	1.1873	1.44593
														GLYMA_13G187500	1.41971	0.859921	3.98475	0.963553	1.07984	1.0052	1.18985	1.49623	1.39483	1.56828	3.98177	0.965532	1.53307	0.948578	1.44889	1.2341	1.16719	1.73353	1.22806	1.31124	1.03297	1.22148	1.15378	1.04646	1.27446	1.05993	0.884261	0.7793	0.506519	0.847081	1.01502	1.23937	0.912637	0.982264	0.952882
														GLYMA_13G187900	4.74607	7.70546	4.61628	4.87788	5.52886	4.58033	5.04209	6.2539	5.47963	4.3476	6.44505	4.27194	4.69942	3.85814	4.27641	6.92004	6.70961	5.44237	5.78753	6.27501	6.26551	7.67181	7.68906	8.12281	9.68865	8.25306	7.66928	6.05401	5.45869	6.06886	7.91277	8.2481	7.27355	8.86997	10.0186
														GLYMA_13G188300	2.28037	4.08094	3.02744	1.25796	1.38905	1.15143	4.27072	5.05403	5.3649	2.31709	3.0677	2.25338	1.02826	0.878569	1.30728	5.85435	5.9386	5.23402	2.58857	2.92053	2.62228	1.88438	1.79645	1.9437	4.92958	4.08065	3.31854	2.73386	1.3206	2.23425	1.72566	1.35827	1.25067	3.65026	3.85362
														GLYMA_13G190300	4.54989	5.25123	3.90676	4.10281	4.30972	4.35205	12.462	10.4828	9.27246	4.62903	4.99787	4.86261	3.30125	3.16347	3.28513	7.99101	8.08342	7.55945	6.15733	6.81999	6.40452	4.06306	4.08492	4.69107	15.9163	15.7786	11.0423	5.88123	5.41639	5.18267	4.2806	3.21441	3.80191	12.7731	10.9749
														GLYMA_13G190600	0.08933	0.060025	0.311801	1.03499	0.517081	0.515858	0.90823	1.20065	2.36336	0	0.020944	0.172569	1.18107	0.980722	1.52925	1.18381	1.43048	2.11669	0	0	0	0	0	0	0	0	0	0	0	0	0	0	0	0	0
														GLYMA_13G190800	0.45662	0.627325	0.412179	0.73357	0.788772	0.689709	0.588597	0.89773	0.814206	0.483305	0.61129	0.557293	0.825518	0.614618	0.680477	0.851347	0.827644	0.804345	0.559978	0.393661	0.360206	0.561509	0.462174	0.469771	0.783233	0.790747	0.650003	0.469124	0.360305	0.3177	0.352508	0.848749	0.481851	0.719914	0.812211
														GLYMA_13G194100	1.55801	2.1065	1.68488	2.11429	2.4206	2.06236	1.39433	1.94233	2.09901	1.54854	2.00465	1.72667	2.22999	1.69274	2.49785	1.77829	1.60597	1.61442	2.20536	2.13302	2.28914	2.10211	2.0465	2.36443	2.60995	2.40313	2.50178	1.97693	1.62238	1.6661	1.85451	1.30224	1.64636	2.03979	2.3566
														GLYMA_13G194500	0.278694	0.188743	0.2495	0.378027	0.447225	0.344313	0.183308	0.136211	0.150557	0.234463	0.304277	0.30038	0.580757	0.277487	0.422746	0.212555	0.26284	0.12607	0.328292	0.503886	0.462609	0.605024	0.568402	0.551527	0.288055	0.376446	0.249022	0.391776	0.377457	0.420558	0.589267	0.657137	0.581321	0.302807	0.263772
														GLYMA_13G201400	0.021478	0.019114	0	0	0	0	2.80218	10.1433	11.673	0.043476	0	0	0	0	0	8.35202	8.5324	5.72072	0	0	0	0	0	0	1.76948	3.53522	5.09946	0	0	0	0	0	0	3.23616	7.93081
														GLYMA_13G219900	8.29013	8.37632	8.7708	16.0329	14.2162	14.5461	2.32533	3.96434	3.70724	6.57684	9.07006	6.64841	22.9356	16.3651	18.142	5.02223	4.96049	4.19606	7.322	6.54625	7.74275	15.2557	17.425	14.5616	3.35691	2.62629	2.20057	8.55565	5.01508	6.24728	16.8782	3.14322	11.3513	3.63512	2.34763
														GLYMA_13G236800	0.799754	1.31071	0.636666	1.06522	1.53503	1.09117	2.16171	1.5312	1.07819	1.00707	0.935856	0.960127	1.53792	1.87364	1.5185	1.67539	1.93446	1.4003	0.829604	0.788317	0.88143	1.37391	1.57001	1.1406	2.29298	1.75778	1.72524	1.24116	1.7715	1.32346	1.27581	2.96708	2.50218	2.00949	2.1212
														GLYMA_13G242000	0	35.8666	49.1216	22.7355	21.6483	19.5087	10.0597	5.47383	6.91109	38.6326	40.7824	35.0798	0	0	23.8104	11.329	7.17416	0	43.339	36.2118	40.4482	20.9394	20.9794	19.0721	5.68061	9.82956	4.3802	31.4347	28.5337	28.8683	17.4741	0	13.3019	10.1068	7.27959
														GLYMA_13G270400	0.009545	0.050517	0.109297	0.095937	0.144379	0.018952	62.6499	39.0741	42.2837	0.014411	0.037091	0.07302	0.130678	0.124083	0.2499	42.6619	55.9003	55.4827	0	0.020343	0.017898	0.216448	0.174512	0.167993	30.4076	36.6248	51.2187	0.040606	0.041309	0.045936	0.286511	0.235913	0.062659	35.6146	32.0647
														GLYMA_13G270500	1.91024	2.55745	2.27675	4.4572	4.01531	3.84989	7.4513	12.1365	12.2671	2.28274	3.0185	2.16653	5.69092	4.52833	6.59885	11.72	11.842	15.1109	2.51936	2.57915	2.47768	6.58195	6.93835	5.12796	9.85823	8.73994	15.3251	2.49304	1.84277	1.92067	5.92377	9.55398	4.90853	8.92336	11.4622
														GLYMA_13G271700	8.79998	3.95972	5.5122	24.2862	21.1022	24.6443	2.41744	3.74562	3.73529	8.15638	4.65083	9.31562	26.1231	23.526	24.6688	4.40526	4.0653	3.591	5.05347	5.68344	6.74094	23.1133	17.5539	19.8936	3.53331	2.696	2.86686	6.56336	7.09424	6.15459	24.9599	20.4548	17.1647	4.8674	3.69374
														GLYMA_13G271900	1.3496	0.685327	1.96026	8.0035	9.07849	10.2668	0.386936	0.764245	1.02853	1.64368	1.45348	2.35505	9.59862	8.31028	13.0225	1.07457	1.22935	1.32085	0.878152	0.931871	0.70688	11.1507	9.63619	11.6601	0.770618	0.847656	1.47614	1.07963	1.34137	1.06656	7.82019	7.28068	6.04045	0.844414	1.52756
														GLYMA_13G274300	0.018002	0.015968	0	0.127797	0.035689	0	0	0.027797	0	0	0	0.052917	0.593483	0.212112	0.180315	0.01375	0	0	0.072195	0	0	0.192154	0.298542	0.108948	0	0	0	0	0.037505	0.136214	0.15338	1.031	0.067023	0.014067	0
														GLYMA_13G283100	0.412196	0.371121	0.589197	0.079102	0.097153	0.138339	0.007727	0.009474	0.074839	0.308465	0.179494	0.709239	0	0.026174	0.091612	0.038924	0.027123	0.063968	0.816654	0.326728	0.73976	0.044794	0.022205	0.023522	0.009718	0.077323	0.05373	0.4336	0.439505	0.660483	0.012182	0	0.097217	0	0.017216
														GLYMA_13G283800	0.062415	0.248866	0.114007	0.204688	0.17834	0.042451	0.523695	0.152204	0.221433	0.241756	0.099607	0.058609	0.101064	0.067017	0.067271	0.155394	0.186099	0.213786	0.380221	0.305131	0.262056	0.059692	0.059639	0	0.437962	0.263055	0.084666	0.228247	0.03325	0.041124	0.107666	0.093989	0.319975	0.12081	0.051228
														GLYMA_13G292500	6.25155	3.4894	0.333781	9.60728	9.32195	8.09127	0.402037	0.477663	0.684527	4.52707	7.47593	7.39323	7.51695	7.53204	0.868379	0.598207	0.492839	0.736836	5.48132	3.78851	6.01022	0.465116	8.60533	7.97371	0.502458	0.519508	0.639126	6.64144	4.74303	5.79964	9.14214	1.55989	5.46251	0.694711	0.630186
														GLYMA_13G303900	0	0	0	0.070616	0.117386	0.019561	1.00731	0.091528	0.033932	0	0	0	0.035586	0	0	0.046332	0.232307	0.067933	0.135973	0.334432	0.148525	0.069395	0	0	0.105735	0.382933	0	0	0	0.085216	0.037621	0	0	0.123487	0.172746
														GLYMA_13G305000	3.7592	5.66464	3.3931	4.1702	5.10606	4.57739	11.0819	6.61282	7.00915	3.27091	3.44173	3.40698	5.57208	7.75542	5.90687	8.40723	8.89438	7.0958	4.23637	3.48716	4.61526	6.31898	6.48335	4.62159	11.6188	8.34206	6.39048	5.83354	7.77511	4.81625	5.04061	17.0743	11.5116	9.98519	9.32313
														GLYMA_13G317500	1.00998	1.8687	0.939151	2.16949	1.96529	2.47908	2.18607	2.6546	2.37629	0.712407	1.00038	1.19409	3.30623	2.22444	3.1025	2.44965	2.84632	2.80417	1.13583	1.03204	1.44334	2.28551	2.58002	2.37129	2.33505	2.69176	3.0092	1.54234	0.846524	1.21426	2.76002	2.80616	1.99976	3.1353	2.76105
														GLYMA_13G318300	4.19879	6.08508	5.44619	6.27933	8.198	6.08907	5.25729	6.63772	7.078	4.11426	5.45367	4.19037	8.75968	6.19658	8.86723	7.34058	7.22408	8.0193	5.43599	5.15958	5.3273	7.44685	8.88354	7.98287	6.71045	6.30455	9.67911	4.97718	4.06324	4.64403	8.25486	6.3792	5.91683	7.65233	7.53511
														GLYMA_13G319000	1.45038	1.9125	4.91706	8.61781	8.31451	8.63104	79.3966	43.444	29.2421	2.344	2.10077	6.47315	16.3603	8.63668	9.90707	25.8841	23.4475	23.8061	2.49951	2.3961	3.04253	9.32116	9.00624	8.39465	42.5924	35.7786	23.8691	4.25298	2.92076	1.85954	9.68527	11.2128	6.14901	28.4724	25.8197
														GLYMA_13G329700	6.97874	10.3697	10.166	24.6318	13.3827	21.2577	9.12844	15.1004	10.5979	5.55686	4.31589	11.9543	29.2731	14.0359	24.9059	30.4676	20.0581	16.887	7.03543	5.96771	9.99252	12.4153	12.731	16.0159	9.22872	15.3561	10.3559	11.5874	7.21913	14.0677	24.1528	12.8575	13.8667	17.7731	20.3547
														GLYMA_13G365800	0	0	0.112095	0.111978	0.108376	0.136497	0.293964	0.56288	0.107576	0	0.079474	0	0.309395	0.432182	0.312636	0.126653	0.439147	1.1832	0.120087	0	0	0.405657	0.178215	0.23296	0.041503	0.218915	0.833519	0	0	0	0.390102	0.174929	0.070808	0.022	0.038047
														GLYMA_13G371300	0.994768	2.03804	1.23218	1.54462	1.67331	1.34573	1.43209	1.54203	1.56285	0.829704	1.41877	1.10218	2.55011	1.96178	2.31038	2.01641	1.91787	1.57615	1.18175	1.32503	1.78066	1.85502	2.46286	1.92684	1.90573	1.97396	1.98892	2.16937	2.01465	1.32346	2.61761	1.79084	2.12091	2.30675	2.25216
														GLYMA_14G010000	0.118198	0.091098	0.11318	0.924506	0.712462	0.997419	0.897397	1.13954	1.3277	0.046006	0.027889	0.051272	1.75935	0.98418	1.48638	1.65373	1.33779	2.21649	0.124534	0.073444	0.126731	1.003	1.43778	0.851217	1.60452	1.17843	1.67219	0.087578	0.165848	0.135904	1.00223	1.2241	0.729269	1.08591	0.945038
														GLYMA_14G016700	42.4844	56.1691	50.284	40.8391	45.4838	43.6755	33.1184	26.5177	34.2911	37.2029	54.3728	43.3315	50.7728	46.2014	59.6918	48.8152	37.4101	29.1579	49.6784	52.6553	54.5039	85.1484	71.4589	72.4069	39.5842	37.9852	20.0513	57.9386	28.3819	34.576	49.1844	52.0551	39.6577	44.921	43.1058
														GLYMA_14G025200	0	0.010937	0	0.004315	0.004361	0	0.188838	0.117702	0.085046	0	0	0	0.064607	0.03133	0.035748	0.068142	0.080365	0.020334	0	0	0.011318	0.005063	0.01055	0.012838	0.039571	0.080724	0.041987	0	0	0	0.028325	0.031344	0.004564	0.145833	0.005973
														GLYMA_14G025700	2.529	4.16892	1.91863	0.588195	0.422678	1.07752	10.7314	4.82671	4.82353	2.42015	2.48513	2.64907	0.788488	0.400163	0.257642	5.87161	5.45591	4.15111	2.46225	4.0946	4.31464	0.718205	0.453739	0.699354	6.94494	6.84372	2.52982	6.05875	1.70048	4.72047	0.499227	1.49699	0.273454	6.56699	5.41449
														GLYMA_14G036100	1.01866	1.61895	1.27348	1.40646	1.56943	1.35157	1.95099	2.11006	2.30777	0.990723	0.85893	0.624307	2.09837	0.938183	1.93356	2.47124	2.69399	3.17505	1.26709	1.82421	1.56503	1.89061	2.02065	1.30219	2.5215	2.43896	3.2906	2.39841	1.20398	1.29889	1.86951	2.16451	1.52511	2.59948	2.70098
														GLYMA_14G055000	0.127445	0.224539	0.116798	0.324085	0.31199	0.181579	0.134594	0.246755	0.229872	0.116569	0.241598	0.081422	0.800825	0.275377	0.620543	0.17469	0.299745	0.42908	0.134776	0.176891	0.15766	0.498533	0.606051	0.500259	0.202339	0.266932	0.516486	0.145532	0.169153	0.251513	0.367385	1.03801	0.193872	0.199994	0.132314
														GLYMA_14G058300	33.7851	47.092	30.4587	32.7398	34.9466	32.1092	52.9234	59.0566	60.8057	29.7965	37.661	32.8384	36.813	34.3883	40.0109	60.5447	69.5945	68.5626	33.9243	32.217	37.1649	42.833	42.8811	35.9673	62.6293	59.8801	75.2078	54.2658	39.9939	37.0983	39.0852	42.3442	41.9223	59.6149	66.8171
														GLYMA_14G090500	3.13747	6.11586	3.52259	1.73929	2.66668	2.06105	3.01312	3.29473	2.52369	2.92686	4.55527	3.2143	2.52109	2.29508	3.14965	3.10111	3.37595	2.7791	3.37128	4.13353	5.33241	2.59291	3.22221	3.52338	3.14507	3.29076	3.13945	5.70586	2.44875	3.52758	3.06545	3.08812	2.56423	3.02651	4.00313
														GLYMA_14G115600	3.61815	1.25304	2.01052	1.31705	0.913898	0.996192	0.167056	0.609757	0.289042	4.22991	2.30977	1.68737	2.09577	2.21286	1.64101	0.579266	0.803833	0.472056	2.22846	2.08141	3.46893	0.401163	0.495296	0.615108	0.394227	0.170299	0.568532	1.26307	1.33524	0.868656	1.23852	0.318702	1.18651	0.246934	0.373083
														GLYMA_14G124500	3.80437	3.56814	4.12524	7.54966	5.62052	8.19877	1.82127	2.08923	2.51616	4.30415	5.57136	4.52734	8.11767	6.0693	8.08679	2.50795	2.64621	1.97527	4.72858	5.7027	6.69587	7.58873	5.96175	12.8602	2.1681	2.29077	2.33043	5.10825	4.34718	6.3476	7.48684	7.31323	5.39043	2.77031	2.5931
														GLYMA_14G155400	0.139929	0.044248	0.093526	0.521943	0.506763	0.225141	0.431161	0.401692	0.40287	0.010999	0.116287	0.074802	0.73722	0.379691	0.395995	0.138413	0.597453	0.317124	0.091338	0.026094	0.051083	0.500436	0.742106	0.301627	0.128529	0.483061	0.348841	0.08299	0.039304	0.105948	0.589863	0.695001	0.334606	0.171765	0.139499
														GLYMA_14G156200	3.67107	4.61745	3.36014	3.89094	4.10288	3.63059	1.592	1.08423	1.0833	3.70455	4.35503	3.02748	3.52677	3.91204	3.9646	1.29407	1.18085	1.03462	5.1609	5.52682	5.49527	4.8327	4.75101	5.55968	1.74187	1.57452	0.991147	4.53747	4.51013	4.85722	5.0468	5.08762	4.82641	2.04839	1.87048
														GLYMA_14G167900	5.30514	6.89972	4.93823	3.19853	3.33479	2.89552	1.71948	1.11336	1.55896	5.2592	6.35368	5.50341	3.05027	3.16875	3.25284	1.89949	1.78446	0.818909	6.10682	6.62988	8.64153	3.04154	2.35592	3.46351	2.02072	2.3038	0.498994	7.55966	5.4692	5.678	2.93955	2.34206	1.93813	2.83495	2.01049
														GLYMA_14G175400	2.61966	0.356007	1.44887	2.03428	2.01307	1.95488	13.2013	4.79266	3.01999	2.52328	1.05343	2.7556	3.97026	2.07856	2.96969	3.15395	4.03867	5.66633	1.60431	1.16356	1.21261	2.68825	3.54338	2.4124	5.66543	6.95868	4.13997	0.677342	1.41371	1.15346	2.76634	1.93743	1.22067	9.93473	8.73755
														GLYMA_14G182100	5.03176	5.9153	8.57023	7.83246	7.65893	7.16405	19.3205	25.2557	30.9515	3.73884	6.64491	5.49671	12.0308	9.26334	13.2495	33.743	30.7944	30.6685	9.04699	8.24738	8.38462	12.3938	11.8701	9.97741	26.5872	26.3491	28.0826	6.19403	4.22313	3.59042	8.82436	14.8313	7.84826	37.7902	35.2026
														GLYMA_14G210600	0.728066	1.28547	1.00154	3.53945	1.37859	1.43866	4.17887	4.06649	3.58839	1.00484	0.806789	0.607302	0.349526	2.77999	0.768844	2.79223	3.24389	2.34035	0.40408	0.453169	0.867023	4.27953	0.544793	7.03335	5.87013	4.7855	2.74376	0.379786	0.401945	0.423353	4.77461	0.301091	4.36212	7.76664	5.11725
														GLYMA_14G219900	2.02456	2.55158	2.08067	2.92521	2.76248	2.79257	2.52436	2.09731	2.62078	1.77238	2.29207	2.15037	3.05873	2.89695	3.05898	2.77401	2.98094	2.70742	2.2104	2.21348	2.7492	3.13332	2.9977	2.84787	2.73007	2.36204	1.91826	3.01991	2.20932	2.32827	2.58904	3.75352	2.98295	3.20726	3.14459
														GLYMA_14G222700	4.00384	5.50472	5.35616	10.2441	10.3747	7.65945	9.2948	5.87461	8.73434	5.92832	6.23282	7.26067	14.7508	10.0082	8.89842	7.27943	7.561	5.99677	4.84701	4.6878	4.84974	12.3666	14.458	10.2838	7.60364	6.44646	6.40119	3.20515	6.97935	8.47319	14.1582	12.0373	12.8376	12.9006	6.59382
														GLYMA_14G223100	7.29178	10.2931	8.4775	9.37402	9.94504	7.70611	11.5252	13.4887	15.9435	6.71583	8.50877	7.29389	10.822	7.94488	9.95246	15.8502	16.8862	17.2563	8.24159	8.02201	8.62993	9.97338	10.3983	8.9642	14.6525	13.47	20.0481	8.91701	7.04352	7.07387	10.3738	7.49639	8.28407	12.9462	15.7653
														GLYMA_15G001200	1.16991	0.433809	1.17262	7.99533	6.69644	6.30929	3.59848	7.76318	8.20944	0.861545	1.21859	1.0924	9.54144	8.19924	9.36816	5.35645	8.00905	10.2438	1.09402	0.734383	0.517837	9.38648	8.20895	8.24298	6.92175	6.71779	11.0972	0.717363	0.47396	0.264163	10.0923	9.26719	8.42276	4.2952	6.83915
														GLYMA_15G002400	0.432975	0.60416	0.33475	0.753601	0.988965	0.613471	1.03489	1.07877	1.25933	0.310156	0.609245	0.490776	1.16074	0.987077	0.852426	1.1576	1.11281	1.38151	0.389725	0.399579	0.694057	0.808781	1.10886	0.65702	0.995995	1.38601	1.39227	0.844263	0.481798	0.473742	1.17468	0.762182	0.694864	0.926013	1.04164
														GLYMA_15G019700	15.0502	15.54	18.5849	16.4471	16.5873	14.5321	8.65545	7.54645	8.06333	12.4397	14.4559	13.8268	14.8455	15.1531	17.4517	10.6185	8.99641	9.18646	15.3944	14.0959	15.7389	15.9037	16.2135	15.496	6.60974	8.49892	6.74005	13.4703	12.0809	12.4198	16.8073	8.48566	11.646	10.075	9.14144
														GLYMA_15G044400	31.7864	25.0816	28.8526	12.9937	16.1898	7.66232	9.41053	18.1763	15.4399	27.9543	58.0511	29.4843	8.07997	13.692	10.8057	21.1028	14.4943	23.6605	33.2204	29.6863	38.8806	20.0984	10.2753	21.717	18.0526	33.7622	12.3324	24.9702	48.1598	25.1264	14.5554	5.83484	21.0022	18.989	38.1999
														GLYMA_15G051600	8.64428	12.8221	8.33399	6.54815	6.55741	6.56432	24.6863	22.7526	24.2476	8.40846	9.46072	8.48162	7.65352	6.31959	7.21651	24.8256	24.636	19.2622	10.3881	10.7423	10.9383	7.38912	7.63778	6.69153	22.9391	23.2002	16.4786	12.4774	7.39648	7.41097	6.83382	9.41268	5.79047	26.8989	25.4844
														GLYMA_15G061100	15.1569	8.26198	15.4468	21.3273	24.1941	19.9585	7.55491	7.90936	8.10914	18.3578	14.7586	14.7792	21.6096	18.7141	18.6864	10.6018	8.62556	6.56053	11.5499	8.24802	10.8923	24.7698	18.1584	21.4638	11.3089	9.38603	5.51078	7.59284	11.8832	13.7742	19.5796	12.2994	15.2809	13.2553	8.81993
														GLYMA_15G064200	0.880294	0.632122	0.634474	0.615924	0.994876	0.495392	1.18625	1.53831	0.982748	0.885946	0.624314	0.910506	1.67009	0.953794	1.51204	2.12529	1.54419	1.55077	0.969801	0.842046	0.811064	0.46981	1.17514	0.572743	1.32302	1.93528	1.17755	0.42487	0.420296	0.247527	0.486893	0.151958	0.474318	1.68195	1.57318
														GLYMA_15G079800	0.033808	0.075068	0.016695	0.030089	0.156881	0.104278	0.111514	0.237359	0.403939	0.016905	0.01617	0.020151	0	0.034614	0.089761	0.101309	0.28875	0.401665	0.049984	0	0.044902	0	0	0.077635	0.153357	0.278164	0.180317	0	0.017376	0	0.040222	0	0.016097	0.187501	0.229714
														GLYMA_15G092500	1.19124	2.29669	1.75149	3.86216	3.45353	3.6168	0.693516	0.62191	0.693699	1.72698	1.91305	1.46196	5.07556	4.90045	4.37548	0.897558	1.07755	0.588545	1.4732	1.57236	1.57272	4.26324	4.40236	4.4036	1.1245	0.639593	0.614074	1.97308	2.34283	2.00442	4.18623	4.97305	5.44259	1.22877	0.962883
														GLYMA_15G120100	2.13944	2.9755	2.70075	5.90064	4.81936	4.59786	3.11504	6.48632	7.54102	1.9897	2.31573	1.89073	8.9609	5.83528	9.18637	6.09346	7.22088	9.10462	2.6199	2.73366	2.47705	10.5666	11.0576	8.36909	6.56862	7.39627	10.879	2.67563	1.62639	2.52928	8.80842	13.6149	4.6743	6.18639	6.42937
														GLYMA_15G120400	1.42934	1.68138	2.07651	4.19785	3.11296	3.52306	5.23923	5.4123	4.53396	1.5521	2.75099	1.62893	4.80071	3.80967	5.9207	2.62414	2.60778	4.299	3.65075	4.31341	2.54611	5.02233	5.09922	4.11475	5.40663	6.41908	5.76174	1.90624	0.767335	0.837962	3.2585	3.02413	2.30451	2.35834	3.80679
														GLYMA_15G129700	0.220865	0.235089	0.342091	6.95875	5.41685	5.50137	5.2735	4.21738	6.56283	0.224266	0.20434	0.156736	15.5844	7.89996	13.9779	6.49992	6.60826	5.32161	0.056613	0.067958	0.069705	7.89105	9.0602	5.89739	5.86356	6.67414	3.62516	0.020734	0.239628	0.057328	5.95242	8.79493	4.88823	8.13896	6.58753
														GLYMA_15G137400	9.54917	4.70944	7.60596	8.93609	8.62116	8.00688	0.398194	0.777428	0.831605	7.95523	8.65326	9.09598	12.395	9.30226	14.9976	0.772027	1.11115	1.15171	1.32297	1.95386	1.90856	4.5053	4.327	4.41965	1.29873	1.21577	1.28564	0.474885	1.77481	1.03377	5.26592	6.20906	4.33873	1.78485	1.91632
														GLYMA_15G154300	5.27865	6.94179	5.91718	7.6339	9.46487	8.52634	13.9387	12.1248	12.9297	5.31954	6.08533	6.11392	11.9987	9.28199	9.97025	14.0018	14.197	12.3661	6.75826	6.56675	7.02172	9.25755	9.95606	9.36756	12.2823	11.9887	12.3552	7.3925	4.81657	5.40909	10.0722	9.84656	8.95675	12.1184	13.2352
														GLYMA_15G169500	0.861468	6.10401	1.02509	6.00459	5.28085	6.70511	0.474623	0.877382	0.891892	0.801456	1.27271	0.76362	8.31871	7.41645	13.6767	1.11832	1.16145	1.0889	0.68087	0.877928	1.05474	5.78715	5.30728	6.91377	2.2662	1.52904	0.993944	1.13476	1.13392	1.31912	7.52658	1.48777	4.28134	1.35442	0.978708
														GLYMA_15G171700	0.173727	0	0	0	0	0	0.331684	0	0.30368	0	0	0	0	0	0	0.051329	0.141987	0.136833	0.117402	0	0	0	0	0	0	0	0.204528	0	0	0	0	0	0	0	0.029708
														GLYMA_15G173300	1.13121	1.48796	1.05269	1.46791	1.53233	2.50374	0.778558	1.00909	1.58476	1.04448	1.07228	0.598223	1.49111	1.05752	1.34435	1.40811	1.42371	1.35552	1.47516	2.08384	1.68658	1.28634	1.08329	1.05399	1.25874	2.03295	1.60502	1.69461	1.20623	1.71216	1.27507	1.49583	1.12506	2.12532	2.55458
														GLYMA_15G198300	6.10645	9.73075	8.12426	4.71826	4.51808	3.72512	10.678	9.06309	9.3344	4.72468	7.51957	5.92328	6.14179	3.58678	5.4645	11.223	9.33414	10.4649	7.15689	7.8526	8.10909	5.62708	7.01901	5.70006	7.94965	9.32796	6.63084	8.76992	4.35768	5.36217	6.2159	3.7489	2.18366	10.9175	9.19754
														GLYMA_15G202000	0.570487	0.660819	0.265063	0.809805	1.12512	0.793996	3.09798	1.37533	1.13839	0.522055	0.359034	0.482427	1.2917	2.42541	1.23022	1.43376	1.4592	1.32611	0.385635	0.300292	0.250688	1.94442	1.88185	0.995678	1.65246	1.09419	1.32459	0.773385	1.43492	0.49557	1.35946	2.73188	4.07823	1.47541	1.62204
														GLYMA_15G208700	0.030083	0.013386	0.057583	0	0	0	0.010149	0	0	0.047799	0	0.057922	0	0	0	0	0	0	0.016008	0	0.080305	0	0.013064	0	0	0	0	0.067509	0	0	0.02867	0	0	0	0
														GLYMA_15G225300	0.839381	1.32558	0.90997	0.471617	0.43532	0.298036	1.11589	0.707802	0.391246	0.405407	1.43753	0.551557	0.841878	0.439313	0.62429	0.450347	0.540239	0.558048	0.861694	1.00485	0.977389	0.388279	0.439215	0.491655	0.454305	0.524463	0.50797	1.13751	0.508391	0.520266	0.611636	1.17765	0.870683	0.334351	0.406727
														GLYMA_15G226500	2.4901	2.04325	1.12608	0.799959	0.950806	0.861844	0	0	0	1.89156	1.45569	1.23372	0.223739	0.392046	0.315742	0	0	0	1.06775	0.940138	1.45965	0.27381	0.124386	0.616775	0	0	0.013571	2.2626	3.11656	4.24964	0.579458	0.047124	0.283085	0	0
														GLYMA_15G228600	1.60219	2.43554	1.67163	2.29858	2.17562	2.13102	2.84601	4.19461	3.08197	1.53267	1.55988	1.93971	2.60273	1.84877	2.26321	3.78041	3.31879	3.0701	2.3321	2.29296	2.63885	1.72918	1.97624	1.41081	5.21807	3.42935	2.77552	2.37009	1.13025	2.21484	2.10993	2.33176	1.32062	4.83266	4.19538
														GLYMA_15G232700	3.34332	4.88397	3.54203	4.74902	5.1476	5.47387	5.46421	4.03611	3.86422	3.71268	4.44806	3.98658	5.69283	5.53129	6.06779	5.00596	5.52302	4.15428	4.25879	4.85442	5.66111	5.35607	5.24242	5.88298	4.86667	5.21273	4.12003	5.23302	4.93389	5.2938	5.58141	5.39247	5.33913	6.31618	5.84909
														GLYMA_15G254000	24.1246	62.0228	17.7373	1.63747	1.50043	0.831326	28.7124	25.6231	32.0561	20.4426	29.9436	12.9535	1.07284	1.29065	1.30824	45.906	37.1718	22.5003	24.5004	45.1612	47.033	2.01387	1.6718	2.96145	27.4896	35.437	15.3817	39.1729	17.6139	26.2702	1.09131	0.992824	1.43836	32.2119	29.9304
														GLYMA_15G267100	3.12111	5.03372	5.66319	13.3608	13.4559	11.1452	25.25	45.6547	40.027	2.43897	3.63902	3.70418	24.2228	12.422	14.2286	36.7194	44.9041	63.3605	3.44978	4.23666	4.57121	19.645	33.3541	15.2967	39.2321	39.1483	86.192	5.68903	4.16938	3.64441	21.9876	21.6141	17.0505	26.4139	35.3315
														GLYMA_15G270200	1.38852	1.51977	1.08665	2.36212	2.67241	1.7973	1.83411	2.67695	2.92265	0.707079	0.989339	1.51765	2.99919	2.27599	2.50565	3.45354	2.72886	4.70545	0.966752	1.1996	1.0483	2.7168	2.88606	1.66537	2.25303	2.62869	5.07856	1.48951	1.23875	0.977477	2.61892	1.27979	1.40519	2.91534	2.92513
														GLYMA_15G276500	0.141789	0.011555	0.144325	0.124528	0.167826	0.16609	2.40166	3.7383	3.80087	0.015229	0.288006	0.019713	0.217012	0.299975	0.239919	3.18879	5.23895	4.77819	0.063393	0.038804	0.042495	0.214939	0.109955	0.220224	3.50337	3.23317	5.48306	0.053993	0.132038	0.019864	0.170213	0.22618	0.275592	2.29136	2.85503
														GLYMA_16G000700	2.05023	1.77897	1.75745	3.41638	3.03886	3.0908	0.544851	1.66035	1.49721	2.60478	2.37603	2.28449	3.82267	3.22274	3.05626	1.82427	2.27241	1.84945	1.68672	1.5869	1.86371	3.21539	2.33806	2.87013	1.376	1.39962	2.43105	1.49575	1.72225	2.14158	3.85077	2.41579	2.37883	1.86696	1.6933
														GLYMA_16G018400	2.89879	3.64728	2.83489	2.45779	3.11456	2.98916	5.29694	5.0043	4.9348	2.73773	3.25411	3.30882	2.69637	3.38747	3.14495	5.28101	5.79688	5.01322	3.88397	3.45697	4.16602	4.66861	4.37211	4.38251	8.94544	7.66018	7.34309	5.17216	5.00526	4.45983	4.27138	3.94271	3.30204	9.72622	9.68216
														GLYMA_16G033400	1.43908	2.21021	1.71368	2.26591	2.49728	1.9521	2.15826	1.63332	2.14663	1.5755	1.8904	2.03761	3.33497	2.08699	2.7538	2.26568	2.43063	2.9234	1.5376	1.46166	1.5597	2.25243	3.04955	2.19699	2.10402	2.40755	2.55791	1.40566	1.36482	2.18851	2.80707	4.00658	2.08964	2.15323	2.76316
														GLYMA_16G048600	0.032436	1.48518	0	0.014167	0.062697	0.015777	0.030414	0.009187	0	0.248035	0.014482	0	0	0.032487	0.137858	0	0	0	0.01588	0.0305	26.9406	0.013899	0.01378	0	0.024203	0.047906	0	0	2.54966	0.998486	0.030241	0.017089	0.131207	0	0
														GLYMA_16G079400	1.72854	3.69074	1.28345	2.13404	2.18656	1.92418	0.447886	0.76595	0.978256	1.39954	2.33665	1.48312	2.49084	2.2813	2.30659	1.38296	1.14178	1.17078	1.75309	2.24503	2.51785	1.91411	1.83409	1.94467	0.751857	0.843925	0.896985	3.00312	1.46021	1.86951	1.91905	2.27878	1.63054	1.05622	1.13202
														GLYMA_16G094900	7.05355	10.2818	8.8791	9.80602	11.0951	8.87804	7.83881	9.14472	12.2528	8.72199	9.32829	9.01061	12.4158	9.8116	10.2971	10.2463	11.9697	11.2459	9.87685	10.7037	10.9481	11.1074	9.29363	11.0808	8.82425	8.8708	10.7594	9.28602	6.61135	8.9226	10.2108	13.2423	7.30893	10.8534	10.8871
														GLYMA_16G095900	75.7321	11.5694	71.6075	2.25194	1.5025	1.79441	0.480918	1.51809	1.93219	82.5339	104.161	41.8405	2.44858	3.21029	1.87625	1.28014	1.57558	1.07716	88.9422	145.35	87.7415	1.97678	1.87201	1.82901	1.16374	1.14036	1.18915	69.091	7.26363	10.4823	1.79463	0.236193	1.16434	2.45964	2.89451
														GLYMA_16G098500	0.272399	0.751603	0.313735	0.562616	0.54927	0.515172	1.04746	0.777791	0.626135	0.169809	0.309816	0.319673	0.992063	0.967849	0.679559	0.839025	0.97332	0.826173	0.348166	0.337817	0.314266	0.872154	1.10227	0.681598	0.634867	0.552504	1.11809	0.800056	0.393488	0.344521	0.552861	1.40055	1.01424	1.21664	0.624839
														GLYMA_16G100400	2.21351	2.63722	5.04072	24.6313	21.252	20.0179	41.7747	57.0301	47.6422	2.29592	4.28556	4.30291	26.605	18.2596	33.0522	41.059	38.0398	47.3094	2.90523	1.77694	1.20775	35.5751	47.1057	30.2348	32.5852	33.6724	29.3716	2.04897	2.05587	1.79761	25.542	36.1743	23.8779	23.779	29.3464
														GLYMA_16G107000	0.099631	0.310184	0.126465	0.567407	0.777752	0.418165	0.916125	1.28109	1.77809	0.20805	0.225884	0.365582	0.576488	0.597468	0.677679	1.61158	2.20701	2.54088	0.154022	0.082127	0.198783	0.780073	0.634793	0.414832	1.261	0.988174	2.73723	0.387024	0.303986	0.149918	0.844541	0.749251	0.514776	0.802384	0.994105
														GLYMA_16G127700	4.09556	2.68595	1.66325	3.37167	3.342	4.90436	9.11873	3.8355	2.44519	3.99865	1.81313	1.75729	1.30034	2.37315	1.46398	2.61227	1.83904	1.93956	1.70123	1.25421	2.5818	7.92657	4.97936	14.4438	3.3154	6.08311	2.91873	3.74397	1.62159	5.1928	1.36364	0.660724	2.15726	1.68168	1.82005
														GLYMA_16G130700	12.2469	18.4671	15.2131	12.245	11.7462	9.7736	18.1998	19.9279	22.4762	9.05289	13.883	12.7028	14.2486	10.8816	13.6346	26.7556	24.764	24.7544	16.3162	15.2864	17.3647	19.5932	24.3465	12.1745	18.1436	21.9124	19.2477	12.9409	9.35298	10.1877	10.1509	13.3901	10.552	24.706	21.008
														GLYMA_16G131400	0.008119	0	0	0.05415	0.082623	0.020069	0.043928	0.174776	0.065295	0	0.010825	0.005636	0.025877	0.059092	0.010515	0.081123	0.132884	0.145383	0.00673	0	0	0.020209	0.030144	0.03446	0.120626	0.124365	0.166513	0	0.005913	0	0.036671	0	0.030229	0.042857	0.120115
														GLYMA_16G135200	0.260944	0.603156	0.153548	9.27035	6.2335	6.34454	7.8829	3.4094	0.899468	0.34483	0.329959	0.378906	0.396139	7.20464	0.713082	0.589426	0.471336	0.448779	1.54398	1.24015	1.0271	2.91113	0.591868	6.28965	5.45552	2.58051	0.907838	1.19989	0.208059	0.726871	4.61186	0.756302	5.41843	2.14985	1.82124
														GLYMA_16G135500	0.051657	0	0.059915	0.363266	0.288879	0.164557	4.21079	1.97978	0.880691	0.011237	0.025757	0.032111	0.023704	0.149839	0.099047	0.751096	0.598042	0.833975	0.341538	0.128771	0.043886	0.081868	0.055798	0.109815	2.93413	2.95844	0.604777	0.048993	0	0.03735	0.137748	0.086625	0.103659	6.74273	3.84509
														GLYMA_16G135900	0.047936	0.085894	0.024035	0.016796	0.023838	0	0.184462	0.055885	0.092011	0	0	0.047126	0.02168	0	0.020991	0	0	0.016554	0.048301	0.225211	0	0.185346	0.137547	0.033245	0.109735	0.054248	0	0.019484	0	0.025958	0.051128	0.104306	0.045786	0.084755	0.048747
														GLYMA_16G136000	0.302267	0.566363	0.343419	0.137716	0.198554	0.151109	1.64239	0.742135	0.259402	0.25829	0.332367	0.232078	0.169318	0.121787	0.078739	0.326672	0.298274	0.292536	0.578288	0.671438	0.524655	0.123836	0.205329	0.126874	1.44958	1.41662	0.431435	0.354623	0.158036	0.252286	0.081981	0.07171	0.115465	1.15529	0.558275
														GLYMA_16G137200	0.602786	0.433599	1.21106	3.4384	3.22631	2.15675	5.86793	1.70918	1.35286	0.187544	0.444194	0.727078	2.66049	1.87658	2.04443	0.672589	0.485195	0.802026	4.97854	3.55568	0.882309	1.94905	3.81234	1.05703	4.74092	2.89141	0.664256	3.09326	0.179341	0.961058	1.68999	7.6024	1.00978	1.92337	2.55788
														GLYMA_16G136200	1.76781	3.37934	2.02587	0.695553	0.979382	0.566689	16.0377	8.72186	4.27031	1.2942	2.25145	1.97111	0.569395	0.662404	0.397917	3.94012	4.10643	2.57725	4.33617	3.0158	2.70817	0.849791	0.979534	0.737565	15.8446	14.7938	4.91537	2.40697	1.14902	1.08685	0.488875	0.843388	0.625739	13.4323	8.45716
														GLYMA_16G136600	5.20625	9.28455	6.24443	2.05711	2.15037	1.58176	9.57445	5.57096	2.71112	3.21965	6.96585	4.66463	1.83579	1.43777	1.69511	1.87961	2.03514	2.55797	12.1636	10.9545	9.0111	2.7189	2.609	1.86657	7.68037	6.41551	3.29933	7.30305	2.4806	3.41838	1.52662	1.65871	1.01506	4.79065	3.78293
														GLYMA_16G136900	1.24101	0.11931	0.056135	0.018821	0.60002	0.018373	0.143568	0.048647	0.464602	0.040535	0.096496	1.30708	0.644668	0.017671	0.489708	0.228204	0.013556	0.535794	0.168889	2.65567	0.092929	0.721521	0.700178	0.440171	0.046157	0.045901	0.019197	1.69662	0.603887	0.773082	0.363926	0.57564	0.29861	0.020749	0.03251
														GLYMA_16G137300	2.82015	5.85613	2.88475	1.2784	1.45417	1.0462	0.771948	2.48436	0.14799	1.75141	3.84757	2.76875	0.968981	0.940716	1.06242	0.228407	0.167293	0.29519	6.13931	4.95506	4.61446	1.31267	1.22556	1.30318	3.40557	0.274634	0.234493	3.98991	1.60435	2.30671	0.804361	2.66835	0.849324	0.78809	0.550036
														GLYMA_16G137600	1.83786	2.27433	1.90228	2.75544	2.74377	2.2016	3.42068	1.26469	0.645637	1.95863	1.83049	1.64665	1.37583	2.64862	1.26159	0.323183	0.287932	0.564348	3.52436	2.02472	2.33388	1.15563	1.08418	1.53801	2.37743	1.73381	0.789894	1.87603	1.27976	1.12818	1.85316	1.11858	2.63507	0.824352	0.698668
														GLYMA_16G143100	1.03826	1.40483	1.57242	1.35432	1.22864	1.14851	2.99762	2.56609	2.02216	1.04239	1.67859	1.42181	1.60757	1.37565	1.78032	3.10728	2.8333	2.33061	1.66895	1.39922	1.60088	2.06203	2.17873	1.47226	3.09291	2.54864	1.87114	1.64075	1.11189	1.20541	1.47329	4.21844	1.44607	3.14664	2.67698
														GLYMA_16G147100	7.85848	7.26491	10.0497	3.934	7.71321	10.6452	1.36412	2.62892	1.77011	2.31618	11.1096	6.1499	7.74261	3.82342	4.09692	2.08963	2.41394	3.07721	10.3484	3.94368	4.83552	20.4276	23.1826	12.1569	2.11178	2.12347	3.43965	10.4255	1.50575	3.56005	13.6147	3.33361	6.38237	6.90311	2.88162
														GLYMA_16G147400	0.359263	0.375828	0.360224	0.483394	0.476555	0.408991	0.091405	0.111858	0.187102	0.187358	0.519573	0.249013	0.593245	0.510123	0.586613	0.191328	0.195332	0.181003	0.415433	0.612864	0.484155	0.296986	0.497483	0.535991	0.220564	0.090822	0.305903	0.312787	0.396324	0.238791	0.580606	0.774803	0.419094	0.338962	0.278316
														GLYMA_16G159600	0.157065	0.112806	0.112879	0	0	0	0.76855	0.876382	0.787297	0.104548	0.016382	0.174271	0	0	0.072717	1.34539	0.854313	0.836339	0.011656	0.292911	0.032753	0	0	0	2.77761	2.7409	1.97873	0.239689	0	0	0	0.007828	0	2.67634	2.17288
														GLYMA_16G200200	1.04676	1.06406	1.77245	9.76203	5.80675	6.34139	3.15191	3.83971	3.45418	1.49574	1.06916	1.59084	3.63044	7.48778	3.757	3.69928	3.98061	5.03757	1.39092	2.29892	1.47749	6.97759	5.29377	9.3316	3.79042	4.06179	4.7332	1.59048	1.4755	1.47487	6.70775	3.09635	6.28059	3.62893	4.47662
														GLYMA_16G211400	3.39384	7.24387	2.28548	1.06824	1.54881	1.16274	14.3633	12.2218	7.89774	2.85225	3.4672	2.6937	0.879658	0.916727	1.30163	7.17313	8.06267	5.27752	6.21062	5.72672	6.02142	0.704908	0.845074	0.82018	10.2529	9.70204	6.68547	5.49306	3.708	4.25855	0.691037	1.19826	0.680053	9.15804	8.85036
														GLYMA_16G212300	0.639349	0.361736	0.777292	0.05415	0.031795	0.09078	0.100974	0.127905	0.096707	0.895202	0.909163	0.517261	0.077472	0.010336	0.108921	0.619309	0.298442	0.195769	0.570588	0.678262	0.280453	0.020754	0.063749	0.083207	0	0.053433	0.019718	0.246799	0.146164	0.212998	0.086494	0	0.037378	0.214039	0.180833
														GLYMA_16G213700	0.372588	0.458008	0.35413	0.716832	0.740414	0.770762	0.733062	0.347706	0.254586	0.249485	0.32604	0.437113	0.686757	0.79046	0.586945	0.161988	0.132173	0.329953	10.4916	10.7536	8.81975	3.00905	2.7685	2.28334	27.8027	25.0336	9.37925	6.59451	4.86648	4.27485	1.2213	3.64985	1.32966	10.9981	10.9489
														GLYMA_16G213800	0.367307	0.592578	0.460385	0.705973	0.656527	0.723596	0.500285	0.372401	0.287741	0.355001	0.396841	0.444407	0.600516	0.610893	0.69285	0.194833	0.167221	0.090046	0.654411	0.481334	0.440469	0.443792	0.469728	0.3927	0.440416	0.408427	0.138875	0.452971	0.240527	0.479237	0.234916	0.294613	0.363392	0.307064	0.411226
														GLYMA_16G214000	0	0.028958	0.052291	0.033456	0	0.01798	0.66522	0.439333	0.128064	0.008251	0	0.004211	0	0	0.02099	0.286844	0.247205	0.141403	0.875164	0.763597	0.867405	0.332068	0.34903	0.315446	4.71882	4.44879	2.5067	0.81895	0.479343	1.01009	0.189522	0.48356	0.353595	4.51522	2.46122
														GLYMA_16G214100	0.116187	0.32632	0.193052	0.133825	0.091063	0.191556	3.15706	2.2562	1.9659	0.071707	0.237082	0.269283	0.137532	0.083989	0.099565	1.22261	1.18696	0.769115	0.861024	0.681693	0.492102	0.277677	0.313894	0.256112	13.1038	10.9823	4.90351	0.58718	0.306296	0.594354	0.23743	0.476042	0.183966	9.73574	6.6377
														GLYMA_16G214200	0.535618	0.645664	0.551018	0.252757	0.41336	0.540916	1.26795	1.07122	1.03392	0.474138	0.66701	0.943398	0.158332	0.210285	0.113231	0.842101	0.823476	0.533462	1.243	1.35089	0.997457	0.529906	0.477991	0.537975	1.73157	1.23575	0.877036	0.909345	0.520933	1.05878	0.185541	0.505856	0.184636	1.10279	1.10993
														GLYMA_16G214300	0.168292	0	0.331158	0.016016	0.042073	0.433166	0	0	0.18653	0	0.146556	0.426543	0.472473	0.448843	0.4555	0	0	0.150615	0.07303	0.172129	0.07729	0.217573	0.333494	0.086352	0.047881	0.016952	0.014802	0.374535	0	0.181661	0.259621	0.20113	0	0.013641	0.010199
														GLYMA_16G214600	0.586131	1.09562	0.940016	1.13956	1.18142	1.44788	1.21407	0.92059	0.941148	0.511736	0.822999	0.783803	1.15962	0.887641	1.22372	0.863995	0.730841	0.596625	0.699302	0.683376	0.783631	0.668288	0.555749	0.632851	0.473887	0.519802	0.279718	0.710959	0.414512	0.653323	0.534834	0.423187	0.335592	0.60159	0.584111
														GLYMA_16G214900	3.17625	3.57774	2.7579	3.82765	4.57262	4.23386	4.57548	1.71232	1.34413	2.41523	2.99813	2.99607	3.79024	3.61807	0.283662	0.996192	0.828614	0.839734	1.94102	1.2502	2.18289	2.76393	2.77041	0.201454	2.0071	1.4515	0.71986	4.15259	2.76589	3.21575	2.96122	3.78537	0.033484	1.09369	1.35803
														GLYMA_16G215000	1.69162	2.8447	2.08335	2.33226	2.43483	2.47953	3.29773	2.84207	1.74228	1.74295	2.30464	3.29708	1.74886	1.72634	2.40649	1.34937	1.10078	1.47015	3.55484	3.5065	3.45253	1.99288	1.97193	1.92792	2.94446	1.74581	0.851852	3.74813	1.99712	2.55698	1.56154	3.70349	1.46621	0.988312	1.39956
														GLYMA_16G215100	2.74086	3.5927	3.32349	1.77268	2.36405	1.80301	19.8028	18.9605	14.1617	2.45154	5.24062	5.09962	1.24054	0.628194	1.16697	14.7825	9.82879	9.88943	11.3884	10.4489	8.42929	2.28203	1.5537	0.760518	17.7406	18.2981	7.37506	8.23636	2.53709	4.61939	0.961944	1.21048	0.624871	11.6063	13.5388
														GLYMA_16G215400	0	0	0	0.032302	0	0.097471	2.04481	2.02788	1.68956	0	0.025193	0	0	0.031792	0.011957	1.60216	2.31381	2.08912	0	0	0.021167	0	0.032199	0.033901	1.56275	0.84083	0.789559	0	0.025462	0	0	0	0	3.15428	1.7975
														GLYMA_16G217700	4.53281	3.81954	4.13643	8.59845	6.70851	4.99601	2.84257	3.39795	3.1721	5.62288	2.22514	5.59359	3.59398	10.8942	4.68858	3.16607	3.88699	2.80412	3.55986	2.38981	3.69878	11.1372	5.68695	17.637	3.88201	4.44184	3.52464	1.97683	4.23022	4.15964	13.9472	3.2618	12.2505	7.83449	5.66755
														GLYMA_17G005100	4.98734	5.42593	5.6537	10.2493	9.08629	9.0887	9.5668	10.2115	6.34163	4.09389	6.11945	6.12958	13.6563	9.33755	11.4566	6.69157	6.8516	7.04605	11.6188	10.9014	7.79759	13.1909	13.4755	11.7686	9.87236	7.72959	8.23641	8.88839	3.47395	5.01105	11.7558	9.88083	7.9112	9.19894	9.20198
														GLYMA_17G017700	0.056494	0.044245	0.049935	0.307591	0.26762	0.217559	0.212903	0.24404	0.213127	0.05967	0.066882	0.043635	0.467833	0.355183	0.470753	0.222564	0.232165	0.276279	0.059225	0.048614	0.014716	0.333865	0.418288	0.324009	0.148203	0.225277	0.255013	0.007074	0.009433	0.073731	0.463503	0.413446	0.263718	0.186706	0.192687
														GLYMA_17G038000	6.90971	16.8142	9.30424	5.73117	5.54882	6.27224	17.6788	11.63	10.231	6.19108	9.87937	5.24707	4.17672	4.97806	4.37084	8.02172	7.84231	10.2783	9.27088	9.14878	12.2865	5.39819	4.27683	5.6024	14.0016	16.8641	9.12058	5.51628	3.48942	5.0024	4.71625	4.92919	4.273	10.0632	8.25432
														GLYMA_17G051400	0.020384	0.130285	0.02487	0.050026	0.039171	0.139828	1.66265	1.21873	1.74917	0.020424	0.021109	0	0.045726	0.0568	0.01968	2.09557	1.64358	0.89326	0	0	0	0.184024	0.16211	0.148009	1.11362	2.51509	0.341892	0	0	0	0.057472	0.132249	0.098587	3.04663	2.589
														GLYMA_17G053300	3.3367	4.58084	2.75924	3.39304	3.018	3.12843	4.94165	4.47692	4.85016	2.79187	3.18866	3.08794	2.47621	3.5769	3.36625	6.42818	5.38659	4.13548	1.95221	2.49424	2.85593	2.70704	2.4199	2.95588	3.81975	4.36042	4.6028	2.4618	2.38588	2.60108	2.95145	5.01608	3.62551	6.48325	6.0738
														GLYMA_17G061900	0.186206	0.06705	0.319014	5.75384	4.18776	4.84519	2.29225	3.81749	3.50455	0.243365	0.023359	0.226632	3.22975	4.8391	3.88323	3.30391	3.55033	4.09965	0.137662	0.089992	0.056964	2.88819	2.77158	4.19087	3.04986	2.79516	5.38376	0.130842	0.128986	0.059542	3.41996	2.06967	2.94518	2.61427	2.86462
														GLYMA_17G065600	6.63795	7.01564	6.67284	4.95486	6.15231	4.88186	5.58556	4.66036	5.44586	6.29045	7.20955	7.3952	4.92666	5.34884	5.41873	6.49592	5.14348	5.4318	6.61649	6.3123	8.26206	4.90913	4.91926	5.26059	5.48686	4.49068	3.91422	7.78908	8.98635	7.7863	5.88365	3.88936	5.02866	6.49255	5.83186
														GLYMA_17G072400	0.290726	0.237714	0.53029	0.014091	0.085746	0.140966	4.03914	2.3308	1.31062	0.223492	0.177537	0.323207	0.11324	0.080782	0.1295	1.87874	1.49011	2.40229	0.26547	0.379405	0.264027	0	0.027412	0.043485	1.99407	1.27752	0.849607	0.387016	0.427483	0.219279	0.045119	0	0.1944	1.56469	1.22108
														GLYMA_17G091000	14.9817	5.84952	14.3379	35.585	28.3639	29.4032	5.05612	3.44516	1.73006	13.8956	14.4334	16.8644	51.7582	41.7902	46.3345	6.60915	5.08096	3.85504	19.0186	15.344	14.196	48.3146	41.7649	33.1975	4.11344	4.84165	1.32329	8.66282	9.18014	6.89261	38.2057	14.5392	24.7686	6.66499	4.3014
														GLYMA_17G091600	0.074612	0.149403	0.09302	0.556995	0.560708	0.332452	0.282103	0.158408	0.120779	0.037883	0.085715	0.109112	0.750778	0.367499	0.583905	0.559946	0.146588	0.159799	0.018608	0.020491	0.015039	0.317946	0.493967	0.24341	0.424842	0.415606	0.107537	0.01881	0.057459	0	0.389619	0.214488	0.345659	0.407006	0.125196
														GLYMA_17G101500	2.12852	3.767	3.60658	0.278715	0.258777	0.128765	11.9883	9.46294	13.2591	1.63948	2.70324	2.01038	0.359641	0.400251	0.449758	10.6545	7.30532	8.2827	2.51745	3.26582	4.02733	0.230364	0.364331	0.213314	14.4499	12.3106	5.08937	3.52183	1.48149	1.51279	0.124888	0.473394	0.14528	9.37101	11.6151
														GLYMA_17G111500	15.8504	19.3488	13.4624	20.8437	19.825	19.4964	11.7122	14.386	15.9835	15.7578	15.8998	14.0783	26.9754	23.4442	24.2919	19.4537	20.103	18.4407	16.0364	13.6118	17.545	25.6384	24.6958	25.0041	17.2545	17.6336	21.7399	18.2426	18.0895	17.0629	26.2532	23.5349	23.3025	21.8774	23.3507
														GLYMA_17G111800	2.6834	0.577435	3.87896	3.5976	3.52327	3.33099	0.762082	1.28619	1.29903	3.20153	4.24706	3.66815	3.01886	3.89937	5.41136	1.78466	2.51269	2.40778	1.29827	1.15907	1.0708	2.63332	1.95124	3.13768	1.14425	0.908563	3.05198	0.640107	1.8459	1.01327	4.54657	2.3322	2.95189	1.50644	2.14488
														GLYMA_17G122300	1.58531	2.18148	1.87748	1.23949	0.917504	0.965389	2.08239	2.29076	2.42311	1.75795	1.90485	2.08737	1.68356	1.12345	1.52418	1.15035	2.47046	1.51313	2.40652	2.16279	2.2049	1.70835	1.7193	1.40831	2.26231	1.45846	2.75796	2.59043	1.56667	1.32378	1.50652	3.35739	1.35282	2.09824	3.79144
														GLYMA_17G126700	5.1646	9.97222	6.06335	4.1793	4.01286	4.80697	7.48858	5.2759	7.73329	4.92393	6.16422	4.0309	5.32441	4.90444	5.63495	7.4833	7.78252	7.78468	6.31688	6.59426	6.26589	6.77614	7.07227	6.2499	7.65919	7.696	7.5636	9.64198	5.49037	5.48229	6.42255	19.7774	7.88222	8.29165	8.35184
														GLYMA_17G168300	42.271	3.73471	51.5385	3.7111	3.0781	3.21164	4.55538	5.28266	6.62429	37.4311	41.3642	23.0281	3.42601	3.73585	2.76228	9.42691	6.9894	5.50948	208.904	241.218	141.875	3.20764	3.05171	3.90956	4.38086	3.43517	3.63721	109.345	7.77241	20.0332	3.90822	0.660654	2.58651	6.93076	8.30275
														GLYMA_17G170300	11.6623	20.3528	13.2065	11.8201	11.0257	10.7604	4.51416	4.1366	5.112	12.7955	13.9737	14.4111	16.2301	8.8006	16.4988	4.8775	4.41202	5.72618	13.2684	15.4312	17.5275	11.3885	10.3424	10.6919	6.65203	8.74376	5.41573	19.5052	12.9699	19.8182	9.58763	4.06167	4.63302	10.9904	8.84829
														GLYMA_17G188400	0.266197	0.333335	0.214932	0.129406	0.186292	0.300503	0.699091	0.131346	0.452929	0.221095	0.433404	0.233891	0.137072	0.226064	0.209122	0.146834	0.254109	0.218714	0.335813	0.549982	0.525661	0.294234	0.420332	0.310863	0.265919	0.187078	0.153557	0.372185	0.27275	0.164606	0.19085	0.283216	0.224127	0.315105	0.219532
														GLYMA_17G206600	12.2212	12.5176	17.0652	9.81001	8.73277	9.20186	27.3501	35.0114	38.1547	9.69125	14.1224	11.4778	9.86525	8.8261	9.92435	26.0796	29.0859	36.4342	17.7977	16.2914	14.8195	11.425	11.6179	9.61574	29.3225	31.45	36.3588	13.7046	9.7163	6.58601	9.16423	16.6265	8.16816	23.5234	28.1287
														GLYMA_17G220100	0.165031	0.165139	0.136034	0.703952	0.960994	0.820205	0.388807	0.433941	0.349556	0.138841	0.192744	0.089422	1.14699	0.640031	1.07569	0.461394	0.523221	0.648472	0.222243	0.238477	0.210698	0.941374	1.10207	0.721203	0.434052	0.463711	0.823485	0.270826	0.324533	0.193814	1.13912	1.24047	1.01323	0.46658	0.582756
														GLYMA_17G235000	0.210317	0.207196	0.882372	2.50518	1.58419	1.47259	2.78236	3.36505	2.90571	0.085823	0.247341	0.44152	3.46429	2.50125	3.24033	4.18211	4.15681	3.59624	0.833369	0.245458	0.636517	1.86623	3.0289	3.45096	4.15984	4.315	3.12688	0.141139	0.08297	0.090364	3.08484	2.40632	2.34327	3.73887	3.39387
														GLYMA_17G249500	0	0	0	0.543475	0.101629	0.019568	0	0.129281	0	0	0	0	0.317916	0.070334	0.244355	0	0.027754	0.026833	0	0	0	0.424277	0.232196	0.363839	0.174443	0	0.168304	0	0	0	0.57369	0.185978	0.29858	0	0.069472
														GLYMA_17G251800	148.394	149.982	140.415	25.5402	19.6765	26.6381	75.7142	51.6711	58.1128	111.895	147.95	82.3105	20.8111	26.5332	31.5167	100.905	64.0936	47.3713	173.382	208.822	219.978	46.3861	29.079	63.8468	74.5172	113.466	15.8171	179.007	104.061	162.674	18.8211	5.96408	13.0675	118.4	72.4805
														GLYMA_17G258900	2.88943	4.47227	2.89612	3.68815	3.79611	3.56208	3.47198	3.33388	4.15402	2.67454	3.4547	2.92921	4.13702	3.76548	4.3201	5.13016	4.85731	4.60666	3.22963	2.73425	3.46215	3.69277	3.71407	3.67603	3.908	4.14943	4.17401	3.94539	3.17963	3.19569	3.77889	4.11019	3.68512	5.0736	5.38445
														GLYMA_17G261200	0.175297	0.461957	0.226073	0.562189	0.786265	0.58182	0.687564	0.638026	0.681045	0.242495	0.149675	0.247643	0.989121	0.577401	1.03435	0.643385	0.620243	0.773932	0.57178	0.354698	0.333452	0.832312	1.10139	0.472797	0.5425	0.628106	0.633441	0.324387	0.189723	0.408637	1.01123	1.09832	0.607094	0.611374	0.695851
														GLYMA_18G005400	22.5189	33.9853	20.3085	12.6723	11.9386	10.307	17.6268	20.3549	23.8423	23.0713	17.86	16.2712	13.3965	11.8421	17.2846	28.0563	23.9373	18.9841	23.8174	25.2486	24.0026	16.1087	15.5691	18.4719	20.3399	21.1661	18.6007	27.3053	21.7058	22.9739	13.8026	6.80861	11.8394	30.319	27.1
														GLYMA_18G006700	4.92835	6.75119	11.2763	3.74485	3.4317	5.38593	13.733	6.16422	7.97876	6.58688	4.12231	6.97126	2.05305	3.94717	5.16423	7.95585	4.78625	5.09369	5.62875	9.58013	10.4122	3.81292	3.37559	4.90315	10.9706	12.4897	8.09239	8.61849	6.83918	7.16583	3.35305	1.53397	2.36541	5.49836	4.03615
														GLYMA_18G007000	0.224577	0.591351	0.425016	0.849354	0.823135	0.756874	0.29885	0.594539	0.680338	0.047032	0.413991	0.270211	1.04379	1.16664	0.687575	0.538088	0.761846	0.672367	0.400813	0.966197	0.391977	1.17587	1.05838	1.13979	0.499922	0.919344	0.801942	0.372144	0.373273	0.225026	0.80559	0.876566	0.803925	0.63751	0.559194
														GLYMA_18G011900	4.75097	4.81557	3.832	7.01681	6.99511	5.99569	1.6466	2.21958	1.61212	4.37198	3.67874	4.33955	7.47252	5.81653	5.76246	2.22425	2.41128	2.34595	3.04791	2.96503	5.12152	5.23611	7.5538	6.62505	2.2739	1.61291	1.78995	4.49392	5.03367	4.31676	7.94572	5.8811	6.0993	2.79276	2.53447
														GLYMA_18G014100	12.0187	8.85375	11.8175	8.65929	8.19279	7.19621	18.5267	26.0384	19.9523	10.3067	10.689	9.45379	6.64772	6.97742	7.45095	11.0489	13.0888	16.2883	18.426	16.6711	10.8815	6.77069	8.1224	5.92382	15.5062	21.7714	19.9838	6.72296	5.39044	5.27801	7.08558	7.2322	7.27545	9.6213	14.6764
														GLYMA_18G026000	6.63983	9.68685	7.14391	7.91996	9.14693	7.82577	28.1471	29.4733	31.9634	6.13319	8.27642	6.65864	9.77068	10.4273	9.88865	26.0043	32.9614	38.7104	9.19103	8.07142	7.99601	11.4148	14.8063	9.74575	34.3069	28.0037	46.5777	10.4948	9.95498	6.82624	12.6852	20.4773	19.0834	19.2193	29.3073
														GLYMA_18G044500	0.904414	1.1873	0.680315	3.5434	3.72638	3.25193	0.245929	0.385374	2.37622	0.801502	0.622624	0.765334	5.85264	4.63735	4.79289	0.219787	3.10083	0.326119	0.947889	0.868808	0.921204	5.03873	5.81022	4.77925	2.93162	2.40084	4.21264	0.882724	0.772939	1.00552	0.941262	7.31929	4.86899	2.61109	2.45127
														GLYMA_18G044600	5.31676	6.6873	5.26784	6.07664	5.96477	5.5346	5.34951	5.7822	6.25172	5.20659	6.10684	5.04349	6.99592	6.46021	6.66471	7.2049	6.68673	6.81206	5.50513	5.58771	6.17692	6.85015	7.06447	6.75938	6.31175	5.7005	6.72146	6.23066	5.11899	5.57858	6.33605	7.9695	5.66862	7.0292	7.19497
														GLYMA_18G044700	0.060676	0.054528	0.060833	0.100048	0.080572	0.077762	0.038787	0.059587	0.068454	0.07225	0.075799	0.098375	0.076255	0.088027	0.054512	0.082161	0.044417	0.072971	0.085728	0.080061	0.093332	0.052198	0.077817	0.07041	0.06867	0.060129	0.035958	0.071287	0.100479	0.069655	0.062001	0.092323	0.106022	0.096585	0.060001
														GLYMA_18G065600	5.69151	8.14161	6.40419	3.9206	3.18625	3.66227	6.50287	7.97555	9.07791	5.63079	6.52771	6.2625	4.94966	3.33455	4.51363	9.23162	8.18757	7.83902	6.23381	6.01348	7.49056	3.92454	4.45715	3.75721	6.26641	6.96796	5.58905	6.67174	4.26474	4.96735	3.60654	5.04054	2.46172	7.28102	7.26025
														GLYMA_18G069300	0.004466	0.001105	0.0022	0.000685	0.00247	0	0.003854	0	0.009481	0.001231	0.007033	0.006507	0.002515	0	0	0.007612	0.005362	0.010164	0.697093	0.65095	0.530857	0.061273	0.034708	0.032068	1.09738	1.28136	0.519453	0.547702	0.231378	0.481875	0.073471	0.110651	0.02328	3.3919	2.10953
														GLYMA_18G071000	5.51511	5.65434	6.25395	8.05906	6.56938	5.98321	3.81193	6.41929	4.92862	5.24465	8.19862	4.22324	9.85214	5.86355	7.21093	6.10817	6.50121	3.93822	3.24484	4.23454	5.73215	4.66704	5.23319	3.12013	8.12222	4.94022	3.37512	4.37416	3.95835	3.9128	3.13489	3.27877	4.04411	7.02195	4.86585
														GLYMA_18G081800	0	0.022005	0.173048	1.03669	0.830836	0.901072	0.287269	0.659838	0.646734	0.033441	0.038629	0.153157	2.03257	1.19698	1.86377	0.683085	0.606593	0.781927	0.057874	0	0.027078	1.05226	1.52314	0.626234	0.536725	0.513514	0.80341	0.008302	0	0.017773	1.09547	0.897998	1.01509	0.711373	0.537486
														GLYMA_18G098900	2.16513	2.56202	2.56411	2.11941	1.83044	1.7754	5.72673	4.89056	4.08972	1.69312	2.79531	2.00286	2.29417	2.05439	2.69012	4.57658	4.62825	5.50253	2.38072	2.28321	2.20443	3.17173	2.80522	2.31325	4.96468	4.94729	5.31949	2.47966	1.90628	2.03147	2.08485	2.535	1.94968	4.28203	4.61833
														GLYMA_18G144400	0	0.059839	0.526342	0.753865	0.814227	0.77117	0.605061	0.73786	0.474266	0.245815	0.169047	0.194025	0.80964	1.15712	1.49834	0.517371	0.59692	0.666525	0.056737	0.251308	0	0.916294	0.219308	0.722645	0.630845	0.579983	1.29416	0	0.156648	0.107977	0.896051	0.238285	0.510276	0.526102	0.907427
														GLYMA_18G184200	0.830212	1.99338	0.684888	1.05564	0.75705	1.00218	1.13861	0.725651	0.867478	1.068	1.29241	0.690084	1.79393	1.41195	1.39224	1.27748	0.833049	0.751822	0.728707	0.887213	1.15939	0.734841	0.685379	0.634213	1.2053	0.730236	0.733425	1.757	1.33466	0.809325	0.833507	2.57754	1.44139	0.979268	1.05227
														GLYMA_18G204800	0.471745	0.862458	0.563811	1.05125	0.737187	1.27583	11.0219	2.99631	1.29153	0.580995	0.355154	0.542807	2.45624	1.42224	2.07994	1.10094	1.15673	1.25159	0.888866	0.669657	0.885164	3.21084	3.58731	2.20881	4.66292	3.99206	1.10318	1.18921	0.270126	0.707497	1.8351	5.34284	1.77039	3.14149	2.12355
														GLYMA_18G224000	0.128392	0.255633	0.045777	0.450025	0.341404	0.238669	1.15776	0.74031	0.670941	0	0.05541	0.084651	0.411507	0.480514	0.195425	1.01939	0.768287	0.818222	0.058911	0.192975	0.285415	0.26203	0.430961	0.205734	1.29961	0.620716	0.859935	0.208228	0.180376	0.077884	0.356107	1.44024	1.04215	0.497557	0.7424
														GLYMA_18G237200	1.27934	1.80827	2.27501	2.77556	3.50224	2.88301	1.53662	2.96031	3.11041	2.19936	2.35708	1.4434	4.24279	3.47963	3.8161	2.86609	3.03103	4.21817	2.21392	2.84068	2.00077	3.99425	4.07892	3.22007	3.03223	2.82174	4.22586	1.60474	2.20879	1.55626	3.2913	3.62925	3.10326	3.24009	3.4337
														GLYMA_18G241600	0.058389	0.098277	0	0.607145	0.775354	0.331391	2.41664	1.36484	2.17192	0.037338	0.095489	0.178334	0.311805	0.481202	0.20409	1.90712	1.833	1.57739	0	0	0	0.506557	0.587227	0.592	2.83892	2.00587	1.02665	0.037203	0.037923	0.079376	0.450047	0.726425	0.265003	2.22197	1.59367
														GLYMA_18G261900	0.389792	0.181551	1.36944	0.114085	0.238042	0.101183	4.66661	7.03981	5.22415	0.24585	0.295521	0.829388	0.230655	0.198399	0.34966	2.3387	2.63925	5.1684	2.03927	0.870728	0.482989	0.309695	0.51253	0.475262	3.75329	3.56726	2.95283	0.278403	0	0.118177	0.542113	0.170353	0.416728	1.76815	3.02313
														GLYMA_18G263900	35.6964	37.0262	34.9852	7.69981	7.2788	6.41537	1.48907	0.442888	0.577547	30.9291	31.6738	22.427	10.0377	10.0974	10.4946	1.40304	0.820108	0.860472	37.9407	41.1432	30.5528	12.5008	14.1168	13.1704	0.985544	1.22365	0.638111	30.9237	28.0267	14.8564	12.8728	16.4107	17.2717	0.924277	0.487714
														GLYMA_18G274800	1.54254	3.19667	2.89467	2.19421	3.05362	2.2809	4.42861	5.7702	5.23386	2.23717	3.39896	2.17651	3.85621	1.73077	3.72564	5.49309	6.05929	6.36989	2.49627	3.27776	4.10838	4.18229	3.28398	2.57578	5.69978	6.12955	6.20517	3.51078	2.25371	2.65918	3.55791	3.51459	2.37371	6.48205	6.29831
														GLYMA_18G275300	0.366599	0.177519	0.474645	1.33923	1.48887	1.4831	0.306474	0.597102	0.922565	0.472899	0.38102	0.401992	2.54706	1.22504	1.85344	0.513015	1.54261	1.04377	0.050137	0.267323	0.148398	2.33412	2.5686	1.19353	0.592225	0.837824	1.8541	0.10406	0.274048	0.447214	1.19918	2.16576	1.37669	0.700263	1.29371
														GLYMA_18G280400	0.008139	0.013434	0	0.062417	0.04112	0.03603	0.053151	0.034883	0.011126	0	0.028312	0	0.007446	0	0	0.032898	0.041292	0	0	0	0.028303	0.052896	0.039244	0.02773	0.011514	0	0.010988	0	0.03093	0	0	0	0	0.023591	0.022285
														GLYMA_19G007400	1.06039	2.41179	1.63907	2.66823	2.44545	2.26083	5.75209	7.24967	8.15284	0.745907	1.4919	1.33489	4.43318	3.33784	3.99971	8.23638	8.39939	6.93569	2.0248	1.88728	2.55733	2.94026	3.42527	2.64062	6.15531	5.99449	5.58954	2.14909	1.054	1.05993	2.89828	3.36127	2.02689	6.5317	6.95439
														GLYMA_19G007700	224.218	26.7768	213.749	351.184	422.74	307.647	0.028924	0.028125	0.22062	281.65	208.889	156.012	78.0668	323.183	147.908	0.100771	0.028218	0.034235	207.794	63.7131	79.6322	187.164	94.2885	186.136	0.064144	0.15045	0.023516	87.9378	158.068	65.4748	228.466	16.6315	205.686	0.033367	0.020031
														GLYMA_19G009600	1.11992	0.852186	0.499577	0.407273	1.02757	0.482504	0.116342	0.177037	0.153516	2.05864	1.69737	1.54896	0.134689	0.364343	0.188906	0.545551	0.212316	0.178847	0.691724	0.744116	1.69803	0.077985	0.047671	0	0.112911	0.141615	0	1.25016	1.98936	2.39396	0.142271	0.119713	0.178941	0.056859	0.403802
														GLYMA_19G022700	1.72844	1.44237	1.29625	3.3648	2.8343	3.0602	0.306329	0.305268	0.276176	2.2853	2.0167	2.04186	2.58695	2.42325	2.45262	0.393677	0.385711	0.314566	1.20593	0.958023	1.32036	2.23132	1.90758	2.11015	0.327894	0.437443	0.199198	1.3738	2.24159	1.94531	2.46738	1.42639	2.32111	0.383172	0.213737
														GLYMA_19G042600	0.14966	0.148327	0.031223	0.667456	0.425603	0.621502	0.012092	0.025699	0	0.141071	0.084218	0.222062	0.75517	0.331476	0.224944	0.090167	0	0	0.272974	0.207586	0.207398	0.238319	0.255456	0.105176	0	0.065058	0.010904	0.227342	0.309686	0.360241	0.117667	0.417763	0.107701	0.088782	0.119721
														GLYMA_19G054800	0	0	0.015993	0	0.050356	0	0.032027	0	0.042611	0.088689	0	0.076011	0.042615	0	0.031261	0.06576	0.04032	0	0	0.038532	0.021711	0.051438	0	0	0.046888	0	0.009743	0	0	0	0	0	0	0.061144	0
														GLYMA_19G054900	3.70557	3.04111	4.25255	4.13495	4.70471	4.16202	5.0258	4.88508	5.9681	4.34995	5.72823	4.69666	4.11996	3.15318	4.89147	8.55168	7.53614	4.44918	6.2911	6.1758	5.41878	5.18092	5.71817	4.64745	7.88772	7.89239	5.2198	7.34189	4.85147	5.25583	5.08334	3.61183	4.73079	10.8078	10.124
														GLYMA_19G055000	0.032125	0.043392	0.075396	0.063003	0.080114	0.10206	0.068588	0.087389	0.037533	0.061743	0.084074	0.029936	0.080961	0.027487	0.079427	0.125789	0.100031	0.032256	0.163228	0.219048	0.200472	0.190602	0.177946	0.132729	0.132026	0.261358	0.157004	0.186518	0.120865	0.093125	0.127526	0.11994	0.171109	0.408701	0.402784
														GLYMA_19G063400	0.464566	0.041456	0.179127	0.038346	0	0.008768	4.60901	5.58285	6.26811	0.264462	0.064964	0.088299	0.001981	0.020222	0.046394	8.97171	6.02391	4.81085	0.456526	0.372006	0.120765	0.010995	0.034557	0.095721	8.93211	4.83625	2.45505	0.089092	0.079037	0.111372	0.016751	0.014294	0.004198	6.09749	4.669
														GLYMA_19G064200	0.588623	0.977998	0.661531	1.55846	1.31213	1.18023	2.8767	3.07737	2.95128	0.589882	1.01498	0.717838	1.49712	1.1804	1.08685	2.52852	2.57528	2.37417	1.08606	1.33878	0.944295	0.94287	1.28669	0.958485	3.78408	3.48354	2.9107	0.910589	0.576959	0.780402	1.00704	1.61726	1.20001	2.02647	2.59478
														GLYMA_19G077900	1.84824	1.82459	2.24685	1.60537	1.58506	1.86015	3.08699	1.27795	1.66683	2.41288	2.86742	2.23976	2.51098	2.0632	2.18038	1.66309	1.76017	1.57472	2.74001	2.22331	2.86525	2.72705	2.00295	1.98042	1.18244	1.83943	1.22973	2.44309	1.66606	1.95057	2.54415	1.03672	1.23219	2.00376	1.50036
														GLYMA_19G115000	0.009821	0.081788	0.67835	0.063703	0.060608	0.040692	0.17298	0.058814	0.124835	0.051666	0.220277	0.728016	0	0.02608	0.093764	0.221512	0.051161	0.101516	0.669696	0.361902	0.233954	0.07615	0.066522	0.055911	0.200984	0.280333	0.014894	0.174727	0.010516	0.346016	0.116771	0.561273	0.068193	0.147704	0.233594
														GLYMA_19G124800	2.54043	3.02709	2.92944	2.64251	2.55632	1.98781	3.22375	2.56384	3.95599	2.2053	2.92051	3.04879	2.04209	1.92109	1.92011	5.31615	3.79367	3.03082	2.72183	2.60356	2.99875	2.57617	1.87793	2.54351	4.63684	4.34166	2.85132	2.63399	2.45903	2.30808	2.23125	3.03597	2.22886	4.3602	3.60167
														GLYMA_19G136400	5.91687	6.87606	3.90799	4.61853	4.1534	3.8676	3.48206	5.03278	5.13196	4.05374	4.81901	4.3924	4.73919	3.89171	4.3982	5.65398	6.38385	6.46078	7.44655	6.97918	5.23766	4.78379	6.16831	4.87975	3.56203	4.01084	5.32153	6.92895	4.91308	5.19118	4.92536	4.07823	3.53782	7.23186	6.15093
														GLYMA_19G140100	0.098678	0.060635	0.369221	1.80334	1.33451	0.841217	1.57246	2.59719	3.7049	0.034555	0.355157	0.092704	4.61022	1.81746	3.73757	2.86061	2.90108	3.84913	0.392411	0.195649	0.042741	2.38889	1.71265	1.68952	2.72264	2.61893	3.17118	0.051822	0.073212	0.016349	1.96724	2.66779	1.56305	2.27939	2.74987
														GLYMA_19G147900	7.13748	3.23173	7.56041	18.226	22.6553	17.6381	46.1624	117.502	124.77	4.26692	7.59564	9.89092	23.737	19.5142	22.2693	84.465	121.178	147.482	6.85829	4.83144	4.78661	18.7512	31.405	23.5875	79.9931	93.1889	139.37	3.18609	4.05589	3.28764	28.9007	18.9158	19.9541	37.7361	75.5973
														GLYMA_19G152900	1.28332	3.90409	1.66519	2.98032	2.78469	3.22063	4.22321	7.2412	6.40552	1.15645	2.80756	0.813568	1.6049	3.02678	3.11921	6.62748	6.27224	7.06105	2.21411	1.48185	1.62693	2.46871	2.78279	2.78028	8.68083	5.87905	8.92485	1.96385	1.31489	1.12916	2.24025	0.725012	2.23452	4.76369	5.48232
														GLYMA_19G152800	0	0	0	0	0	0	0.024223	0.064228	0.025413	0	0	0	0.058083	0.136463	0	0.07593	0.023726	0	0	0	0	0	0	0	0.127083	0	0.024256	0	0	0	0	0	0	0.026038	0
														GLYMA_19G159400	2.83924	3.38613	2.63768	3.35327	3.19861	2.98848	4.06421	4.84122	5.0584	3.06208	3.8916	2.72647	3.90601	3.41702	4.09441	5.15717	4.55759	3.66748	2.59153	2.89174	2.75172	3.7947	3.74702	3.5694	4.71824	4.93457	4.36494	2.66881	1.7861	2.38453	3.47128	2.60653	3.36365	5.15513	5.07904
														GLYMA_19G159900	1.23744	2.56591	2.67264	2.21781	2.38013	1.18526	6.09597	4.8089	4.71805	0.411361	1.0287	3.36406	1.8753	1.02957	1.50876	3.75442	3.40308	4.31822	3.06926	1.85772	1.99206	1.05564	2.03325	0.91088	5.59915	3.97583	2.42969	3.81956	1.05442	2.25247	1.06869	3.77379	0.416016	6.51715	4.81846
														GLYMA_19G172700	10.3439	11.568	13.7688	11.935	11.4424	10.5096	25.3227	28.027	28.6772	10.8787	12.4947	11.7911	13.9256	11.0525	12.4103	24.0548	24.9705	29.1646	21.7701	19.0481	16.4738	11.7771	13.947	11.6004	31.6259	28.3512	32.096	14.547	9.85265	8.61008	12.6181	9.37915	9.60433	24.1188	25.088
														GLYMA_19G187300	0	0	0.057593	0.272818	0	0.290495	0	0	0.052475	0	0.229648	0	0.366282	0.571384	0	0	0	0	0.284658	0	0	0.457559	0.560622	0.137286	0	0	0.036461	0.194941	0	0.201113	0	3.81702	1.27835	0	0
														GLYMA_19G202800	0.166097	0.181412	0.163314	0.05018	0.127988	0.109123	0.157615	0.273179	0.143292	0.198314	0.295045	0.175483	0.095288	0.087156	0.078004	0.212623	0.109346	0.133079	0.035413	0.177222	0.168265	0	0.096791	0.071091	0.229207	0.103632	0.15029	0.198208	0.128214	0.198929	0.189555	0.168217	0.131853	0.077039	0.048235
														GLYMA_19G204100	1.54817	1.70678	2.41321	2.36643	2.49902	1.95199	2.78459	3.6591	3.49238	1.40909	1.91821	1.4528	1.60611	1.59167	2.3462	3.48711	3.75044	3.79178	2.33889	2.14562	1.96127	2.31872	2.69988	1.7991	3.17706	3.49095	3.19328	1.68067	1.4546	1.53871	2.09722	2.20078	1.66836	3.42537	4.06514
														GLYMA_19G207700	0.099015	0.176238	0.197775	0	0	0	0.038423	0	0.188537	0	0.069643	0.048186	0.040924	0	0.047798	0	0	0	0.148658	0	0	0	0.193928	0.1819	0.564677	0.449092	0.396416	0.284742	0	0.105455	0.14155	0	0.462329	0.077373	0.099798
														GLYMA_19G209700	23.5742	21.1787	20.5782	18.258	16.2749	15.1034	13.4529	17.0523	17.2911	20.2685	20.7431	18.836	19.514	15.3292	15.2942	18.0291	17.008	20.3846	25.2339	22.5356	25.1153	20.8892	22.6268	16.9668	17.1512	17.9105	20.3619	22.7242	17.59	20.5227	18.5335	13.1979	14.6914	18.5077	17.4088
														GLYMA_19G216500	0.572485	0.405061	0.682394	5.77952	7.17462	5.63697	1.69466	1.73117	2.33277	0.892285	0.433178	1.2896	6.42474	5.13068	5.30753	2.61811	2.41209	2.17892	0.616776	0.41795	0.448983	5.1787	5.29315	6.20586	1.63857	1.39459	2.11501	0.322899	0.507126	0.860496	6.23448	1.9359	4.985	1.86298	2.86152
														GLYMA_19G219500	0.315551	1.07354	0.582399	1.30165	1.34828	0.630254	57.7202	95.6936	108.913	0.253648	1.67411	0.440351	1.84753	1.36028	1.19792	95.8864	92.0943	86.0577	0.725731	0.467484	0.488977	1.05712	1.93156	1.08186	77.2434	74.9851	70.2939	0.359861	0.369511	0.064251	0.897976	0.974957	0.909928	54.3906	80.7338
														GLYMA_19G241200	6.42284	4.1741	6.45165	9.46292	10.2896	9.23396	2.53921	1.98573	1.9442	6.51677	6.28471	8.3106	9.49724	8.96694	8.51958	2.46926	2.13296	2.10969	5.87998	3.67895	6.04964	8.83378	9.21556	8.00672	2.35705	2.2864	2.41173	4.30432	6.59545	5.20716	8.96661	7.85302	9.33308	2.44757	1.96908
														GLYMA_19G245700	3.18321	4.2429	4.20103	7.38621	7.10813	6.49571	9.38607	9.41515	10.8096	3.04513	3.87831	3.37138	10.1687	6.02922	9.68263	9.62707	10.0751	10.6642	5.13523	3.94338	3.89941	8.58193	10.3374	7.01258	10.3094	9.40312	10.7879	3.96474	3.01943	2.36773	7.97885	7.74984	6.42638	10.5862	8.93996
														GLYMA_19G245800	0	0.020534	0	0	0.034192	0	0	0	0.017597	0	0	0	0	0.011811	0	0.008782	0.008242	0.008707	0	0	0	0	0.019906	0.011868	0.035198	0.004303	0.004003	0	0	0	0	0.012467	0.010986	0	0.007769
														GLYMA_19G254000	9.7455	17.5339	11.8972	2.66069	3.20947	3.44134	14.584	10.23	10.9458	9.4572	12.2811	13.2097	2.14692	2.10009	2.49633	15.1479	12.8436	8.6529	18.3452	15.0411	17.6107	2.4328	2.07791	1.81571	12.499	14.1425	6.41678	15.6422	12.5671	14.3	1.82279	1.9783	1.88281	17.2191	13.2823
														GLYMA_19G254900	1.33978	1.67976	1.32614	3.86567	4.38445	3.51117	3.69935	4.1483	4.24955	1.38335	1.53744	1.22602	3.74043	3.92688	6.13717	5.66914	4.99893	3.72009	1.20515	0.978163	0.728602	3.36406	4.24597	2.92325	5.31975	3.79677	3.04464	1.01143	1.27654	1.57713	3.41876	2.85114	2.52776	8.35944	7.02547
														GLYMA_20G002300	0	0	0	0	0	0	0	0	0	0	0	0	0	0	0	0.013211	0.008868	0.011946	0	0	0	0	0	0	0	0	0	0	0	0	0	0	0	0	0
														GLYMA_20G023900	0.50788	0.968827	1.317	1.71714	1.53967	1.35365	0.749141	0.253989	0.530626	0.955617	1.47706	0.990973	2.40369	1.35032	1.48111	0.358486	0.289493	1.05713	1.59295	1.66933	1.44344	2.02248	2.81711	1.29588	0.441246	0.404821	0.489028	1.16727	0.234065	0.637905	1.80068	2.38067	1.84347	0.41866	0.535478
														GLYMA_20G037600	0.085657	0.67094	1.10017	0.390056	0.592151	0.414749	0.603251	0.284608	0.370556	0.18068	0.639231	0.595831	0.613605	0.625219	0.905662	0.775847	0.545479	0.322404	0.12019	0.10037	0.192506	0.570427	0.782128	0.487364	0.600792	1.03536	0.245283	0.128093	0.182391	0.1843	0.635759	0.463909	0.58535	0.674726	0.58266
														GLYMA_20G047600	1.54955	2.14012	1.42014	3.3678	2.27587	2.77515	0.637546	2.33033	2.68302	1.20312	3.12571	1.2887	3.08025	2.82068	4.44154	3.04161	2.58387	2.78812	1.85545	1.54351	1.28852	3.04415	2.73073	2.4361	3.09824	2.25136	4.28931	1.7819	1.26161	1.56885	3.23317	3.51255	2.34659	2.32557	3.90949
														GLYMA_20G056400	10.2028	9.23313	4.30115	13.5906	12.4678	11.3957	4.13011	2.30591	2.19655	5.68226	6.60231	5.00547	14.2336	12.2008	13.2664	3.27603	3.52651	3.39743	7.16767	4.73009	4.72312	14.9015	13.7829	13.8373	2.48218	2.9202	3.23745	3.49818	3.70338	3.42411	14.7874	13.1862	12.1258	4.23566	3.88828
														GLYMA_20G062000	0.034486	0.044638	0.117202	0.070894	0.184556	0.200053	3.25406	2.26684	0.180981	0.015356	0.065315	0.11307	0.04734	0.012623	0.024688	0.279781	0.059377	0.330358	0.23827	0.229047	0.162083	0.028433	0.010855	0.023036	0.957169	0.981209	0.068725	0.110306	0	0.126983	0.010555	0.684418	0	0.650967	1.03731
														GLYMA_20G063100	0.025824	0.476349	0.73573	0.046121	0.165835	0.077039	1.3391	1.08013	1.95673	0.076271	0.570016	1.31323	0.092812	0	0.343236	1.04809	2.36602	2.22169	0.153794	1.90929	2.57116	0.342881	0	0	1.29205	1.51333	1.40704	4.19931	0.953339	4.48489	0.121993	0.296398	0.024592	6.00473	2.0399
														GLYMA_20G068300	3.89337	6.32721	6.47001	1.40379	1.4758	1.35362	0.046217	0	0	2.73519	4.72205	5.31667	0.693243	0.513702	1.16761	0.011314	0	0	12.9209	11.3335	10.045	1.79396	1.80571	1.67584	0	0	0	8.88379	1.71749	4.46211	1.24261	5.42498	1.2013	0	0.030127
														GLYMA_20G070200	6.91265	6.6442	7.21416	9.22714	9.22167	8.49348	8.39168	9.85381	10.9386	7.34417	8.77664	6.3708	8.3702	8.1048	10.3465	9.42145	9.876	8.32564	8.42199	9.1446	7.57203	9.53091	9.72462	9.61395	8.81102	9.25381	7.55804	7.96253	5.26238	6.50662	9.37205	5.5674	7.07524	9.84111	11.7266
														GLYMA_20G070700	10.4616	11.5091	10.4392	10.6036	10.5098	10.4307	13.8895	23.1608	22.4546	8.94831	10.6986	8.81409	13.6301	10.9236	12.2166	20.5595	22.2026	21.1406	11.7398	11.5562	12.2423	13.2524	14.1135	12.631	18.5024	20.3368	21.6529	13.3707	6.77756	8.41015	13.5552	10.6745	10.4788	20.89	20.4315
														GLYMA_20G074700	0.499783	0.180839	0.368893	0.414576	0.295431	0.080877	1.24957	1.11839	1.36933	0.429181	0.26044	0.388346	0.574016	0.337572	0.381837	1.30715	1.20402	1.29388	0	0	0	0	0	0	0	0	0	0	0.007992	0	0	0	0	0	0
														GLYMA_20G092000	78.2987	94.6417	96.1237	35.9169	33.2363	32.7879	50.2286	45.882	47.9737	65.1688	101.221	66.2141	34.1548	30.8949	39.3633	76.1303	56.1183	45.6723	107.259	106.12	105.928	45.4627	45.2635	39.5597	49.822	56.7229	39.3288	75.3724	44.6302	43.0259	32.6272	32.1393	28.076	53.775	54.4425
														GLYMA_20G129200	0.061035	0.065182	0.169823	12.4389	11.7306	11.9661	1.76363	4.30794	5.59436	0.037064	0.181686	0.047683	12.7474	12.7211	13.4803	3.9852	3.91602	4.07712	0.024436	0.020114	0	8.95024	9.29608	8.25814	2.94333	3.09086	3.31337	0.067664	0.156808	0.111449	14.5377	8.59421	10.8384	2.93435	4.58578
														GLYMA_20G132900	0.438724	0.668578	0.315617	0.685884	0.535151	0.882344	0.4909	0.398034	1.25766	0.278825	0.369402	0.287753	0.795309	0.659166	0.553465	0.490559	0.408963	0.359586	0.660353	0.352843	0.4249	0.495567	0.581362	0.578798	0.406485	0.749026	0.749465	0.376099	0.345735	0.40991	0.594485	0.30392	0.377799	0.780693	0.474428
														GLYMA_20G149200	0.406438	0.172149	0.818879	3.41378	3.52033	2.91527	1.91306	2.38282	1.58055	0.428158	0.40026	0.934564	5.49061	5.38682	4.73304	1.61692	2.0688	2.80907	0.867162	0.363248	0.276952	4.95215	5.73067	3.42498	3.25312	2.31598	3.69523	0.336486	0.46101	0.29606	3.57702	15.3807	9.85225	1.53552	2.2276
														GLYMA_20G152200	20.1196	27.5542	19.3548	20.6237	20.1926	17.2649	21.4669	25.1154	29.8486	17.2914	18.9571	16.3322	31.5079	20.1304	28.6424	28.0385	29.6289	34.535	22.4359	22.8744	21.7558	28.3506	31.7144	28.5602	31.9411	29.8564	39.127	29.5767	20.4875	23.575	27.9547	36.4063	24.0961	33.5406	30.7187
														GLYMA_20G161400	0.161426	0.296233	0.240239	0.93004	0.723223	0.724032	0.841854	1.48429	1.26778	0.131729	0.538173	0.377007	1.40793	0.537123	0.726458	1.50676	1.91989	1.44266	0.285663	0.507237	0.507334	0.377987	0.713487	0.887636	1.7422	1.01395	1.05539	0.685366	0.311584	0.198097	1.01256	0.550089	0.387896	2.66421	1.85299
														GLYMA_20G165600	3.30497	3.39254	3.07274	5.3978	5.705	5.01147	3.95244	4.35422	5.09581	2.26631	3.39466	2.21402	8.29798	6.37019	8.02393	3.93481	5.04688	5.13555	3.32879	3.05176	3.48246	5.61219	5.9159	5.33345	5.10635	4.34505	6.02837	3.10358	2.5455	2.05017	6.73765	4.80802	4.4016	5.35975	5.10466
														GLYMA_20G177800	5.62282	7.31105	5.47717	6.5389	6.12673	6.19191	4.18459	5.34558	6.41245	5.74946	4.65857	5.72031	6.97958	6.311	8.16922	5.15374	6.61917	5.71146	6.60344	5.29591	6.76605	9.86001	10.2599	11.1796	6.75482	5.83013	7.17602	6.74513	5.58898	5.80151	8.49925	10.3921	8.65982	7.13532	6.89468
														GLYMA_20G185800	0.852593	0.646758	0.938821	1.44273	1.69454	2.34748	1.70275	2.28614	2.73428	0.364409	0.869835	0.783464	3.31006	1.68052	2.52202	2.73607	2.94942	3.51064	0.754363	0.638087	0.377902	3.2837	2.52103	1.66174	2.42458	2.44324	3.7316	1.11709	0.271814	0.443309	1.9202	2.92898	0.988333	3.20365	3.13453
														GLYMA_20G205000	8.80049	8.66695	6.72596	15.0043	14.2374	14.6931	1.95268	2.50565	2.58898	8.53126	7.95947	8.54994	16.2942	13.9556	14.9555	2.89668	2.8474	2.54583	8.51249	7.01321	9.85662	15.2924	15.0007	16.2202	2.12438	2.63032	1.9104	8.54617	9.01556	10.1481	19.3682	11.6326	14.897	2.75301	2.52902
														GLYMA_20G206200	0.037172	0.076688	0.089048	0.055022	0.239529	0.081931	0.153399	0.149333	0.34847	0.124546	0.047918	0.076469	0.086043	0.034753	0.035172	0.060414	1.06331	0.065396	0.025571	0.070163	0.011417	0.044764	0.116274	0.173108	1.47519	0.04224	0.045397	0.020245	0.045958	0.143798	0.045719	0	0.099449	0.259883	0.042681
														GLYMA_20G211100	0.881594	2.32385	2.33563	6.20523	5.71467	5.08869	11.1865	14.111	18.8888	1.07316	1.18345	0.786703	10.8513	6.29662	9.26548	21.2729	18.5121	12.9563	1.11929	2.2685	1.97578	8.3066	8.87153	6.55823	18.2594	20.1478	12.2737	1.05168	1.2431	1.05819	5.60271	13.4303	5.87846	42.8729	29.1974
														GLYMA_20G211300	4.14126	6.08455	4.28745	4.57339	3.09169	4.65602	4.34608	4.57214	5.7695	3.81599	5.70966	4.96311	4.29591	3.40154	4.39949	5.73562	5.36923	4.64015	5.73789	5.79159	6.74585	4.64598	4.54002	4.30344	5.87549	6.24968	3.76539	5.87749	3.26205	4.75424	3.67624	2.83313	2.82766	6.63074	5.16019
														GLYMA_20G232100	8.33865	2.13137	5.95629	10.9759	12.308	12.0294	0.057852	0.103132	0.141827	6.79831	5.0941	5.71173	10.718	11.1495	14.8004	0.121146	0.179089	0.114341	2.67401	2.60725	1.39548	9.1073	6.42729	8.44978	0.371022	0.519504	0.166541	1.99083	0.882096	0.989374	8.79846	2.31016	5.21621	0.401434	0.213752
														GLYMA_20G233200	5.47783	5.88158	5.4927	6.27039	6.54244	6.31904	11.1832	13.9755	14.8194	4.56833	5.55205	5.00893	6.48794	6.67651	8.25792	13.2192	16.8394	14.08	6.48233	5.29444	4.24268	6.50939	8.22197	6.34283	12.6711	12.8868	15.9721	4.54026	3.90413	3.67283	7.12181	4.87763	6.79758	8.17449	10.1434
														GLYMA_U032700	0.139337	0.110149	0.214037	0.012851	0.016304	0.114871	1.10139	0.563912	0.3699	0.033405	0.061905	0.111145	0.029655	0	0	0.381112	0.478489	0.313863	0.561383	0.439162	0.196498	0.014457	0	0	0.95358	0.875743	0.121484	0.116493	0.033927	0.035743	0.013916	0.017775	0	1.63392	0.615057
														GLYMA_U035400	0.497786	0.748427	0.465443	2.04113	1.00784	1.03139	1.05396	0.90573	0.586541	0.431419	0.646979	0.66524	0.684767	0.736526	0.815871	0.418619	0.444484	0.313819	0.09421	0.558597	0.466823	0.46926	0.44578	0.137095	0.425391	0.288003	0.135922	0.790864	0.545267	0.610132	0.400461	0.396019	0.019673	0.244639	0.102317
														GLYMA_U035700	3.1238	3.64133	5.10513	6.26868	5.75757	5.45018	5.46275	8.02086	8.26493	1.77484	5.17144	5.34092	4.90531	4.77366	7.76979	8.71565	6.41084	5.33905	4.64067	8.1264	6.00379	5.5995	4.58272	3.78688	7.39218	7.51327	4.79831	7.49574	2.40211	5.02785	3.05831	6.29046	2.44478	7.86828	8.73085
														GLYMA_01G046900	0	0	0	0	0	0.036685	0.188172	0.009494	0.027634	0.024892	0	0.011507	0.43944	0.813936	0	0.069712	0.038024	0.016874	7.46741	8.04893	8.26247	4.36813	4.04908	4.77389	8.33075	7.48663	6.67718	6.88748	3.726	6.43932	4.09191	6.52274	4.02305	12.3662	11.3942
														GLYMA_01G055100	0	0	0	0	0	0	0	0	0	0	0	0	0	0	0	0	0	0	0	0	0	0	0.04749	0	0	0	0	0	0	0	0	0	0	0	0
														GLYMA_01G125300	0	0.021312	0	0	0	0.011907	0.009231	0	0	0.008472	0.009144	0	0	0	0	0	0	0.01643	0	0	0	0.006556	0.011522	0	0.00895	0	0	0	0	0	0.011145	0	0	0	0.001729
														GLYMA_01G076500	0	0	0	0	0	0	0	0	0	0	0	0	0	0	0	0	0	0	0	0	0	0	0	0	0	0	0	0	0	0	0	0	0	0	0
														GLYMA_01G130500	0	0	0	0	0	0	1.41501	0.52001	0.13491	0	0	0	0	0	0	0.701996	0.234852	1.40097	0	0	0	0.026765	0	0	0.161628	0.300085	0	0	0	0	0	0	0	1.88251	0.879212
														GLYMA_01G088700	0	0	0	0.075199	0.24676	0.017053	0.129073	0.156351	0.437649	0	0.033695	0	0.030639	0.055396	0.034451	0.131812	0.128813	0.097777	0	0.004709	0.016077	0.022522	0.082782	0.059868	0.046176	0.04585	0.117872	0.017264	0	0	0.038761	0.216983	0.052759	0.203889	0.277021
														GLYMA_10G228900	0	0.712804	2.90219	0.009254	0.050919	0	0.787707	0.347383	0	0	0.530539	1.53913	0.099265	0	0.200908	0.330934	0.282941	2.16266	0.041422	0	0	0.072973	0.009001	0.06638	0.007937	0.0799	0.887761	0	0	0.092721	0.029565	0.0224	0.029187	0.060736	0
														GLYMA_10G260000	0	0	0	0	0	0	0	0	0	0	0	0	0	0	0	0	0	0	0	0	0	0	0	0	0	0	0	0	0	0	0	0	0	0	0
														GLYMA_10G185800	0	0.03686	0	0.817212	0.577713	0.447128	0	0	0	0	0.046509	0	0.516792	0.436553	0.630162	0	0	0	0	0	0	0.273041	0.72508	0.241018	0	0	0	0	0	0	0.047213	0.035731	0.337246	0	0
														GLYMA_10G185900	0	0	0	0	0	0	0	0	0	0	0	0	0.045285	0.054399	0.033269	0	0	0	0	0	0	0.028508	0.05068	0.035494	0	0	0	0	0	0	0.037075	0.019513	0	0.016407	0
														GLYMA_10G091400	0	0	0	0	0	0	0	0	0	0	0	0	0.014478	0	0	0	0	0.011055	0	0	0	0.056464	0	0	0.01229	0	0.011729	0	0	0	0.01352	0	0	0	0
														GLYMA_10G287200	0	0	0.029562	0.370703	0.920964	0.452254	0.285162	1.06108	0.683729	0	0	0	0.256586	0.560736	0.627577	0.307854	0.857665	0.854729	0	0	0.02634	1.27774	1.43318	2.40097	1.32202	1.12702	1.75342	0	0	0	1.46637	0.350257	1.53562	0.869487	0.991763
														GLYMA_10G128700	0	0	0	0	0	0	0.169454	0.883821	1.53218	0	0	0	0	0	0.019319	1.16326	0.84794	1.29423	0	0	0.016688	0	0.03476	0	0.647975	0.678713	1.15324	0	0	0	0	0	0	0.63985	1.17809
														GLYMA_11G210500	0	0	0	0.035031	0	0.017761	0.009408	0.05459	0.005586	0	0	0	0	0.022689	0	0.071869	0.089558	0.169608	0	0	0	0	0	0	0	0.097296	0	0	0	0	0	0	0.04169	0.569469	0.341588
														GLYMA_11G010300	0	0	0	0	0	0	0	0	0	0	0	0	0	0	0	0	0.067172	0	0	0	0	0	0	0	0	0.035547	0	0	0	0	0	0	0	0	0
														GLYMA_11G180700	0	0	0.016953	0	0.012614	0.058091	0	0	0	0	0	0	0.130565	0.046006	0.064641	0	0	0.006302	0	0.006701	0	0.040224	0.532556	0.704651	0.006431	0	0	0.005792	0	0.009131	0.151365	0.152709	0.054396	0.004676	0
														GLYMA_11G010200	0	0	0	0	0	0	0.065005	0	0	0	0	0	0	0	0	0	0	0	0	0	0	0	0	0	0	0	0	0	0	0	0	0	0	0	0
														GLYMA_11G058300	0	0	0	0	0	0	0	0.01049	0	0	0	0	0.033938	0	0.008596	0	0.032737	0.009322	0	0	0	0	0	0	0	0	0.00989	0	0	0	0	0	0.008788	0	0
														GLYMA_11G164000	0	0	0.056909	4.07135	2.32695	3.32114	0	0.014746	0.014567	0	0	0	16.4726	7.57517	9.76089	0	0	0.039314	0	0	0	3.77658	3.53015	1.41772	0.014569	0	0	0	0	0.020685	2.48645	1.44234	1.29133	0	0
														GLYMA_12G226500	0	0	0.03653	0.348639	0.194161	0.063988	0.085661	0.178633	0.294455	0	0	0	3.49448	0.637461	1.05452	0.13451	0.013223	0.122335	0	0	0	0.949096	1.40419	0.863413	0.069962	0.105009	0.026945	0	0	0	1.17762	3.12471	0.622336	0.043051	0.077777
														GLYMA_12G032600	0	0	0.027197	0.048391	0.043478	0.160033	0.010567	0.091523	0.029997	0	0	0	0.037599	0.12444	0	0.009951	0.048573	0.07719	0	0.010692	0	0.035547	0.009317	0.024819	0.019922	0.010296	0.038294	0	0	0	0.012933	0.00701	0.037926	0.12216	0.130359
														GLYMA_12G217800	0	0	0	0	0	0	0	0	0	0	0	0	0	0	0	0	0	0	0	0	0.033873	0	0	0	0	0	0	0	0	0	0	0	0	0	0
														GLYMA_12G136100	0	0.032441	0.036405	0.57213	0.546433	0.349285	2.24444	1.45289	1.13098	0	0.076162	0.133135	0.443771	0.341421	0.285651	3.20151	2.3362	1.29949	0	0	0	0.311892	0.429312	0.243388	1.74662	1.84294	1.08636	0.01838	0.03747	0	0.411138	0.15696	0.423312	0.999945	0.859098
														GLYMA_12G031400	0	0	0	0.050879	0	0.021181	0	0	0	0	0	0	0	0	0	0	0	0	0	0	0	0	0.138749	0	0	0	0	0	0	0	0.038062	0.024746	0	0	0
														GLYMA_12G161700	0	0	0	0.108761	0.119138	0.047639	0	0.056419	0.036662	0	0	0	0.250322	0.248834	0.327451	0.018544	0	0.108454	0	0	0	0.085077	0.149159	0.128336	0	0.035979	0.175009	0	0	0	0.035056	0.278765	0.10145	0.095075	0.065563
														GLYMA_13G249300	0	0.055161	0.546968	1.65556	2.74188	1.89317	0.029343	0.098291	0	0.012898	0.035951	0.018129	2.04608	1.07026	1.7991	0.058178	0.039289	0.113435	0.051023	0.04031	0.011948	1.68209	1.59174	1.12936	0	0.037678	0.022945	0	0.032576	0.068505	1.43584	0.914589	1.01235	0.597424	0.183873
														GLYMA_13G081700	0	0	0.022218	0	0	0.022122	1.87715	4.33388	5.24479	0.090064	0	0.021725	0.319619	0.170371	0.021479	3.43466	4.48975	5.2825	0	0	0	0.185152	0.038645	0.081738	8.34926	6.4562	11.0949	0	0	0	0.105941	0.084149	0.021185	5.75762	7.1667
														GLYMA_13G061600	0	0	0	0	0	0	0.157462	0.080157	0.225525	0	0	0	0	0.02662	0	0.630137	0.602759	0.474618	0	0	0	0	0	0	0.120062	0.147185	0.094567	0	0	0	0	0.03352	0	1.28654	0.946899
														GLYMA_13G088400	0	0.047758	0.04423	0.104844	0.123257	0.095025	35.293	37.7374	48.8226	0	0	0.014416	0.119485	0.060457	0.163099	24.6728	34.1768	22.2396	0	0	0.003169	0.127615	0.134337	0.061476	44.9695	35.9984	33.9214	0	0	0	0.09471	0	0.14344	57.447	51.8242
														GLYMA_13G056300	0	0	0	0	0	0	0	0	0	0	0	0	0	0	0	0	0	0	0	0	0	0	0	0	0	0	0	0	0	0	0	0	0	0	0
														GLYMA_13G094400	0	0.02213	0	0	0	0	6.27217	12.0997	13.2538	0	0	0.097135	0	0	0	7.05411	9.91054	6.75695	0	0	0	0	0	0	9.40791	9.09953	6.27721	0	0	0	0	0.014952	0.071039	9.17568	11.4905
														GLYMA_13G004400	0	0.2619	0	0	0.019807	0.031118	31.3377	16.6578	20.7714	0.021045	0.029347	0.118982	0.037365	0	0	12.3037	21.258	13.2696	0	0.22985	0.145445	0	0.03624	0.019459	22.6743	22.0966	12.2189	0.820149	0.085781	1.86988	0	0	0	120.918	39.3522
														GLYMA_13G267600	0	0	0	0	0	0	0.131651	0.186567	0	0	0	0	0.036148	0.04119	0	0.497991	0.060714	0.284265	0	0	0.037717	0	0	0	0.41535	0.561667	0.116263	0	0	0	0	0	0	0.88665	0.43891
														GLYMA_13G282800	0	0	0	0	0	0	0	0.076833	0.093447	0	0	0	0	0	0	0.0761	0.079088	0.031419	0	0	0	0	0	0	0.076551	0.025112	0.074383	0	0	0	0	0.144045	0	0.086289	0.122541
														GLYMA_13G318600	0	0	0	1.33272	1.15487	0.236814	9.21256	19.5874	14.2711	0	0	0	2.46484	0.526988	1.4489	5.44586	10.4571	14.6903	0	0	0	0.213121	1.36748	0.254689	15.0021	15.0017	14.9199	0	0	0	0.116535	0.40424	0.147711	6.66122	6.37974
														GLYMA_13G168800	0	0	0	0	0	0	0	0	0	0	0	0	0	0	0	0	0	0	0	0	0	0	0	0	0	0	0	0	0	0	0	0	0	0	0
														GLYMA_13G295200	0	0	0	0.089039	0.067395	0.068625	0.014575	0.009687	0	0.00254	0	0	0.030928	0.043636	0.108221	0.008883	0	0	0	0	0.001176	0.114798	0.144618	0.056705	0	0.009488	0.004567	0	0	0	0.080361	0	0.032859	0	0
														GLYMA_14G198900	0	1.46619	9.07515	0.455352	0.226593	0.230099	16.8681	33.2325	40.2984	0	0.838015	0.604155	0.048939	0.018841	0.185245	40.4608	27.4556	23.294	0	0	0	0.399864	0.627871	0.347436	37.2018	19.158	16.7092	0	0	0.679236	0.47308	0.134788	0.299679	18.1739	29.1561
														GLYMA_14G174900	0	0	0	0	0	0	0	0	0	0.031195	0	0.03	0	0	0	0.022728	0	0	0	0	0	0	0	0	0	0	0	0	0	0	0	0	0	0	0
														GLYMA_14G165300	0	0	0	0	0.010592	0	0	0	0	0	0	0	0	0	0	0.024484	0	0	0	0	0	0	0	0	0	0	0	0	0	0	0	0	0	0	0
														GLYMA_14G076300	0	0	0	0	0.03789	0	0.245748	0	0	0	0	0	0.053657	0.038315	0	0.030308	0	0.053992	0	0	0	0.016044	0.034579	0.087401	0.015184	0.029602	0.086748	0	0	0	0.132802	0	0.075824	0.026755	0.026811
														GLYMA_14G221000	0	0	0	0	0	0	0	0	0	0	0	0	0	0	0	0	0	0.029071	0	0.091542	0	0	0	0	0	0	0	0.028487	0.152718	0.034582	0.026922	0	0	0	0
														GLYMA_14G056100	0	1.43711	6.96625	0	0	0	2.14493	3.93957	4.66775	0	0.36025	0.829657	0.153082	0.055241	0.163504	4.24594	2.99988	4.66762	0	0	0	0.047427	0.078855	0.01652	7.85234	7.38792	4.0631	0	0	1.28217	0	0.018257	0.145147	3.24107	3.89951
														GLYMA_14G075600	0	0	0	0.021735	0.023001	0	0	0.034252	0.055815	0	0	0	0.032329	0	0.023578	0.018591	0.069673	0.016755	0	0	0	0.021395	0.02807	0.044416	0	0.018466	0	0	0	0	0.046473	0	0	0.047709	0
														GLYMA_14G107600	0	0	0	0.014167	0	0	0	0	0	0	0	0	0	0	0	0	0	0	0	0	0	0	0	0	0	0	0	0	0	0	0	0	0	0.011582	0
														GLYMA_15G257400	0	0	0	0	0	0	0	0	0	0	0	0	0	0	0	0	0	0	0	0	0	0	0	0	0	0	0	0	0	0	0	0	0	0	0
														GLYMA_15G024100	0	0	0	0	0	0	0.009126	0.083818	0.033974	0	0	0	0	0.012717	0	0.027958	0.025634	0.028493	0	0	0.04658	0.021691	0.018897	0	0	0.005708	0	0	0	0	0	0.060161	0.008753	0.021637	0.01951
														GLYMA_15G270800	0	0	0	0	0	0	0	0	0	0	0	0	0	0	0	0	0	0	0	0	0	0	0.038087	0	0	0	0.022789	0	0	0	0	0	0	0	0
														GLYMA_15G000100	0	0	0	0.000598	0	0.006694	0.005224	0.009726	0.007241	0.576378	0	0	0.014797	0.447132	0.010678	0.041073	0.015229	0.014211	0.393913	0.573906	0.713879	1.2967	1.25445	1.23703	2.33898	1.76929	1.58274	1.02332	1.5893	0.738519	1.42021	3.79039	2.66858	2.29832	2.43678
														GLYMA_15G236900	0	0	0	0	0	0	0	0.039554	0	0	0	0	0	0	0.032976	0	0.011835	0.011717	0	0	0	0	0	0	0	0	0	0	0	0	0	0	0.048625	0	0
														GLYMA_15G052000	0	0	0	0	0	0	29.9886	39.8151	48.1177	0	0	0	0	0	0	22.3394	37.4023	18.7623	0	0	0	0	0	0	26.9019	30.5925	26.784	0	0	0	0	0	0	63.6124	70.8043
														GLYMA_15G007300	0	0	0	0.017906	0	0	0.216175	0.193168	0.292437	0	0.030816	0	0	0	0	0.186323	0.268673	0.536874	0.043714	0.044056	0	0.044201	0	0	0.066322	0.105436	0.354081	0	0	0	0.044483	0	0.038063	0	0.092929
														GLYMA_15G149500	0	0	0	0.062285	0.049894	0.138958	0	0.161535	0.13256	0	0	0	0.259314	0.057942	0.190051	0.042909	0.040188	0	0	0	0	0.123076	0.052587	0.043572	0.02709	0	0.037214	0.02526	0	0	0.170794	0.060546	0.03036	0	0.063628
														GLYMA_15G226100	0	0	0	0.009219	0	0.030731	1.19773	1.19543	0.841978	0	0	0	0.046196	0.029174	0	1.51023	1.41451	1.21126	0	0	0	0.009045	0.012793	0	1.51617	0.955072	1.74427	0.010411	0	0	0	0.011157	0.004916	1.87473	2.36458
														GLYMA_16G128000	0	0	0.014579	0	0.025154	0.040061	0.083462	0.035324	0.06204	0	0.006708	0	0.006146	0.01307	0.078221	0.112265	0.15588	0.174482	0	0	0	0.019217	0.038843	0.011726	0.018987	0	0.009292	0	0	0.02041	0	0.049073	0.019025	0.303487	0.269834
														GLYMA_16G107200	0	0	0	0	0.029098	0.029387	0	0	0	0	0	0	0	0.030357	0.028627	0	0	0	0	0	0	0	0	0	0	0	0	0.029901	0	0	0	0	0	0	0
														GLYMA_16G159500	0	0.115487	0.392424	0.043922	0	0	1.52256	1.5449	1.26459	0	0.069268	0.267671	0	0.022048	0.023783	0.738518	1.61659	1.0405	0.043149	0	0.011547	0.113121	0.117286	0.045104	3.33796	2.95443	4.93179	0	0	0.121931	0.046838	0.026093	0.023419	5.99371	6.31711
														GLYMA_16G108500	0	0	0	0	0	0	0.056393	0.054601	0.110833	0	0	0	0	0	0.280608	0	0.065927	0.490214	0	0	0	0	0	0	0	0.109884	0.158323	0	0	0	0	0.628212	0	0	0.048933
														GLYMA_17G156400	0	0	0	0	0	0	0	0	0	0	0	0	0	0	0	0	0	0	0	0	0	0	0	0	0	0	0	0	0	0	0	0	0	0	0
														GLYMA_17G096800	0	0.032565	0	0.106538	0.212728	0.060618	0	0	0	0.035079	0	0	0.43886	0.446787	0.050491	0	0	0	0	0	0.034305	0.10632	0.087559	0.030698	0	0	0	0	0.018807	0.039365	0.205116	0	0.11093	0	0
														GLYMA_17G116300	0	0	0	0	0	0	0	0	0	0	0	0	0	0	0	0	0	0.022762	0	0	0	0	0	0	0	0	0.022862	0	0	0	0	0	0	0	0.016012
														GLYMA_17G211300	0	0.013894	0.039395	0.211862	0.099168	0.330258	3.1646	1.33705	0.150878	0	0	0.030389	0.154392	0.064149	0.343015	0.140253	0.086747	0.209886	0	0	0	1.27039	0.270146	2.26639	2.74132	1.61842	0.656676	0	0	0.016851	0.059565	0.084472	0.111871	0.275932	0.234976
														GLYMA_18G111400	0	0.014268	0.063831	0.349775	0.471886	0.448452	0.2739	0.474497	0.466495	0	0.015035	0.015604	0.114661	0.170157	0.106645	0.40828	0.508117	0.361913	0	0	0	0.070131	0.208402	0.117169	0.30555	0.362983	0.324892	0	0	0	0.328045	0.034652	0.274747	0.280118	0.247921
														GLYMA_18G023600	0	0.517538	4.68387	0.044661	0.008132	0.122427	3.51947	5.37011	5.37831	0	0.193145	0.407294	0.164505	0.153675	0.112687	5.02874	3.86622	6.43851	0	0	0	0.014621	0.057501	0	6.06123	4.64691	4.61067	0	0	0.069724	0.112185	0.072148	0.143039	3.10738	4.44573
														GLYMA_18G057200	0	0	0	5.43939	3.4008	4.31679	0.032411	0.049011	0.013402	0.03557	0	0	19.6079	11.3057	10.945	0	0.012512	0.012056	0	0	0.065897	4.94073	3.74868	3.39913	0	0	0	0	0	0	4.82024	2.18189	1.94182	0.042734	0
														GLYMA_18G176000	0	0	0	0.107671	0.127669	0.162633	0.654877	2.14525	1.95255	0	0	0	0.586926	0.243442	0.214194	2.40174	3.31752	3.86199	0	0	0	0.197555	0.152645	0.151809	1.08105	1.6082	4.36706	0	0	0.011085	0.178631	0.04339	0.073834	2.28668	4.10963
														GLYMA_18G095600	0	0	0	0	0	0	0	0	0	0	0	0	0	0	0	0	0	0	0	0	0	0	0.0122	0	0	0	0	0	0	0	0	0	0	0	0
														GLYMA_18G097700	0	0	0	0	0	0	0	0	0	0	0	0	0	0	0	0	0	0	0	0	0	0	0.04907	0	0	0	0	0	0	0	0	0	0	0	0
														GLYMA_18G175700	0	0.096846	0.07737	1.368	1.00568	0.654643	2.19783	2.16185	2.29037	0.031513	0	0.022805	2.51929	1.35031	2.14426	3.68182	2.99175	2.5104	0	0	0.029191	1.29227	1.35357	0.82783	3.00129	2.79124	2.28281	0.0157	0.016003	0.050077	1.15637	1.85208	0.746391	2.83833	3.14661
														GLYMA_19G048100	0	0	0	0	0	0	0	0	0	0	0	0	0	0	0	0	0	0	0	0	0	0	0	0	0	0	0	0	0	0	0	0	0	0	0
														GLYMA_19G048200	0	0	0	0	0	0	0	0	0	0	0	0	0	0	0	0	0	0	0	0	0	0	0	0	0	0	0	0	0	0	0	0	0	0	0
														GLYMA_19G048300	0	0	0	0	0	0	0	0	0	0	0	0	0	0	0	0	0	0	0	0	0	0	0	0	0	0	0	0	0	0	0	0	0	0	0
														GLYMA_19G048600	0	0	0	0	0	0	0	0	0	0	0	0	0	0	0	0	0	0	0	0	0	0	0	0	0	0	0	0	0	0	0	0	0	0	0
														GLYMA_19G048800	0	0	0	0	0	0	0	0	0	0	0	0	0.448221	0	0	0	0	0.02334	0	0	0	0	0	0	0	0	0	0	0	0	0	0	0	0	0
														GLYMA_19G178200	0	0.082494	0	0.65278	0.893991	0.489071	2.44052	1.80283	2.66119	0	0.025869	0.013647	0.741556	0.710663	1.09338	2.3767	2.67503	2.38164	0.01041	0	0.004527	0.329191	0.795622	0.424919	4.07096	4.51399	2.99648	0.014092	0.014365	0.01131	0.309762	0.709618	0.838615	7.85977	4.69262
														GLYMA_19G054700	0	0	0	0	0	0	0	0	0	0	0	0	0	0	0	0	0	0	5.23611	4.71983	4.4273	1.81305	2.81277	1.79958	0.475775	0.59884	0.074157	5.43162	1.97954	4.7916	0.93324	4.45531	0.763023	0.141058	0.308743
														GLYMA_19G048900	0	0	0	0	0	0	0	0	0	0	0	0	0	0	0	0	0	0	0	0	0	0	0	0	0	0	0	0	0	0	0	0	0	0	0
														GLYMA_19G137800	0	0.023428	1.32107	0.211804	0.026095	0.433116	1.223	0.822744	0.328153	0.026733	0.321521	1.2836	0.402521	0.094469	0.25739	0.594552	0.533462	1.21259	0.152035	0.057837	0.327115	1.04939	0.230481	0.193931	0.828245	1.27509	0.295965	0.305783	0	0.099359	0.075436	0.691747	0	0.33815	0.663949
														GLYMA_19G049000	0	0	0	0	0	0	0	0	0	0	0	0	0	0	0	0	0	0	0	0	0	0	0	0	0	0	0	0	0	0	0	0	0	0	0
														GLYMA_19G048000	0	0	0	0	0	0	0	0	0	0	0	0	0	0	0	0	0	0	0	0	0	0	0	0	0	0	0	0	0	0	0	0	0	0	0
														GLYMA_19G155900	0	0	0	0.036402	0	0	0.49287	1.47048	1.00192	0	0.079239	0	0.105065	0	0.084958	0.951008	1.1435	2.13276	0	0.031112	0	0.008833	0	0	0.612514	0.855842	1.29306	0	0	0	0	0.030506	0	1.12472	1.73535
														GLYMA_02G147900	0	0	0.022788	0.027387	0.022543	0.158685	2.70301	2.46642	0.871534	0	0	0.044566	0.020502	0	0	1.38785	1.17938	1.02619	0	0	0	0	0.019818	0.125685	3.69548	3.19413	2.60173	0	0	0.048931	0	0.032203	0.041358	2.70989	2.63398
														GLYMA_02G205600	0	0.029982	0.142768	0.037604	0.033283	0	0.274361	0.039013	0.011562	0	0.054288	0.049294	0	0	0	0	0.036062	1.03352	0.050186	0.1212	0.055271	0.04427	0	0.015472	0.089938	0.015454	0.104222	0.02548	0.043288	0.045303	0	0	0.048014	0	0
														GLYMA_02G268400	0	0	0	0	0	0	0	0.111987	0	0	0	0	0	0	0	0.083703	0.042783	0.068447	0	0.029238	0	0	0	0	0.263038	0.20105	0	0.301415	0	0	0	0	0	0.177664	0.062733
														GLYMA_02G268500	0	0	0	0	0	0	0	0	0	0	0	0	0	0	0	0	0	0	0	0	0	0	0	0	0	0	0	0	0	0	0	0	0	0	0
														GLYMA_02G193400	0	0	0	0	0	0	0	0	0	0	0	0	0	0	0	0.01219	0	0	0	0	0	0	0	0	0	0	0	0	0	0	0	0	0	0	0
														GLYMA_02G178700	0	0	0.027343	0	0	0	0.25484	1.4583	0.87642	0	0	0	0.012628	0	0	1.0942	1.07487	1.38688	0	0	0	0	0	0	0.584726	0.878444	2.06746	0	0	0	0	0	0	0.912094	1.1645
														GLYMA_02G041500	0	0.108909	0.237147	0.696498	0.473972	0.590925	3.61661	2.45292	3.07985	0	0.044545	0	1.35836	0.592437	1.60594	3.89451	3.37605	2.11669	0	0	0	0.824684	2.49659	0.594854	3.96768	3.33986	2.07055	0	0.050337	0	0.640966	1.90989	2.19286	6.24853	3.59397
														GLYMA_02G153900	0	0	0.013529	0	0	0	0	0	0	0	0	0	0.126989	0	0.081954	0	0	0	0	0	0	0	0	0	0	0	0.010316	0	0	0	0.027012	0	0	0	0
														GLYMA_02G261600	0	2.00536	10.383	0	0.051226	0.017514	3.10093	2.45289	2.43428	0	0.641374	2.14157	0.031439	0	0.167909	1.84213	1.40385	5.22074	0.070398	0	0	0	0.061835	0	3.64069	2.88264	2.83665	0	0	1.00714	0	0.01879	0.016772	1.59124	2.27092
														GLYMA_02G017300	0	0	0	0	0	0	0	0	0	0	0	0	0	0	0	0.028236	0	0	0	0	0	0	0	0	0	0.05628	0	0	0	0	0	0	0	0	0.024978
														GLYMA_02G124200	0	0	0	0	0	0	0.402654	1.19509	1.63663	0	0	0	0	0	0	1.11695	1.68009	2.04448	0	0	0	0	0	0	0.670839	0.512379	1.84582	0	0	0	0	0	0	0.44404	0.768948
														GLYMA_02G035300	0	0	0	0	0	0	0.317631	0.704564	0.375541	0	0	0	0	0	0	0.326966	0.196403	0.290199	0	0	0	0	0	0	0.089902	0.090507	0.211276	0	0	0	0	0	0	0.05651	0.090547
														GLYMA_02G222500	0	0	0	0	0.009281	0	0.063646	0.087248	0.095827	0	0	0	0	0	0	0.05422	0.068888	0.095579	0	0	0	0	0	0	0.04498	0.038437	0.178693	0	0	0	0	0.078115	0	0.012449	0.019628
														GLYMA_20G096800	0	0	0	0	0	0	0	0	0	0	0.058488	0	0	0	0	0	0	0	0	0	0	0	0	0	0	0	0	0	0	0	0	0	0	0	0
														GLYMA_20G164200	0	0.424663	3.18885	0.253001	0.121738	0.131838	1.4047	0.757217	0.01924	0	0.377538	1.21777	0.112422	0.148835	0.175825	0.148672	0.337097	2.78082	0.038001	0	0.011786	0.044349	0.054447	0.144495	0.024133	0.057416	1.49264	0	0	0.335257	0.064499	0.109326	0.085168	0.013845	0.025568
														GLYMA_20G106700	0	0	0.011644	0.174117	0.068999	0.167846	0.12893	0.124919	0.159202	0	0	0	1.02557	0.232182	0.70618	0.218901	0.252228	0.133058	0	0	0	0.465799	0.799715	0.099351	0.128896	0.148407	0.275666	0	0	0	0.18035	1.7249	0.825023	0.388607	0.311226
														GLYMA_20G060700	0	0	0	0	0	0	0	0	0	0	0	0	0	0	0	0	0	0	0	0	0	0	0	0	0	0	0	0	0	0	0	0	0	0	0
														GLYMA_20G223400	0	0	0	0	0	0	0	0	0	0	0	0	0.055731	0.08779	0	0	0.089979	0.033664	0	0	0.117262	0	0	0	0	0	0.042938	0	0	0	0.03054	0	0	0	0.03218
														GLYMA_20G080000	0	0	0	0	0	0	0.121369	0.549068	0.753618	0	0	0	0.054167	0	0.058294	0.524197	0.749996	0.864549	0	0	0	0.034735	0.069107	0	0.122148	0.31405	0.787657	0	0	0	0	0	0	0.59433	1.04228
														GLYMA_20G204500	0	0	0	0.906855	0.453193	1.69016	0	0	0	0	0	1.92522	0.483456	0.118176	0.850079	0	0	0.050366	0.069442	0.033873	0	0.683261	0.902583	0.130712	0.02352	0.011658	0.050502	0	0	0	0.196601	0.822323	0.141774	0	0
														GLYMA_03G092900	0	0	0	0	0	0	0	0	0	0	0	0	0	0	0	0	0	0	0	0	0	0	0	0	0	0	0	0	0	0	0	0	0	0	0
														GLYMA_03G049500	0	0	0	0.026529	0.114736	0	0.07679	0.015206	0.051094	0	0.036078	0	0.512623	0.150331	0.870812	0.073867	0.194836	0.114751	0	0	0	0.050785	0.803003	0.053852	0.050547	0.029238	0.020955	0	0	0	0.018834	0.891737	1.49013	0.12004	0.046402
														GLYMA_03G117000	0	0	0	0	0	0	6.47994	18.8896	19.9693	0	0	0	0	0	0	10.1725	17.4333	17.48	0	0	0	0	0	0	5.71504	12.3238	12.756	0	0	0	0	0	0	3.37531	10.4071
														GLYMA_03G094000	0	0	0	0	0	0	0	0	0	0	0	0	0	0	0	0	0	0	0	0	0	0	0	0	0	0	0	0	0	0	0	0	0	0	0
														GLYMA_03G254900	0	0	0	0	0	0	0.354621	1.02534	0.064921	0	0	0.083874	0	0	0	0.021722	0.728725	0.380848	0	0	0	0.020513	0.024783	0.078891	0.043675	0.076432	0.243444	0	0	0	0	0	0	0	0
														GLYMA_03G115400	0	0	0	0	0	0	0	0	0	0	0	0	0	0	0	0	0	0.028015	0	0	0	0	0.035229	0	0	0	0	0	0	0	0	0	0	0	0
														GLYMA_03G135800	0	0.189473	1.47921	0.294568	0.251167	0.557931	5.74622	2.2082	1.91045	0	0.781575	1.93711	0.525755	0.317258	0.481933	2.39012	1.52488	1.79524	0.055219	0.062062	0.092956	0.467702	0.527657	0.297866	1.58388	1.96836	0.959666	0	0	0.122372	0.324145	1.48809	0.202558	0.969753	0.989326
														GLYMA_04G175800	0	0	0	0	0	0	0	0	0	0	0	0	0	0	0	0	0	0	0	0.148324	0	0	0	0	0	0	0	0.568529	0	0	0	0	0	0	0
														GLYMA_04G034900	0	0.145797	0.200571	1.4019	1.26667	1.22747	0.422209	0.788481	0.8239	0.059009	0	0.173517	2.61259	0.726292	1.34932	0.55602	1.36648	0.928999	0.199047	0.195821	0.359821	1.05793	3.22696	1.32051	0.82018	0.746005	1.37288	0.429632	0.091709	0.178011	1.68916	3.039	2.01723	0.713097	1.01015
														GLYMA_04G045800	0	0.184644	0.128447	1.63523	1.19607	0.946324	0.785186	1.02726	0.901675	0.026413	0.085017	0.1727	3.06048	1.56546	2.19528	1.32313	1.47066	1.5056	0.120483	0.028669	0.082917	1.26109	1.29731	0.839832	1.0229	0.847172	1.7575	0.039477	0	0.013664	1.12204	1.12069	0.755693	0.873807	1.10663
														GLYMA_04G093900	0	0	0	0	0	0	0	0	0	0	0	0	0	0	0	0	0	0	0	0	0	0	0	0.079761	0	0	0	0	0.08242	0	0.080342	0	0	0.11986	0
														GLYMA_05G071600	0	0	0	0	0	0	0	0	0	0	0.031277	0	0	0	0	0	0	0	0	0	0	0	0.028967	0	0	0	0	0	0	0	0	0	0	0	0
														GLYMA_05G065100	0	0	0	0	0	0	0	0	0	0	0	0	0	0	0	0	0	0	0	0	0	0	0	0	0	0	0	0	0	0	0	0	0	0	0
														GLYMA_05G101500	0	0	0	0	0	0	0	0	0	0	0	0	0	0	0	0	0	0.020494	0	0	0	0	0	0	0	0	0.086843	0	0	0	0	0	0	0	0
														GLYMA_05G071400	0	0	0	0	0	0	0	0	0	0	0	0	0	0	0	0	0	0	0	0	0	0	0	0	0	0	0	0	0	0	0	0	0	0	0
														GLYMA_05G074300	0	0	0	0	0	0	0	0	0	0	0	0	0	0	0	0	0	0	0	0	0	0	0	0	0	0	0	0	0	0	0	0	0	0	0
														GLYMA_05G071300	0	0	0	0	0	0	0	0	0	0	0	0	0	0	0	0	0	0	0	0	0	0	0	0	0	0	0	0	0	0	0	0	0	0	0
														GLYMA_05G228600	0	0	0	0	0	0.124815	0	0	0	0	0	0	0	0	0	0	0	0	0	0	0	0	0.028163	0	0.09574	0.189975	0	0	0	0	0	0	0	0	0
														GLYMA_05G133000	0	0.036224	0	0.145022	0.080291	0.121425	1.59371	0.951935	0.970082	0	0	0.039749	0.073143	0.041673	0.117891	1.63759	0.315605	0.437318	0.122219	0	0	0.142396	0.070587	0.124499	0.09314	0.215131	0.059257	0	0	0	0.037887	0.239149	0.03876	0.221158	0.449808
														GLYMA_05G071700	0	0	0	0	0	0	0	0	0	0	0	0	0	0	0	0	0	0	0	0	0	0	0	0	0	0	0	0	0	0	0	0	0	0	0
														GLYMA_06G234900	0	0	0	0	0	0	0	0	0	0	0	0	0.011472	0	0	0	0	0	0	0	0	0	0	0	0	0	0	0	0	0	0	0	0	0	0
														GLYMA_06G216500	0	0	0	0	0	0	0	0	0	0	0	0	0	0	0	0	0	0	0	0	0	0	0	0	0	0	0	0	0.084763	0	0	0	0	0	0
														GLYMA_06G241700	0	0	0	0	0	0	0	0	0	0	0	0	0	0	0	0	0	0	0	0	0	0	0	0	0	0	0	0	0	0	0	0	0	0	0
														GLYMA_06G132200	0	0.023155	0	0	0	0	0	0.060259	0.245594	0	0	0	0	0	0	0.110401	0.160652	0.044626	0	0	0	0	0	0	0.059536	0.039346	0	0	0	0	0	0	0	0.474859	0.105127
														GLYMA_06G236600	0	0.038987	0	0	0.028096	0	0.144882	0.090907	0.02565	0.043459	0	0	0.019078	0	0	0	0.223833	0.057668	0.021315	0.022752	0.169654	0	0.03288	0.249888	0	0	0	0.045775	0	0.04793	0	0.052408	0.012511	0.415271	0.010228
														GLYMA_06G181300	0	0	0	0.136795	0.18638	0.066328	0	0	0	0	0	0	0.02657	0.303325	0.157775	0	0	0	0	0	0	0.146087	0.129095	0.183804	0	0.025218	0	0.033632	0	0	0.253645	0.036043	0.031759	0	0
														GLYMA_06G236000	0	0	0	0.132391	0.155201	0.116984	0	0.038622	0	0	0	0	0.403433	0.256262	0.560262	0	0	0	0	0	0	0.372829	0.270476	0.490845	0	0	0.018208	0	0	0	0.324605	0.212425	0.148567	0	0
														GLYMA_06G273200	0	0	0	0	0	0	0	0	0.056655	0	0	0	0	0	0	0	0	0	0	0	0	0	0	0	0	0	0	0	0	0	0	0	0	0	0
														GLYMA_07G183400	0	0	0	0	0	0	0	0	0	0.020627	0	0.055356	0	0	0	0	0	0	0	0	0	0	0	0	0	0	0	0	0	0	0	0	0	0	0
														GLYMA_07G197700	0	0	0	0	0	0	0.005587	0	0	0	0	0	0	0	0	0	0	0	0	0	0	0	0	0	0.016142	0	0	0	0.036619	0	0	0	0	0	0
														GLYMA_07G230700	0	0.077467	1.2162	0.147878	0.163549	0.017346	0.796514	0.610432	0.690699	0.017479	0.081741	0.552961	0.075494	0.071439	0.307977	0.470626	0.708699	0.536255	0.016703	0	0	0.106975	0.179286	0.192224	0.889219	0.654847	0.367944	0	0.017931	0.148629	0.141314	0.112861	0.13278	1.13711	0.857091
														GLYMA_07G078200	0	0	0.288305	1.10698	0.941035	1.09489	1.57786	2.41239	1.93915	0	0.021109	0.010532	2.84524	1.27876	2.6648	2.46766	2.80889	2.08703	0	0.049453	0	2.18731	2.07919	1.02481	2.67358	2.45448	2.9205	0	0	0	1.64466	2.12666	1.65334	2.37359	3.12786
														GLYMA_07G154300	0	0.591856	0.097662	0	0	0	2.00542	0.977411	1.49165	0.059542	0.101025	0.038301	0	0	0	0.731092	0.929929	0.376674	0.078446	0.02147	0.128508	0	0.017032	0.053918	1.21073	1.56751	0.3424	0.036848	0	0.021096	0	0.021193	0	2.00894	0.864643
														GLYMA_08G353000	0	0	0	0	0	0	0	0	0	0	0	0	0	0	0	0	0	0	0	0	0	0	0	0	0	0	0	0	0	0	0	0	0	0	0
														GLYMA_08G087400	0	0	0.172883	0.123374	0.068591	0.103559	3.30683	1.65661	0.585099	0	0	0.102039	0	0	0.018992	1.51811	1.58086	0.877967	0.069491	0	0	0.121646	0.150753	0	1.56046	1.49529	0.265325	0.035007	0	0.112035	0	0.299877	0	0.655368	0.747922
														GLYMA_08G274800	0	0	0	0	0	0	0.03948	1.36516	0.74969	0	0	0	0	0	0	0.101818	0.281302	0.4472	0	0	0	0	0	0	0.095198	0	0.308056	0	0	0	0	0	0	0.066976	0.032995
														GLYMA_08G240200	0	0.090255	0.168	0.411036	0.265623	0.163102	1.69558	3.02171	3.79196	0.086249	0.110352	0	0.743479	0.245644	0.668085	2.66086	3.31186	3.21491	0.143157	0.103935	0.033102	0.35762	0.476439	0.347157	2.19317	3.60624	3.6185	0.155317	0.043799	0	0.15596	0.605749	0.307894	2.38588	2.3647
														GLYMA_08G352900	0	0	0	0	0	0	0	0	0	0	0	0	0.029053	0	0	0	0	0	0	0	0	0	0	0	0	0	0	0	0	0	0	0	0	0	0
														GLYMA_08G305600	0	0.09768	0.051618	0.532801	0.730581	0.731778	1.16775	1.40006	1.51603	0.023169	0.102187	0	0.200014	0.430524	0.387463	1.35304	1.43723	0.870488	0.088595	0	0.008585	0.323263	0.496229	0.959049	1.21524	1.1686	0.699951	0.024624	0	0	0.56403	0.14505	0.432665	0.932779	0.966515
														GLYMA_08G303500	0	0.056621	0.023082	0.703005	1.1932	0.899591	0.952217	1.08725	1.39541	0.03163	0.151771	0.022545	0.401739	0	0.434948	1.44101	1.08732	0.856074	0.023185	0	0.141155	0.106222	0	0.856483	0.803566	0.820355	0.651972	0.01168	0	0	0.33254	0.293418	0.459306	0.668142	0.830264
														GLYMA_08G357400	0	0	0	0.16171	0.211111	0.064175	0.72433	2.89657	3.08123	0	0	0.027231	0.585649	0.247327	0.684756	2.74163	3.8989	4.72667	0	0	0.017428	0.129443	0.709715	0.071988	1.72879	2.28604	6.04861	0.009373	0.090767	0.009999	0.092009	0.17562	1.2739	3.42352	4.813
														GLYMA_08G267000	0	0	0	0.078456	0.043658	0.071477	0	0	0	0	0	0	0.062235	0	0.090465	0	0	0	0.042329	0	0	0	0.082827	0.021331	0	0	0	0	0	0	0.014754	0	0.04204	0	0
														GLYMA_08G137100	0	0	0	0	0	0	0	0.014865	0.044054	0	0	0	0	0	0	0	0	0	0	0	0	0	0	0	0.036114	0	0	0	0	0	0	0	0	0	0
														GLYMA_08G233000	0	0	0	0	0	0	0	0	0.033097	0	0.021796	0	0	0	0	0.010347	0	0	1.01133	0.008536	0	0.023814	0	0	0.021281	0	0	0	0.055886	0	0.135391	0	0.284339	0	0
														GLYMA_09G093300	0	0	0	0.088254	0.073414	0.04918	0.479652	0.29111	0.191066	0	0	0	0.044511	0	0.264995	0.667383	0.220376	0.242786	0	0	0	0.29395	0.0949	0.055528	0.331708	0.300112	0.19449	0	0	0	0.094192	0.417565	0.047096	0.567109	0.355062
														GLYMA_09G215600	0	0	0	0	0.024679	0	0	0	0	0	0	0	0.022445	0	0	0	0	0	0	0	0	0	0	0	0	0	0	0	0	0	0	0.026997	0	0	0
														GLYMA_09G197200	0	0	0	0.01168	0	0.064948	0.599856	0.200275	0.298458	0	0	0	0	0	0.012628	0.298645	0.3435	0.176266	0	0.014369	0.012222	0.047862	0.011361	0.016831	0.151523	0.197609	0.00914	0	0	0	0.012466	0	0	0.436711	0.376959
														GLYMA_09G123700	0	0	0	0	0	0	0	0	0	0	0	0	0	0	0	0.060463	0	0	0	0	0	0	0.061816	0	0	0	0	0	0	0	0	0	0	0	0
														GLYMA_09G238000	0	0	0	0.067886	0.052368	0.043411	0	0	0	0	0	0	0.137219	0.065553	0.134581	0	0	0	0	0	0	0.263506	0.189455	0.070106	0	0	0.031777	0	0	0	0.020803	0.067642	0.020786	0	0
														GLYMA_09G162200	0	0	0	0.017804	0	0	0	0	0	0	0	0	0	0	0	0	0	0	0	0	0	0	0	0	0	0	0	0	0	0	0	0	0	0	0
														GLYMA_09G112600	0	0	0	0	0	0	0.173798	0.781278	0.671463	0	0	0	0.059004	0	0	0.685392	0.70953	1.02201	0	0	0	0	0	0	0.77006	1.18098	1.31187	0	0	0	0	0	0	1.44301	0.897901
														GLYMA_09G001500	0	0	0	0	0	0	0	0	0	0	0	0	0	0	0	0	0	0	0	0	0	0	0	0	0	0	0	0	0	0	0	0	0.021629	0	0
														GLYMA_09G258200	0	0	0	0	0	0	0.021985	0.098138	0.010784	0	0	0	0	0	0	0.042985	0	0.077415	0	0	0	0.024775	0.049124	0	0.053603	0.041412	0.063437	0	0	0	0	0.073197	0.013465	0.024787	0
[truncated: 1 more columns]
