# Supplementary material for: A Comprehensive Transcriptome Atlas Reveals the Crucial Role of LncRNAs in Maintaining Nodulation Homeostasis in Soybean
Source: Adv Sci (Weinh). 2024 Dec 24;12(7):2412104. doi: 10.1002/advs.202412104 (PMC11831499; doi:10.1002/advs.202412104)
Supplement: Supplementary file 2 — Supporting Information [file ADVS-12-2412104-s002.zip › Supplementary file Suppmental Tables/Table S7.xls]

## Sheet: TOC
Table S7 NNR-mRNA and NNR-lncRNA information, related to Figure 4 and Figure S4.
Table S7A NNR-mRNA list, related to Figure 4 and Figure S4.
Table S7B DE_NARK_lncRNA list, related to Figure 4 and Figure S4.
Table S7C DE_NARK_lncRNA for tissue, related to Figure 4 and Figure S4.
Table S7D WGCNA-lncRNAs, related to Figure 4 and Figure S4.
Table S7E NNR-lncRNA, related to Figure 4 and Figure S4.
Table S7F GO enrich of NNR-lncRNA, related to Figure 4 and Figure S4.

## Sheet: Table S7A
Table S7A NNR-mRNA list, related to Figure 4 and Figure S4.
NL	NR	NC	NL|NR	NL|NC	NR|NC	NL|NR|NC
GLYMA_01G038200	GLYMA_05G051400	XLOC_031404	GLYMA_06G298600	GLYMA_06G184300	GLYMA_02G259300	GLYMA_09G163900
GLYMA_08G207500	GLYMA_15G030100	GLYMA_18G200500	GLYMA_15G271900	GLYMA_18G045200	GLYMA_03G157300	GLYMA_17G118200
GLYMA_01G006000	GLYMA_15G012100	GLYMA_07G013600	GLYMA_12G149100	GLYMA_10G257200	GLYMA_17G230600	GLYMA_13G370100
GLYMA_08G139800	GLYMA_08G229700	GLYMA_13G270600	GLYMA_01G204400	GLYMA_12G200500	GLYMA_06G283300	GLYMA_04G069500
GLYMA_07G125600	GLYMA_16G070100	GLYMA_08G196000	GLYMA_03G202600	GLYMA_13G301700	GLYMA_16G178800	GLYMA_20G092800
GLYMA_11G039400	GLYMA_16G198700	GLYMA_06G023400	GLYMA_16G013000	GLYMA_11G123300	GLYMA_20G169200	GLYMA_07G041400
GLYMA_U007200	GLYMA_20G215500	GLYMA_01G019500	GLYMA_20G116700	GLYMA_12G200600	GLYMA_20G164600	GLYMA_11G096700
GLYMA_19G108800	GLYMA_17G066800	GLYMA_06G249800	GLYMA_11G038600	GLYMA_13G279900	GLYMA_01G179500	GLYMA_06G028100
GLYMA_13G024100	GLYMA_18G000600	GLYMA_14G176400	GLYMA_12G221500	GLYMA_07G021800	GLYMA_19G255700	GLYMA_01G153500
GLYMA_09G076900	GLYMA_16G069700	GLYMA_04G192500	GLYMA_12G150500	GLYMA_02G255400	GLYMA_14G053600	GLYMA_05G034500
GLYMA_05G225900	GLYMA_08G120100	GLYMA_02G245700	GLYMA_12G172300	GLYMA_05G010500	GLYMA_08G230600	GLYMA_16G127700
GLYMA_09G164000	GLYMA_09G209400	GLYMA_06G137100	GLYMA_08G152500	GLYMA_11G218300	GLYMA_14G212500	GLYMA_06G298400
GLYMA_11G105800	GLYMA_16G060800	GLYMA_07G229800	GLYMA_12G200800	GLYMA_08G158100	GLYMA_17G161700	GLYMA_04G040200
GLYMA_13G011200	GLYMA_16G060900	GLYMA_07G077800	GLYMA_14G098200	GLYMA_04G095000	GLYMA_05G042200	GLYMA_04G145900
GLYMA_11G208700	GLYMA_03G028000	GLYMA_19G261300	GLYMA_06G298700	GLYMA_15G049700	GLYMA_13G291400	GLYMA_12G012600
GLYMA_05G210200	GLYMA_10G006700	GLYMA_19G127900	GLYMA_17G092800	GLYMA_12G030700	GLYMA_09G022300	GLYMA_18G040400
GLYMA_09G133900	GLYMA_02G311000	GLYMA_08G212300	GLYMA_15G179600	GLYMA_08G281300	GLYMA_10G015000	GLYMA_05G215900
GLYMA_18G020600	GLYMA_15G214700	GLYMA_17G023900	GLYMA_13G112000	GLYMA_05G074900	GLYMA_08G029400	GLYMA_14G111000
GLYMA_03G084500	GLYMA_16G040000	GLYMA_20G138000	GLYMA_06G028200	GLYMA_10G053200	GLYMA_14G035100	GLYMA_12G022800
GLYMA_06G123700	GLYMA_10G177100	GLYMA_18G003200	GLYMA_03G197500	GLYMA_15G040700	GLYMA_02G046600	GLYMA_16G010000
GLYMA_01G166000	GLYMA_09G023000	GLYMA_09G195300	GLYMA_14G049200	GLYMA_10G204600	GLYMA_13G282200	GLYMA_05G043900
GLYMA_05G180100	GLYMA_05G137500	GLYMA_09G036600	GLYMA_17G211300	GLYMA_16G003500	GLYMA_09G131500	GLYMA_15G186100
GLYMA_13G011400	GLYMA_02G264200	GLYMA_04G179500	GLYMA_08G118000	GLYMA_13G061100	GLYMA_19G009000	GLYMA_11G046400
GLYMA_07G197100	GLYMA_11G036700	GLYMA_20G125500	GLYMA_18G092200	GLYMA_06G036800	GLYMA_15G026500	GLYMA_07G125500
GLYMA_13G092500	GLYMA_02G204500	GLYMA_03G227800	GLYMA_13G242100	GLYMA_08G256300	GLYMA_06G061700	GLYMA_04G052000
GLYMA_15G071300	GLYMA_01G012800	GLYMA_10G296600	GLYMA_08G032800	XLOC_001499	GLYMA_08G171400	XLOC_022677
GLYMA_16G043200	GLYMA_08G101000	GLYMA_13G262800	GLYMA_13G301400	GLYMA_13G245700	GLYMA_08G150400	GLYMA_05G002600
GLYMA_08G220000	GLYMA_08G162400	GLYMA_19G095400	GLYMA_03G162400	GLYMA_16G212500	GLYMA_06G312000	GLYMA_07G241700
GLYMA_13G013300	GLYMA_16G122700	GLYMA_07G139400	GLYMA_09G071600	GLYMA_08G113000	GLYMA_06G216600	GLYMA_07G212800
GLYMA_06G248900	GLYMA_17G224900	GLYMA_17G227500	GLYMA_08G021900	GLYMA_11G098400	GLYMA_13G282400	GLYMA_07G221300
GLYMA_15G074800	GLYMA_15G228000	GLYMA_08G056700	GLYMA_17G030200	GLYMA_08G334500	GLYMA_02G042700	GLYMA_08G074200
GLYMA_13G179200	GLYMA_06G047300	GLYMA_18G085400	GLYMA_07G191400	GLYMA_U005300	GLYMA_02G184300	GLYMA_06G109200
GLYMA_08G220500	GLYMA_12G217200	GLYMA_07G269100	GLYMA_20G124200	GLYMA_17G197600	GLYMA_08G102100	GLYMA_04G228800
GLYMA_01G006200	GLYMA_11G195200	GLYMA_08G264800	GLYMA_15G093100	GLYMA_13G128500	GLYMA_12G190100	GLYMA_10G233900
GLYMA_07G023300	GLYMA_19G259300	GLYMA_01G085800	GLYMA_15G251500	GLYMA_18G077600	GLYMA_15G256000	GLYMA_15G051000
GLYMA_U040200	GLYMA_15G124900	GLYMA_13G293500	GLYMA_03G204100	GLYMA_13G259400	GLYMA_17G065000	GLYMA_05G156100
GLYMA_07G208700	GLYMA_09G022800	GLYMA_13G365300	GLYMA_06G037000	GLYMA_15G148900	GLYMA_18G201900	GLYMA_12G030100
GLYMA_02G121500	GLYMA_07G098500	GLYMA_01G175500	GLYMA_13G208100	GLYMA_10G297900	GLYMA_18G289100	GLYMA_18G226300
GLYMA_15G003300	GLYMA_06G050900	GLYMA_01G043600	GLYMA_20G070100	GLYMA_08G246100	GLYMA_05G231100	GLYMA_04G062900
GLYMA_07G040400	GLYMA_02G005800	GLYMA_09G047900	GLYMA_07G236000	GLYMA_04G044900	GLYMA_08G328800	GLYMA_12G112000
GLYMA_07G132000	GLYMA_06G184400	GLYMA_03G247000	GLYMA_12G087200	GLYMA_05G094900	GLYMA_14G195200	GLYMA_20G062700
GLYMA_20G186200	GLYMA_15G155200	GLYMA_13G183200	GLYMA_10G172700	GLYMA_06G225900	GLYMA_17G124900	GLYMA_12G150100
GLYMA_08G351900	GLYMA_02G036800	GLYMA_03G082100	GLYMA_15G098100	GLYMA_04G012700	GLYMA_12G131200	GLYMA_13G233900
GLYMA_07G229000	GLYMA_14G099200	GLYMA_01G173800	GLYMA_10G050600	GLYMA_08G269900	GLYMA_16G037800	GLYMA_01G044100
GLYMA_08G207700	GLYMA_01G174400	GLYMA_05G096800	GLYMA_06G293400	GLYMA_07G139200	GLYMA_17G116800	GLYMA_07G014500
GLYMA_20G034100	GLYMA_10G082800	GLYMA_19G154400	GLYMA_15G180000	GLYMA_18G282900	GLYMA_04G090000	GLYMA_18G246300
GLYMA_09G040400	GLYMA_01G241900	GLYMA_03G081200	GLYMA_11G049700	GLYMA_07G079000	GLYMA_17G160100	GLYMA_08G114000
GLYMA_18G156000	GLYMA_20G133600	GLYMA_15G228500	GLYMA_19G244800	GLYMA_11G114700	GLYMA_17G065200	GLYMA_13G338400
GLYMA_19G142700	GLYMA_17G070500	GLYMA_10G261600	GLYMA_04G030900	GLYMA_04G218900	GLYMA_18G300300	GLYMA_15G090800
GLYMA_08G057900	GLYMA_20G149500	GLYMA_05G138300	GLYMA_04G244200	GLYMA_19G017300	GLYMA_02G013700	GLYMA_U038200
GLYMA_05G190700	GLYMA_12G027100	GLYMA_06G264800	GLYMA_06G087100	GLYMA_06G146900	GLYMA_02G242600	GLYMA_03G205900
GLYMA_13G123000	GLYMA_17G049900	GLYMA_12G080800	GLYMA_07G055200	GLYMA_14G179500	GLYMA_12G092800	GLYMA_10G051100
GLYMA_13G015300	GLYMA_06G119200	GLYMA_20G134000	GLYMA_04G085500	GLYMA_08G140200	GLYMA_11G058100	GLYMA_09G004300
GLYMA_11G236500	GLYMA_02G261900	GLYMA_12G135000	GLYMA_07G032900	GLYMA_02G101800	GLYMA_17G068900	GLYMA_01G239400
GLYMA_03G162700	GLYMA_10G206800	GLYMA_06G127900	GLYMA_16G069200	GLYMA_18G077300	GLYMA_07G134500	GLYMA_17G190000
GLYMA_17G226500	GLYMA_01G219100	GLYMA_07G215000	GLYMA_17G145900	GLYMA_18G221800	GLYMA_11G045600	GLYMA_06G191300
GLYMA_04G168700	GLYMA_06G103900	GLYMA_11G097300	GLYMA_03G054600	GLYMA_16G052000	GLYMA_19G091800	GLYMA_14G099000
GLYMA_19G245400	GLYMA_09G061500	GLYMA_03G132900	GLYMA_13G186200	GLYMA_08G329500	GLYMA_14G142500	GLYMA_02G068900
GLYMA_18G035500	GLYMA_02G237300	GLYMA_02G244300	GLYMA_06G157400	GLYMA_05G068000	GLYMA_13G069200	GLYMA_02G213500
GLYMA_07G159600	GLYMA_16G061600	GLYMA_08G037900	GLYMA_13G051600	GLYMA_09G188600	GLYMA_01G011500	GLYMA_14G116400
GLYMA_19G171700	GLYMA_07G089900	GLYMA_03G017700	GLYMA_08G299000	GLYMA_04G114300	GLYMA_18G273200	GLYMA_19G125300
GLYMA_08G356100	GLYMA_12G209900	GLYMA_17G230500	GLYMA_17G127900	GLYMA_08G180500	GLYMA_07G011700	GLYMA_17G133700
GLYMA_19G258800	GLYMA_04G015700	GLYMA_04G248500	GLYMA_13G360600	GLYMA_08G118100	GLYMA_17G065300	GLYMA_14G052000
GLYMA_15G072400	GLYMA_10G255000	GLYMA_20G211000	GLYMA_03G247100	GLYMA_18G180800	GLYMA_16G118000	GLYMA_01G010500
GLYMA_13G238500	GLYMA_03G180300	GLYMA_10G058200	GLYMA_17G234000	GLYMA_05G151500	GLYMA_18G289600	GLYMA_06G125000
GLYMA_08G271400	GLYMA_06G056600	GLYMA_15G154100	GLYMA_02G098800	GLYMA_20G027200	GLYMA_11G031500	GLYMA_06G026100
GLYMA_12G169000	GLYMA_04G242400	GLYMA_04G012500	GLYMA_18G280400	GLYMA_18G067500	GLYMA_12G210600	GLYMA_12G008400
GLYMA_09G085200	GLYMA_20G044100	GLYMA_12G239900	GLYMA_11G129500	GLYMA_04G232500	GLYMA_09G138100	GLYMA_15G251600
GLYMA_02G145400	GLYMA_09G047800	GLYMA_01G232400	GLYMA_13G181000	GLYMA_16G154400	GLYMA_08G180300	GLYMA_10G021300
GLYMA_10G277800	GLYMA_18G267500	GLYMA_20G035300	GLYMA_09G038800	GLYMA_20G166200	GLYMA_06G078400	GLYMA_02G132100
GLYMA_02G147200	GLYMA_12G111500	GLYMA_11G226000	GLYMA_19G056300	GLYMA_11G014100	GLYMA_15G128700	GLYMA_09G054600
GLYMA_15G035400	GLYMA_20G224300	GLYMA_07G243100	GLYMA_03G256700	GLYMA_07G258100	GLYMA_18G288400	GLYMA_09G072000
GLYMA_05G119200	GLYMA_15G021800	GLYMA_16G020300	GLYMA_04G208300	GLYMA_04G195300	GLYMA_02G244000	GLYMA_08G285900
GLYMA_19G111900	GLYMA_10G176500	GLYMA_17G004500	GLYMA_06G118300	GLYMA_06G217900	GLYMA_12G064000	GLYMA_02G002300
GLYMA_09G242700	GLYMA_18G202400	GLYMA_04G228300	GLYMA_06G299000	GLYMA_20G058600	GLYMA_13G004400	GLYMA_08G150700
GLYMA_06G275500	GLYMA_10G071000	GLYMA_12G098900	GLYMA_15G219400	GLYMA_12G002100	GLYMA_03G143600	GLYMA_08G042300
GLYMA_16G042700	GLYMA_16G069500	GLYMA_07G149600	GLYMA_19G113400	GLYMA_08G131600	GLYMA_14G179200	GLYMA_14G103100
GLYMA_01G203400	GLYMA_20G027700	GLYMA_18G252300	GLYMA_13G215000	GLYMA_03G121000	GLYMA_13G054200	GLYMA_20G140400
GLYMA_17G103200	GLYMA_07G139700	GLYMA_01G088000	GLYMA_11G142500	GLYMA_15G049600	GLYMA_02G092500	GLYMA_11G171400
GLYMA_02G213700	GLYMA_09G165200	GLYMA_08G147700	GLYMA_16G119200	GLYMA_18G262700	GLYMA_07G188800	GLYMA_10G259800
GLYMA_07G192900	GLYMA_16G060700	GLYMA_03G159000	GLYMA_17G074800	GLYMA_18G280500	GLYMA_09G185500	GLYMA_17G159600
GLYMA_09G238100	GLYMA_17G007200	GLYMA_02G152900	GLYMA_11G036100	GLYMA_08G315400	GLYMA_07G215500	GLYMA_17G041500
GLYMA_05G236400	GLYMA_09G284700	GLYMA_07G077700	GLYMA_05G135000	GLYMA_01G018100	GLYMA_11G123000	GLYMA_11G049100
GLYMA_13G123100	GLYMA_14G001600	GLYMA_08G026900	GLYMA_01G128100	GLYMA_08G145900	GLYMA_08G277000	GLYMA_10G031800
GLYMA_17G149400	GLYMA_16G158100	GLYMA_05G208500	GLYMA_01G215100	GLYMA_19G187100	GLYMA_18G268000	GLYMA_07G118600
GLYMA_18G020000	XLOC_066643	GLYMA_09G232700	GLYMA_06G298900	GLYMA_04G195000	GLYMA_19G100000	GLYMA_03G045400
XLOC_038333	GLYMA_09G018800	GLYMA_14G086300	GLYMA_15G241600	GLYMA_03G102500	GLYMA_U027000	GLYMA_06G127400
GLYMA_18G057100	GLYMA_13G359100	GLYMA_05G013000	GLYMA_01G210500	GLYMA_06G284800	GLYMA_06G167000	GLYMA_15G062400
GLYMA_12G158400	GLYMA_10G126100	GLYMA_01G187600	GLYMA_01G195300	GLYMA_08G229600	GLYMA_05G149900	GLYMA_12G015100
GLYMA_15G274900	GLYMA_18G133300	GLYMA_17G229500	GLYMA_16G176800	GLYMA_20G085400	GLYMA_12G013100
GLYMA_03G234500	GLYMA_15G021900	GLYMA_14G217900	GLYMA_09G096500	GLYMA_02G109100	GLYMA_02G219100
GLYMA_19G020300	GLYMA_08G128800	GLYMA_04G230000	GLYMA_16G049700	GLYMA_01G095900	GLYMA_02G208200
GLYMA_12G167400	GLYMA_01G036300	GLYMA_13G321100	GLYMA_19G140800	GLYMA_08G013100	GLYMA_02G195000
GLYMA_18G212700	GLYMA_16G128000	GLYMA_09G179400	GLYMA_07G074900	GLYMA_09G009000	GLYMA_04G238900
GLYMA_06G061200	GLYMA_20G205900	GLYMA_15G151300	GLYMA_12G225500	GLYMA_05G205700	GLYMA_19G021300
GLYMA_08G350800	GLYMA_08G038600	GLYMA_13G080900	GLYMA_17G121900	GLYMA_13G355400	GLYMA_08G260500
GLYMA_03G056300	GLYMA_18G020300	GLYMA_06G184800	GLYMA_05G043000	GLYMA_04G134700	GLYMA_08G285400
GLYMA_03G222600	GLYMA_05G222600	GLYMA_08G230500	GLYMA_07G141500	GLYMA_10G132800	GLYMA_06G013400
GLYMA_17G225700	GLYMA_11G244800	GLYMA_02G137400	GLYMA_20G168500	GLYMA_04G131100	GLYMA_11G180800
GLYMA_08G218600	GLYMA_02G243400	GLYMA_07G094000	GLYMA_06G297900	GLYMA_03G020700	GLYMA_19G174200
GLYMA_17G251800	GLYMA_17G217000	GLYMA_08G197600	GLYMA_06G052700	GLYMA_13G165800	GLYMA_17G158600
GLYMA_03G092600	GLYMA_10G229300	GLYMA_14G171800	GLYMA_17G126100	GLYMA_04G063000	GLYMA_03G158700
GLYMA_02G287000	GLYMA_14G093000	GLYMA_05G160900	GLYMA_08G200100	GLYMA_05G166300	GLYMA_09G188700
GLYMA_13G043900	GLYMA_10G266500	GLYMA_15G034600	GLYMA_11G060500	GLYMA_04G231400	GLYMA_02G055900
GLYMA_10G036700	GLYMA_13G122400	GLYMA_05G033000	GLYMA_10G104000	GLYMA_11G117600	GLYMA_08G089400
GLYMA_17G150100	GLYMA_15G138800	GLYMA_01G206700	GLYMA_01G178500	GLYMA_18G263600	GLYMA_19G011700
GLYMA_01G087500	GLYMA_08G169300	GLYMA_19G207400	GLYMA_18G210900	GLYMA_20G247800	GLYMA_07G115300
GLYMA_08G067600	GLYMA_05G104800	GLYMA_10G231500	GLYMA_16G013200	GLYMA_20G178500	GLYMA_11G140500
GLYMA_06G195100	GLYMA_18G268200	GLYMA_02G226900	GLYMA_16G039800	GLYMA_08G281600	GLYMA_13G095100
GLYMA_11G141500	GLYMA_13G061600	GLYMA_08G116300	GLYMA_16G175200	GLYMA_14G217400	GLYMA_13G245600
GLYMA_10G052100	GLYMA_13G323800	GLYMA_16G047300	GLYMA_11G226800	GLYMA_18G058200	GLYMA_08G341400
GLYMA_10G097600	GLYMA_14G126500	GLYMA_04G107900	GLYMA_02G239500	GLYMA_08G139900	GLYMA_18G175200
GLYMA_13G024200	GLYMA_15G036200	GLYMA_14G195000	GLYMA_17G042900	GLYMA_16G036100	GLYMA_03G098600
GLYMA_07G021300	GLYMA_18G266900	GLYMA_06G240900	GLYMA_15G257600	GLYMA_05G241600	GLYMA_17G096600
GLYMA_03G110300	GLYMA_04G000600	GLYMA_04G006900	GLYMA_10G067000	GLYMA_13G140200	GLYMA_20G091300
GLYMA_07G150200	GLYMA_12G122800	GLYMA_08G208300	GLYMA_14G055200	GLYMA_18G036300	GLYMA_08G342100
GLYMA_06G007500	GLYMA_13G003500	GLYMA_18G003700	GLYMA_07G212400	GLYMA_15G253000	GLYMA_12G035100
GLYMA_11G155000	GLYMA_03G199800	GLYMA_19G190200	GLYMA_12G216100	GLYMA_05G092300	GLYMA_03G052200
GLYMA_07G034400	GLYMA_19G083900	GLYMA_17G239800	GLYMA_08G180600	GLYMA_17G160400	GLYMA_15G102000
GLYMA_05G182100	GLYMA_08G203000	GLYMA_17G069200	GLYMA_19G113100	GLYMA_13G130400	GLYMA_06G273600
GLYMA_20G009800	GLYMA_09G057100	GLYMA_05G212600	GLYMA_13G371800	GLYMA_13G357500	GLYMA_10G204200
GLYMA_13G064600	GLYMA_01G171600	GLYMA_14G201800	GLYMA_02G264600	GLYMA_08G067300	GLYMA_17G257000
GLYMA_03G213800	GLYMA_04G054400	GLYMA_13G217800	GLYMA_04G000900	GLYMA_04G050300	GLYMA_11G043700
GLYMA_09G205300	GLYMA_04G064400	GLYMA_20G042600	GLYMA_01G127200	GLYMA_01G091900	GLYMA_11G222300
GLYMA_05G110000	GLYMA_04G244100	GLYMA_12G056500	GLYMA_14G204800	GLYMA_02G267000	GLYMA_13G222800
GLYMA_06G045400	GLYMA_13G292400	GLYMA_08G176600	GLYMA_18G294500	GLYMA_02G049800	GLYMA_02G227500
GLYMA_06G217600	GLYMA_11G234800	XLOC_031461	GLYMA_01G106800	GLYMA_06G235500	GLYMA_12G011700
GLYMA_07G115400	GLYMA_12G199200	GLYMA_08G180900	GLYMA_08G035300	GLYMA_12G224800	GLYMA_01G039000
GLYMA_18G078500	GLYMA_18G295900	GLYMA_13G132500	GLYMA_19G182700	GLYMA_18G269500	GLYMA_15G271000
GLYMA_19G173800	GLYMA_01G179900	GLYMA_17G199200	GLYMA_17G047700	GLYMA_06G089000	GLYMA_20G053400
GLYMA_08G201600	GLYMA_16G216800	GLYMA_08G292400	GLYMA_14G106200	GLYMA_13G172200	GLYMA_02G010000
GLYMA_15G068500	GLYMA_02G076900	GLYMA_04G252000	GLYMA_06G117200	GLYMA_11G012200	GLYMA_06G121100
GLYMA_06G297600	GLYMA_15G221300	GLYMA_07G038500	GLYMA_07G131700	GLYMA_09G030100	GLYMA_02G000500
GLYMA_11G117300	GLYMA_20G159700	GLYMA_11G106600	GLYMA_14G135400	GLYMA_12G043000	GLYMA_17G030700
GLYMA_03G145700	GLYMA_07G253600	GLYMA_06G307900	GLYMA_15G133400	GLYMA_05G155100	GLYMA_02G041900
GLYMA_08G074900	GLYMA_02G020300	GLYMA_06G125800	GLYMA_03G006800	GLYMA_17G211900	GLYMA_05G147200
GLYMA_20G071100	GLYMA_06G319000	GLYMA_18G072800	XLOC_066633	GLYMA_17G000500	GLYMA_07G076600
GLYMA_06G170700	GLYMA_19G074500	GLYMA_13G322300	GLYMA_02G130400	GLYMA_05G224500	GLYMA_16G178400
GLYMA_13G021800	GLYMA_20G136300	GLYMA_03G262200	GLYMA_08G109500	GLYMA_06G012600	GLYMA_06G114200
GLYMA_11G019000	GLYMA_15G072200	GLYMA_04G063500	GLYMA_03G038700	GLYMA_19G153300	GLYMA_17G047300
GLYMA_13G246700	GLYMA_07G200200	GLYMA_13G115400	GLYMA_18G261300	GLYMA_11G221100	GLYMA_19G008500
GLYMA_05G174400	GLYMA_07G061200	GLYMA_06G264700	GLYMA_14G090000	GLYMA_13G005500	GLYMA_09G181400
GLYMA_13G021200	GLYMA_05G029000	GLYMA_01G098700	GLYMA_08G045200	GLYMA_03G107700	GLYMA_19G212300
GLYMA_18G077400	GLYMA_16G200100	GLYMA_14G094800	GLYMA_15G056900	GLYMA_11G022400	XLOC_065224
GLYMA_09G005200	GLYMA_14G068300	GLYMA_20G167500	GLYMA_06G160300	GLYMA_02G057800	GLYMA_18G170900
GLYMA_20G065300	GLYMA_10G173400	GLYMA_12G192100	GLYMA_14G171500	GLYMA_18G220300	GLYMA_01G113200
GLYMA_01G086700	GLYMA_17G153300	GLYMA_02G051600	GLYMA_09G001100	GLYMA_10G225800	GLYMA_01G011600
GLYMA_01G013800	GLYMA_01G043300	GLYMA_18G040700	XLOC_028693	GLYMA_18G298700	GLYMA_20G060300
GLYMA_11G216200	GLYMA_13G272100	GLYMA_01G054400	XLOC_032237	GLYMA_18G155600	GLYMA_08G232100
GLYMA_15G131100	GLYMA_19G188100	GLYMA_06G120500	GLYMA_08G337300	GLYMA_10G067600	GLYMA_13G031600
GLYMA_04G153400	GLYMA_09G129700	GLYMA_08G257300	GLYMA_10G198700	GLYMA_18G117400	GLYMA_13G333200
GLYMA_04G129400	GLYMA_08G275400	GLYMA_01G210700	GLYMA_06G100900	GLYMA_19G132300	GLYMA_16G016700
GLYMA_15G068100	GLYMA_05G223200	GLYMA_14G014200	GLYMA_12G114300	GLYMA_11G237200	GLYMA_10G266300
GLYMA_02G306700	GLYMA_13G363800	GLYMA_16G143400	GLYMA_06G321600	GLYMA_04G130500	GLYMA_20G167300
GLYMA_13G019300	GLYMA_10G128900	GLYMA_20G007800	GLYMA_11G150400	GLYMA_17G030400	GLYMA_16G178000
GLYMA_14G023000	GLYMA_13G127300	GLYMA_17G033800	GLYMA_20G209700	GLYMA_16G101700	GLYMA_11G121800
GLYMA_10G296800	GLYMA_06G119100	GLYMA_06G114900	GLYMA_18G067300	GLYMA_06G292700	GLYMA_17G214500
GLYMA_13G011300	GLYMA_16G004500	GLYMA_13G290700	GLYMA_10G245100	GLYMA_18G294100	XLOC_027731
GLYMA_18G267000	GLYMA_02G309300	GLYMA_20G146200	GLYMA_12G005200	GLYMA_13G096700	GLYMA_01G101100
GLYMA_13G279200	GLYMA_07G216000	GLYMA_06G049400	GLYMA_06G325700	GLYMA_06G250100	GLYMA_13G158100
GLYMA_10G043000	GLYMA_10G145300	GLYMA_09G255700	GLYMA_17G017400	GLYMA_12G203300	GLYMA_13G067900
GLYMA_02G257700	GLYMA_17G088800	GLYMA_01G039500	GLYMA_11G024100	GLYMA_08G059600	GLYMA_18G013800
GLYMA_13G019400	GLYMA_11G233300	GLYMA_05G102100	GLYMA_08G042700	GLYMA_08G214200	GLYMA_06G300100
GLYMA_U037300	GLYMA_10G036100	GLYMA_13G370300	GLYMA_06G297800	GLYMA_07G178500	GLYMA_13G046900
GLYMA_03G035600	GLYMA_08G169900	GLYMA_11G059200	GLYMA_16G009000	GLYMA_09G276600	GLYMA_01G196100
GLYMA_06G064200	GLYMA_09G187000	GLYMA_13G036100	GLYMA_01G186600	GLYMA_09G228100	GLYMA_06G214400
GLYMA_13G275800	GLYMA_09G276400	GLYMA_08G015600	GLYMA_16G048600	GLYMA_14G115900	GLYMA_04G178500
GLYMA_20G144800	GLYMA_01G028500	GLYMA_07G030500	GLYMA_19G228000	GLYMA_08G031500	GLYMA_13G138600
GLYMA_16G035900	GLYMA_11G217200	GLYMA_06G269700	GLYMA_20G087000	GLYMA_11G101500	GLYMA_20G098900
GLYMA_13G185300	GLYMA_08G321200	GLYMA_15G237800	GLYMA_15G165000	GLYMA_06G176700	GLYMA_08G325900
GLYMA_20G006500	GLYMA_02G166800	GLYMA_13G028200	GLYMA_05G233500	GLYMA_15G182800	GLYMA_06G157200
GLYMA_06G077200	GLYMA_20G032400	GLYMA_05G038300	GLYMA_20G068000	GLYMA_12G035700	GLYMA_08G230100
GLYMA_03G131100	GLYMA_04G083600	GLYMA_10G231600	GLYMA_06G187000	GLYMA_11G165000	GLYMA_06G034400
GLYMA_12G001800	GLYMA_06G085100	GLYMA_17G247900	GLYMA_01G006800	GLYMA_02G024200	GLYMA_18G086900
GLYMA_01G082700	GLYMA_20G213100	GLYMA_09G053700	GLYMA_02G196300	GLYMA_19G024400	GLYMA_09G160100
GLYMA_09G123900	GLYMA_13G087800	GLYMA_09G151400	GLYMA_01G037500	GLYMA_17G157900	GLYMA_09G147200
GLYMA_11G042400	GLYMA_07G195300	GLYMA_16G014100	GLYMA_10G227700	GLYMA_08G073800	GLYMA_01G183300
GLYMA_13G018000	GLYMA_20G139500	GLYMA_09G068900	GLYMA_13G088100	GLYMA_08G302400	GLYMA_11G093800
GLYMA_09G145700	GLYMA_07G106000	GLYMA_10G010100	GLYMA_04G157800	GLYMA_13G009800	GLYMA_01G112300
GLYMA_20G206600	GLYMA_10G014400	GLYMA_08G075000	GLYMA_17G155900	GLYMA_19G125600	GLYMA_17G251900
GLYMA_03G187700	GLYMA_01G046300	GLYMA_20G165000	GLYMA_02G080200	GLYMA_11G009900	GLYMA_02G142600
GLYMA_18G289200	GLYMA_06G222500	GLYMA_20G203900	GLYMA_06G164000	GLYMA_18G077700	GLYMA_08G177200
GLYMA_10G291400	GLYMA_07G206900	GLYMA_05G142000	GLYMA_02G063500	GLYMA_05G082700	GLYMA_10G183300
GLYMA_12G119200	GLYMA_14G134900	GLYMA_13G052900	GLYMA_04G085600	GLYMA_01G142400	GLYMA_08G153700
GLYMA_17G182800	GLYMA_05G044000	GLYMA_17G188500	GLYMA_04G177900	GLYMA_11G052100	GLYMA_16G012500
GLYMA_15G170900	GLYMA_01G179100	GLYMA_09G203500	GLYMA_07G034800	GLYMA_11G188300	GLYMA_06G272900
GLYMA_U004300	GLYMA_14G133300	GLYMA_02G296300	GLYMA_01G169000	GLYMA_14G149800	GLYMA_18G280300
GLYMA_04G167500	GLYMA_02G086900	GLYMA_12G049300	GLYMA_06G020900	XLOC_019921	GLYMA_04G100300
GLYMA_07G028100	GLYMA_12G209000	GLYMA_03G210500	GLYMA_12G208200	GLYMA_08G253800	GLYMA_18G259100
GLYMA_14G149900	GLYMA_19G146600	GLYMA_11G185300	GLYMA_10G277700	GLYMA_15G056100	GLYMA_13G095200
GLYMA_14G045900	GLYMA_10G234700	GLYMA_10G064500		GLYMA_07G005600	GLYMA_18G127400
GLYMA_13G022400	GLYMA_13G338300	GLYMA_08G224700		GLYMA_05G248200	GLYMA_17G065400
GLYMA_07G068500	GLYMA_03G068200	GLYMA_05G198000		GLYMA_09G268100	GLYMA_04G098000
XLOC_036546	GLYMA_11G210500	GLYMA_17G044500		GLYMA_08G124300	GLYMA_07G069700
GLYMA_18G224000	GLYMA_17G077700	GLYMA_05G090600		GLYMA_11G157400	GLYMA_20G132300
GLYMA_17G078400	GLYMA_07G256700	GLYMA_08G298700		GLYMA_06G184600	GLYMA_20G196800
GLYMA_09G025000	GLYMA_20G118900	GLYMA_18G123800		GLYMA_16G207900	GLYMA_06G138100
GLYMA_07G006000	GLYMA_09G159100	GLYMA_07G142100		GLYMA_06G202100	GLYMA_03G173300
GLYMA_05G143100	GLYMA_09G036500	GLYMA_04G236400		GLYMA_16G130000	GLYMA_09G063900
GLYMA_08G012700	GLYMA_20G216800	GLYMA_13G110800		GLYMA_12G129900	GLYMA_18G284600
GLYMA_15G268200	GLYMA_17G205300	GLYMA_11G119000		GLYMA_13G270100	GLYMA_06G310100
GLYMA_06G233800	GLYMA_06G110800	GLYMA_04G009600		GLYMA_08G108300	GLYMA_11G082100
GLYMA_14G066300	GLYMA_07G038800	GLYMA_12G100500		GLYMA_20G244000	GLYMA_11G106300
GLYMA_19G160000	GLYMA_17G090900	GLYMA_08G303800		GLYMA_16G101500	GLYMA_07G013700
GLYMA_04G180800	GLYMA_12G150900	GLYMA_20G131500		GLYMA_09G095200	GLYMA_01G147600
GLYMA_08G287300	GLYMA_20G213500	GLYMA_14G020000		GLYMA_07G052400	GLYMA_02G063800
GLYMA_01G133200	GLYMA_18G027700	GLYMA_20G178700		GLYMA_10G253700	GLYMA_16G212300
GLYMA_07G112100	GLYMA_02G034200	GLYMA_05G067700		GLYMA_12G027400	GLYMA_06G300200
GLYMA_09G157300	GLYMA_08G146600	GLYMA_08G093300		GLYMA_20G141700	GLYMA_03G201300
GLYMA_04G004900	GLYMA_03G009600	GLYMA_05G034000		GLYMA_14G196800	XLOC_066627
GLYMA_18G063500	GLYMA_03G185500	GLYMA_U025900		GLYMA_04G087300	GLYMA_10G018800
GLYMA_04G018400	GLYMA_13G243500	GLYMA_12G178900		GLYMA_19G067800	GLYMA_13G333400
GLYMA_08G110600	GLYMA_01G238800	GLYMA_02G284500		GLYMA_04G236700	GLYMA_12G178200
GLYMA_13G138100	GLYMA_07G204600	GLYMA_19G099500		GLYMA_08G327900	GLYMA_09G094000
GLYMA_11G006800	GLYMA_20G153400	GLYMA_04G100400		GLYMA_10G220900	GLYMA_18G215700
GLYMA_19G051900	GLYMA_16G008200	GLYMA_16G045000		GLYMA_15G188000	GLYMA_19G162100
GLYMA_13G060500	GLYMA_04G102600	GLYMA_06G064000		GLYMA_18G117500	GLYMA_16G019900
GLYMA_07G088300	GLYMA_11G063100	GLYMA_14G005500		GLYMA_13G215900	GLYMA_U008800
GLYMA_05G182000	GLYMA_20G192900	GLYMA_07G050600		GLYMA_08G326000	GLYMA_03G141700
GLYMA_10G070200	GLYMA_11G256400	GLYMA_17G138800		GLYMA_08G024200	GLYMA_06G006700
GLYMA_08G104600	XLOC_024132	GLYMA_18G109900		GLYMA_12G052800	GLYMA_13G101100
GLYMA_17G117100	GLYMA_20G186500	GLYMA_07G208000		GLYMA_05G100500	GLYMA_08G150800
GLYMA_05G185800	GLYMA_08G218200	GLYMA_19G012400		GLYMA_06G122500	GLYMA_19G169600
GLYMA_03G118600	GLYMA_01G123600	GLYMA_02G111600		GLYMA_06G109400	GLYMA_14G020700
GLYMA_13G208400	GLYMA_10G203500	GLYMA_19G017200		GLYMA_18G155500	GLYMA_10G068000
GLYMA_02G145300	GLYMA_18G117800	GLYMA_06G177600		GLYMA_07G171200	GLYMA_15G120400
GLYMA_14G193700	GLYMA_03G088800	GLYMA_17G238900		GLYMA_08G257900	GLYMA_17G102400
GLYMA_15G018800	GLYMA_20G061100	GLYMA_01G019200		GLYMA_01G180500	GLYMA_06G013300
GLYMA_19G091100	GLYMA_01G141100	GLYMA_05G219900		GLYMA_13G027700	GLYMA_08G147900
GLYMA_15G089300	GLYMA_11G130400	GLYMA_15G102800		GLYMA_04G200700	GLYMA_11G137900
GLYMA_18G152900	GLYMA_13G249700	GLYMA_U043400		GLYMA_09G103700	GLYMA_11G185700
GLYMA_03G246000	GLYMA_13G098400	GLYMA_11G146200		GLYMA_01G229400	GLYMA_U035800
GLYMA_09G190300	GLYMA_03G112800	GLYMA_13G260000		GLYMA_01G197100	GLYMA_05G003900
GLYMA_16G011900	GLYMA_15G142400	GLYMA_13G110700		GLYMA_15G210100	GLYMA_18G291500
GLYMA_13G270200	GLYMA_14G211400	GLYMA_01G030900		GLYMA_05G213300	GLYMA_01G109800
GLYMA_15G074100	GLYMA_09G231800	GLYMA_05G174200		GLYMA_02G105400	GLYMA_18G138400
GLYMA_18G026500	GLYMA_14G118800	GLYMA_02G254300		GLYMA_09G070000	GLYMA_06G091900
GLYMA_16G132000	GLYMA_08G054000	GLYMA_04G011900		GLYMA_12G084300	GLYMA_15G145900
GLYMA_10G147700	GLYMA_12G176900	GLYMA_06G063500		GLYMA_06G096400	GLYMA_06G170300
GLYMA_07G069000	GLYMA_08G192900	GLYMA_08G026200		GLYMA_19G047100	GLYMA_13G094900
GLYMA_19G025400	GLYMA_18G050700	GLYMA_14G206100		GLYMA_20G114300	GLYMA_18G004000
GLYMA_17G157500	GLYMA_15G129100	GLYMA_06G105700		GLYMA_02G225300	GLYMA_19G173200
GLYMA_20G191400	GLYMA_16G024400	GLYMA_19G141100		GLYMA_06G288900	GLYMA_16G005100
GLYMA_02G229700	GLYMA_09G239900	GLYMA_04G104600		GLYMA_17G185300	GLYMA_20G123800
GLYMA_03G100000	GLYMA_15G104700	GLYMA_11G253900		GLYMA_07G273900	GLYMA_15G132800
GLYMA_07G082600	GLYMA_15G052000	GLYMA_13G059500		GLYMA_10G291300	GLYMA_19G169400
GLYMA_03G204900	GLYMA_10G119300	GLYMA_03G107900		GLYMA_10G276900	GLYMA_01G030300
GLYMA_03G175000	GLYMA_06G106200	GLYMA_08G170700		GLYMA_08G266300	GLYMA_16G178300
GLYMA_18G035600	GLYMA_17G147400	GLYMA_01G132000		GLYMA_20G148200	GLYMA_18G151400
GLYMA_16G181300	GLYMA_17G011800	GLYMA_13G291200		GLYMA_02G067400	GLYMA_11G243000
GLYMA_11G040300	GLYMA_19G197100	GLYMA_13G185200		GLYMA_08G363300	GLYMA_14G173100
GLYMA_01G040400	GLYMA_09G149000	GLYMA_05G001600		GLYMA_04G253800	GLYMA_16G213700
GLYMA_13G278100	GLYMA_09G186000	GLYMA_15G094600		GLYMA_16G121100	GLYMA_12G035200
GLYMA_07G203600	GLYMA_06G286200	GLYMA_01G025000		XLOC_012750	GLYMA_16G026400
GLYMA_19G132900	GLYMA_03G044400	GLYMA_12G148200		GLYMA_08G019800	GLYMA_10G253300
GLYMA_01G096000	GLYMA_09G113000	GLYMA_04G247600		GLYMA_20G161800	GLYMA_16G179100
GLYMA_04G227700	GLYMA_03G026600	GLYMA_09G036900		GLYMA_17G254200	GLYMA_10G067900
GLYMA_01G101600	GLYMA_20G207600	GLYMA_16G023800		GLYMA_06G222100	GLYMA_07G061500
GLYMA_05G020900	GLYMA_14G206300	GLYMA_04G003900		GLYMA_12G183700	GLYMA_19G175200
GLYMA_11G075800	GLYMA_09G182400	GLYMA_12G168300		GLYMA_01G201500	GLYMA_11G170300
GLYMA_01G050100	GLYMA_13G168500	GLYMA_12G041200		GLYMA_08G329100	GLYMA_03G253200
GLYMA_19G012000	GLYMA_18G012300	GLYMA_01G037900		GLYMA_15G199100	GLYMA_08G053500
GLYMA_11G145200	GLYMA_08G292600	GLYMA_14G012900		GLYMA_10G297000	GLYMA_09G015200
GLYMA_02G073100	GLYMA_02G163200	GLYMA_15G107700		GLYMA_10G052400	GLYMA_16G137600
GLYMA_18G252900	GLYMA_15G221800	GLYMA_14G176300		GLYMA_20G084100	GLYMA_01G123100
GLYMA_13G022200	GLYMA_15G071000	GLYMA_06G115100		GLYMA_10G294200	GLYMA_06G060600
GLYMA_14G032500	GLYMA_01G123400	GLYMA_08G101500		GLYMA_02G149000	GLYMA_01G212800
GLYMA_19G216200	GLYMA_13G318600	GLYMA_17G021000		GLYMA_01G224300	GLYMA_08G145500
GLYMA_17G186400	GLYMA_13G363300	GLYMA_18G026600		GLYMA_09G210700	GLYMA_02G166900
GLYMA_06G105000	GLYMA_13G176500	GLYMA_04G198600		GLYMA_12G005900	GLYMA_04G075800
GLYMA_06G209400	GLYMA_02G092600	GLYMA_01G106200		GLYMA_17G173100	GLYMA_08G308500
GLYMA_05G089700	GLYMA_14G118700	GLYMA_08G248000		GLYMA_14G104100	GLYMA_01G035300
GLYMA_13G061900	GLYMA_05G144600	GLYMA_20G091200		GLYMA_17G134500	GLYMA_08G341800
GLYMA_16G153700	GLYMA_15G250100	GLYMA_07G033700		GLYMA_19G110200	GLYMA_10G250700
GLYMA_12G025500	GLYMA_15G048400	GLYMA_04G036800		GLYMA_17G256200	GLYMA_14G110700
GLYMA_20G220700	GLYMA_10G011000	GLYMA_15G226500		GLYMA_07G157400	GLYMA_06G081300
GLYMA_15G254100	GLYMA_13G171500	GLYMA_12G191500		GLYMA_19G067100	GLYMA_13G116900
GLYMA_19G006000	GLYMA_13G300600	GLYMA_08G032600		GLYMA_01G143000	GLYMA_13G231900
GLYMA_20G191500	GLYMA_04G173500	GLYMA_08G256900		GLYMA_08G039400	GLYMA_12G022700
GLYMA_06G303500	GLYMA_13G342600	GLYMA_04G017000		GLYMA_06G003600	GLYMA_19G013200
GLYMA_07G091800	GLYMA_13G171400	GLYMA_07G039500		GLYMA_10G008700	GLYMA_05G043800
GLYMA_13G051000	GLYMA_13G218200	GLYMA_11G234100		GLYMA_10G200700	GLYMA_20G131100
GLYMA_06G149100	GLYMA_14G040000	GLYMA_13G284200		GLYMA_10G027400	GLYMA_14G098100
GLYMA_18G109200	GLYMA_17G221800	GLYMA_05G112200		GLYMA_04G240900	GLYMA_05G237200
GLYMA_13G277000	GLYMA_17G141000	GLYMA_14G036000		GLYMA_07G248600	GLYMA_09G052100
GLYMA_15G248500	GLYMA_08G042800	GLYMA_11G193200		GLYMA_06G242600	GLYMA_10G230600
GLYMA_07G051500	GLYMA_02G224000	GLYMA_08G076400		XLOC_002950	GLYMA_16G095900
GLYMA_13G012200	GLYMA_02G158300	GLYMA_03G125000		GLYMA_12G205700	GLYMA_18G226500
GLYMA_10G286200	GLYMA_05G057700	GLYMA_10G002200		GLYMA_13G235000	GLYMA_18G143400
GLYMA_17G095400	GLYMA_18G198000	GLYMA_08G091900		GLYMA_08G032500	GLYMA_04G053100
GLYMA_04G186800	GLYMA_19G192000	GLYMA_11G178300		GLYMA_11G244600	GLYMA_10G266900
GLYMA_09G071800	GLYMA_07G114000	GLYMA_03G242900		GLYMA_03G146500	GLYMA_14G163100
GLYMA_11G074100	GLYMA_02G009300	GLYMA_05G149100		GLYMA_05G035100	GLYMA_04G136200
GLYMA_17G248300	XLOC_050682	GLYMA_14G054500		GLYMA_17G163800	GLYMA_16G178500
GLYMA_13G013200	GLYMA_10G022300	GLYMA_11G234300		GLYMA_15G041300	GLYMA_09G050200
GLYMA_14G084700	GLYMA_16G084700	GLYMA_20G130400		GLYMA_18G014800	GLYMA_17G214700
GLYMA_03G118800	GLYMA_17G103500	GLYMA_02G113300		GLYMA_03G155000	GLYMA_15G014000
GLYMA_20G249700	GLYMA_15G234700	GLYMA_06G303100		GLYMA_05G000400	GLYMA_20G061300
GLYMA_12G144000	GLYMA_16G012000	GLYMA_08G024600		GLYMA_04G163400	GLYMA_09G130500
GLYMA_05G121100	GLYMA_05G238100	GLYMA_16G153600		GLYMA_19G003900	GLYMA_04G101900
GLYMA_05G214600	GLYMA_10G235700	GLYMA_19G262400		GLYMA_16G032400	GLYMA_20G051700
GLYMA_14G082200	GLYMA_14G169700	GLYMA_18G279800		GLYMA_08G349700	GLYMA_05G218500
GLYMA_02G056000	GLYMA_18G284900	GLYMA_07G250500		GLYMA_10G205800	GLYMA_09G129100
GLYMA_01G153000	GLYMA_05G137600	GLYMA_01G033800		GLYMA_07G117800	GLYMA_09G129900
GLYMA_19G037800	GLYMA_09G272100	GLYMA_16G053800		GLYMA_04G224000	GLYMA_16G117900
GLYMA_09G228700	GLYMA_15G206400	GLYMA_15G113300		GLYMA_04G008500	GLYMA_11G090800
GLYMA_20G167100	GLYMA_02G305300	GLYMA_09G070500		GLYMA_19G052400	GLYMA_07G035200
GLYMA_14G151400	GLYMA_09G058700	GLYMA_03G163300		GLYMA_16G071500	GLYMA_09G014700
GLYMA_01G011800	GLYMA_13G119400	GLYMA_20G017900		GLYMA_17G160600	GLYMA_14G199600
GLYMA_04G195800	GLYMA_04G042500	GLYMA_07G018800		GLYMA_08G329200	GLYMA_02G040700
GLYMA_U022700	GLYMA_13G186700	GLYMA_09G036400		GLYMA_09G238300	GLYMA_13G361100
GLYMA_10G222500	GLYMA_04G213900	GLYMA_06G035000		GLYMA_13G216800	GLYMA_10G205600
GLYMA_01G127100	GLYMA_09G022400	GLYMA_10G231700		GLYMA_11G155100	GLYMA_12G023300
GLYMA_10G078900	XLOC_019594	GLYMA_19G065800		GLYMA_18G237800	GLYMA_06G314200
GLYMA_13G230100	GLYMA_07G211800	GLYMA_11G174500		GLYMA_07G115900	GLYMA_08G214900
GLYMA_07G022000	GLYMA_13G277500	GLYMA_19G195100		GLYMA_09G278000	GLYMA_13G087200
GLYMA_15G017400	GLYMA_05G066300	GLYMA_18G096800		GLYMA_06G301900	GLYMA_04G079200
GLYMA_17G260600	GLYMA_08G250000	GLYMA_08G138600		GLYMA_17G261300	GLYMA_12G091200
GLYMA_02G211800	GLYMA_11G085400	GLYMA_12G031700		GLYMA_05G132000	GLYMA_13G032700
GLYMA_17G045400	GLYMA_08G219000	GLYMA_07G049100		GLYMA_06G008300	GLYMA_10G169300
GLYMA_15G166100	GLYMA_02G014300	GLYMA_10G179600		GLYMA_13G243600	GLYMA_17G214200
GLYMA_08G176900	GLYMA_01G073200	GLYMA_14G034800		GLYMA_10G214500	GLYMA_05G042600
GLYMA_09G109000	GLYMA_13G143100	GLYMA_15G156900		GLYMA_07G008900	GLYMA_17G214100
GLYMA_06G199100	GLYMA_08G234400	GLYMA_06G164300		GLYMA_10G275400	GLYMA_04G042400
GLYMA_19G003000	GLYMA_07G204800	GLYMA_06G110200		GLYMA_03G258500	GLYMA_05G157400
GLYMA_02G002100	GLYMA_06G215600	GLYMA_19G255200		GLYMA_09G164200	GLYMA_08G194900
GLYMA_09G254200	GLYMA_19G192300	GLYMA_11G055200		GLYMA_02G137600	GLYMA_18G233600
GLYMA_02G265700	GLYMA_12G238300	GLYMA_19G217700		GLYMA_10G212600	GLYMA_06G199600
XLOC_034575	GLYMA_04G091200	GLYMA_17G258200		GLYMA_10G284500	GLYMA_08G168700
GLYMA_12G222400	GLYMA_18G294300	GLYMA_08G335100		GLYMA_15G015900	GLYMA_19G195800
GLYMA_08G046200	GLYMA_09G168300	GLYMA_08G003500		GLYMA_14G129500	GLYMA_19G018600
GLYMA_13G365700	GLYMA_14G211300	GLYMA_09G178100		GLYMA_19G096700	GLYMA_20G001200
GLYMA_18G099200	GLYMA_02G102800	GLYMA_10G244800		GLYMA_19G122900	GLYMA_11G216800
GLYMA_19G030400	GLYMA_02G310700	GLYMA_11G051000		GLYMA_04G107500	GLYMA_17G065100
GLYMA_19G175500	GLYMA_13G206700	GLYMA_11G228300		GLYMA_10G198600	GLYMA_19G047800
GLYMA_04G076000	GLYMA_09G057200	GLYMA_02G188300		GLYMA_10G116800	GLYMA_14G085400
GLYMA_15G201400	GLYMA_04G255400	GLYMA_19G079700		GLYMA_07G053400	GLYMA_04G199800
GLYMA_15G106900	GLYMA_13G224000	GLYMA_12G047500		GLYMA_04G000100	GLYMA_12G094200
GLYMA_08G071300	GLYMA_02G037300	GLYMA_18G014100		GLYMA_12G196800	GLYMA_13G093500
GLYMA_08G325500	GLYMA_10G191700	GLYMA_01G024300		GLYMA_13G178100	GLYMA_12G146700
GLYMA_15G013300	GLYMA_10G135500	GLYMA_01G121000		GLYMA_18G012000	GLYMA_09G131100
GLYMA_07G043500	GLYMA_08G251800	GLYMA_17G105600		GLYMA_02G087500	GLYMA_03G067800
GLYMA_06G137300	GLYMA_17G210500	GLYMA_13G115300		GLYMA_01G203000	GLYMA_01G185800
GLYMA_14G055300	GLYMA_12G017900	GLYMA_16G196900		GLYMA_13G091100	GLYMA_20G196000
GLYMA_16G140800	GLYMA_08G245700	GLYMA_02G023500		GLYMA_20G112800	GLYMA_14G151600
GLYMA_13G197800	GLYMA_03G116300	GLYMA_07G083300		GLYMA_08G102600	GLYMA_18G015500
GLYMA_06G284000	GLYMA_16G177700	GLYMA_18G003800		GLYMA_06G050300	GLYMA_03G034000
GLYMA_13G134600	GLYMA_18G030700	GLYMA_20G142000		GLYMA_13G027200	GLYMA_19G254800
GLYMA_11G042100	GLYMA_09G112700	GLYMA_05G163200		GLYMA_09G125600	GLYMA_14G067200
GLYMA_19G210600	GLYMA_20G089100	GLYMA_07G122400		GLYMA_06G269500	GLYMA_09G054900
GLYMA_18G146300	GLYMA_11G250200	GLYMA_03G210400		GLYMA_02G139500	GLYMA_07G001400
GLYMA_19G210700	GLYMA_08G301400	GLYMA_13G092800		GLYMA_10G195900	GLYMA_06G194500
GLYMA_01G224100	GLYMA_07G239900	GLYMA_13G205000		GLYMA_06G127600	GLYMA_10G178400
GLYMA_01G075200	GLYMA_20G215400	GLYMA_03G210200		GLYMA_05G240100	GLYMA_19G089800
GLYMA_14G164700	GLYMA_13G106400	GLYMA_13G267800		GLYMA_08G130200	GLYMA_10G228200
GLYMA_14G146000	GLYMA_15G270900	GLYMA_18G217700		GLYMA_08G251200	GLYMA_11G036600
GLYMA_08G012600	GLYMA_18G177200	GLYMA_08G221200		GLYMA_10G257900	GLYMA_06G006800
GLYMA_02G250200	GLYMA_03G229800	GLYMA_08G326900		GLYMA_16G201200	GLYMA_07G266500
GLYMA_08G075700	GLYMA_20G140600	GLYMA_18G207900		GLYMA_20G222900	GLYMA_10G147900
GLYMA_08G269000	GLYMA_07G253500	GLYMA_14G012000		GLYMA_15G043500	GLYMA_06G141200
GLYMA_01G139500	GLYMA_18G219300	GLYMA_07G257400		GLYMA_19G080300	GLYMA_12G041300
GLYMA_01G017700	GLYMA_20G220800	GLYMA_11G162200		GLYMA_09G286500	GLYMA_12G204700
GLYMA_04G028900	GLYMA_16G145500	GLYMA_01G011900		GLYMA_05G092100	GLYMA_09G008200
GLYMA_01G008200	GLYMA_17G132200	GLYMA_13G365400		GLYMA_08G173500	GLYMA_04G038100
GLYMA_05G224600	GLYMA_11G050100	GLYMA_01G005400		GLYMA_09G213100	GLYMA_06G264300
GLYMA_17G009700	GLYMA_05G147100	GLYMA_12G093700		GLYMA_03G128300	GLYMA_16G219800
GLYMA_08G247400	GLYMA_12G023600	GLYMA_07G004300		GLYMA_04G234800	GLYMA_10G256400
GLYMA_10G098500	GLYMA_20G015900	GLYMA_04G106600		GLYMA_12G102400	GLYMA_05G200900
GLYMA_12G113300	GLYMA_20G164200	GLYMA_12G117000		GLYMA_12G179200	GLYMA_13G298400
GLYMA_14G032200	GLYMA_05G070600	GLYMA_04G198700		GLYMA_14G192100	GLYMA_17G214900
GLYMA_13G331000	GLYMA_18G287800	GLYMA_12G233700		GLYMA_20G071600	GLYMA_11G048200
GLYMA_08G175200	GLYMA_14G100000	GLYMA_12G191900		GLYMA_13G062200	GLYMA_06G102000
GLYMA_18G020800	GLYMA_02G205600	GLYMA_16G073400		GLYMA_18G211200	GLYMA_10G004800
GLYMA_18G016200	GLYMA_06G122800	GLYMA_10G088000		XLOC_054036	GLYMA_11G025600
GLYMA_17G139100	GLYMA_14G056200	GLYMA_05G130400		GLYMA_13G273300	GLYMA_07G051700
GLYMA_02G232600	GLYMA_19G183800	GLYMA_02G160600		GLYMA_12G122100	GLYMA_14G222400
GLYMA_08G070000	GLYMA_17G128000	GLYMA_U038500		GLYMA_20G046800	GLYMA_14G089800
GLYMA_13G239200	GLYMA_08G116400	GLYMA_17G213700		GLYMA_12G021900	GLYMA_03G168000
GLYMA_17G134300	GLYMA_07G226800	GLYMA_13G281700		GLYMA_08G241200	GLYMA_03G171300
GLYMA_12G030800	GLYMA_07G185500	GLYMA_06G166800		GLYMA_17G200600	GLYMA_04G026600
GLYMA_20G239000	GLYMA_13G307100	GLYMA_01G241200		GLYMA_14G086500	GLYMA_10G261200
GLYMA_17G185000	GLYMA_12G097200	GLYMA_04G109400		GLYMA_13G084000	GLYMA_09G279000
GLYMA_06G114000	GLYMA_15G055400	GLYMA_12G200400		GLYMA_09G038100	GLYMA_05G166900
GLYMA_11G105900	GLYMA_03G158000	GLYMA_02G210500		GLYMA_01G159500	GLYMA_03G208400
GLYMA_11G096500	GLYMA_05G236800	GLYMA_17G132500		GLYMA_20G240500	GLYMA_02G249300
GLYMA_20G166300	GLYMA_08G321700	GLYMA_09G281100		GLYMA_09G084200	GLYMA_07G067900
GLYMA_14G200200	GLYMA_19G181000	GLYMA_07G076800		GLYMA_08G320400	GLYMA_17G227700
GLYMA_18G297500	GLYMA_20G193000	GLYMA_03G215800		GLYMA_10G177400	GLYMA_06G157000
GLYMA_03G190300	GLYMA_02G278200	GLYMA_04G112500		GLYMA_17G248400	GLYMA_01G202200
GLYMA_12G227300	GLYMA_08G117500	GLYMA_17G208400		GLYMA_16G217900	GLYMA_18G021700
GLYMA_13G018700	GLYMA_04G199000	GLYMA_18G155200		GLYMA_10G186700	GLYMA_08G222200
GLYMA_07G159900	GLYMA_13G251500	GLYMA_12G237800		GLYMA_19G015500	GLYMA_13G339800
GLYMA_10G213600	GLYMA_13G360000	GLYMA_17G155600		GLYMA_13G090900	GLYMA_17G042400
GLYMA_13G029100	GLYMA_05G064200	GLYMA_19G246700		GLYMA_10G232300	GLYMA_10G246800
GLYMA_07G032300	GLYMA_11G094900	GLYMA_18G096400		GLYMA_05G119400	GLYMA_01G152100
GLYMA_18G154000	GLYMA_06G302200	GLYMA_14G199500		GLYMA_09G255100	GLYMA_04G251400
GLYMA_17G066500	GLYMA_03G254900	GLYMA_14G153500		GLYMA_18G119000	GLYMA_11G048300
GLYMA_14G052500	GLYMA_10G224500	GLYMA_16G042000		GLYMA_17G023700	GLYMA_12G214100
GLYMA_16G000100	GLYMA_11G157100	GLYMA_13G347600		GLYMA_09G044200	GLYMA_18G026900
GLYMA_16G040300	GLYMA_05G153300	GLYMA_14G093100		GLYMA_17G255500	GLYMA_17G134100
GLYMA_08G209100	GLYMA_07G216400	GLYMA_05G056800		GLYMA_20G104900	GLYMA_11G047400
GLYMA_14G173000	GLYMA_13G133000	GLYMA_14G007800		GLYMA_06G186900	GLYMA_17G214600
GLYMA_08G139700	GLYMA_08G366400	GLYMA_16G088200		GLYMA_06G292500	GLYMA_02G125600
GLYMA_05G103600	GLYMA_16G154100	GLYMA_20G039600		GLYMA_05G096000	XLOC_065444
GLYMA_15G192800	GLYMA_20G147900	GLYMA_18G121900		GLYMA_U030300	GLYMA_11G146500
GLYMA_15G104400	GLYMA_12G084900	GLYMA_09G150100		GLYMA_16G008700	GLYMA_05G195500
GLYMA_02G099500	GLYMA_13G311600	GLYMA_09G231900		GLYMA_02G286900	GLYMA_05G026100
GLYMA_11G082300	GLYMA_02G060000	GLYMA_12G205200		GLYMA_11G040000	GLYMA_15G057300
GLYMA_06G206900	GLYMA_14G052300	GLYMA_01G095000		GLYMA_11G118100	GLYMA_20G160500
GLYMA_07G114600	GLYMA_08G161900	GLYMA_20G000800		GLYMA_04G004000	GLYMA_11G129800
GLYMA_07G223700	GLYMA_09G143600	GLYMA_04G179900		GLYMA_17G260400	GLYMA_01G206800
GLYMA_08G244700	GLYMA_18G104100	GLYMA_16G155300		GLYMA_20G237500	GLYMA_01G020900
GLYMA_07G027100	GLYMA_19G230300	GLYMA_17G154500		GLYMA_16G042300	GLYMA_15G061500
GLYMA_14G188200	GLYMA_05G191500	GLYMA_12G174900		GLYMA_18G258900	GLYMA_01G212600
GLYMA_01G071400	GLYMA_14G070200	GLYMA_18G256000		GLYMA_04G123500	GLYMA_19G198600
GLYMA_08G119700	GLYMA_15G112700	GLYMA_20G156400		GLYMA_18G248200	GLYMA_17G084900
GLYMA_15G101300	GLYMA_04G022300	GLYMA_06G050500		GLYMA_01G241300	GLYMA_13G280000
GLYMA_13G109700	GLYMA_06G114300	GLYMA_16G047100		GLYMA_05G094500	GLYMA_01G232500
GLYMA_18G094700	GLYMA_15G229400	GLYMA_14G119800		GLYMA_02G023800	GLYMA_17G011600
GLYMA_14G006400	GLYMA_04G021000	GLYMA_20G066100		GLYMA_10G019600	GLYMA_20G214200
GLYMA_02G302500	GLYMA_19G200800	GLYMA_18G069500		GLYMA_17G123700	GLYMA_15G186300
GLYMA_18G173000	GLYMA_20G030700	GLYMA_14G082300		GLYMA_12G093100	GLYMA_02G148200
GLYMA_02G131500	GLYMA_08G128900	GLYMA_08G070300		GLYMA_17G001100	GLYMA_03G209000
GLYMA_06G184900	GLYMA_13G176300	GLYMA_04G217800		GLYMA_16G000200	GLYMA_07G057600
GLYMA_18G157300	GLYMA_15G107100	GLYMA_03G241700		GLYMA_05G073600	GLYMA_14G177400
GLYMA_09G264600	GLYMA_04G013400	GLYMA_13G096600		GLYMA_02G100300	GLYMA_14G098700
GLYMA_20G210400	GLYMA_20G135100	GLYMA_03G218600		GLYMA_10G175400	GLYMA_03G073500
GLYMA_03G020800	GLYMA_15G260600	GLYMA_20G184900		GLYMA_17G174300	GLYMA_18G042100
GLYMA_11G014800	GLYMA_03G208200	GLYMA_01G129700		GLYMA_05G199100	GLYMA_19G006700
GLYMA_17G099300	GLYMA_16G020700	GLYMA_02G136000		GLYMA_13G067100	GLYMA_16G018500
GLYMA_02G136700	GLYMA_11G050900	GLYMA_07G207800		GLYMA_11G143800	GLYMA_09G065000
GLYMA_19G193600	GLYMA_16G220700	GLYMA_17G237900		GLYMA_09G100700	GLYMA_03G232600
GLYMA_10G098700	GLYMA_06G089800	GLYMA_08G197000		GLYMA_04G183000	GLYMA_10G056000
GLYMA_20G111900	GLYMA_20G032200	GLYMA_03G047700		GLYMA_13G305000	GLYMA_16G033600
GLYMA_16G205900	GLYMA_19G001600	GLYMA_04G164400		GLYMA_02G001300	GLYMA_09G094900
GLYMA_03G155600	GLYMA_10G239000	GLYMA_17G160200		GLYMA_02G062200	GLYMA_08G129300
GLYMA_19G171900	GLYMA_08G157900	GLYMA_15G032300		GLYMA_07G268500	GLYMA_07G245400
GLYMA_01G045100	GLYMA_17G011700	GLYMA_15G031500		GLYMA_02G120000	GLYMA_11G042000
GLYMA_04G002900	GLYMA_04G013500	GLYMA_14G087200		GLYMA_09G271600	GLYMA_11G055100
GLYMA_02G197000	GLYMA_07G190100	GLYMA_05G008600		GLYMA_10G012000	GLYMA_09G035300
GLYMA_14G058700	GLYMA_01G125400	GLYMA_07G075300		GLYMA_05G224700	GLYMA_11G175900
GLYMA_04G053700	GLYMA_20G193200	GLYMA_08G135200		GLYMA_16G071600	GLYMA_06G095700
GLYMA_10G137900	GLYMA_03G126900	GLYMA_08G316700		GLYMA_16G097100	GLYMA_10G271700
GLYMA_03G260100	GLYMA_09G146800	GLYMA_04G062000		GLYMA_11G191900	GLYMA_08G199800
GLYMA_17G127600	GLYMA_16G025100	GLYMA_03G017800		GLYMA_11G005300	GLYMA_15G243400
GLYMA_17G184900	GLYMA_17G011200	GLYMA_01G002000		GLYMA_10G159600	GLYMA_18G260700
GLYMA_07G189700	GLYMA_08G180400	GLYMA_13G319600		GLYMA_08G076900	GLYMA_18G279700
GLYMA_01G236400	GLYMA_09G096300	GLYMA_05G149700		GLYMA_10G245400	GLYMA_14G174500
GLYMA_15G000100	GLYMA_03G142400	GLYMA_15G208300		GLYMA_08G082100	GLYMA_17G038000
GLYMA_13G323600	GLYMA_12G069900	GLYMA_06G071100		GLYMA_17G242300	GLYMA_11G100100
GLYMA_10G154900	GLYMA_12G087600	GLYMA_05G155600		XLOC_000401	GLYMA_18G074100
GLYMA_11G235800	GLYMA_14G046200	GLYMA_20G151500		GLYMA_17G036300	GLYMA_17G047100
GLYMA_11G065400	GLYMA_14G117200	GLYMA_12G075400		GLYMA_13G027300	GLYMA_07G230300
GLYMA_19G198500	GLYMA_04G115300	GLYMA_20G117200		GLYMA_09G000100	GLYMA_14G212000
GLYMA_11G241000	GLYMA_01G083000	GLYMA_18G184000		GLYMA_11G176200	GLYMA_05G049400
GLYMA_12G211200	GLYMA_19G207700	GLYMA_18G209800		GLYMA_03G199900	GLYMA_13G368700
GLYMA_09G005700	XLOC_013229	GLYMA_14G181400		GLYMA_04G208600	GLYMA_04G080300
GLYMA_13G101400	GLYMA_17G064900	GLYMA_03G082900		GLYMA_02G282100	GLYMA_08G324300
GLYMA_13G267100	GLYMA_16G209100	GLYMA_16G145000		GLYMA_20G076800	GLYMA_08G182300
GLYMA_13G224900	GLYMA_03G144400	GLYMA_03G261300		GLYMA_12G086100	GLYMA_09G066800
GLYMA_13G297300	GLYMA_02G218200	GLYMA_11G029200		GLYMA_20G238800	GLYMA_20G156700
GLYMA_13G084300	GLYMA_19G132600	GLYMA_18G064100		GLYMA_19G154100	GLYMA_12G015400
GLYMA_12G028800	GLYMA_12G100600	GLYMA_11G049600		GLYMA_13G026800	GLYMA_02G269400
GLYMA_08G209300	GLYMA_09G179800	GLYMA_03G007400		GLYMA_02G273500	GLYMA_12G142900
GLYMA_07G069100	GLYMA_05G153200	GLYMA_15G143700		GLYMA_01G238300	GLYMA_03G218300
GLYMA_04G117700	GLYMA_18G055400	GLYMA_17G094100		GLYMA_04G134800	GLYMA_03G056900
GLYMA_12G228800	GLYMA_04G102700	GLYMA_18G069900		GLYMA_07G119000	GLYMA_17G227900
GLYMA_03G007000	GLYMA_10G037700	GLYMA_08G181700		GLYMA_14G128300	GLYMA_18G137500
GLYMA_08G192700	GLYMA_09G092700	GLYMA_13G267900		GLYMA_05G021300	GLYMA_08G365000
GLYMA_20G115900	GLYMA_10G168900	GLYMA_19G012700		GLYMA_12G177400	GLYMA_05G106700
GLYMA_15G242400	GLYMA_04G226700	GLYMA_15G115000		GLYMA_07G182600	GLYMA_09G237600
GLYMA_04G005400	GLYMA_08G018000	GLYMA_08G083700		GLYMA_12G121100	GLYMA_18G003000
GLYMA_19G093400	GLYMA_10G094800	GLYMA_03G014000		GLYMA_08G233000	GLYMA_08G354700
GLYMA_13G276800	GLYMA_12G182300	GLYMA_04G230100		GLYMA_15G097000	GLYMA_08G109400
GLYMA_09G218200	GLYMA_01G207900	GLYMA_12G074400		GLYMA_20G169300	GLYMA_18G226800
GLYMA_02G168900	GLYMA_13G147600	GLYMA_06G142200		GLYMA_09G095400	GLYMA_14G049000
GLYMA_07G122500	GLYMA_13G112400	GLYMA_03G195700		GLYMA_14G087600	GLYMA_03G170300
GLYMA_18G054100	GLYMA_03G161400	GLYMA_17G194800		GLYMA_12G223300	GLYMA_10G029400
GLYMA_02G146500	GLYMA_01G037100	GLYMA_09G038600		GLYMA_06G129700	GLYMA_14G085000
GLYMA_18G054700	GLYMA_04G052100	GLYMA_08G189600		GLYMA_06G105500	GLYMA_03G014300
GLYMA_08G362500	GLYMA_03G114700	GLYMA_11G042500		GLYMA_15G017000	GLYMA_19G016100
GLYMA_19G202400	GLYMA_10G229700	GLYMA_02G033400		GLYMA_11G253100	GLYMA_07G234400
GLYMA_19G200200	GLYMA_12G094400	GLYMA_04G229600		GLYMA_18G282300	GLYMA_08G173800
GLYMA_06G030700	GLYMA_18G184800	GLYMA_13G264600		GLYMA_13G210300	GLYMA_03G108000
GLYMA_09G084300	GLYMA_20G206900	GLYMA_08G218400		GLYMA_14G129600	GLYMA_13G281500
GLYMA_10G207000	GLYMA_04G248700	GLYMA_05G230400		GLYMA_13G236800	GLYMA_19G215700
GLYMA_04G043200	GLYMA_07G078800	GLYMA_06G076100		GLYMA_08G122700	GLYMA_01G133400
GLYMA_06G164800	GLYMA_06G202200	GLYMA_18G061200		GLYMA_15G091000	GLYMA_17G159800
GLYMA_18G100900	GLYMA_12G237300	GLYMA_08G360300		GLYMA_04G180100	GLYMA_17G138500
GLYMA_12G189800	GLYMA_05G084000	GLYMA_13G361700		GLYMA_08G283700	GLYMA_15G171000
GLYMA_05G235300	GLYMA_14G086700	GLYMA_U027700		GLYMA_08G090700	GLYMA_18G224500
GLYMA_09G277400	GLYMA_09G232400	GLYMA_15G117600		GLYMA_20G018300	GLYMA_04G180400
GLYMA_12G102800	GLYMA_06G261100	GLYMA_13G206300		GLYMA_17G149600	GLYMA_16G094600
GLYMA_04G211400	GLYMA_02G215300	GLYMA_13G330400		GLYMA_07G000100	GLYMA_16G033900
GLYMA_02G221400	GLYMA_02G211600	GLYMA_09G198200		GLYMA_02G001900	GLYMA_03G086200
GLYMA_20G249300	GLYMA_06G058400	GLYMA_05G109500		GLYMA_17G032200	GLYMA_07G266800
GLYMA_06G148800	GLYMA_18G022700	GLYMA_18G043000		GLYMA_09G121300	GLYMA_10G079700
GLYMA_12G040200	GLYMA_03G104500	GLYMA_02G025500		GLYMA_20G084200	GLYMA_14G030000
GLYMA_13G208000	GLYMA_09G130200	GLYMA_02G034700		GLYMA_05G245100	GLYMA_01G203500
GLYMA_19G100500	GLYMA_03G085100	GLYMA_01G177400		GLYMA_11G128300	GLYMA_12G083500
GLYMA_02G239800	GLYMA_17G057600	GLYMA_02G134300		GLYMA_17G204300	GLYMA_09G113100
GLYMA_16G041400	GLYMA_14G219600	GLYMA_07G152100		GLYMA_09G032400	GLYMA_08G106900
GLYMA_12G061900	GLYMA_12G208900	GLYMA_08G178200		GLYMA_16G214500	GLYMA_08G355000
GLYMA_06G017800	GLYMA_18G227000	GLYMA_09G203600		GLYMA_19G257100	GLYMA_15G071200
GLYMA_16G062800	GLYMA_09G194800	GLYMA_13G100100		GLYMA_11G105500	GLYMA_12G053700
GLYMA_11G026100	GLYMA_04G086300	GLYMA_13G051800		GLYMA_02G062500	GLYMA_11G124700
GLYMA_18G071400	GLYMA_04G035000	GLYMA_02G113400		XLOC_066592	GLYMA_07G083900
GLYMA_02G200000	GLYMA_06G234000	GLYMA_17G226900		GLYMA_14G109900	GLYMA_08G297900
GLYMA_13G030900	GLYMA_08G102200	GLYMA_12G135700		GLYMA_02G112900	GLYMA_16G197800
GLYMA_16G183500	GLYMA_17G052900	GLYMA_17G157700		GLYMA_09G034500	GLYMA_02G171600
GLYMA_04G064900	GLYMA_04G235900	GLYMA_09G127700		GLYMA_19G257800	GLYMA_12G116900
GLYMA_15G067200	GLYMA_09G139600	GLYMA_09G050600		GLYMA_20G103100	GLYMA_08G104100
GLYMA_05G022200	GLYMA_01G067100	GLYMA_16G076900		GLYMA_04G192000	GLYMA_13G030300
GLYMA_17G030300	GLYMA_18G006700	GLYMA_14G199200		GLYMA_04G188900	GLYMA_13G264500
GLYMA_11G154900	GLYMA_02G073400	GLYMA_13G151000		GLYMA_19G029200	GLYMA_10G034800
GLYMA_19G168200	GLYMA_07G051800	GLYMA_06G116400		GLYMA_05G165300	GLYMA_03G184500
GLYMA_15G017900	GLYMA_09G219600	GLYMA_07G261400		GLYMA_10G168200	GLYMA_10G159700
GLYMA_07G079300	GLYMA_18G260000	GLYMA_09G077100		GLYMA_17G250500	GLYMA_13G326500
GLYMA_04G253600	GLYMA_03G147700	GLYMA_18G081100		GLYMA_16G118400	GLYMA_18G297100
GLYMA_13G021600	GLYMA_13G321700	GLYMA_20G238700		GLYMA_10G117300	GLYMA_17G168300
GLYMA_13G035700	GLYMA_12G017100	GLYMA_18G300800		GLYMA_01G012500	GLYMA_18G135000
GLYMA_08G217500	GLYMA_11G064800	GLYMA_09G219900		GLYMA_15G015200	GLYMA_05G150100
GLYMA_13G083400	GLYMA_16G090500	GLYMA_08G247300		GLYMA_07G028200	GLYMA_09G008600
GLYMA_07G198900	GLYMA_02G133200	GLYMA_06G012800		GLYMA_19G263900	GLYMA_04G086600
GLYMA_08G200000	XLOC_008526	GLYMA_06G031000		GLYMA_08G350600	GLYMA_13G260100
GLYMA_13G298300	GLYMA_02G008500	GLYMA_10G021200		GLYMA_19G068800	GLYMA_08G295600
GLYMA_16G115200	GLYMA_07G181600	GLYMA_12G141000		GLYMA_05G236600	GLYMA_19G084200
GLYMA_07G044900	GLYMA_13G281200	GLYMA_17G059800		GLYMA_06G047600	GLYMA_02G100000
GLYMA_14G028000	GLYMA_10G151300	GLYMA_19G134700		GLYMA_13G057500	GLYMA_01G183100
GLYMA_09G255200	GLYMA_16G059300	GLYMA_15G050600		GLYMA_16G214800	GLYMA_17G113100
GLYMA_15G076500	GLYMA_18G103700	GLYMA_13G286300		GLYMA_08G203800	GLYMA_08G243000
GLYMA_12G224600	GLYMA_06G183800	GLYMA_15G274000		GLYMA_18G100800	GLYMA_04G227600
GLYMA_13G125500	GLYMA_06G087800	GLYMA_14G192800		GLYMA_20G238500	GLYMA_15G258500
GLYMA_15G084800	GLYMA_17G131800	GLYMA_16G015400		GLYMA_12G231700	GLYMA_07G189900
GLYMA_08G077500	GLYMA_18G286400	GLYMA_07G064900		GLYMA_06G126400	GLYMA_11G144300
GLYMA_15G155400	GLYMA_07G072600	GLYMA_09G009500		GLYMA_10G005200	GLYMA_19G176000
GLYMA_14G073200	GLYMA_04G233300	GLYMA_17G056400		GLYMA_09G124900	GLYMA_13G070300
GLYMA_04G206100	GLYMA_07G083800	GLYMA_20G110400		GLYMA_20G217700	GLYMA_16G023500
GLYMA_20G224200	GLYMA_10G060100	GLYMA_09G282900		GLYMA_19G148400	GLYMA_02G180500
GLYMA_07G212900	GLYMA_08G062900	GLYMA_07G150300		GLYMA_09G202300	GLYMA_14G006600
GLYMA_19G081000	GLYMA_05G077300	GLYMA_08G209400		GLYMA_11G081200	GLYMA_16G054700
GLYMA_08G084100	GLYMA_01G219000	GLYMA_19G240500		GLYMA_17G126400	GLYMA_02G096800
GLYMA_15G245600	GLYMA_18G253300	GLYMA_08G046500		GLYMA_01G218600	GLYMA_08G151100
GLYMA_07G265300	GLYMA_03G039200	XLOC_046569		GLYMA_14G147000	GLYMA_06G201800
GLYMA_17G170800	GLYMA_05G232300	GLYMA_10G066400		GLYMA_07G109200	GLYMA_01G217400
GLYMA_13G117700	GLYMA_15G110500	GLYMA_06G039100		GLYMA_08G048400	GLYMA_02G307500
GLYMA_19G222200	GLYMA_07G043600	GLYMA_17G094600		GLYMA_05G067400	GLYMA_11G239900
GLYMA_07G168900	GLYMA_19G111300	GLYMA_18G190000		GLYMA_06G224500	GLYMA_17G214400
GLYMA_02G281900	GLYMA_08G075200	GLYMA_02G153000		GLYMA_10G030000	GLYMA_02G186900
GLYMA_11G236100	GLYMA_20G120300	GLYMA_20G050600		GLYMA_13G069800	GLYMA_11G040600
GLYMA_13G153300	GLYMA_10G167800	XLOC_047691		GLYMA_14G218000	GLYMA_11G228100
GLYMA_06G112300	GLYMA_10G257500	GLYMA_10G193500		GLYMA_01G238200	GLYMA_20G184300
GLYMA_06G197600	GLYMA_07G267100	GLYMA_17G185200		GLYMA_11G246000	GLYMA_07G270800
GLYMA_19G231200	GLYMA_13G226000	GLYMA_14G073100		GLYMA_12G227000	GLYMA_06G042300
GLYMA_14G041400	GLYMA_07G151300	XLOC_066637		GLYMA_20G189700	GLYMA_01G135200
GLYMA_09G142900	GLYMA_15G050800	GLYMA_06G024000		GLYMA_18G173100	GLYMA_14G057700
GLYMA_13G197400	GLYMA_12G054300	GLYMA_12G011400		GLYMA_17G095800	GLYMA_09G011800
GLYMA_06G205900	GLYMA_05G036300	GLYMA_15G145000		GLYMA_18G039000	GLYMA_06G150300
GLYMA_03G253600	GLYMA_14G215900	GLYMA_08G063400		GLYMA_09G192800	GLYMA_03G197900
GLYMA_13G319300	GLYMA_09G256100	GLYMA_17G218500		GLYMA_07G030900	GLYMA_13G069400
GLYMA_10G024800	GLYMA_12G123800	GLYMA_04G232900		GLYMA_14G143000	GLYMA_20G006700
GLYMA_19G029800	GLYMA_11G087300	GLYMA_15G218200		GLYMA_15G202000	GLYMA_12G142700
GLYMA_10G098800	GLYMA_04G020500	GLYMA_10G063200		GLYMA_18G099100	GLYMA_13G043500
GLYMA_04G190100	GLYMA_06G174800	GLYMA_13G230800		GLYMA_03G109900	GLYMA_13G158200
GLYMA_16G091500	GLYMA_19G205300	GLYMA_15G142000		GLYMA_20G068500	GLYMA_02G073900
GLYMA_15G087600	GLYMA_16G089700	GLYMA_06G136600		GLYMA_11G203700	GLYMA_11G238700
GLYMA_05G184900	GLYMA_17G015400	GLYMA_19G045400		GLYMA_04G200400	GLYMA_02G284100
GLYMA_17G240000	GLYMA_03G029100	GLYMA_14G023100		GLYMA_11G118800	GLYMA_15G070900
GLYMA_02G142000	GLYMA_U000100	GLYMA_14G182700		GLYMA_05G041000	GLYMA_06G107300
GLYMA_11G097400	GLYMA_11G119500	GLYMA_05G172800		GLYMA_04G150600	GLYMA_13G158000
GLYMA_10G001200	GLYMA_16G122100	GLYMA_17G063400		GLYMA_15G146600	GLYMA_17G141400
GLYMA_07G060900	GLYMA_14G128400	GLYMA_11G128800		GLYMA_08G102000	GLYMA_08G153600
GLYMA_18G253600	GLYMA_20G134200	GLYMA_05G103900		GLYMA_10G019000	GLYMA_17G048900
GLYMA_07G215800	GLYMA_18G259500	GLYMA_03G048600		GLYMA_06G321300	GLYMA_08G010000
GLYMA_17G051300	GLYMA_12G069500	GLYMA_08G201800		GLYMA_12G122900	GLYMA_06G026300
GLYMA_11G017500	GLYMA_02G292100	GLYMA_17G069400		GLYMA_11G180500	GLYMA_20G121300
GLYMA_06G276500	GLYMA_06G311000	GLYMA_14G096600		GLYMA_11G002600	GLYMA_06G148000
GLYMA_09G161400	GLYMA_06G020300	GLYMA_20G223700		GLYMA_10G203200	GLYMA_06G249600
GLYMA_09G173000	GLYMA_08G000500	GLYMA_13G220100		GLYMA_09G048700	GLYMA_13G301200
GLYMA_17G042600	GLYMA_01G130500	GLYMA_16G099600		GLYMA_20G218400	GLYMA_01G024500
GLYMA_08G329400	GLYMA_01G222600	GLYMA_15G270100		GLYMA_14G030400	GLYMA_10G066700
GLYMA_19G176500	GLYMA_05G188900	GLYMA_10G134400		GLYMA_06G102100	GLYMA_08G177100
GLYMA_20G051300	GLYMA_01G112200	GLYMA_01G199400		GLYMA_08G206000	GLYMA_15G042100
GLYMA_06G206600	GLYMA_13G133100	GLYMA_08G107300		GLYMA_13G301900	GLYMA_14G017400
GLYMA_18G129000	GLYMA_05G082400	GLYMA_11G131800		GLYMA_19G213300	GLYMA_16G136000
GLYMA_12G132000	GLYMA_03G128200	GLYMA_10G211000		GLYMA_02G008600	GLYMA_19G038600
GLYMA_06G050100	GLYMA_11G243400	GLYMA_11G051300		GLYMA_09G073700	GLYMA_15G088000
GLYMA_17G062000	GLYMA_18G055600	GLYMA_19G226800		GLYMA_13G222200	GLYMA_02G284800
GLYMA_01G169500	GLYMA_02G206300	GLYMA_15G206100		GLYMA_20G000500	GLYMA_06G136000
GLYMA_19G024700	GLYMA_11G248600	GLYMA_20G170100		GLYMA_19G081900	GLYMA_15G256200
GLYMA_06G016400	GLYMA_15G241100	GLYMA_08G266500		GLYMA_17G129600	GLYMA_08G089600
GLYMA_06G123800	GLYMA_17G040800	GLYMA_11G000500		GLYMA_17G204700	GLYMA_07G168600
GLYMA_15G102600	GLYMA_04G245000	GLYMA_20G093000		GLYMA_11G138100	GLYMA_08G104400
GLYMA_19G167900	GLYMA_15G266400	GLYMA_05G056100		GLYMA_16G080800	GLYMA_08G105400
GLYMA_07G082700	GLYMA_06G243500	GLYMA_03G131700		GLYMA_09G013800	GLYMA_18G283200
GLYMA_16G211800	GLYMA_13G226600	GLYMA_15G270400		GLYMA_11G193800	GLYMA_03G135700
GLYMA_03G011400	GLYMA_18G050000	GLYMA_02G063900		GLYMA_10G277900	GLYMA_10G193600
GLYMA_12G043500	GLYMA_12G089900	GLYMA_06G322000		GLYMA_06G175400	GLYMA_15G164800
GLYMA_14G171700	GLYMA_19G174000	GLYMA_10G024600		GLYMA_06G297500	GLYMA_08G061000
GLYMA_09G257700	GLYMA_02G044600	GLYMA_07G140300		GLYMA_07G029100	GLYMA_15G057500
GLYMA_09G204800	GLYMA_02G302200	GLYMA_17G157400		GLYMA_19G249900	GLYMA_08G298900
GLYMA_05G152400	GLYMA_04G097900	GLYMA_10G228600		GLYMA_19G046200	GLYMA_14G037300
GLYMA_14G033200	GLYMA_13G118600	GLYMA_01G036800		GLYMA_08G329900	GLYMA_07G098000
GLYMA_11G137700	GLYMA_13G172500	GLYMA_02G275900		GLYMA_03G150700	GLYMA_20G135300
GLYMA_02G211400	GLYMA_20G008200	GLYMA_08G011500		GLYMA_20G113800	GLYMA_15G148000
GLYMA_10G187200	GLYMA_17G239300	GLYMA_01G012100		GLYMA_09G144500	GLYMA_03G172900
GLYMA_14G028300	GLYMA_13G281100	GLYMA_13G298700		GLYMA_19G002300	GLYMA_12G208800
GLYMA_07G129300	GLYMA_17G053000	GLYMA_11G230300		GLYMA_12G008500	GLYMA_07G048000
GLYMA_06G054200	GLYMA_10G066100	GLYMA_01G179000		GLYMA_14G119200	GLYMA_02G125900
GLYMA_12G035800	GLYMA_15G155100	GLYMA_09G098400		GLYMA_06G108500	GLYMA_15G057400
GLYMA_05G156800	GLYMA_10G009000	GLYMA_09G007000		GLYMA_04G075700	GLYMA_13G316900
GLYMA_12G019500	GLYMA_06G047800	GLYMA_09G078700		GLYMA_16G004800	GLYMA_18G159800
GLYMA_15G011700	GLYMA_19G054400	GLYMA_01G211200		GLYMA_17G086500	GLYMA_12G116800
GLYMA_16G027400	GLYMA_14G157600	GLYMA_11G068000		GLYMA_02G094800	GLYMA_15G158400
GLYMA_10G046600	GLYMA_13G143200	GLYMA_13G037600		GLYMA_15G218900	GLYMA_06G033700
GLYMA_07G131400	GLYMA_17G234500	GLYMA_03G214600		GLYMA_02G303300	GLYMA_03G052100
GLYMA_08G260000	GLYMA_13G229900	GLYMA_16G079800		GLYMA_10G218800	GLYMA_06G125900
GLYMA_04G114200	GLYMA_10G281900	GLYMA_15G152900		GLYMA_02G004100	GLYMA_07G048200
GLYMA_13G117300	GLYMA_17G153000	GLYMA_10G021400		GLYMA_17G114800	GLYMA_04G217600
GLYMA_08G222400	GLYMA_10G265100	GLYMA_17G111400		GLYMA_15G226800	GLYMA_13G226700
GLYMA_17G094800	GLYMA_18G285100	GLYMA_09G171300		GLYMA_09G239000	GLYMA_10G169600
GLYMA_18G000700	GLYMA_18G018900	GLYMA_17G254100		GLYMA_16G059800	GLYMA_09G104200
GLYMA_16G024100	GLYMA_13G310800	GLYMA_03G149200		GLYMA_15G076800	GLYMA_18G290000
GLYMA_15G198900	GLYMA_02G097700	GLYMA_09G013700		GLYMA_04G110400	GLYMA_09G043200
GLYMA_02G184100	GLYMA_20G022500	GLYMA_08G319900		GLYMA_04G079000	GLYMA_17G089500
GLYMA_19G020700	GLYMA_05G139500	GLYMA_02G254400		GLYMA_06G171900	GLYMA_09G044800
GLYMA_07G092200	GLYMA_13G285400	GLYMA_04G023800		GLYMA_19G083600	GLYMA_15G041100
GLYMA_12G032900	GLYMA_11G215200	GLYMA_08G286000		GLYMA_02G112400	GLYMA_15G086200
GLYMA_07G091400	GLYMA_06G087300	GLYMA_04G075100		GLYMA_06G002700	GLYMA_13G260600
GLYMA_06G036700	GLYMA_17G155300	GLYMA_15G006200		GLYMA_13G212500	GLYMA_01G181600
GLYMA_15G095700	GLYMA_06G054700	GLYMA_19G147400		GLYMA_01G196300	GLYMA_08G138200
GLYMA_06G018700	GLYMA_09G005300	GLYMA_14G069600		GLYMA_16G124800	GLYMA_10G148700
GLYMA_06G120300	GLYMA_07G027300	GLYMA_02G047000		GLYMA_05G221500	GLYMA_10G174700
GLYMA_15G105100	GLYMA_08G050400	GLYMA_13G065300		GLYMA_13G326400	GLYMA_10G009100
GLYMA_17G026900	GLYMA_18G239700	GLYMA_15G019000		GLYMA_12G037700	GLYMA_20G133200
GLYMA_09G017400	GLYMA_05G212300	GLYMA_13G213200		GLYMA_11G095600	GLYMA_17G069600
GLYMA_14G170900	GLYMA_10G138300	GLYMA_20G211700		GLYMA_14G131900	GLYMA_07G091600
GLYMA_18G012500	GLYMA_11G085300	GLYMA_14G218700		GLYMA_20G110900	GLYMA_04G046800
GLYMA_06G001100	GLYMA_02G004800	GLYMA_01G102600		GLYMA_05G027400	GLYMA_08G365100
GLYMA_20G235500	GLYMA_09G004200	GLYMA_11G142900		GLYMA_06G169400	GLYMA_16G175900
GLYMA_05G169900	GLYMA_13G087100	GLYMA_05G032100		GLYMA_01G087100	GLYMA_06G135900
GLYMA_19G158300	GLYMA_16G029700	GLYMA_18G271200		GLYMA_09G171600	GLYMA_10G028100
GLYMA_20G149200	GLYMA_10G132500	GLYMA_13G306300		GLYMA_08G351700	GLYMA_17G151000
GLYMA_16G194900	GLYMA_09G061900	GLYMA_13G085900		GLYMA_10G247200	GLYMA_12G046800
GLYMA_01G206900	GLYMA_15G046500	GLYMA_18G270900		GLYMA_07G092300	GLYMA_17G061400
GLYMA_03G013600	GLYMA_18G249700	GLYMA_12G013200		GLYMA_07G132600	GLYMA_15G105500
GLYMA_10G082200	GLYMA_12G178000	GLYMA_14G117300		GLYMA_19G104100	GLYMA_10G181400
GLYMA_20G008600	GLYMA_15G086100	GLYMA_01G083700		GLYMA_13G284600	GLYMA_04G122900
GLYMA_11G107100	GLYMA_19G215500	GLYMA_02G188400		GLYMA_10G019400	GLYMA_12G078500
GLYMA_08G065400	GLYMA_19G227800	GLYMA_05G134900		XLOC_066628	GLYMA_09G115100
GLYMA_17G088200	GLYMA_03G008100	GLYMA_20G140300		GLYMA_13G358800	GLYMA_18G116300
GLYMA_17G008700	GLYMA_13G328700	GLYMA_05G216900		GLYMA_07G023500	GLYMA_03G176300
GLYMA_12G171400	GLYMA_09G126600	GLYMA_08G127600		GLYMA_03G106500	GLYMA_16G068900
GLYMA_18G190400	GLYMA_03G218000	GLYMA_03G202100		GLYMA_05G185300	GLYMA_07G265500
GLYMA_09G114100	GLYMA_16G069800	GLYMA_15G034100		GLYMA_12G168500	GLYMA_06G290000
GLYMA_18G281100	GLYMA_05G220500	GLYMA_04G209700		GLYMA_16G001000	GLYMA_03G088900
GLYMA_14G214200	GLYMA_07G150400	GLYMA_05G042800		GLYMA_18G027400	GLYMA_11G016600
GLYMA_08G363800	GLYMA_10G036600	GLYMA_05G055100		GLYMA_18G266600	GLYMA_16G136600
GLYMA_16G073200	GLYMA_07G056200	GLYMA_20G013700		GLYMA_07G055300	GLYMA_09G167900
GLYMA_11G190200	GLYMA_01G177500	GLYMA_08G334700		GLYMA_04G230600	GLYMA_03G134800
GLYMA_U032800	GLYMA_13G219300	GLYMA_17G017700		GLYMA_11G039900	GLYMA_18G026800
GLYMA_09G245100	GLYMA_16G178100	GLYMA_13G134500		GLYMA_10G214000	GLYMA_09G232500
GLYMA_17G095700	GLYMA_02G312100	GLYMA_14G082800		GLYMA_03G227100	GLYMA_04G061900
GLYMA_08G282300	GLYMA_03G191600	GLYMA_17G128700		GLYMA_02G088600	GLYMA_07G057900
GLYMA_09G248300	GLYMA_19G016600	GLYMA_03G231500		GLYMA_11G015900	GLYMA_09G006600
GLYMA_18G148500	GLYMA_02G272100	GLYMA_04G063800		GLYMA_16G101600	GLYMA_16G068200
GLYMA_18G059800	GLYMA_10G197900	GLYMA_10G221000		GLYMA_05G144000	GLYMA_16G176000
GLYMA_20G004000	GLYMA_15G163500	GLYMA_03G200100		GLYMA_20G115600	GLYMA_05G015400
GLYMA_13G031000	GLYMA_07G186600	GLYMA_19G217800		GLYMA_13G238200	GLYMA_09G130400
GLYMA_04G118700	GLYMA_13G001800	GLYMA_15G088100		GLYMA_15G253800	GLYMA_18G041400
GLYMA_13G035400	GLYMA_03G229700	GLYMA_11G107000		XLOC_064206	GLYMA_04G247800
GLYMA_13G270900	GLYMA_03G112700	GLYMA_18G184600		GLYMA_19G228800	GLYMA_02G149900
GLYMA_01G077300	GLYMA_18G066500	GLYMA_13G317600		GLYMA_02G103500	GLYMA_11G038100
GLYMA_08G182900	GLYMA_15G082200	GLYMA_20G181000		GLYMA_09G215000	GLYMA_07G220200
GLYMA_01G071300	GLYMA_01G020000	GLYMA_09G202000		GLYMA_08G121900	GLYMA_12G207900
GLYMA_17G059200	GLYMA_04G092100	GLYMA_02G119600		GLYMA_15G055100	GLYMA_02G060100
GLYMA_12G135100	GLYMA_03G142000	GLYMA_09G003200		GLYMA_09G169500	GLYMA_04G063200
GLYMA_11G184600	GLYMA_02G280100	GLYMA_12G017800		GLYMA_11G098500	GLYMA_02G006800
GLYMA_18G072600	GLYMA_18G241000	GLYMA_18G270800		GLYMA_19G004100	GLYMA_03G249900
GLYMA_13G209100	GLYMA_17G054500	GLYMA_02G306200		GLYMA_17G207100	GLYMA_02G035200
GLYMA_01G183700	GLYMA_03G152700	GLYMA_05G059300		GLYMA_01G225000	GLYMA_11G200300
GLYMA_20G183800	GLYMA_13G267400	GLYMA_02G217400		GLYMA_12G186200	GLYMA_14G041700
GLYMA_10G168600	GLYMA_11G152000	GLYMA_10G079300		GLYMA_08G244900	GLYMA_10G237800
GLYMA_15G053400	GLYMA_11G233900	GLYMA_18G071900		GLYMA_18G181200	GLYMA_04G020400
GLYMA_13G126300	GLYMA_02G259700	GLYMA_14G196600		GLYMA_02G119200	GLYMA_11G121900
GLYMA_01G051400	GLYMA_18G178100	GLYMA_02G277300		GLYMA_11G015800	GLYMA_11G097000
GLYMA_05G061100	GLYMA_12G137700	GLYMA_05G035000		GLYMA_02G293700	GLYMA_08G345800
GLYMA_18G283000	GLYMA_18G106300	GLYMA_12G113400		GLYMA_10G179200	GLYMA_15G272600
GLYMA_02G005600	GLYMA_18G242900	GLYMA_03G163500		GLYMA_03G133200	GLYMA_19G081200
GLYMA_14G209200	GLYMA_12G115600	GLYMA_16G043100		GLYMA_08G030200	GLYMA_08G357600
GLYMA_05G089500	GLYMA_02G023400	GLYMA_12G079100		GLYMA_11G196400	GLYMA_06G295000
GLYMA_11G077400	GLYMA_12G218300	GLYMA_16G160600		GLYMA_16G017100	GLYMA_05G079700
GLYMA_18G149400	GLYMA_16G029800	GLYMA_20G078100		GLYMA_05G098200	GLYMA_02G212100
GLYMA_12G065100	GLYMA_07G134900	GLYMA_16G011400		GLYMA_14G187700	GLYMA_08G286700
GLYMA_09G031100	GLYMA_03G001600	GLYMA_16G209800		GLYMA_03G246700	GLYMA_01G193600
GLYMA_11G004400	GLYMA_05G183200	GLYMA_18G300500		GLYMA_13G312300	GLYMA_18G181800
GLYMA_10G071800	GLYMA_02G241700	GLYMA_17G137300		GLYMA_19G261200	GLYMA_08G003700
GLYMA_01G195200	GLYMA_01G020800	GLYMA_13G123500		GLYMA_07G196800	GLYMA_15G054000
GLYMA_06G025700	GLYMA_18G226400	GLYMA_13G131200		GLYMA_20G004700	GLYMA_01G016600
GLYMA_11G108500	GLYMA_17G202900	GLYMA_04G223100		XLOC_058415	GLYMA_13G042500
GLYMA_10G183000	GLYMA_10G196900	GLYMA_20G023100		GLYMA_18G284700	GLYMA_14G179800
GLYMA_07G122700	GLYMA_16G107600	GLYMA_07G050300		GLYMA_19G054200	GLYMA_02G211700
GLYMA_08G332600	GLYMA_03G016300	GLYMA_08G098400		GLYMA_20G045500	GLYMA_15G161600
GLYMA_12G164700	GLYMA_17G069300	GLYMA_04G138500		GLYMA_18G029300	GLYMA_14G003800
GLYMA_09G245000	GLYMA_06G139500	GLYMA_06G173300		GLYMA_10G235100	GLYMA_16G159300
GLYMA_17G110200	GLYMA_09G037100	GLYMA_14G072600		GLYMA_18G273900	GLYMA_14G188500
GLYMA_17G000600	GLYMA_10G064400	GLYMA_01G054000		GLYMA_03G053500	GLYMA_05G210400
GLYMA_07G135600	GLYMA_03G016400	GLYMA_08G017400		GLYMA_19G234300	GLYMA_11G069700
GLYMA_08G145400	GLYMA_18G290400	GLYMA_14G069300		GLYMA_11G245400	GLYMA_14G186400
GLYMA_18G276200	GLYMA_13G075900	GLYMA_17G231000		GLYMA_14G050500	GLYMA_05G038700
GLYMA_01G028800	GLYMA_10G051700	GLYMA_07G034200		GLYMA_06G061000	GLYMA_18G265100
GLYMA_10G074100	GLYMA_06G006100	GLYMA_10G037100		GLYMA_07G103400	GLYMA_06G111300
GLYMA_01G199100	GLYMA_17G258100	GLYMA_10G210500		GLYMA_14G129700	GLYMA_12G060700
GLYMA_02G230200	GLYMA_20G139300	GLYMA_20G105500		GLYMA_04G252100	GLYMA_16G031300
GLYMA_02G279700	GLYMA_18G082400	GLYMA_09G070300		GLYMA_01G162200	GLYMA_17G215000
GLYMA_16G021300	GLYMA_16G112100	GLYMA_20G187100		GLYMA_09G209100	GLYMA_08G099000
GLYMA_14G088900	GLYMA_12G180900	GLYMA_05G211000		GLYMA_01G019800	GLYMA_07G110000
GLYMA_15G188400	GLYMA_03G174300	GLYMA_06G238200		GLYMA_02G049700	GLYMA_16G177900
GLYMA_08G100100	GLYMA_08G170100	GLYMA_05G107300		GLYMA_15G019900	GLYMA_06G306900
GLYMA_08G302000	GLYMA_18G148700	GLYMA_11G055300		GLYMA_09G277700	GLYMA_09G058900
GLYMA_04G082900	GLYMA_06G220600	GLYMA_06G038000		GLYMA_03G234400	GLYMA_01G044200
GLYMA_08G361200	GLYMA_09G281800	GLYMA_10G291000		GLYMA_01G128200	GLYMA_15G026300
GLYMA_08G162800	GLYMA_14G066400	GLYMA_11G213700		GLYMA_17G002300	GLYMA_11G096600
GLYMA_04G080500	GLYMA_17G005400	GLYMA_08G174000		GLYMA_11G229800	XLOC_042062
GLYMA_13G114600	GLYMA_11G211100	GLYMA_08G162500		GLYMA_15G205600	GLYMA_01G038500
GLYMA_13G237100	GLYMA_13G365800	GLYMA_13G042300		GLYMA_20G080400	GLYMA_04G019500
GLYMA_20G045300	GLYMA_08G202800	GLYMA_11G030900		GLYMA_17G204000	GLYMA_02G228100
GLYMA_03G189500	GLYMA_13G236900	GLYMA_18G215800		GLYMA_09G014900	GLYMA_14G192500
GLYMA_09G096700	GLYMA_16G159100	GLYMA_15G031400		GLYMA_10G222300	GLYMA_13G283600
GLYMA_09G035800	GLYMA_13G351600	GLYMA_03G005200		GLYMA_09G115600	GLYMA_12G173500
GLYMA_20G065100	GLYMA_01G021000	GLYMA_13G070200		GLYMA_20G054700	GLYMA_18G077500
GLYMA_07G035900	GLYMA_11G161800	GLYMA_12G118600		GLYMA_02G230800	GLYMA_04G031700
GLYMA_08G060200	GLYMA_17G156100	GLYMA_17G138300		GLYMA_18G094600	GLYMA_01G057100
GLYMA_16G005200	GLYMA_10G121000	GLYMA_13G117000		GLYMA_06G157100	GLYMA_17G114100
GLYMA_10G149900	GLYMA_04G075600	GLYMA_04G104800		GLYMA_15G091400	GLYMA_05G237100
GLYMA_04G169200	GLYMA_03G218200	GLYMA_10G050800		GLYMA_20G108500	GLYMA_07G205200
GLYMA_01G181000	GLYMA_08G130600	GLYMA_08G123500		GLYMA_08G222900	GLYMA_15G039100
GLYMA_07G130200	GLYMA_13G151500	GLYMA_09G042400		GLYMA_08G027700	GLYMA_03G120700
GLYMA_19G148900	GLYMA_09G235700	GLYMA_03G073600		GLYMA_18G000800	GLYMA_08G243600
GLYMA_02G169600	GLYMA_18G218700	GLYMA_01G076900		GLYMA_02G133400	GLYMA_13G254500
GLYMA_01G150400	GLYMA_06G189100	GLYMA_12G208500		GLYMA_04G001600	GLYMA_02G095000
GLYMA_14G070500	GLYMA_17G007600	GLYMA_02G030800		GLYMA_01G061500	GLYMA_09G277900
GLYMA_14G161200	GLYMA_16G125100	GLYMA_12G030300		GLYMA_12G161400	GLYMA_13G103100
GLYMA_16G034200	GLYMA_03G010700	GLYMA_12G160500		GLYMA_12G044100	GLYMA_02G228000
GLYMA_17G228900	GLYMA_14G056300	GLYMA_10G208400		GLYMA_15G168700	GLYMA_08G049400
XLOC_034574	GLYMA_13G255500	GLYMA_15G030800		GLYMA_03G004900	GLYMA_13G210800
GLYMA_18G012200	GLYMA_03G094700	GLYMA_06G056000		GLYMA_10G102700	GLYMA_08G011100
GLYMA_07G125700	GLYMA_19G198000	GLYMA_08G190700		GLYMA_13G023900	GLYMA_16G173000
GLYMA_12G232900	GLYMA_18G180400	GLYMA_18G190500		GLYMA_13G068100	GLYMA_08G199300
GLYMA_01G172700	GLYMA_15G098500	GLYMA_U040600		GLYMA_02G028700	GLYMA_15G161500
GLYMA_13G016400	GLYMA_13G290100	GLYMA_05G067800		GLYMA_09G019500	GLYMA_13G159500
GLYMA_08G245400	GLYMA_13G171200	GLYMA_06G083900		GLYMA_18G130900	GLYMA_08G044300
GLYMA_11G201100	GLYMA_13G165000	GLYMA_02G172800		GLYMA_10G161500	GLYMA_14G199900
GLYMA_09G107600	GLYMA_20G216300	GLYMA_13G297000		GLYMA_08G125500	GLYMA_02G274400
GLYMA_U009100	GLYMA_08G348300	GLYMA_16G147500		GLYMA_03G040400	GLYMA_13G131400
GLYMA_01G085200	GLYMA_11G036300	GLYMA_01G214300		GLYMA_10G004300	GLYMA_14G124300
GLYMA_17G031000	GLYMA_15G092900	GLYMA_10G021100		GLYMA_16G039900	GLYMA_11G214500
GLYMA_06G144400	GLYMA_05G057400	GLYMA_09G259200		GLYMA_07G252100	GLYMA_19G030800
GLYMA_19G181700	GLYMA_03G201100	GLYMA_19G141200		GLYMA_09G066200	GLYMA_17G013900
GLYMA_17G123000	GLYMA_15G238200	GLYMA_16G029900		GLYMA_12G008000	GLYMA_09G184100
GLYMA_10G222400	GLYMA_17G133400	GLYMA_01G087800		GLYMA_14G144300	GLYMA_20G019600
GLYMA_06G162400	GLYMA_08G062800	GLYMA_06G124800		GLYMA_20G009100	GLYMA_12G229000
GLYMA_05G179100	GLYMA_14G082400	GLYMA_11G107300		GLYMA_05G104300
GLYMA_14G019400	GLYMA_19G085100	GLYMA_01G119500		GLYMA_11G254900
GLYMA_20G113200	GLYMA_18G202600	GLYMA_09G258000		GLYMA_15G136300
GLYMA_02G049500	GLYMA_16G011000	GLYMA_19G239800		GLYMA_11G040400
GLYMA_18G222300	GLYMA_16G031400	GLYMA_11G055600		GLYMA_U009000
GLYMA_19G088300	GLYMA_09G274200	GLYMA_11G139600		GLYMA_10G055100
GLYMA_09G097200	GLYMA_08G068800	GLYMA_01G200500		GLYMA_03G015400
XLOC_007581	GLYMA_20G139600	GLYMA_02G120900		GLYMA_15G125800
GLYMA_18G282600	GLYMA_18G099700	GLYMA_13G336100		GLYMA_08G012300
GLYMA_18G259400	GLYMA_12G032600	GLYMA_05G180600		GLYMA_08G047200
GLYMA_05G158700	GLYMA_06G224200	GLYMA_16G031700		GLYMA_15G015500
GLYMA_10G133500	GLYMA_13G372200	GLYMA_14G205600		GLYMA_08G216600
GLYMA_13G042100	GLYMA_07G017600	GLYMA_05G166200		GLYMA_06G110400
GLYMA_01G230600	GLYMA_05G178300	GLYMA_17G118300		GLYMA_19G172400
GLYMA_09G215400	GLYMA_16G194400	GLYMA_11G189000		GLYMA_05G238800
GLYMA_18G237000	GLYMA_03G175500	GLYMA_10G232000		GLYMA_20G159000
GLYMA_13G074600	GLYMA_05G088400	GLYMA_03G197100		GLYMA_08G305100
GLYMA_08G313500	GLYMA_09G271400	GLYMA_10G186600		GLYMA_01G134500
GLYMA_10G277400	GLYMA_08G176300	GLYMA_01G105400		GLYMA_08G200500
GLYMA_06G221600	GLYMA_11G252100	GLYMA_06G263300		GLYMA_04G174600
GLYMA_13G023200	GLYMA_13G152000	GLYMA_03G237300		GLYMA_09G225400
GLYMA_10G080700	GLYMA_01G045800	GLYMA_13G071800		GLYMA_15G182600
GLYMA_08G285800	GLYMA_06G160400	GLYMA_07G111100		GLYMA_05G162100
GLYMA_03G239500	GLYMA_03G122900	GLYMA_09G220000		GLYMA_11G025700
GLYMA_18G277200	GLYMA_02G251300	GLYMA_16G047600		GLYMA_09G242200
GLYMA_02G039000	GLYMA_05G175000	GLYMA_04G088200		GLYMA_17G007900
GLYMA_03G145500	GLYMA_20G018200	GLYMA_17G069500		GLYMA_18G008300
GLYMA_10G031000	GLYMA_08G110700	GLYMA_14G025800		GLYMA_13G240300
GLYMA_09G222000	GLYMA_18G069300	GLYMA_17G102800		GLYMA_15G159400
GLYMA_18G216500	GLYMA_15G274600	GLYMA_20G240100		GLYMA_08G000100
GLYMA_03G234600	GLYMA_20G185100	GLYMA_20G241700		GLYMA_06G188800
GLYMA_13G255400	GLYMA_01G187700	GLYMA_10G000400		GLYMA_13G276500
GLYMA_17G037400	GLYMA_13G047300	GLYMA_15G074200		GLYMA_10G130400
GLYMA_19G149300	GLYMA_11G223400	GLYMA_17G150500		GLYMA_02G242400
GLYMA_07G221600	GLYMA_16G179000	GLYMA_02G289000		GLYMA_13G175200
GLYMA_07G150700	GLYMA_13G225800	GLYMA_05G146300		GLYMA_08G200200
GLYMA_11G220900	GLYMA_15G243900	GLYMA_14G180600		GLYMA_05G152900
GLYMA_01G002600	GLYMA_17G195100	GLYMA_01G137200		GLYMA_17G000200
GLYMA_16G128200	GLYMA_10G008800	GLYMA_09G275300		GLYMA_09G184500
GLYMA_13G174400	GLYMA_16G180200	GLYMA_13G056800		GLYMA_09G263000
GLYMA_10G248900	GLYMA_06G147000	GLYMA_06G020500		GLYMA_13G328200
GLYMA_19G103600	GLYMA_16G222200	GLYMA_10G284400		GLYMA_08G201100
GLYMA_05G142800	GLYMA_11G129600	GLYMA_09G098700		GLYMA_15G108000
GLYMA_06G162100	GLYMA_07G085800	GLYMA_12G017300		GLYMA_07G005300
GLYMA_10G030100	GLYMA_14G113400	GLYMA_10G011500		GLYMA_03G199100
GLYMA_13G068600	GLYMA_08G254800	GLYMA_11G077000		GLYMA_04G070200
GLYMA_02G263600	GLYMA_02G233900	GLYMA_10G202100		GLYMA_14G036700
GLYMA_18G184200	GLYMA_14G124800	GLYMA_04G023700		GLYMA_11G005500
GLYMA_10G130200	GLYMA_01G090700	GLYMA_08G340300		GLYMA_10G098900
GLYMA_08G283500	GLYMA_01G012200	GLYMA_17G073200		XLOC_041320
GLYMA_06G210900	GLYMA_12G199800	GLYMA_04G091900		GLYMA_03G136000
GLYMA_02G025000	GLYMA_13G209600	GLYMA_20G204000		GLYMA_06G213600
GLYMA_09G192900	GLYMA_12G228500	GLYMA_17G006300		GLYMA_18G164200
GLYMA_03G079200	GLYMA_13G065400	GLYMA_11G234000		GLYMA_04G162400
GLYMA_01G118700	GLYMA_04G211700	GLYMA_02G100800		GLYMA_20G238600
GLYMA_08G189300	GLYMA_06G221700	GLYMA_12G126500		GLYMA_09G124800
GLYMA_20G073900	GLYMA_07G189000	GLYMA_15G026000		GLYMA_06G210200
GLYMA_08G285100	GLYMA_19G198700	GLYMA_13G197300		GLYMA_15G099800
GLYMA_13G024300	GLYMA_16G018600	GLYMA_09G158500		GLYMA_06G194200
GLYMA_01G230200	GLYMA_15G172800	GLYMA_02G022200		GLYMA_17G154400
GLYMA_02G144200	GLYMA_20G159600	GLYMA_18G080000		GLYMA_15G253200
GLYMA_07G057400	GLYMA_19G042000	GLYMA_05G019900		XLOC_004273
GLYMA_17G000400	GLYMA_14G167800	GLYMA_04G013000		GLYMA_07G016100
GLYMA_04G001700	GLYMA_08G320200	GLYMA_06G112700		GLYMA_06G275600
GLYMA_19G103500	GLYMA_12G053900	GLYMA_02G059500		GLYMA_20G203800
GLYMA_09G242500	GLYMA_U030900	GLYMA_11G146000		GLYMA_01G160900
GLYMA_13G237000	GLYMA_03G189400	GLYMA_11G198300		GLYMA_14G072400
GLYMA_08G308300	GLYMA_03G043300	GLYMA_16G116100		GLYMA_02G041700
GLYMA_12G018100	GLYMA_18G035000	GLYMA_08G338600		GLYMA_08G087600
GLYMA_18G294900	GLYMA_02G233800	GLYMA_08G209900		GLYMA_09G176900
GLYMA_06G182800	GLYMA_18G101800	GLYMA_14G130800		GLYMA_15G259200
GLYMA_17G028000	GLYMA_09G090600	GLYMA_15G100300		GLYMA_16G099100
GLYMA_01G058600	GLYMA_08G110500	GLYMA_02G029200		GLYMA_20G057800
GLYMA_07G054900	GLYMA_01G204600	GLYMA_06G209000		GLYMA_14G149500
GLYMA_11G227500	GLYMA_13G248300	GLYMA_20G062800		GLYMA_05G188300
GLYMA_02G028300	GLYMA_13G248800	GLYMA_08G287400		GLYMA_U004700
GLYMA_08G347800	GLYMA_03G162800	GLYMA_20G248100		GLYMA_03G160200
GLYMA_10G289800	GLYMA_15G203200	GLYMA_14G056100		GLYMA_13G235300
GLYMA_14G038300	GLYMA_18G236300	GLYMA_18G128800		GLYMA_09G105300
GLYMA_14G117100	GLYMA_19G093700	GLYMA_20G177300		GLYMA_13G144200
GLYMA_11G148100	GLYMA_02G235100	GLYMA_12G042400		GLYMA_06G202500
GLYMA_01G120000	GLYMA_16G206900	GLYMA_04G110900		GLYMA_02G216000
GLYMA_05G151100	GLYMA_11G223300	GLYMA_04G005600		GLYMA_03G046300
GLYMA_16G145600	GLYMA_12G187100	GLYMA_07G115000		GLYMA_06G285700
GLYMA_08G009200	GLYMA_20G073600	GLYMA_19G244500		GLYMA_15G265300
GLYMA_11G160900	GLYMA_02G293400	GLYMA_09G253200		GLYMA_13G217200
GLYMA_U041400	GLYMA_12G079500	GLYMA_17G066900		GLYMA_12G074100
GLYMA_19G067900	GLYMA_10G025700	GLYMA_04G242800		GLYMA_11G161600
GLYMA_06G125300	GLYMA_11G099400	GLYMA_11G001700		GLYMA_10G024900
GLYMA_15G108700	GLYMA_11G194600	GLYMA_07G218200		GLYMA_08G109600
GLYMA_05G171800	GLYMA_04G020200	GLYMA_15G143800		GLYMA_14G135900
GLYMA_16G072100	GLYMA_09G087200	GLYMA_20G018800		GLYMA_01G231000
GLYMA_03G175200	GLYMA_08G024700	GLYMA_08G341700		GLYMA_18G229200
GLYMA_17G140400	GLYMA_11G229900	GLYMA_16G053300		GLYMA_16G212700
GLYMA_04G079100	GLYMA_06G289300	GLYMA_17G105300		GLYMA_02G109400
GLYMA_19G255600	GLYMA_18G138700	GLYMA_13G141100		GLYMA_03G131900
GLYMA_16G195500	GLYMA_09G119900	GLYMA_05G119600		GLYMA_14G007000
GLYMA_12G129800	GLYMA_12G211600	GLYMA_03G162900		GLYMA_18G155700
GLYMA_09G247200	GLYMA_06G258100	GLYMA_12G181900		GLYMA_18G195200
GLYMA_07G213800	GLYMA_08G198400	GLYMA_10G108200		GLYMA_17G000100
GLYMA_17G257100	GLYMA_02G029900	GLYMA_18G165700		GLYMA_14G215800
GLYMA_07G053300	GLYMA_09G197500	GLYMA_10G049600		GLYMA_13G109300
GLYMA_10G046800	GLYMA_13G294200	GLYMA_17G048500		GLYMA_04G096900
GLYMA_10G277500	GLYMA_06G188900	GLYMA_09G180900		GLYMA_03G213600
GLYMA_06G034300	GLYMA_08G131200	GLYMA_02G305500		GLYMA_18G045400
GLYMA_03G181000	GLYMA_18G281600	GLYMA_06G028600		GLYMA_15G110700
GLYMA_13G097600	GLYMA_08G021800	GLYMA_06G102400		GLYMA_19G211600
GLYMA_14G055500	GLYMA_06G256000	GLYMA_02G254200		GLYMA_04G012400
GLYMA_17G041200	GLYMA_10G273300	GLYMA_05G186200		GLYMA_01G192000
GLYMA_04G034200	GLYMA_20G025900	GLYMA_15G108400		GLYMA_10G018700
GLYMA_06G159700	GLYMA_10G129500	GLYMA_11G194500		GLYMA_11G095800
GLYMA_18G040900	GLYMA_07G006700	GLYMA_13G183100		GLYMA_10G160300
GLYMA_01G029200	GLYMA_13G191900	GLYMA_03G140500		GLYMA_09G143300
GLYMA_16G170100	GLYMA_06G265500	GLYMA_12G139800		GLYMA_08G086600
GLYMA_02G158200	GLYMA_02G009500	GLYMA_06G079500		GLYMA_17G015900
GLYMA_12G186800	GLYMA_16G180800	GLYMA_10G053800		GLYMA_18G220200
GLYMA_15G020700	GLYMA_08G210100	GLYMA_06G295700		GLYMA_01G061700
GLYMA_15G114200	GLYMA_03G263400	GLYMA_04G197600		GLYMA_06G054500
GLYMA_02G051400	GLYMA_12G002600	GLYMA_06G202300		GLYMA_06G150700
GLYMA_20G144500	GLYMA_11G081300	GLYMA_05G126800		GLYMA_03G004700
GLYMA_20G244700	GLYMA_08G245600	GLYMA_03G071700		GLYMA_07G073700
GLYMA_05G216300	GLYMA_02G302400	GLYMA_03G260300		GLYMA_12G082400
GLYMA_12G179100	GLYMA_13G272400	GLYMA_07G067800		GLYMA_04G236900
GLYMA_15G109800	GLYMA_09G102800	GLYMA_05G182800		GLYMA_09G097600
GLYMA_10G096700	GLYMA_19G237800	GLYMA_06G186200		GLYMA_03G050000
GLYMA_03G179800	GLYMA_19G136100	GLYMA_02G244800		GLYMA_10G270800
GLYMA_17G002400	GLYMA_12G104800	GLYMA_09G211800		GLYMA_06G313700
GLYMA_10G101600	GLYMA_08G109200	GLYMA_15G139600		GLYMA_19G212100
GLYMA_14G221700	GLYMA_04G078400	GLYMA_16G020200		GLYMA_17G055700
GLYMA_02G109900	GLYMA_17G074600	GLYMA_19G166500		GLYMA_06G060300
GLYMA_10G245300	GLYMA_02G267900	GLYMA_12G203600		GLYMA_02G021700
GLYMA_08G367600	GLYMA_13G039200	GLYMA_06G116300		GLYMA_04G167400
GLYMA_15G078000	GLYMA_09G261200	GLYMA_17G106500		GLYMA_07G027200
GLYMA_13G125800	GLYMA_19G113500	GLYMA_16G077800		GLYMA_02G155300
GLYMA_08G101600	GLYMA_08G350000	GLYMA_11G235200		GLYMA_13G117500
GLYMA_17G020000	GLYMA_06G121000	GLYMA_19G110100		GLYMA_06G032300
GLYMA_08G055900	GLYMA_18G300900	GLYMA_10G154400		GLYMA_15G093500
GLYMA_04G089000	GLYMA_04G208500	GLYMA_13G097100		GLYMA_12G107500
GLYMA_17G244900	GLYMA_02G145100	GLYMA_02G140100		GLYMA_01G008600
GLYMA_19G066800	GLYMA_20G212300	GLYMA_17G008500		GLYMA_03G117800
GLYMA_15G244700	GLYMA_07G248400	GLYMA_11G112800		GLYMA_15G073100
GLYMA_01G209400	GLYMA_13G244600	GLYMA_11G041600		GLYMA_08G340600
GLYMA_09G107500	GLYMA_17G241600	GLYMA_13G347500		GLYMA_12G046200
GLYMA_10G204400	GLYMA_06G204100	GLYMA_01G114500		GLYMA_20G115300
GLYMA_13G310500	GLYMA_05G005800	GLYMA_11G239400		GLYMA_11G084700
GLYMA_06G179600	GLYMA_14G184300	GLYMA_05G150400		GLYMA_01G025500
GLYMA_16G056600	GLYMA_05G201700	GLYMA_05G035600		GLYMA_02G021600
GLYMA_12G079400	GLYMA_08G251500	XLOC_066559		GLYMA_07G105900
GLYMA_07G031500	GLYMA_04G238300	GLYMA_09G257600		GLYMA_05G113300
GLYMA_01G201600	GLYMA_13G304600	GLYMA_14G061800		GLYMA_07G091500
GLYMA_07G267800	GLYMA_14G158200	GLYMA_13G093400		GLYMA_14G000100
GLYMA_09G190600	GLYMA_07G055700	GLYMA_08G098500		GLYMA_18G095200
GLYMA_08G164100	GLYMA_10G005400	GLYMA_03G223000		GLYMA_20G228100
GLYMA_15G162200	GLYMA_18G238600	GLYMA_10G060300		GLYMA_13G050300
GLYMA_09G235500	GLYMA_12G118400	GLYMA_03G232000		GLYMA_19G148500
GLYMA_08G110000	GLYMA_16G043700	GLYMA_05G108800		GLYMA_16G206100
GLYMA_08G263100	GLYMA_15G109900	GLYMA_18G272000		GLYMA_09G231200
GLYMA_16G193900	GLYMA_19G127600	GLYMA_17G220200		GLYMA_10G159800
GLYMA_06G302400	GLYMA_01G200100	GLYMA_19G134800		GLYMA_03G130000
GLYMA_01G199600	GLYMA_18G060200	GLYMA_11G074200		GLYMA_03G032100
GLYMA_16G137800	GLYMA_12G104600	GLYMA_17G177800		GLYMA_11G011200
GLYMA_08G311000	GLYMA_09G203000	GLYMA_19G096200		GLYMA_08G189500
GLYMA_19G068900	GLYMA_10G013200	GLYMA_12G050700		GLYMA_10G032800
GLYMA_08G188000	GLYMA_18G080400	GLYMA_17G106800		GLYMA_12G217400
GLYMA_15G187500	GLYMA_06G099700	GLYMA_10G050500		GLYMA_13G333100
GLYMA_20G164700	GLYMA_11G189400	GLYMA_10G150000		GLYMA_08G143200
GLYMA_04G255700	GLYMA_19G046000	GLYMA_19G261600		GLYMA_01G208600
GLYMA_18G002800	GLYMA_07G153800	GLYMA_16G219900		GLYMA_20G185900
GLYMA_16G114400	GLYMA_10G132700	GLYMA_17G242100		GLYMA_19G185200
GLYMA_05G039900	GLYMA_03G029900	GLYMA_15G027100		GLYMA_02G272700
GLYMA_10G014300	GLYMA_04G190700	GLYMA_15G083500		GLYMA_02G018200
GLYMA_10G078800	GLYMA_02G298800	GLYMA_14G150000		GLYMA_03G133500
GLYMA_17G221900	GLYMA_03G158600	GLYMA_19G209600		GLYMA_04G245400
GLYMA_09G068400	GLYMA_07G268400	GLYMA_01G034200		GLYMA_03G086100
GLYMA_18G170200	GLYMA_19G198800	GLYMA_10G166100		GLYMA_07G035600
GLYMA_15G059400	GLYMA_01G138600	GLYMA_19G239100		GLYMA_17G175000
GLYMA_09G022000	GLYMA_06G214800	GLYMA_01G132100		GLYMA_07G080100
GLYMA_10G005700	GLYMA_03G160900	GLYMA_11G036400		GLYMA_06G308500
GLYMA_06G008500	GLYMA_03G131300	GLYMA_16G076800		GLYMA_20G096000
GLYMA_07G072400	GLYMA_15G192000	GLYMA_01G048500		GLYMA_14G126300
GLYMA_01G134200	GLYMA_13G033400	GLYMA_04G250300		GLYMA_04G196400
GLYMA_08G094900	GLYMA_17G046800	GLYMA_19G187400		GLYMA_10G200500
GLYMA_02G193700	GLYMA_10G176700	GLYMA_17G016300		GLYMA_10G182500
GLYMA_10G207500	GLYMA_05G029800	GLYMA_15G113000		GLYMA_10G105800
GLYMA_02G150000	GLYMA_03G201500	GLYMA_10G160200		GLYMA_15G097500
GLYMA_19G121600	GLYMA_18G048500	GLYMA_04G103400		GLYMA_16G023300
GLYMA_19G178100	GLYMA_07G095200	GLYMA_20G228900		GLYMA_20G052500
GLYMA_10G264700	GLYMA_12G171800	GLYMA_05G128400		GLYMA_20G179600
GLYMA_06G169800	GLYMA_20G138600	GLYMA_03G216300		GLYMA_10G104900
GLYMA_10G149200	GLYMA_13G258300	GLYMA_18G022900		GLYMA_16G144800
GLYMA_16G096100	GLYMA_03G027700	GLYMA_06G177500		GLYMA_01G178700
GLYMA_14G095400	GLYMA_10G137200	GLYMA_04G179700		GLYMA_03G010900
GLYMA_02G255200	GLYMA_07G259800	GLYMA_17G030000		GLYMA_06G185000
GLYMA_13G356200	GLYMA_17G165600	GLYMA_06G090200		GLYMA_15G015100
GLYMA_09G089700	GLYMA_06G236600	GLYMA_04G082800		GLYMA_14G169200
GLYMA_01G203300	GLYMA_13G191200	GLYMA_07G105700		GLYMA_11G230700
GLYMA_17G201900	GLYMA_08G062700	GLYMA_20G188300		GLYMA_05G103300
GLYMA_06G084300	GLYMA_06G261000	GLYMA_18G229800		GLYMA_14G149300
GLYMA_17G116000	GLYMA_02G228600	GLYMA_06G168200		GLYMA_09G282200
GLYMA_16G128700	GLYMA_07G007100	GLYMA_13G089700		GLYMA_06G133800
GLYMA_05G223000	GLYMA_14G070800	GLYMA_09G069100		GLYMA_12G066700
GLYMA_01G025800	GLYMA_08G218100	GLYMA_14G068700		GLYMA_17G169700
GLYMA_11G238100	GLYMA_06G259100	GLYMA_15G143300		GLYMA_09G015800
GLYMA_19G062400	GLYMA_14G206200	GLYMA_08G109900		GLYMA_08G356000
GLYMA_07G122000	GLYMA_18G228600	GLYMA_02G184800		GLYMA_10G229400
GLYMA_10G178000	GLYMA_17G128900	GLYMA_05G143000		GLYMA_02G012600
GLYMA_19G199300	GLYMA_19G038000	GLYMA_08G363100		GLYMA_05G106100
GLYMA_20G081000	GLYMA_13G230200	GLYMA_20G037100		GLYMA_01G077200
GLYMA_09G132800	GLYMA_03G042700	GLYMA_09G176100		GLYMA_18G063000
GLYMA_13G038800	GLYMA_18G018100	GLYMA_17G079900		GLYMA_02G121000
GLYMA_13G106000	GLYMA_18G247100	GLYMA_07G155100		GLYMA_19G009600
GLYMA_02G032300	GLYMA_06G315400	GLYMA_17G138900		GLYMA_09G015100
GLYMA_01G179300	GLYMA_09G128300	GLYMA_17G092500		GLYMA_09G019800
GLYMA_09G076000	GLYMA_10G116200	GLYMA_01G032300		GLYMA_05G002200
GLYMA_18G081700	GLYMA_02G297700	GLYMA_17G149900		GLYMA_18G286600
GLYMA_01G186400	GLYMA_03G220000	GLYMA_04G142400		GLYMA_02G123700
GLYMA_16G133700	GLYMA_12G216000	GLYMA_06G154400		GLYMA_01G148500
GLYMA_09G042700	GLYMA_10G272000	GLYMA_03G070900		GLYMA_07G008200
GLYMA_08G169500	GLYMA_18G249600	GLYMA_13G163000
GLYMA_06G067000	GLYMA_07G146400	GLYMA_11G110400
GLYMA_14G010200	GLYMA_17G152800	GLYMA_10G065900
GLYMA_16G169100	GLYMA_01G204800	GLYMA_13G142400
GLYMA_03G069300	GLYMA_01G037600	GLYMA_16G163200
GLYMA_13G023800	GLYMA_17G088300	GLYMA_08G071700
GLYMA_15G187800	GLYMA_03G130700	GLYMA_08G238100
GLYMA_13G202100	GLYMA_07G095500	GLYMA_01G222700
GLYMA_12G007800	GLYMA_08G180100	GLYMA_18G301900
GLYMA_04G060300	GLYMA_02G264800	GLYMA_04G181900
GLYMA_13G194700	GLYMA_10G028300	GLYMA_11G183200
GLYMA_15G243800	GLYMA_04G101400	GLYMA_06G278900
GLYMA_19G181600	GLYMA_19G156500	GLYMA_11G137300
GLYMA_14G039600	GLYMA_07G115500	GLYMA_07G091900
GLYMA_14G045100	GLYMA_07G009700	GLYMA_08G300900
GLYMA_03G100300	GLYMA_14G173400	GLYMA_20G148300
GLYMA_07G233500	GLYMA_16G176900	GLYMA_20G019700
GLYMA_13G303600	GLYMA_04G147600	GLYMA_11G080900
GLYMA_12G063100	GLYMA_03G030800	GLYMA_17G247000
GLYMA_16G063600	GLYMA_18G206800	GLYMA_19G068300
GLYMA_12G181600	GLYMA_20G233900	GLYMA_09G178200
GLYMA_20G122600	GLYMA_19G203900	GLYMA_07G244200
GLYMA_15G223100	GLYMA_02G046800	GLYMA_20G170000
GLYMA_14G103500	GLYMA_13G298600	GLYMA_05G152600
GLYMA_13G008600	GLYMA_02G228800	GLYMA_04G107700
GLYMA_05G160700	GLYMA_13G118900	GLYMA_11G045100
GLYMA_05G110200	XLOC_011588	GLYMA_12G196900
GLYMA_09G224600	GLYMA_17G036900	GLYMA_02G249800
GLYMA_17G110300	GLYMA_13G337900	GLYMA_06G136700
GLYMA_20G045800	GLYMA_06G157800	GLYMA_04G048100
GLYMA_13G212800	GLYMA_07G019200	GLYMA_09G216900
GLYMA_14G089700	GLYMA_12G188800	GLYMA_11G081000
GLYMA_05G056700	GLYMA_02G072800	GLYMA_10G283700
GLYMA_02G238700	GLYMA_02G037900	GLYMA_06G129400
GLYMA_04G191100	GLYMA_09G062500	GLYMA_03G222200
GLYMA_13G061800	GLYMA_17G225500	GLYMA_17G250700
GLYMA_01G051300	GLYMA_03G218700	GLYMA_20G236900
GLYMA_19G248000	GLYMA_18G017500	GLYMA_12G084600
GLYMA_10G248600	GLYMA_08G079200	GLYMA_11G197400
GLYMA_01G068900	GLYMA_19G262900	GLYMA_18G046300
GLYMA_17G078500	GLYMA_15G065200	GLYMA_07G003100
GLYMA_10G052600	GLYMA_11G108400	GLYMA_09G063000
GLYMA_15G192700	GLYMA_05G121600	GLYMA_06G017500
GLYMA_15G153700	GLYMA_12G063000	GLYMA_14G077600
GLYMA_19G212000	GLYMA_02G148300	GLYMA_14G134200
GLYMA_03G056400	GLYMA_18G063300	GLYMA_20G018000
GLYMA_01G095100	GLYMA_18G242000	GLYMA_06G282800
GLYMA_16G074100	GLYMA_03G146100	GLYMA_11G060200
GLYMA_19G005100	GLYMA_16G069600	GLYMA_02G292800
GLYMA_08G120700	GLYMA_10G040700	GLYMA_12G047600
GLYMA_06G181100	GLYMA_17G091100	GLYMA_05G034600
GLYMA_05G232000	GLYMA_17G176500	GLYMA_17G224800
GLYMA_10G241900	GLYMA_06G131800	GLYMA_17G034900
GLYMA_06G274800	GLYMA_20G184700	GLYMA_09G091900
GLYMA_18G187800	GLYMA_16G175300	GLYMA_04G155300
GLYMA_01G146600	GLYMA_06G290600	GLYMA_08G208000
GLYMA_05G108000	GLYMA_05G187900	GLYMA_04G140900
GLYMA_13G206900	GLYMA_09G277800	GLYMA_16G102400
GLYMA_13G195200	GLYMA_20G103500	GLYMA_02G004500
GLYMA_06G154800	GLYMA_01G236700	GLYMA_13G088700
GLYMA_20G115100	GLYMA_02G042600	GLYMA_17G016800
GLYMA_15G140800	GLYMA_15G114700	GLYMA_17G032600
GLYMA_10G181900	GLYMA_05G077700	GLYMA_12G124100
GLYMA_14G038800	GLYMA_18G226900	GLYMA_02G025200
GLYMA_12G232800	GLYMA_14G134700	GLYMA_08G266100
GLYMA_08G327400	GLYMA_11G238400	GLYMA_U032500
GLYMA_08G328700	GLYMA_18G141500	GLYMA_04G178300
GLYMA_19G104500	GLYMA_12G063900	XLOC_014278
GLYMA_08G018500	GLYMA_19G263100	GLYMA_U032700
GLYMA_11G060900	GLYMA_08G154900	GLYMA_11G200200
GLYMA_14G001900	GLYMA_05G129100	GLYMA_07G058200
GLYMA_01G079300	GLYMA_09G271000	GLYMA_07G189300
GLYMA_04G012800	GLYMA_13G108800	GLYMA_04G158800
GLYMA_17G236900	GLYMA_13G157400	GLYMA_09G041900
GLYMA_06G135700	GLYMA_14G145800	GLYMA_10G017600
GLYMA_14G184200	GLYMA_14G123200	GLYMA_17G121400
GLYMA_13G284900	GLYMA_06G246400	GLYMA_07G079400
GLYMA_06G195000	GLYMA_03G238800	GLYMA_14G152700
GLYMA_18G212500	GLYMA_07G142600	GLYMA_17G012300
GLYMA_18G220000	GLYMA_17G044300	GLYMA_08G230400
GLYMA_10G107600	GLYMA_11G219000	GLYMA_06G042700
GLYMA_09G075400	GLYMA_11G222600	GLYMA_05G242600
GLYMA_07G082000	GLYMA_09G210400	GLYMA_13G056000
GLYMA_19G155300	GLYMA_11G202000	GLYMA_06G134900
GLYMA_20G147100	GLYMA_19G246900	GLYMA_05G061200
GLYMA_02G040200	GLYMA_07G022300	GLYMA_05G018100
GLYMA_16G093100	GLYMA_08G295100	GLYMA_16G172500
GLYMA_06G138900	GLYMA_13G203900	GLYMA_12G109800
GLYMA_05G095600	GLYMA_09G263500	GLYMA_10G262400
GLYMA_07G122200	GLYMA_04G160000	GLYMA_19G012300
GLYMA_13G330500	GLYMA_18G141100	GLYMA_11G038800
GLYMA_04G007900	GLYMA_10G270100	GLYMA_07G121900
GLYMA_18G094300	GLYMA_13G233600	GLYMA_14G164900
GLYMA_18G254100	GLYMA_18G185500	GLYMA_05G178500
GLYMA_15G255400	GLYMA_19G196900	GLYMA_11G193000
GLYMA_17G064000	GLYMA_13G091300	GLYMA_16G203300
GLYMA_01G125900	GLYMA_17G064800	GLYMA_10G233000
GLYMA_11G016300	GLYMA_12G201000	GLYMA_13G142900
GLYMA_12G219400	GLYMA_12G220300	GLYMA_11G054600
GLYMA_17G051700	GLYMA_04G034600	GLYMA_18G211300
GLYMA_11G192900	GLYMA_03G005400	GLYMA_18G100500
GLYMA_08G090400	GLYMA_08G352200	GLYMA_15G148500
GLYMA_19G115000	GLYMA_02G064200	GLYMA_08G105100
GLYMA_14G069800	GLYMA_02G214600	GLYMA_02G001000
GLYMA_05G209000	GLYMA_15G258800	GLYMA_02G298000
XLOC_017896	GLYMA_17G218200	GLYMA_10G207100
GLYMA_05G098700	GLYMA_17G216800	GLYMA_11G168800
GLYMA_09G206200	GLYMA_06G036300	GLYMA_19G093100
GLYMA_07G145100	GLYMA_15G220600	GLYMA_13G322600
GLYMA_18G231800	GLYMA_04G239500	GLYMA_18G261900
GLYMA_01G132600	GLYMA_11G085900	GLYMA_17G164500
GLYMA_12G226100	GLYMA_20G018700	GLYMA_16G212400
GLYMA_04G051900	GLYMA_07G139900	GLYMA_14G022500
GLYMA_06G278200	GLYMA_02G054800	GLYMA_09G098000
GLYMA_11G255000	GLYMA_17G029200	GLYMA_01G099600
GLYMA_07G136500	GLYMA_17G176700	GLYMA_05G041200
GLYMA_12G100700	GLYMA_06G161800	GLYMA_14G026800
GLYMA_02G076700	GLYMA_03G032300	GLYMA_19G192600
GLYMA_06G108800	GLYMA_08G297000	GLYMA_09G266500
GLYMA_17G099700	GLYMA_09G283200	GLYMA_16G021200
GLYMA_01G120100	GLYMA_01G117200	GLYMA_02G063100
GLYMA_14G041300	GLYMA_16G138600	GLYMA_15G146400
GLYMA_08G257000	GLYMA_15G072300	GLYMA_01G041700
GLYMA_13G352600	GLYMA_15G128300	GLYMA_11G149100
GLYMA_16G024200	GLYMA_13G152800	GLYMA_17G101800
GLYMA_18G118500	GLYMA_02G078200	GLYMA_06G103200
GLYMA_19G185100	GLYMA_12G144600	GLYMA_08G346400
GLYMA_20G034200	GLYMA_04G004500	GLYMA_02G034400
GLYMA_02G304100	GLYMA_07G018100	GLYMA_08G247700
GLYMA_13G029000	GLYMA_06G184100	GLYMA_20G157000
XLOC_066634	GLYMA_05G177700	GLYMA_05G143200
GLYMA_08G091800	GLYMA_03G184000	GLYMA_05G068500
GLYMA_01G023900	GLYMA_17G062600	GLYMA_17G027300
GLYMA_17G134600	GLYMA_07G006900	GLYMA_18G070500
GLYMA_16G094800	GLYMA_18G213300	GLYMA_06G186300
GLYMA_09G040800	GLYMA_20G138800	GLYMA_06G265400
GLYMA_18G030000	GLYMA_18G286800	GLYMA_12G000200
GLYMA_03G245600	GLYMA_13G094200	GLYMA_20G223800
GLYMA_13G006400	GLYMA_13G034600	GLYMA_20G080800
GLYMA_06G214900	GLYMA_08G166200	GLYMA_11G249800
GLYMA_13G124600	GLYMA_05G107500	GLYMA_16G074700
GLYMA_07G104500	GLYMA_18G026700	GLYMA_13G236500
GLYMA_13G198800	GLYMA_17G029300	GLYMA_15G155300
GLYMA_04G066300	GLYMA_06G231800	GLYMA_03G078700
GLYMA_15G174500	GLYMA_02G141900	GLYMA_15G170300
GLYMA_10G214700	GLYMA_04G057700	GLYMA_03G005300
GLYMA_08G085600	GLYMA_02G015800	GLYMA_19G117200
GLYMA_15G000200	GLYMA_02G234900	GLYMA_03G056800
GLYMA_06G043700	GLYMA_12G218200	GLYMA_15G054200
GLYMA_01G052500	GLYMA_06G236400	GLYMA_06G017300
GLYMA_01G223400	GLYMA_13G192700	GLYMA_05G245600
GLYMA_01G096800	GLYMA_03G262500	GLYMA_13G145600
GLYMA_06G189000	GLYMA_04G123000	GLYMA_06G195200
GLYMA_09G104000	GLYMA_02G090000	GLYMA_20G238400
GLYMA_08G042100	GLYMA_11G106900	GLYMA_14G223400
GLYMA_14G089400	GLYMA_09G238200	GLYMA_16G118800
GLYMA_19G200000	XLOC_002124	GLYMA_20G027100
GLYMA_13G240900	GLYMA_19G036700	GLYMA_04G027800
GLYMA_02G260400	GLYMA_06G131000	GLYMA_20G132400
GLYMA_18G116500	GLYMA_20G109500	GLYMA_18G011000
GLYMA_09G123800	GLYMA_08G325600	GLYMA_17G236700
GLYMA_09G134400	GLYMA_01G164800	GLYMA_06G101600
GLYMA_05G028900	GLYMA_11G066500	GLYMA_07G055500
GLYMA_19G023200	GLYMA_08G128100	GLYMA_13G118400
GLYMA_06G215800	GLYMA_04G150900	XLOC_029424
GLYMA_07G122800	GLYMA_16G131800	GLYMA_16G043400
GLYMA_13G054400	GLYMA_15G026400	GLYMA_13G327100
GLYMA_05G114900	GLYMA_12G206700	GLYMA_08G296000
GLYMA_11G003500	GLYMA_01G214900	GLYMA_02G126300
GLYMA_17G067800	GLYMA_05G134800	GLYMA_12G062700
GLYMA_19G065400	GLYMA_14G110900	GLYMA_03G008600
GLYMA_15G076600	GLYMA_13G070000	GLYMA_08G145000
GLYMA_06G052600	GLYMA_03G260400	GLYMA_10G170600
GLYMA_18G215100	GLYMA_13G177100	GLYMA_15G139200
GLYMA_02G239300	GLYMA_09G257200	GLYMA_17G250800
GLYMA_05G111000	GLYMA_03G063900	GLYMA_08G322900
GLYMA_12G095700	GLYMA_11G062300	GLYMA_13G002200
GLYMA_10G017500	GLYMA_11G236700	GLYMA_19G161000
GLYMA_14G193400	GLYMA_08G186300	GLYMA_10G008500
GLYMA_06G274200	GLYMA_17G223500	GLYMA_06G278700
GLYMA_07G175500	GLYMA_06G099800	GLYMA_20G129200
GLYMA_05G226900	GLYMA_06G149600	GLYMA_09G244900
GLYMA_09G042600	GLYMA_13G030600	GLYMA_11G195000
GLYMA_08G299100	GLYMA_10G140200	GLYMA_17G222700
GLYMA_05G051600	GLYMA_10G262700	GLYMA_09G216800
GLYMA_01G108700	GLYMA_08G250300	GLYMA_18G211100
GLYMA_08G149800	GLYMA_06G022000	GLYMA_17G078900
GLYMA_02G094100	GLYMA_03G250800	GLYMA_17G188800
GLYMA_07G114700	GLYMA_06G312700	GLYMA_07G000400
GLYMA_09G209700	GLYMA_13G039300	GLYMA_13G140900
GLYMA_01G009900	GLYMA_10G025500	GLYMA_11G050200
GLYMA_16G047800	GLYMA_16G133500	GLYMA_05G235200
GLYMA_05G080900	GLYMA_10G228900	GLYMA_03G201000
GLYMA_20G163900	GLYMA_10G287500	GLYMA_03G069800
GLYMA_04G021600	GLYMA_08G015700	GLYMA_09G236800
GLYMA_18G152800	GLYMA_01G040700	GLYMA_11G087500
GLYMA_17G233800	GLYMA_11G148700	GLYMA_08G059700
GLYMA_15G093000	GLYMA_04G135600	GLYMA_07G243900
GLYMA_07G056000	GLYMA_08G344600	GLYMA_07G226400
GLYMA_12G030200	GLYMA_16G176600	GLYMA_15G222300
GLYMA_14G043200	GLYMA_07G006800	GLYMA_08G059900
GLYMA_02G253800	GLYMA_18G055500	GLYMA_07G163300
GLYMA_01G026400	GLYMA_15G157600	GLYMA_18G005200
GLYMA_04G072600	GLYMA_10G247600	GLYMA_15G275000
GLYMA_02G282300	GLYMA_13G219100	GLYMA_12G034100
GLYMA_19G211500	GLYMA_03G165900	GLYMA_11G001100
GLYMA_09G174000	GLYMA_11G047900	GLYMA_01G209700
GLYMA_06G020600	GLYMA_04G233800	GLYMA_13G302000
GLYMA_20G071200	GLYMA_16G121900	GLYMA_02G157900
GLYMA_12G225700	GLYMA_16G004600	GLYMA_11G086300
GLYMA_10G274000	GLYMA_16G079600	GLYMA_09G151700
GLYMA_15G005900	GLYMA_16G135600	GLYMA_13G372000
GLYMA_02G124500	GLYMA_08G332900	GLYMA_04G077500
GLYMA_19G224000	GLYMA_20G210900	GLYMA_12G104100
GLYMA_13G227700	GLYMA_13G327000	GLYMA_10G207300
GLYMA_02G121200	GLYMA_10G262600	GLYMA_10G050200
GLYMA_19G262600	GLYMA_07G113800	GLYMA_04G178100
GLYMA_09G280000	GLYMA_08G256600	GLYMA_13G344200
GLYMA_02G179300	GLYMA_06G009300	GLYMA_11G215800
GLYMA_20G112200	GLYMA_08G255700	GLYMA_13G355200
GLYMA_12G084100	GLYMA_03G160400	GLYMA_08G153400
GLYMA_U022600	GLYMA_02G042800	GLYMA_02G034500
GLYMA_16G144500	GLYMA_08G238600	GLYMA_10G162400
GLYMA_20G154900	GLYMA_15G218000	GLYMA_12G152500
GLYMA_20G023500	GLYMA_12G238700	GLYMA_15G019500
GLYMA_06G292200	GLYMA_18G085500	GLYMA_10G160900
GLYMA_06G067700	GLYMA_10G039100	GLYMA_11G111800
GLYMA_11G033400	GLYMA_04G094700	GLYMA_16G179500
GLYMA_02G019200	GLYMA_04G077300	GLYMA_02G150300
GLYMA_19G242000	GLYMA_08G068700	GLYMA_17G235000
GLYMA_19G052600	GLYMA_11G075100	GLYMA_08G049000
GLYMA_10G226400	GLYMA_08G035000	GLYMA_01G244200
GLYMA_06G284300	GLYMA_10G196800	GLYMA_16G098900
GLYMA_08G045700	GLYMA_05G132900	GLYMA_15G256300
GLYMA_08G116100	GLYMA_07G035100	GLYMA_13G221100
GLYMA_18G211400	GLYMA_20G063100	GLYMA_14G208400
GLYMA_04G191300	GLYMA_01G171900	GLYMA_09G143900
GLYMA_07G027900	GLYMA_11G217600	GLYMA_17G040000
GLYMA_09G010500	GLYMA_04G103600	GLYMA_14G059900
GLYMA_06G136500	GLYMA_09G073300	GLYMA_01G223600
GLYMA_02G102100	GLYMA_16G037900	GLYMA_20G141200
GLYMA_09G058600	GLYMA_12G206500	GLYMA_06G238700
GLYMA_04G032200	GLYMA_03G111700	GLYMA_04G236200
GLYMA_13G091400	GLYMA_12G088400	GLYMA_02G100100
GLYMA_09G272000	GLYMA_06G021200	GLYMA_20G112600
GLYMA_19G256200	GLYMA_13G077800	GLYMA_12G096000
GLYMA_13G143300	GLYMA_16G159500	GLYMA_19G103100
GLYMA_13G193000	GLYMA_14G195300	GLYMA_14G219500
GLYMA_10G018200	GLYMA_17G136400	GLYMA_20G056000
GLYMA_10G026700	GLYMA_16G041200	GLYMA_20G026300
GLYMA_02G047500	GLYMA_17G066100	GLYMA_10G058600
GLYMA_06G179100	GLYMA_06G249500	GLYMA_09G019900
GLYMA_06G270500	GLYMA_08G341300	GLYMA_18G096500
GLYMA_20G072600	GLYMA_17G180100	GLYMA_09G111300
XLOC_067050	GLYMA_03G253700	GLYMA_18G137300
GLYMA_02G055100	GLYMA_01G135600	GLYMA_18G094800
GLYMA_07G244400	GLYMA_18G093500	GLYMA_08G048000
GLYMA_15G197400	GLYMA_05G158900	GLYMA_10G013600
GLYMA_19G180600	GLYMA_18G266500	GLYMA_04G033900
GLYMA_09G059800	GLYMA_02G129300	GLYMA_11G134900
GLYMA_15G192100	GLYMA_06G220700	GLYMA_13G165600
GLYMA_08G030900	GLYMA_06G191400	GLYMA_11G061100
GLYMA_07G230600	GLYMA_07G076400	GLYMA_18G048600
GLYMA_16G167000	GLYMA_17G054600	GLYMA_07G144800
GLYMA_16G190000	GLYMA_13G340500	GLYMA_18G294200
GLYMA_20G212200	GLYMA_18G293500	GLYMA_08G022100
GLYMA_12G206400	GLYMA_07G129900	GLYMA_13G344800
GLYMA_14G083000	GLYMA_09G145600	GLYMA_01G063700
GLYMA_09G250600	GLYMA_01G235600	GLYMA_16G208400
GLYMA_01G082400	GLYMA_08G212000	GLYMA_09G240400
GLYMA_13G293900	GLYMA_19G146900	GLYMA_19G011300
GLYMA_10G172200	GLYMA_12G139700	GLYMA_17G022300
GLYMA_18G225000	GLYMA_06G051900	GLYMA_13G319900
GLYMA_13G294500	GLYMA_16G199000	GLYMA_13G054700
GLYMA_06G098900	GLYMA_05G247900	GLYMA_17G164100
GLYMA_17G126700	GLYMA_07G013900	GLYMA_13G115900
GLYMA_05G124400	GLYMA_15G150500	GLYMA_01G080900
GLYMA_20G058800	GLYMA_10G172900	GLYMA_05G237500
GLYMA_08G265300	GLYMA_13G226300	GLYMA_01G063000
GLYMA_17G187600	GLYMA_08G069000	GLYMA_19G117100
GLYMA_11G215700	GLYMA_02G127300	GLYMA_18G062900
GLYMA_13G051500	GLYMA_06G048800	GLYMA_19G123400
GLYMA_06G086400	GLYMA_16G133800	GLYMA_02G181200
GLYMA_07G205600	GLYMA_10G136700	GLYMA_15G226700
GLYMA_01G240300	GLYMA_18G138000	GLYMA_19G228100
GLYMA_15G073500	GLYMA_01G217800	GLYMA_05G178200
GLYMA_10G186800	GLYMA_10G020500	GLYMA_11G114100
GLYMA_07G145200	GLYMA_11G129900	GLYMA_08G316500
GLYMA_13G326800	GLYMA_12G017000	GLYMA_08G316100
GLYMA_11G249000	GLYMA_07G181300	GLYMA_07G085000
GLYMA_16G218300	GLYMA_07G243600	GLYMA_19G260400
GLYMA_10G156400	GLYMA_07G113900	GLYMA_04G069600
GLYMA_02G223000	GLYMA_04G054600	GLYMA_15G238900
GLYMA_15G142200	GLYMA_13G033900	GLYMA_13G231500
GLYMA_13G235400	GLYMA_09G224400	GLYMA_02G116900
GLYMA_13G043300	GLYMA_05G232500	GLYMA_05G083600
GLYMA_06G272500	GLYMA_13G322500	XLOC_037302
GLYMA_04G167800	GLYMA_10G282200	GLYMA_08G141000
GLYMA_13G145300	GLYMA_13G183900	GLYMA_06G112200
GLYMA_05G151900	GLYMA_17G173600	GLYMA_02G168300
GLYMA_09G255000	GLYMA_03G236800	GLYMA_20G213200
GLYMA_01G233600	GLYMA_09G229100	GLYMA_07G263700
GLYMA_07G024100	GLYMA_08G366500	GLYMA_13G212300
GLYMA_04G104100	GLYMA_11G181000	GLYMA_11G081500
GLYMA_06G094500	GLYMA_20G191200	GLYMA_15G020200
GLYMA_07G004100	GLYMA_16G120300	GLYMA_17G127500
GLYMA_10G275900	GLYMA_02G264500	GLYMA_08G324100
GLYMA_04G093600	GLYMA_11G148400	GLYMA_11G035900
GLYMA_10G294700	GLYMA_07G022800	GLYMA_13G221500
GLYMA_01G063100	GLYMA_16G035200	GLYMA_07G199900
GLYMA_03G051500	GLYMA_10G142700	GLYMA_06G111800
GLYMA_09G238400	GLYMA_16G062500	GLYMA_20G120700
GLYMA_01G013500	GLYMA_16G032200	GLYMA_08G020800
GLYMA_03G214500	GLYMA_10G038500	GLYMA_02G156000
GLYMA_01G047000	GLYMA_05G211700	GLYMA_17G232600
GLYMA_13G311100	GLYMA_07G008300	GLYMA_19G220200
GLYMA_08G210800	GLYMA_14G045000	GLYMA_19G224400
GLYMA_11G080800	GLYMA_15G114000	GLYMA_03G126800
GLYMA_11G252700	GLYMA_13G151200	GLYMA_05G024500
GLYMA_14G057400	GLYMA_03G213300	GLYMA_13G303800
GLYMA_08G091500	GLYMA_13G291000	GLYMA_08G197500
GLYMA_02G291700	GLYMA_18G109600	GLYMA_15G038200
GLYMA_07G149900	GLYMA_03G019300	GLYMA_11G152400
GLYMA_08G238400	GLYMA_02G104600	GLYMA_04G036700
GLYMA_09G007800	GLYMA_20G118100	GLYMA_11G215100
GLYMA_13G182800	GLYMA_03G244600	GLYMA_04G037800
GLYMA_11G009200	GLYMA_18G257800	GLYMA_16G164200
GLYMA_03G116600	GLYMA_07G047800	GLYMA_01G175900
GLYMA_18G070800	GLYMA_12G117900	GLYMA_04G202100
GLYMA_17G086000	GLYMA_04G109500	GLYMA_03G255700
GLYMA_09G231400	GLYMA_15G029300	GLYMA_18G139900
GLYMA_11G062900	GLYMA_13G204400	GLYMA_08G205700
GLYMA_01G144200	GLYMA_20G143600	GLYMA_10G069000
GLYMA_11G164900	GLYMA_09G111200	GLYMA_13G294300
GLYMA_03G221800	GLYMA_11G077300	GLYMA_01G206500
GLYMA_19G061100	GLYMA_01G197900	GLYMA_14G216500
GLYMA_17G186300	GLYMA_09G117400	GLYMA_19G197300
GLYMA_19G248900	GLYMA_13G315300	GLYMA_01G022400
GLYMA_13G108100	GLYMA_05G161600	GLYMA_01G087900
GLYMA_14G207600	GLYMA_03G137400	GLYMA_15G268400
GLYMA_06G137200	GLYMA_12G061600	GLYMA_09G078600
GLYMA_15G007200	GLYMA_20G122000	GLYMA_07G027400
GLYMA_20G076600	GLYMA_02G106100	GLYMA_04G033500
GLYMA_09G230300	GLYMA_15G134300	GLYMA_02G161100
GLYMA_04G031300	GLYMA_07G135300	GLYMA_06G254700
GLYMA_01G161500	GLYMA_09G099200	GLYMA_03G242400
GLYMA_04G141800	GLYMA_16G170000	GLYMA_19G197800
GLYMA_15G239300	GLYMA_18G094100	GLYMA_02G046300
GLYMA_08G106300	GLYMA_14G116500	GLYMA_14G222600
GLYMA_10G212900	GLYMA_03G241600	GLYMA_10G007000
GLYMA_03G132700	GLYMA_06G259000	GLYMA_19G236500
GLYMA_16G199400	GLYMA_15G155700	GLYMA_17G040700
GLYMA_03G087700	GLYMA_12G142400	GLYMA_04G134100
GLYMA_07G058400	GLYMA_11G222200	GLYMA_18G282700
GLYMA_13G226500	GLYMA_08G181000	GLYMA_01G107700
GLYMA_07G126200	GLYMA_10G194800	GLYMA_12G232300
GLYMA_19G183300	GLYMA_05G224900	GLYMA_12G180300
GLYMA_09G094300	GLYMA_08G223500	GLYMA_05G002500
GLYMA_17G131400	GLYMA_17G117200	GLYMA_14G165400
GLYMA_09G168700	GLYMA_14G004500	GLYMA_09G241800
GLYMA_03G004300	GLYMA_02G232400	GLYMA_12G020500
GLYMA_03G239000	GLYMA_01G214400	GLYMA_13G304900
GLYMA_20G070000	GLYMA_15G238400	GLYMA_12G197600
GLYMA_03G161600	GLYMA_16G065800	GLYMA_03G149900
GLYMA_04G252400	GLYMA_06G193600	GLYMA_03G078200
GLYMA_19G117600	GLYMA_08G159000	GLYMA_02G053100
GLYMA_15G213600	GLYMA_06G225400	GLYMA_01G166400
GLYMA_04G135000	GLYMA_04G206500	GLYMA_12G215900
GLYMA_09G003300	GLYMA_18G280900	GLYMA_07G253200
GLYMA_18G001400	GLYMA_20G021500	GLYMA_01G210800
GLYMA_08G246600	GLYMA_06G020800	GLYMA_03G250000
GLYMA_08G145600	GLYMA_10G087100	GLYMA_06G282600
GLYMA_07G186100	GLYMA_06G239500	GLYMA_05G091100
GLYMA_19G198100	GLYMA_15G179800	GLYMA_19G197500
GLYMA_02G042900	GLYMA_12G054200	GLYMA_03G021400
GLYMA_10G184100	GLYMA_07G211700	GLYMA_10G161000
GLYMA_13G198500	GLYMA_18G301000	GLYMA_13G029500
GLYMA_16G122200	GLYMA_16G070000	GLYMA_17G096400
GLYMA_02G281000	GLYMA_05G199300	GLYMA_15G224500
GLYMA_12G073800	GLYMA_05G119500	GLYMA_13G345500
GLYMA_18G276900	GLYMA_13G331800	GLYMA_10G055000
GLYMA_05G050100	GLYMA_07G254100	GLYMA_07G074600
GLYMA_20G195900	GLYMA_06G061900	GLYMA_14G163800
GLYMA_09G260300	GLYMA_05G143400	GLYMA_12G098300
GLYMA_11G190500	GLYMA_09G122000	GLYMA_12G229200
GLYMA_17G006900	GLYMA_03G226200	GLYMA_13G249600
GLYMA_17G053600	GLYMA_13G061500	GLYMA_11G097100
GLYMA_08G108900	GLYMA_12G139900	GLYMA_10G238100
GLYMA_08G346800	GLYMA_16G207700	GLYMA_13G093700
GLYMA_06G142100	GLYMA_12G040100	GLYMA_20G094000
GLYMA_09G018000	GLYMA_13G173300	GLYMA_04G057500
GLYMA_17G157100	GLYMA_01G157500	GLYMA_03G259800
GLYMA_13G352400	GLYMA_03G153700	GLYMA_02G280000
GLYMA_19G177200	XLOC_005146	GLYMA_06G007100
GLYMA_08G187000	GLYMA_18G295500	GLYMA_17G164800
GLYMA_13G215200	GLYMA_06G103300	GLYMA_01G162300
GLYMA_13G009500	GLYMA_09G188200	GLYMA_08G348200
GLYMA_11G182300	GLYMA_11G148500	GLYMA_11G063200
GLYMA_04G127900	GLYMA_20G009000	GLYMA_17G029700
GLYMA_13G129100	GLYMA_18G268100	GLYMA_20G160700
GLYMA_18G222200	GLYMA_17G059500	GLYMA_04G243800
GLYMA_04G250200	GLYMA_04G042600	GLYMA_13G067200
GLYMA_07G118500	GLYMA_02G104300	GLYMA_01G161700
GLYMA_15G112600	GLYMA_03G029600	GLYMA_10G209600
GLYMA_14G022000	GLYMA_13G223100	GLYMA_12G019800
GLYMA_12G200900	GLYMA_04G056900	GLYMA_18G266700
GLYMA_12G105700	GLYMA_02G017100	GLYMA_01G069000
GLYMA_15G145600	GLYMA_02G267100	GLYMA_05G143700
GLYMA_17G259500	GLYMA_15G009600	GLYMA_08G182500
GLYMA_03G248400	GLYMA_08G132300	GLYMA_02G129100
GLYMA_15G225900	GLYMA_10G176400	GLYMA_13G081900
GLYMA_10G215500	GLYMA_05G022100	GLYMA_11G158200
GLYMA_18G086600	GLYMA_15G205900	GLYMA_10G251400
GLYMA_03G141800	GLYMA_20G243600	GLYMA_20G211900
GLYMA_08G014100	GLYMA_19G102600	GLYMA_20G203100
GLYMA_04G061600	GLYMA_05G209900	GLYMA_06G124600
GLYMA_03G127400	GLYMA_15G012800	GLYMA_17G140500
GLYMA_14G216900	GLYMA_14G085600	GLYMA_11G059800
GLYMA_13G139100	GLYMA_18G137600	GLYMA_05G164500
GLYMA_03G022900	GLYMA_19G145300	GLYMA_13G321500
GLYMA_15G261600	GLYMA_12G234700	GLYMA_01G014000
GLYMA_06G191900	GLYMA_07G260500	GLYMA_10G271400
GLYMA_12G163800	GLYMA_06G136200	GLYMA_18G055300
GLYMA_09G247700	GLYMA_14G078600	GLYMA_10G203000
GLYMA_15G141000	GLYMA_10G025300	GLYMA_04G179600
GLYMA_08G302300	GLYMA_20G137700	GLYMA_05G056500
GLYMA_12G000900	GLYMA_12G083100	GLYMA_17G158100
GLYMA_13G323900	GLYMA_01G094900	GLYMA_14G088600
GLYMA_13G283400	GLYMA_13G371200	GLYMA_18G061100
GLYMA_06G081500	GLYMA_11G157200	GLYMA_06G016100
GLYMA_10G025100	GLYMA_01G225100	GLYMA_03G119000
GLYMA_19G106900	GLYMA_13G032000	GLYMA_15G081300
GLYMA_16G188000	GLYMA_03G258100	GLYMA_11G131700
GLYMA_20G135500	GLYMA_19G189400	GLYMA_08G239500
GLYMA_08G099200	GLYMA_15G151100	GLYMA_17G081800
GLYMA_09G116300	GLYMA_08G018300	GLYMA_15G115600
GLYMA_07G192400	GLYMA_10G284300	GLYMA_11G224600
GLYMA_09G073600	GLYMA_03G177300	GLYMA_03G040600
GLYMA_12G214800	GLYMA_05G190300	GLYMA_13G310200
GLYMA_08G253600	GLYMA_06G304100	GLYMA_15G112200
GLYMA_01G129500	GLYMA_07G193600	GLYMA_18G023200
GLYMA_04G152700	GLYMA_16G020800	GLYMA_14G013200
GLYMA_02G069700	GLYMA_15G227400	GLYMA_16G153900
GLYMA_14G031000	GLYMA_18G184500	GLYMA_17G073900
GLYMA_13G085200	GLYMA_17G058600	GLYMA_15G054300
GLYMA_15G022600	GLYMA_07G076500	GLYMA_03G018800
GLYMA_15G045100	GLYMA_08G208400	GLYMA_04G044600
GLYMA_16G112500	GLYMA_09G054700	GLYMA_02G288200
GLYMA_02G109800	GLYMA_07G154600	GLYMA_07G136600
GLYMA_01G187800	GLYMA_19G178800	GLYMA_06G263500
GLYMA_10G256100	GLYMA_09G195500	GLYMA_17G113200
GLYMA_10G039800	GLYMA_05G037900	GLYMA_15G076200
GLYMA_03G256200	GLYMA_02G208800	GLYMA_13G242800
GLYMA_07G065800	GLYMA_12G068900	GLYMA_08G288000
GLYMA_03G033400	GLYMA_19G009100	GLYMA_13G070600
GLYMA_12G060200	GLYMA_18G052400	GLYMA_13G034500
GLYMA_07G118700	GLYMA_15G082400	GLYMA_16G027200
GLYMA_07G208300	GLYMA_09G262900	GLYMA_14G047900
GLYMA_04G053900	GLYMA_02G027400	GLYMA_02G277900
GLYMA_18G117100	GLYMA_08G303900	GLYMA_01G179600
GLYMA_19G236400	GLYMA_16G069400	GLYMA_15G258100
GLYMA_12G234200	GLYMA_04G041500	GLYMA_08G166000
GLYMA_06G001200	GLYMA_08G133800	GLYMA_13G139400
GLYMA_07G239200	GLYMA_02G311100	GLYMA_19G159600
GLYMA_12G068300	GLYMA_11G028900	GLYMA_08G316200
GLYMA_04G008700	GLYMA_06G044500	GLYMA_07G094100
GLYMA_06G065600	GLYMA_15G050100	GLYMA_09G109600
GLYMA_15G243500	GLYMA_20G040500	GLYMA_03G111300
GLYMA_16G068800	GLYMA_06G022500	GLYMA_15G067000
GLYMA_11G089300	GLYMA_18G185300	GLYMA_03G181500
GLYMA_06G078100	GLYMA_15G131300	GLYMA_14G198900
GLYMA_14G079900	GLYMA_06G286800	GLYMA_06G263400
GLYMA_05G126900	GLYMA_18G070100	GLYMA_08G341500
GLYMA_01G060600	GLYMA_04G198900	GLYMA_03G226800
GLYMA_01G182600	GLYMA_13G249300	GLYMA_03G158900
GLYMA_05G201100	GLYMA_13G316200	GLYMA_04G087400
GLYMA_14G159500	GLYMA_01G240600	GLYMA_12G053300
GLYMA_09G274000	GLYMA_11G254300	GLYMA_19G242400
GLYMA_03G244400	GLYMA_13G010600	GLYMA_09G185600
GLYMA_02G022900	GLYMA_05G010800	GLYMA_02G031500
GLYMA_14G166700	GLYMA_19G219100	GLYMA_20G013800
GLYMA_14G051900	GLYMA_07G238700	GLYMA_19G208900
GLYMA_07G164900	GLYMA_10G029000	GLYMA_13G356000
GLYMA_18G112500	GLYMA_11G164700	GLYMA_04G156200
GLYMA_11G228600	GLYMA_05G049900	GLYMA_17G047000
GLYMA_02G108300	GLYMA_01G191300	GLYMA_01G235300
GLYMA_06G189900	GLYMA_04G152800	XLOC_066906
GLYMA_02G144000	GLYMA_03G156200	GLYMA_13G275300
GLYMA_08G172000	GLYMA_19G019200	GLYMA_09G017300
GLYMA_11G235600	GLYMA_03G041100	GLYMA_11G049300
GLYMA_06G219500	GLYMA_08G338100	GLYMA_16G178200
GLYMA_10G227400	GLYMA_09G049100	GLYMA_11G043800
GLYMA_05G047400	GLYMA_08G168300	GLYMA_11G065100
GLYMA_07G065600	GLYMA_18G214000	GLYMA_15G092600
GLYMA_09G128100	GLYMA_20G184100	GLYMA_15G276300
GLYMA_11G157600	GLYMA_15G002500	GLYMA_15G130000
GLYMA_16G166600	GLYMA_09G028100	GLYMA_04G161400
GLYMA_01G077400	GLYMA_20G211100	GLYMA_10G205700
GLYMA_14G150500	GLYMA_05G043600	GLYMA_07G044300
GLYMA_02G003200	GLYMA_07G256300	GLYMA_20G114200
GLYMA_19G226600	GLYMA_13G254900	GLYMA_04G193900
GLYMA_19G065600	GLYMA_10G086800	GLYMA_14G149700
GLYMA_16G018700	GLYMA_18G076500	GLYMA_18G145000
GLYMA_10G000100	GLYMA_09G277000	GLYMA_11G014900
GLYMA_13G239500	GLYMA_17G100600	GLYMA_03G208500
GLYMA_02G057200	GLYMA_09G004400	XLOC_066606
GLYMA_10G291500	GLYMA_01G048700	GLYMA_03G227400
GLYMA_09G234600	GLYMA_15G111900	GLYMA_02G001100
GLYMA_20G159200	GLYMA_13G327700	GLYMA_05G024200
GLYMA_14G217600	GLYMA_13G368400	GLYMA_06G078600
GLYMA_20G143700	GLYMA_18G060800	GLYMA_02G299700
GLYMA_20G169100	GLYMA_09G027700	GLYMA_08G040800
GLYMA_15G187600	GLYMA_13G355700	GLYMA_09G219300
GLYMA_06G059600	GLYMA_10G202300	GLYMA_07G062900
GLYMA_08G298400	GLYMA_04G004200	GLYMA_06G085200
GLYMA_10G127100	GLYMA_14G213900	GLYMA_19G236800
GLYMA_03G152100	GLYMA_06G268600	GLYMA_11G123500
GLYMA_19G099900	GLYMA_12G205600	GLYMA_18G042300
GLYMA_03G160500	GLYMA_07G210200	GLYMA_07G229100
GLYMA_07G103800	GLYMA_13G306900	GLYMA_18G002300
GLYMA_09G147300	GLYMA_18G082700	GLYMA_01G170700
GLYMA_09G213500	GLYMA_12G067800	GLYMA_09G070600
GLYMA_19G043600	GLYMA_11G054500	GLYMA_14G107400
GLYMA_08G069700	GLYMA_02G032700	GLYMA_16G174800
GLYMA_13G004200	GLYMA_06G032400	GLYMA_01G186800
GLYMA_15G098000	GLYMA_17G166600	GLYMA_11G151200
GLYMA_03G139900	GLYMA_12G179800	GLYMA_05G037200
GLYMA_01G187400	GLYMA_17G175400	GLYMA_07G117600
GLYMA_12G104300	GLYMA_18G186800	GLYMA_15G123100
GLYMA_06G041500	GLYMA_10G010000	GLYMA_04G251300
GLYMA_06G200200	GLYMA_18G213200	GLYMA_20G092000
GLYMA_19G011900	GLYMA_06G005800	GLYMA_07G042100
GLYMA_10G133400	GLYMA_13G062000	GLYMA_18G176200
GLYMA_07G260400	GLYMA_01G219400	GLYMA_01G150600
GLYMA_13G008500	GLYMA_14G059800	GLYMA_15G272800
GLYMA_17G184400	GLYMA_11G206400	GLYMA_17G157600
GLYMA_01G195000	GLYMA_12G101200	GLYMA_17G140700
GLYMA_16G193100	GLYMA_01G165600	GLYMA_13G095000
GLYMA_20G111800	GLYMA_01G200400	GLYMA_20G098000
GLYMA_14G146700	GLYMA_07G111000	GLYMA_04G194900
GLYMA_10G015200	GLYMA_04G053500	GLYMA_08G323100
GLYMA_17G048300	GLYMA_11G194100	GLYMA_14G027900
GLYMA_16G154700	GLYMA_17G131900	GLYMA_01G203100
GLYMA_04G233400	GLYMA_05G014300	GLYMA_13G329700
GLYMA_06G094100	GLYMA_11G026200	GLYMA_08G084800
GLYMA_11G117200	GLYMA_06G310000	GLYMA_18G210500
GLYMA_10G067800	GLYMA_18G289900	GLYMA_19G157000
GLYMA_20G157500	GLYMA_18G056500	GLYMA_15G062300
GLYMA_11G012500	GLYMA_13G110200	GLYMA_15G100100
GLYMA_08G074400	GLYMA_20G001400	GLYMA_17G152300
GLYMA_11G064300	GLYMA_09G143800	GLYMA_18G135300
GLYMA_17G042100	GLYMA_10G000300	GLYMA_05G017800
GLYMA_20G094300	GLYMA_08G273400	GLYMA_16G095000
GLYMA_13G204700	GLYMA_07G151100	GLYMA_15G100200
GLYMA_14G003700	GLYMA_11G038000	GLYMA_02G295900
GLYMA_11G227100	GLYMA_15G127000	GLYMA_18G150600
GLYMA_19G116700	GLYMA_08G056400	GLYMA_04G134200
GLYMA_11G198700	GLYMA_01G161600	GLYMA_07G096900
GLYMA_16G095500	GLYMA_U003200	GLYMA_14G081300
GLYMA_08G284600	GLYMA_03G171500	GLYMA_19G257000
GLYMA_11G156300	GLYMA_11G120400	GLYMA_19G102400
GLYMA_12G049200	GLYMA_09G243600	GLYMA_15G219100
GLYMA_20G060900	GLYMA_20G230800	GLYMA_06G069800
GLYMA_06G163900	GLYMA_02G192700	GLYMA_10G258800
GLYMA_01G134800	GLYMA_05G070400	GLYMA_16G013600
GLYMA_06G040800	GLYMA_01G197600	GLYMA_07G069300
GLYMA_14G004800	GLYMA_15G248400	GLYMA_12G039000
GLYMA_11G250600	GLYMA_18G085700	GLYMA_14G210900
XLOC_007668	GLYMA_08G043500	GLYMA_06G323600
GLYMA_18G203200	GLYMA_18G198600	GLYMA_09G082900
GLYMA_02G116000	GLYMA_06G010800	GLYMA_16G109200
GLYMA_11G034800	GLYMA_17G140200	GLYMA_14G185800
GLYMA_13G026100	GLYMA_13G349500	GLYMA_10G023700
GLYMA_17G209500	GLYMA_20G085500	GLYMA_01G153700
GLYMA_16G029500	GLYMA_03G101200	GLYMA_02G149200
GLYMA_01G152400	GLYMA_04G251900	GLYMA_14G078800
GLYMA_02G278000	GLYMA_13G225900	GLYMA_05G176900
GLYMA_08G033300	GLYMA_08G118500	GLYMA_03G151800
GLYMA_U041200	GLYMA_04G242100	GLYMA_18G120000
GLYMA_02G182400	GLYMA_07G199800	GLYMA_20G146800
GLYMA_01G095500	GLYMA_18G025200	GLYMA_02G217300
GLYMA_01G167700	GLYMA_01G143500	GLYMA_19G208400
GLYMA_16G003700	GLYMA_16G057300	XLOC_066546
GLYMA_18G066100	GLYMA_14G212700	GLYMA_08G345300
GLYMA_09G173400	GLYMA_08G345500	GLYMA_06G295400
GLYMA_02G141600	GLYMA_14G217200	GLYMA_18G185800
GLYMA_19G159200	GLYMA_07G078900	GLYMA_02G150200
GLYMA_14G038200	GLYMA_20G182100	GLYMA_12G154300
GLYMA_04G234700	GLYMA_11G206300	GLYMA_08G232400
GLYMA_09G020800	GLYMA_03G165400	GLYMA_17G236400
GLYMA_19G102700	GLYMA_13G271300	GLYMA_15G126400
GLYMA_10G219800	GLYMA_15G184500	GLYMA_17G092700
GLYMA_04G189300	GLYMA_02G225900	GLYMA_14G193900
GLYMA_15G022700	GLYMA_16G043500	GLYMA_15G092400
GLYMA_15G238600	GLYMA_09G120600	GLYMA_08G161000
GLYMA_18G276600	GLYMA_01G032400	GLYMA_17G145300
GLYMA_13G264200	GLYMA_02G130600	GLYMA_13G210700
GLYMA_02G189000	GLYMA_02G124900	GLYMA_19G213000
GLYMA_20G064300	GLYMA_09G080000	GLYMA_20G195200
GLYMA_10G028800	GLYMA_10G175100	GLYMA_12G103900
GLYMA_15G173100	GLYMA_12G233300	GLYMA_13G128700
GLYMA_13G113900	GLYMA_01G138200	GLYMA_09G103000
GLYMA_04G114900	GLYMA_01G003700	GLYMA_11G061800
GLYMA_13G327400	GLYMA_06G258000	GLYMA_09G095700
GLYMA_18G006600	GLYMA_15G230700	GLYMA_08G169000
GLYMA_09G088000	GLYMA_14G023300	GLYMA_15G145700
GLYMA_15G244900	GLYMA_10G252600	GLYMA_11G052500
GLYMA_06G057600	GLYMA_09G240000	GLYMA_09G240800
GLYMA_18G193300	GLYMA_03G186400	GLYMA_02G125800
GLYMA_07G062600	GLYMA_06G021700	GLYMA_04G052800
GLYMA_06G113000	GLYMA_17G106900	GLYMA_11G032500
GLYMA_14G156600	GLYMA_09G092400	GLYMA_03G107800
GLYMA_09G048100	GLYMA_11G133100	GLYMA_01G186300
GLYMA_18G106200	GLYMA_08G234500	GLYMA_19G001900
GLYMA_14G183200	GLYMA_12G078000	GLYMA_06G141900
GLYMA_05G144800	XLOC_066556	GLYMA_02G302900
GLYMA_15G052600	GLYMA_17G219200	GLYMA_07G156100
GLYMA_19G000500	GLYMA_08G160400	GLYMA_05G152700
GLYMA_13G356700	GLYMA_08G122200	GLYMA_20G214400
GLYMA_05G082900	GLYMA_14G056800	GLYMA_02G159200
GLYMA_06G298300	GLYMA_08G277600	GLYMA_14G193000
GLYMA_17G148000	GLYMA_17G035100	GLYMA_05G058000
GLYMA_16G196200	GLYMA_19G046300	GLYMA_05G085200
GLYMA_15G158100	GLYMA_04G198400	GLYMA_13G354100
GLYMA_03G017000	GLYMA_09G009100	GLYMA_04G028400
GLYMA_09G059600	GLYMA_13G288300	GLYMA_04G082500
GLYMA_13G018100	GLYMA_05G242400	GLYMA_14G014100
GLYMA_12G012900	GLYMA_15G046300	GLYMA_08G202400
GLYMA_11G231600	GLYMA_11G156100	GLYMA_08G360100
GLYMA_09G159800	GLYMA_04G083200	GLYMA_14G064600
GLYMA_15G146700	GLYMA_03G203400	GLYMA_09G030900
GLYMA_09G286300	GLYMA_02G132500	GLYMA_07G158100
GLYMA_20G032800	GLYMA_02G064400	GLYMA_14G049500
GLYMA_11G010700	GLYMA_09G068000	GLYMA_17G153500
GLYMA_11G235100	GLYMA_11G070200	GLYMA_07G090300
GLYMA_17G105400	GLYMA_20G011100	GLYMA_13G145000
GLYMA_02G078000	GLYMA_08G338200	GLYMA_14G010500
GLYMA_03G148900	GLYMA_08G312600	GLYMA_09G202600
GLYMA_17G129200	GLYMA_01G058800	GLYMA_06G063000
GLYMA_05G172000	GLYMA_17G081200	GLYMA_03G144800
GLYMA_17G235600	GLYMA_09G259000	GLYMA_18G002100
GLYMA_05G147800	GLYMA_17G136500	GLYMA_13G290900
GLYMA_08G148700	GLYMA_17G005200	GLYMA_01G157000
GLYMA_06G220500	GLYMA_17G095900	GLYMA_09G183800
GLYMA_02G032100	GLYMA_19G094100	GLYMA_07G153900
GLYMA_15G243000	GLYMA_20G158500	GLYMA_15G176400
GLYMA_19G210800	GLYMA_07G155500	GLYMA_18G136200
GLYMA_08G183000	GLYMA_02G020200	GLYMA_06G292400
GLYMA_03G046400	GLYMA_14G169800	GLYMA_04G046200
GLYMA_19G111600	GLYMA_17G019500	GLYMA_18G256400
GLYMA_09G185800	GLYMA_08G132500	GLYMA_02G190900
GLYMA_10G288800	GLYMA_09G262600	GLYMA_01G149300
GLYMA_16G045800	GLYMA_12G048400	GLYMA_02G027600
GLYMA_08G140300	GLYMA_02G143300	GLYMA_06G003900
GLYMA_15G257500	GLYMA_04G060900	GLYMA_04G121700
GLYMA_11G244900	GLYMA_11G196300	GLYMA_07G195400
GLYMA_04G021200	GLYMA_14G158600	GLYMA_13G285800
GLYMA_02G140700	GLYMA_13G033600	GLYMA_01G069300
GLYMA_01G070400	GLYMA_12G125300	GLYMA_17G206800
GLYMA_07G228700	GLYMA_11G230400	GLYMA_05G058300
GLYMA_19G093000	GLYMA_06G077600	GLYMA_20G040600
GLYMA_13G340600	GLYMA_14G097500	GLYMA_20G055900
GLYMA_16G201500	GLYMA_01G055700	GLYMA_02G226700
GLYMA_05G205200	GLYMA_07G223600	GLYMA_09G214500
GLYMA_09G038500	GLYMA_18G078000	GLYMA_13G206500
GLYMA_13G271800	GLYMA_17G230100	GLYMA_15G152200
GLYMA_14G211900	GLYMA_02G105600	GLYMA_18G107900
GLYMA_08G356600	GLYMA_08G298800	GLYMA_10G097800
GLYMA_20G173000	GLYMA_02G134000	GLYMA_01G154900
GLYMA_17G041400	GLYMA_18G008600	GLYMA_15G090600
GLYMA_04G040000	GLYMA_12G049100	GLYMA_06G204600
GLYMA_13G000900	GLYMA_09G100000	GLYMA_17G006800
GLYMA_15G172000	GLYMA_19G006200	GLYMA_08G249700
GLYMA_05G171900	GLYMA_10G017100	GLYMA_18G264100
GLYMA_11G072100	GLYMA_06G043600	GLYMA_18G116400
GLYMA_15G135900	GLYMA_08G056600	GLYMA_19G230200
GLYMA_08G008400	GLYMA_05G215700	GLYMA_15G271800
GLYMA_16G073300	GLYMA_01G049600	GLYMA_03G159500
GLYMA_06G152200	GLYMA_10G046500	GLYMA_19G212600
GLYMA_10G127400	GLYMA_16G023900	GLYMA_11G245700
GLYMA_03G240200	GLYMA_20G248900	GLYMA_11G054800
GLYMA_07G144100	GLYMA_09G209500	GLYMA_06G202800
GLYMA_16G050800	GLYMA_19G218100	GLYMA_15G104200
GLYMA_06G140600	GLYMA_11G163100	GLYMA_08G187800
GLYMA_07G073800	GLYMA_12G110100	GLYMA_13G261000
GLYMA_02G083700	GLYMA_13G348700	GLYMA_20G145600
GLYMA_06G142500	GLYMA_10G009400	GLYMA_U003600
GLYMA_03G167200	GLYMA_19G154200	GLYMA_04G228900
GLYMA_15G250700	GLYMA_09G143200	GLYMA_06G070500
GLYMA_13G053300	GLYMA_17G259300	GLYMA_19G070700
GLYMA_01G161200	GLYMA_20G099800	GLYMA_18G148100
GLYMA_12G180400	GLYMA_17G087900	GLYMA_16G066000
GLYMA_19G003500	GLYMA_02G244900	GLYMA_U034500
GLYMA_18G101600	GLYMA_16G021000	GLYMA_15G270000
GLYMA_10G140400	GLYMA_19G151000	GLYMA_17G117400
GLYMA_07G009600	GLYMA_04G242300	GLYMA_06G156300
GLYMA_06G012000	GLYMA_01G031800	GLYMA_17G237100
GLYMA_19G246200	GLYMA_10G222700	GLYMA_08G306800
GLYMA_15G054400	GLYMA_07G155200	GLYMA_07G143800
GLYMA_15G236200	GLYMA_05G228600	GLYMA_03G090000
GLYMA_11G095700	GLYMA_13G354800	GLYMA_12G046300
GLYMA_10G035900	GLYMA_20G072100	GLYMA_11G116600
GLYMA_01G022600	GLYMA_06G128700	GLYMA_07G092700
GLYMA_05G045900	GLYMA_13G308600	GLYMA_12G108900
GLYMA_13G143600	GLYMA_09G120000	GLYMA_08G160800
GLYMA_18G026000	GLYMA_05G160500	GLYMA_05G186300
GLYMA_10G282400	GLYMA_14G067800	GLYMA_03G085900
GLYMA_18G154900	GLYMA_04G048600	GLYMA_17G176200
GLYMA_09G115200	GLYMA_17G097900	GLYMA_08G031200
GLYMA_13G312400	GLYMA_16G017500	GLYMA_03G211600
GLYMA_11G100200	GLYMA_08G003900	GLYMA_05G244200
GLYMA_03G170600	GLYMA_16G077400	GLYMA_15G266600
GLYMA_07G116300	GLYMA_12G230800	GLYMA_15G254200
GLYMA_02G146800	GLYMA_04G058400	GLYMA_08G254600
GLYMA_06G136800	GLYMA_09G268700	GLYMA_15G185200
GLYMA_12G167500	GLYMA_02G090700	GLYMA_12G198000
GLYMA_06G187700	GLYMA_16G177500	GLYMA_18G209300
GLYMA_08G025200	GLYMA_11G026800	GLYMA_09G153100
GLYMA_12G102300	GLYMA_05G170900	GLYMA_13G260200
GLYMA_20G178100	GLYMA_11G129700	GLYMA_08G227200
GLYMA_06G039200	GLYMA_13G063100	GLYMA_09G231700
GLYMA_15G104300	XLOC_066562	GLYMA_01G168100
GLYMA_17G005600	GLYMA_18G018200	GLYMA_10G261000
GLYMA_11G021500	GLYMA_19G144500	GLYMA_19G002100
GLYMA_03G113200	GLYMA_07G226500	GLYMA_10G186000
GLYMA_10G065100	GLYMA_02G197800	GLYMA_07G123600
GLYMA_08G002500	GLYMA_09G052900	GLYMA_03G084300
GLYMA_07G188900	GLYMA_18G205800	GLYMA_20G174800
GLYMA_12G114600	GLYMA_10G147100	GLYMA_05G244700
GLYMA_19G053700	GLYMA_12G054000	GLYMA_15G255200
GLYMA_15G048100	GLYMA_03G176800	GLYMA_13G229800
GLYMA_03G015600	GLYMA_11G139400	GLYMA_20G209000
GLYMA_04G227200	GLYMA_16G078400	GLYMA_10G151800
GLYMA_11G154500	GLYMA_15G205100	GLYMA_07G043100
GLYMA_08G100300	GLYMA_04G106200	GLYMA_08G345100
GLYMA_13G076800	GLYMA_02G157300	GLYMA_02G049200
GLYMA_15G259400	GLYMA_19G255400	GLYMA_07G056800
GLYMA_03G114300	GLYMA_02G148500	GLYMA_17G130500
GLYMA_10G229800	GLYMA_18G066000	GLYMA_10G259000
GLYMA_10G157900	GLYMA_16G154800	GLYMA_12G158900
GLYMA_05G174500	GLYMA_04G228700	GLYMA_20G218600
GLYMA_06G034000	GLYMA_15G138600	GLYMA_09G090300
GLYMA_11G063900	GLYMA_04G085200	GLYMA_10G007500
GLYMA_12G167800	GLYMA_05G110600	GLYMA_16G206400
GLYMA_04G132900	GLYMA_18G206000	GLYMA_04G017700
GLYMA_18G209000	GLYMA_18G223100	GLYMA_03G100500
GLYMA_01G195900	GLYMA_18G116200	GLYMA_10G056400
GLYMA_08G328400	GLYMA_10G219300	GLYMA_10G275200
GLYMA_18G125800	GLYMA_12G027200	GLYMA_06G144000
GLYMA_08G282200	GLYMA_17G143900	GLYMA_18G230100
GLYMA_19G138700	GLYMA_17G061800	GLYMA_03G193500
GLYMA_16G192300	GLYMA_01G198000	GLYMA_03G163600
GLYMA_18G023600	GLYMA_08G118200	GLYMA_17G169100
GLYMA_19G014400	GLYMA_18G119400	GLYMA_20G246300
GLYMA_20G197300	GLYMA_12G168700	GLYMA_03G127800
GLYMA_15G090300	GLYMA_11G200800	GLYMA_06G262400
GLYMA_15G225300	GLYMA_15G011500	GLYMA_10G114500
GLYMA_13G276700	GLYMA_02G139800	GLYMA_06G223500
GLYMA_03G239800	GLYMA_07G047200	GLYMA_04G239900
GLYMA_13G256600	GLYMA_11G162900	GLYMA_02G235200
GLYMA_12G143600	GLYMA_13G329000	GLYMA_07G166400
GLYMA_02G168200	GLYMA_01G236300	GLYMA_09G002400
GLYMA_04G060600	GLYMA_08G344300	GLYMA_05G110100
GLYMA_16G157300	GLYMA_09G001700	GLYMA_08G174200
GLYMA_02G038900	GLYMA_03G216100	GLYMA_13G357700
GLYMA_04G204600	GLYMA_08G004100	GLYMA_17G167100
GLYMA_01G019400	GLYMA_11G198000	GLYMA_13G335300
GLYMA_11G093100	GLYMA_09G026900	GLYMA_U036300
GLYMA_13G154000	GLYMA_11G205600	GLYMA_15G162600
GLYMA_12G071500	GLYMA_07G047900	GLYMA_02G269500
GLYMA_18G054400	GLYMA_19G019800	GLYMA_17G166300
GLYMA_13G358000	GLYMA_20G239300	GLYMA_02G015600
GLYMA_08G042000	GLYMA_08G367400	GLYMA_05G056200
GLYMA_07G100900	GLYMA_18G211000	GLYMA_09G098800
GLYMA_20G160600	GLYMA_13G257200	GLYMA_03G034200
GLYMA_02G222900	GLYMA_02G239400	GLYMA_03G221900
GLYMA_20G087600	GLYMA_19G089900	GLYMA_07G011600
GLYMA_06G110100	GLYMA_05G021700	GLYMA_15G202100
GLYMA_16G019700	GLYMA_11G130500	GLYMA_12G215700
GLYMA_12G105900	GLYMA_15G126800	GLYMA_14G218800
GLYMA_09G023100	GLYMA_08G110300	GLYMA_05G000700
GLYMA_20G130800	GLYMA_05G052800	GLYMA_07G016400
GLYMA_02G231900	GLYMA_06G289000	GLYMA_13G098900
GLYMA_07G084500	GLYMA_04G155000	GLYMA_13G229500
GLYMA_06G022900	GLYMA_09G237000	GLYMA_07G133700
GLYMA_16G147100	GLYMA_17G246300	GLYMA_16G035100
GLYMA_08G354200	GLYMA_02G219400	GLYMA_17G035400
GLYMA_20G184500	GLYMA_08G138000	GLYMA_18G127300
GLYMA_08G313200	GLYMA_18G290100	GLYMA_11G034000
GLYMA_03G136200	GLYMA_19G111000	GLYMA_19G153700
GLYMA_09G201900	GLYMA_09G007500	GLYMA_13G292700
GLYMA_06G105800	GLYMA_08G354800	GLYMA_20G217100
GLYMA_07G045800	GLYMA_U029700	GLYMA_05G155000
GLYMA_13G140500	GLYMA_16G063500	GLYMA_02G117000
GLYMA_11G075500	GLYMA_12G069700	GLYMA_05G173300
GLYMA_06G256300	GLYMA_06G307700	GLYMA_04G041700
GLYMA_11G105400	GLYMA_06G159600	GLYMA_18G209100
GLYMA_07G220800	GLYMA_15G010900	GLYMA_08G043700
GLYMA_15G046000	GLYMA_13G328900	GLYMA_17G258500
GLYMA_17G134800	GLYMA_13G283000	GLYMA_15G160500
GLYMA_17G061500	GLYMA_16G154000	GLYMA_15G027200
GLYMA_14G141900	GLYMA_19G251900	GLYMA_02G099200
GLYMA_09G283700	GLYMA_02G022300	GLYMA_04G239700
GLYMA_13G046100	GLYMA_05G002700	GLYMA_04G251700
GLYMA_12G201400	GLYMA_02G125700	GLYMA_20G225000
GLYMA_05G213400	GLYMA_15G099600	GLYMA_14G102700
GLYMA_13G059400	GLYMA_06G041900	GLYMA_05G194400
GLYMA_02G131900	GLYMA_07G131800	GLYMA_20G200700
GLYMA_07G181400	GLYMA_06G172300	GLYMA_09G052400
GLYMA_06G221300	GLYMA_12G239000	GLYMA_15G005500
GLYMA_08G129800	GLYMA_05G245700	GLYMA_06G171000
GLYMA_10G062600	GLYMA_02G198300	GLYMA_13G367200
GLYMA_15G227000	GLYMA_03G205400	GLYMA_01G206200
GLYMA_10G041600	GLYMA_18G097800	GLYMA_09G277500
GLYMA_16G131600	GLYMA_07G251200	GLYMA_15G205500
GLYMA_16G005400	GLYMA_11G179200	GLYMA_20G180100
GLYMA_13G311800	GLYMA_05G164700	GLYMA_17G246500
GLYMA_20G083500	GLYMA_11G162100	GLYMA_12G130000
GLYMA_06G036100	GLYMA_11G133900	GLYMA_02G030200
GLYMA_05G120700	GLYMA_13G229700	GLYMA_09G247100
GLYMA_20G158700	GLYMA_07G139600	GLYMA_03G048100
GLYMA_13G244800	GLYMA_02G148600	GLYMA_04G049200
GLYMA_19G204200	GLYMA_07G263000	GLYMA_12G028300
GLYMA_19G053500	GLYMA_02G181800	GLYMA_05G044300
GLYMA_03G194500	GLYMA_10G295300	GLYMA_20G042700
GLYMA_05G147700	GLYMA_11G070700	GLYMA_19G253600
GLYMA_08G188700	GLYMA_16G042100	GLYMA_17G118100
GLYMA_18G124100	GLYMA_19G053900	GLYMA_06G246700
GLYMA_19G087200	GLYMA_16G038500	GLYMA_06G003800
GLYMA_11G086200	GLYMA_20G116600	GLYMA_18G075900
GLYMA_18G054200	GLYMA_18G183500	GLYMA_20G145000
GLYMA_11G256200	GLYMA_08G112300	GLYMA_13G241100
GLYMA_01G064000	GLYMA_08G060700	GLYMA_11G099500
GLYMA_13G267000	GLYMA_10G045300	GLYMA_12G058500
GLYMA_04G246100	GLYMA_18G205400	GLYMA_18G207700
GLYMA_19G034900	GLYMA_10G082400	GLYMA_13G231200
GLYMA_07G009200	GLYMA_19G119500	GLYMA_05G080200
GLYMA_08G344200	GLYMA_18G070200	GLYMA_20G143000
GLYMA_13G206100	GLYMA_08G156600	GLYMA_12G040000
GLYMA_19G182500	GLYMA_08G119200	GLYMA_12G232200
GLYMA_15G123000	GLYMA_07G222700	GLYMA_13G058600
GLYMA_17G230900	GLYMA_04G208700	GLYMA_15G194000
GLYMA_04G027000	GLYMA_05G248300	GLYMA_10G034400
GLYMA_U030100	GLYMA_09G202500	GLYMA_06G193000
GLYMA_17G028900	GLYMA_07G248000	GLYMA_12G047700
GLYMA_03G221200	GLYMA_12G129500	GLYMA_20G231200
GLYMA_05G136100	GLYMA_07G118200	GLYMA_06G023300
GLYMA_11G152700	GLYMA_20G240200	GLYMA_02G156800
GLYMA_12G205900	GLYMA_01G119300	GLYMA_02G095700
GLYMA_10G258500	GLYMA_08G101800	GLYMA_10G251500
GLYMA_20G012100	GLYMA_13G303400	GLYMA_08G016900
GLYMA_10G251800	GLYMA_05G015500	GLYMA_09G010700
GLYMA_08G082000	GLYMA_14G067100	GLYMA_17G153900
GLYMA_05G243400	GLYMA_02G187200	GLYMA_08G334000
GLYMA_15G008100	GLYMA_12G069800	GLYMA_07G089300
GLYMA_06G109000	GLYMA_12G023200	GLYMA_02G024400
GLYMA_13G208200	GLYMA_03G129300	GLYMA_03G181100
GLYMA_10G047700	GLYMA_13G173600	GLYMA_20G206100
GLYMA_20G201300	GLYMA_10G241000	GLYMA_15G092500
GLYMA_16G021900	GLYMA_13G081600	GLYMA_06G014900
GLYMA_10G162100	GLYMA_14G087400	GLYMA_09G273400
GLYMA_06G203800	GLYMA_08G037200	GLYMA_13G322200
GLYMA_09G250100	XLOC_019089	GLYMA_19G003300
GLYMA_17G182100	GLYMA_12G005500	GLYMA_20G031700
GLYMA_08G112400	GLYMA_17G256700	GLYMA_17G014000
GLYMA_01G240800	GLYMA_14G221300	GLYMA_15G097800
GLYMA_16G066300	GLYMA_02G294800	GLYMA_13G108600
GLYMA_09G159700	GLYMA_09G245800	GLYMA_20G049300
GLYMA_20G137300	GLYMA_11G062600	GLYMA_03G142900
GLYMA_04G036000	GLYMA_07G186000	GLYMA_02G076600
GLYMA_08G212500	GLYMA_03G016100	GLYMA_08G267500
GLYMA_01G100100	GLYMA_17G247100	GLYMA_09G205800
GLYMA_14G196400	GLYMA_18G286500	GLYMA_16G136900
GLYMA_15G125400	GLYMA_08G196500	GLYMA_11G134800
GLYMA_05G142300	GLYMA_06G124300	GLYMA_18G191600
GLYMA_10G208600	GLYMA_19G253500	GLYMA_10G041200
GLYMA_09G155200	GLYMA_19G002400	GLYMA_08G352300
GLYMA_07G211500	GLYMA_02G028900	GLYMA_02G143500
GLYMA_13G328300	GLYMA_11G029000	GLYMA_03G118100
GLYMA_16G058000	GLYMA_11G202500	GLYMA_13G300200
GLYMA_13G162800	GLYMA_09G039900	GLYMA_15G060100
GLYMA_02G206600	GLYMA_12G121800	GLYMA_14G000500
GLYMA_10G006200	GLYMA_15G019800	GLYMA_08G173400
GLYMA_12G042600	GLYMA_15G071800	GLYMA_04G061400
GLYMA_03G009500	GLYMA_07G090400	GLYMA_11G103500
GLYMA_02G311200	GLYMA_08G170900	GLYMA_05G029600
GLYMA_14G025300	GLYMA_16G068100	GLYMA_14G090200
GLYMA_07G168500	GLYMA_15G122800	GLYMA_08G016100
GLYMA_15G176300	GLYMA_05G124000	GLYMA_20G022800
GLYMA_12G101800	GLYMA_17G011400	GLYMA_17G148800
GLYMA_20G026500	GLYMA_06G030200	GLYMA_10G027500
GLYMA_01G175300	GLYMA_08G017900	GLYMA_04G009400
GLYMA_07G189100	GLYMA_07G223200	GLYMA_06G174500
GLYMA_20G169700	GLYMA_06G040700	GLYMA_18G187200
GLYMA_16G169800	GLYMA_03G107000	GLYMA_05G222000
GLYMA_02G146400	GLYMA_08G119500	GLYMA_12G043300
GLYMA_12G189500	GLYMA_10G290300	GLYMA_20G089800
GLYMA_04G039900	GLYMA_02G111200	GLYMA_09G004100
GLYMA_07G086000	GLYMA_17G228600	GLYMA_18G192000
GLYMA_17G071400	GLYMA_18G068400	GLYMA_20G079400
GLYMA_19G245300	GLYMA_04G228200	GLYMA_07G079100
GLYMA_03G167800	GLYMA_19G126800	GLYMA_12G094800
GLYMA_20G111600	GLYMA_13G357300	GLYMA_07G161300
GLYMA_07G039300	GLYMA_09G143000	GLYMA_06G148200
GLYMA_16G150900	GLYMA_08G018800	GLYMA_18G061300
GLYMA_02G002800	GLYMA_11G254700	GLYMA_06G308900
GLYMA_05G002800	GLYMA_06G022700	GLYMA_06G278800
GLYMA_04G026500	GLYMA_18G168900	GLYMA_04G009800
GLYMA_10G237700	GLYMA_02G009100	GLYMA_13G207100
GLYMA_04G247000	GLYMA_20G245200	GLYMA_02G208400
GLYMA_02G031700	GLYMA_10G219100	GLYMA_20G189300
GLYMA_04G221400	GLYMA_20G134300	GLYMA_14G208900
GLYMA_15G145400	GLYMA_13G352100	GLYMA_05G182500
GLYMA_08G203300	GLYMA_06G041400	GLYMA_16G116000
GLYMA_14G073300	GLYMA_10G077700	GLYMA_04G194000
GLYMA_08G257100	GLYMA_08G080700	GLYMA_15G167300
GLYMA_14G134500	GLYMA_10G168100	GLYMA_06G265000
GLYMA_02G107200	GLYMA_09G159300	GLYMA_13G120500
GLYMA_14G030600	GLYMA_05G001700	GLYMA_20G063200
GLYMA_16G049000	GLYMA_08G096500	GLYMA_05G103200
GLYMA_11G118900	GLYMA_11G209200	GLYMA_13G193800
GLYMA_18G283700	GLYMA_14G212200	GLYMA_17G243100
GLYMA_07G104700	GLYMA_06G236300	GLYMA_09G064000
GLYMA_04G064200	GLYMA_06G229100	GLYMA_09G158900
GLYMA_18G175500	GLYMA_16G007100	GLYMA_08G000600
GLYMA_19G028100	GLYMA_05G125200	GLYMA_18G292900
GLYMA_13G263700	GLYMA_15G131400	GLYMA_12G194400
GLYMA_07G085200	GLYMA_19G215100	GLYMA_12G205000
GLYMA_17G046900	GLYMA_09G131700	GLYMA_06G117900
GLYMA_09G190000	GLYMA_09G185100	GLYMA_03G173700
GLYMA_02G145200	GLYMA_11G044700	GLYMA_05G127300
GLYMA_03G241200	GLYMA_08G109300	GLYMA_08G137000
GLYMA_12G071700	GLYMA_06G106800	GLYMA_11G043900
GLYMA_17G054100	GLYMA_20G036100	GLYMA_02G202100
GLYMA_12G008600	GLYMA_18G236700	GLYMA_09G077700
GLYMA_10G097300	GLYMA_08G017300	GLYMA_17G104600
GLYMA_08G061500	GLYMA_15G200300	GLYMA_11G007800
GLYMA_07G052700	GLYMA_16G105900	GLYMA_05G087300
GLYMA_03G127700	GLYMA_02G103000	GLYMA_15G173800
GLYMA_11G158800	GLYMA_13G329900	GLYMA_06G204300
GLYMA_04G211300	GLYMA_06G071200	GLYMA_15G230300
GLYMA_18G142600	GLYMA_08G207100	GLYMA_18G082200
GLYMA_19G256700	GLYMA_15G121000	GLYMA_13G300000
GLYMA_08G261400	GLYMA_13G289500	GLYMA_01G084600
GLYMA_14G074900	GLYMA_02G042000	GLYMA_07G227700
GLYMA_15G271200	GLYMA_11G171600	GLYMA_07G088600
GLYMA_06G177800	GLYMA_09G261700	GLYMA_10G167100
GLYMA_14G118100	GLYMA_20G018600	GLYMA_20G180000
GLYMA_06G002900	GLYMA_05G216400	GLYMA_05G078900
GLYMA_02G078300	GLYMA_08G116900	GLYMA_01G080200
GLYMA_18G237100	GLYMA_11G039300	GLYMA_10G182300
GLYMA_19G083100	GLYMA_09G056500	GLYMA_07G099500
GLYMA_14G190600	GLYMA_09G094800	GLYMA_04G084700
GLYMA_01G075900	GLYMA_04G149300	GLYMA_19G126600
GLYMA_07G182100	GLYMA_10G047100	GLYMA_13G081400
GLYMA_07G145000	GLYMA_18G082300	GLYMA_06G183700
GLYMA_08G168000	GLYMA_08G017800	GLYMA_15G251400
GLYMA_09G094600	GLYMA_15G242700	GLYMA_12G065500
GLYMA_06G075800	GLYMA_05G082500	GLYMA_05G241000
GLYMA_06G118500	GLYMA_13G266600	GLYMA_11G151800
GLYMA_16G084200	GLYMA_01G061600	GLYMA_08G155000
GLYMA_11G236200	GLYMA_06G186100	GLYMA_14G066800
GLYMA_01G089100	GLYMA_18G105100	GLYMA_02G105500
GLYMA_12G137100	GLYMA_10G142100	GLYMA_07G136400
GLYMA_17G111900	GLYMA_08G094400	GLYMA_09G066500
GLYMA_19G063000	GLYMA_01G031900	GLYMA_02G059200
GLYMA_01G108200	GLYMA_20G126000	GLYMA_03G154700
GLYMA_06G076900	GLYMA_02G303900	GLYMA_15G007800
GLYMA_14G003500	GLYMA_13G160500	GLYMA_13G262100
GLYMA_13G134300	GLYMA_03G061300	GLYMA_19G088400
GLYMA_02G226100	GLYMA_08G303200	GLYMA_08G188800
GLYMA_20G244900	GLYMA_16G075000	GLYMA_09G071500
GLYMA_18G059300	GLYMA_02G150600	GLYMA_04G209200
GLYMA_19G136000	GLYMA_05G216700	GLYMA_05G092200
GLYMA_02G198900	GLYMA_20G015700	GLYMA_11G220100
GLYMA_02G296500	GLYMA_10G039900	GLYMA_04G012900
GLYMA_11G240900	GLYMA_15G209300	GLYMA_13G096800
GLYMA_U005800	GLYMA_15G041000	GLYMA_08G088000
GLYMA_17G171600	GLYMA_10G282300	GLYMA_05G108600
GLYMA_03G156900	GLYMA_06G166600	GLYMA_17G048700
GLYMA_11G184400	GLYMA_14G010900	GLYMA_09G016100
GLYMA_06G073100	GLYMA_17G173000	GLYMA_20G141800
XLOC_066576	GLYMA_17G242400	GLYMA_20G004200
GLYMA_04G102800	GLYMA_05G188000	GLYMA_18G055200
GLYMA_18G077000	GLYMA_19G106600	GLYMA_12G206600
GLYMA_08G339600	GLYMA_09G134500	GLYMA_11G093000
GLYMA_02G171300	GLYMA_07G273300	GLYMA_15G043600
GLYMA_08G309700	GLYMA_16G164800	GLYMA_04G208200
GLYMA_17G062300	GLYMA_02G145700	GLYMA_18G139400
GLYMA_17G095200	GLYMA_08G295000	GLYMA_13G257500
GLYMA_08G028000	GLYMA_18G024600	GLYMA_05G205600
GLYMA_04G203000	GLYMA_20G003600	GLYMA_12G170500
GLYMA_05G073200	GLYMA_12G142100	GLYMA_08G130800
GLYMA_17G059700	GLYMA_07G026300	GLYMA_15G079100
GLYMA_09G038400	GLYMA_05G192300	GLYMA_01G137800
GLYMA_13G358600	GLYMA_11G101300	GLYMA_08G010300
GLYMA_19G243100	GLYMA_16G169700	GLYMA_07G138900
GLYMA_07G170700	GLYMA_17G181100	GLYMA_10G241100
GLYMA_17G042200	GLYMA_17G030100	GLYMA_16G127100
GLYMA_11G194700	GLYMA_07G231500	GLYMA_14G051800
GLYMA_08G363400	GLYMA_01G003800	GLYMA_15G070700
GLYMA_08G168100	GLYMA_19G138400	GLYMA_17G027400
GLYMA_05G231500	GLYMA_15G009500	GLYMA_01G146500
GLYMA_08G157000	GLYMA_10G107100	GLYMA_17G163300
GLYMA_09G222300	GLYMA_16G096200	GLYMA_06G302300
GLYMA_10G122200	GLYMA_02G082700	GLYMA_05G126700
GLYMA_17G053800	GLYMA_17G133500	GLYMA_08G110900
GLYMA_05G187700	GLYMA_14G144400	GLYMA_18G174500
GLYMA_02G179400	GLYMA_12G121900	GLYMA_19G022700
GLYMA_07G104300	GLYMA_02G097900	GLYMA_13G167700
GLYMA_17G078100	GLYMA_20G083700	GLYMA_07G059500
GLYMA_12G006300	GLYMA_02G126100	GLYMA_02G291000
GLYMA_19G109400	GLYMA_05G050200	GLYMA_09G242800
GLYMA_03G217600	GLYMA_08G303400	GLYMA_01G102700
GLYMA_14G029000	GLYMA_02G241400	GLYMA_02G203700
GLYMA_13G109800	GLYMA_02G001500	GLYMA_17G047200
GLYMA_13G255600	GLYMA_02G187600	GLYMA_02G222800
GLYMA_05G006600	GLYMA_12G054100	GLYMA_01G093900
[truncated: 3,067 more rows]

## Sheet: Table S7B
Table S7B DE_NARK_lncRNA list, related to Figure 4 and Figure S4.
TCONS_00313964
TCONS_00168729
TCONS_00336215
TCONS_00084048
TCONS_00168713
TCONS_00284508
TCONS_00296026
TCONS_00031078
TCONS_00265449
TCONS_00350586
TCONS_00160759
TCONS_00246579
TCONS_00052161
TCONS_00295571
TCONS_00277900
TCONS_00300393
TCONS_00297620
TCONS_00064138
TCONS_00067421
TCONS_00120721
TCONS_00303518
TCONS_00110783
TCONS_00125892
TCONS_00237536
TCONS_00068742
TCONS_00270252
TCONS_00284466
TCONS_00049325
TCONS_00359115
TCONS_00310054
TCONS_00175990
TCONS_00343351
TCONS_00120981
TCONS_00310721
TCONS_00248501
TCONS_00101154
TCONS_00159048
TCONS_00211524
TCONS_00021421
TCONS_00102057
TCONS_00235659
TCONS_00248514
TCONS_00215065
TCONS_00219847
TCONS_00136450
TCONS_00103717
TCONS_00354428
TCONS_00095610
TCONS_00010141
TCONS_00010561
TCONS_00157469
TCONS_00168717
TCONS_00016420
TCONS_00211767
TCONS_00263773
TCONS_00341020
TCONS_00136020
TCONS_00179315
TCONS_00359405
TCONS_00342211
TCONS_00030482
TCONS_00205811
TCONS_00343106
TCONS_00028245
TCONS_00264655
TCONS_00160453
TCONS_00311389
TCONS_00272585
TCONS_00355951
TCONS_00256650
TCONS_00335910
TCONS_00301006
TCONS_00159647
TCONS_00358294
TCONS_00159830
TCONS_00236356
TCONS_00140236
TCONS_00168099
TCONS_00308827
TCONS_00265194
TCONS_00055353
TCONS_00003247
TCONS_00204759
TCONS_00226543
TCONS_00143383
TCONS_00221880
TCONS_00198004
TCONS_00158918
TCONS_00257153
TCONS_00271355
TCONS_00236305
TCONS_00304076
TCONS_00239837
TCONS_00079029
TCONS_00274778
TCONS_00020890
TCONS_00110153
TCONS_00212349
TCONS_00145040
TCONS_00317524
TCONS_00168719
TCONS_00213060
TCONS_00185190
TCONS_00271677
TCONS_00211689
TCONS_00123294
TCONS_00347196
TCONS_00211183
TCONS_00213019
TCONS_00216877
TCONS_00257039
TCONS_00021100
TCONS_00159079
TCONS_00052176
TCONS_00341023
TCONS_00238250
TCONS_00010256
TCONS_00159159
TCONS_00163041
TCONS_00129172
TCONS_00297774
TCONS_00010700
TCONS_00256690
TCONS_00360773
TCONS_00183440
TCONS_00360419
TCONS_00070998
TCONS_00042976
TCONS_00134026
TCONS_00341295
TCONS_00324283
TCONS_00359130
TCONS_00360771
TCONS_00230540
TCONS_00022149
TCONS_00111790
TCONS_00248666
TCONS_00359846
TCONS_00064121
TCONS_00067213
TCONS_00297885
TCONS_00069557
TCONS_00224783
TCONS_00206483
TCONS_00248512
TCONS_00294988
TCONS_00057503
TCONS_00353000
TCONS_00216878
TCONS_00036669
TCONS_00168596
TCONS_00123291
TCONS_00160636
TCONS_00257245
TCONS_00265058
TCONS_00315860
TCONS_00159120
TCONS_00167061
TCONS_00063715
TCONS_00314635
TCONS_00280123
TCONS_00353229
TCONS_00101289
TCONS_00248381
TCONS_00293345
TCONS_00010724
TCONS_00176811
TCONS_00206495
TCONS_00094683
TCONS_00175505
TCONS_00359506
TCONS_00301669
TCONS_00242101
TCONS_00110785
TCONS_00174886
TCONS_00121340
TCONS_00314833
TCONS_00121331
TCONS_00248531
TCONS_00341505
TCONS_00295755
TCONS_00029096
TCONS_00110227
TCONS_00211944
TCONS_00160754
TCONS_00230389
TCONS_00143482
TCONS_00168742
TCONS_00041940
TCONS_00079038
TCONS_00004267
TCONS_00029170
TCONS_00236808
TCONS_00254421
TCONS_00236389
TCONS_00142496
TCONS_00236979
TCONS_00301670
TCONS_00358833
TCONS_00333361
TCONS_00213095
TCONS_00084408
TCONS_00338237
TCONS_00075741
TCONS_00034283
TCONS_00305320
TCONS_00231697
TCONS_00049802
TCONS_00206280
TCONS_00312895
TCONS_00110708
TCONS_00112113
TCONS_00112299
TCONS_00012568
TCONS_00121030
TCONS_00003250
TCONS_00271357
TCONS_00085018
TCONS_00172084
TCONS_00357585
TCONS_00271875
TCONS_00103006
TCONS_00212611
TCONS_00206125
TCONS_00238242
TCONS_00338156
TCONS_00162548
TCONS_00152762
TCONS_00215828
TCONS_00342794
TCONS_00320395
TCONS_00262151
TCONS_00118363
TCONS_00074432
TCONS_00294780
TCONS_00360544
TCONS_00008302
TCONS_00005392
TCONS_00041519
TCONS_00049691
TCONS_00294329
TCONS_00070106
TCONS_00340846
TCONS_00112142
TCONS_00335852
TCONS_00304220
TCONS_00136234
TCONS_00157462
TCONS_00094780
TCONS_00257052
TCONS_00265780
TCONS_00176302
TCONS_00168346
TCONS_00052169
TCONS_00020542
TCONS_00189163
TCONS_00152971
TCONS_00069401
TCONS_00168741
TCONS_00196400
TCONS_00257307
TCONS_00318558
TCONS_00184228
TCONS_00157466
TCONS_00335181
TCONS_00011578
TCONS_00158610
TCONS_00003611
TCONS_00128833
TCONS_00187094
TCONS_00201221
TCONS_00116730
TCONS_00072117
TCONS_00111258
TCONS_00211696
TCONS_00168477
TCONS_00256569
TCONS_00353003
TCONS_00358882
TCONS_00168275
TCONS_00029181
TCONS_00212303
TCONS_00271500
TCONS_00004805
TCONS_00336349
TCONS_00069110
TCONS_00236376
TCONS_00012143
TCONS_00080065
TCONS_00183679
TCONS_00236924
TCONS_00341817
TCONS_00187095
TCONS_00310542
TCONS_00012658
TCONS_00360209
TCONS_00269876
TCONS_00158634
TCONS_00152198
TCONS_00001555
TCONS_00273906
TCONS_00225164
TCONS_00134158
TCONS_00192525
TCONS_00202765
TCONS_00230392
TCONS_00024990
TCONS_00353601
TCONS_00150369
TCONS_00079959
TCONS_00353610
TCONS_00002558
TCONS_00049412
TCONS_00312586
TCONS_00092963
TCONS_00078787
TCONS_00126813
TCONS_00031348
TCONS_00166406
TCONS_00230116
TCONS_00095953
TCONS_00325185
TCONS_00136160
TCONS_00168733
TCONS_00102343
TCONS_00143787
TCONS_00360206
TCONS_00168273
TCONS_00237682
TCONS_00332370
TCONS_00030550
TCONS_00020799
TCONS_00003575
TCONS_00257041
TCONS_00295647
TCONS_00079820
TCONS_00357947
TCONS_00095442
TCONS_00143101
TCONS_00223236
TCONS_00079948
TCONS_00194018
TCONS_00111874
TCONS_00312465
TCONS_00248027
TCONS_00079574
TCONS_00267208
TCONS_00136610
TCONS_00257132
TCONS_00131348
TCONS_00111198
TCONS_00355708
TCONS_00088659
TCONS_00233569
TCONS_00096394
TCONS_00358137
TCONS_00016421
TCONS_00168994
TCONS_00181888
TCONS_00159402
TCONS_00175845
TCONS_00013303
TCONS_00064337
TCONS_00249397
TCONS_00075102
TCONS_00042983
TCONS_00111256
TCONS_00168722
TCONS_00344142
TCONS_00239841
TCONS_00080881
TCONS_00294384
TCONS_00001427
TCONS_00270731
TCONS_00052171
TCONS_00067356
TCONS_00303627
TCONS_00256988
TCONS_00339719
TCONS_00168737
TCONS_00120503
TCONS_00269877
TCONS_00312358
TCONS_00085024
TCONS_00272125
TCONS_00270206
TCONS_00063508
TCONS_00014506
TCONS_00134318
TCONS_00159538
TCONS_00031094
TCONS_00212804
TCONS_00303539
TCONS_00003876
TCONS_00309248
TCONS_00098945
TCONS_00247088
TCONS_00249140
TCONS_00159718
TCONS_00247093
TCONS_00003841
TCONS_00001328
TCONS_00168716
TCONS_00192526
TCONS_00110784
TCONS_00112503
TCONS_00359330
TCONS_00070039
TCONS_00166408
TCONS_00169910
TCONS_00173002
TCONS_00030392
TCONS_00094613
TCONS_00101647
TCONS_00233568
TCONS_00159559
TCONS_00141509
TCONS_00256036
TCONS_00041098
TCONS_00353007
TCONS_00096139
TCONS_00104613
TCONS_00183739
TCONS_00210307
TCONS_00065394
TCONS_00230393
TCONS_00248380
TCONS_00221269
TCONS_00206451
TCONS_00311387
TCONS_00142375
TCONS_00086130
TCONS_00110129
TCONS_00312380
TCONS_00019766
TCONS_00063900
TCONS_00343455
TCONS_00343157
TCONS_00283815
TCONS_00296507
TCONS_00341267
TCONS_00360391
TCONS_00004481
TCONS_00283794
TCONS_00013417
TCONS_00195625
TCONS_00228521
TCONS_00097503
TCONS_00001428
TCONS_00359804
TCONS_00272217
TCONS_00230853
TCONS_00295876
TCONS_00331722
TCONS_00079838
TCONS_00019839
TCONS_00270543
TCONS_00355316
TCONS_00114872
TCONS_00176088
TCONS_00121033
TCONS_00341980
TCONS_00267718
TCONS_00144254
TCONS_00206444
TCONS_00050686
TCONS_00336499
TCONS_00257488
TCONS_00068304
TCONS_00058004
TCONS_00230780
TCONS_00151685
TCONS_00248500
TCONS_00003879
TCONS_00136884
TCONS_00360397
TCONS_00026915
TCONS_00341200
TCONS_00083295
TCONS_00219374
TCONS_00061780
TCONS_00037066
TCONS_00221501
TCONS_00208002
TCONS_00145759
TCONS_00002645
TCONS_00084970
TCONS_00003281
TCONS_00095530
TCONS_00067506
TCONS_00149270
TCONS_00336496
TCONS_00243599
TCONS_00350393
TCONS_00212992
TCONS_00060973
TCONS_00339813
TCONS_00144310
TCONS_00336214
TCONS_00341674
TCONS_00312363
TCONS_00237204
TCONS_00142980
TCONS_00335387
TCONS_00152452
TCONS_00104412
TCONS_00257054
TCONS_00220774
TCONS_00358000
TCONS_00121636
TCONS_00159395
TCONS_00313198
TCONS_00160219
TCONS_00259357
TCONS_00122383
TCONS_00093985
TCONS_00012659
TCONS_00250138
TCONS_00238634
TCONS_00114169
TCONS_00112466
TCONS_00163043
TCONS_00325052
TCONS_00305322
TCONS_00139983
TCONS_00236922
TCONS_00205871
TCONS_00207175
TCONS_00287765
TCONS_00273610
TCONS_00272118
TCONS_00157303
TCONS_00067514
TCONS_00065966
TCONS_00303843
TCONS_00336212
TCONS_00048867
TCONS_00168575
TCONS_00285777
TCONS_00263641
TCONS_00144260
TCONS_00266498
TCONS_00193509
TCONS_00210616
TCONS_00314752
TCONS_00220520
TCONS_00168751
TCONS_00079844
TCONS_00247240
TCONS_00104418
TCONS_00048888
TCONS_00030493
TCONS_00303885
TCONS_00196571
TCONS_00206282
TCONS_00221662
TCONS_00236121
TCONS_00174749
TCONS_00019908
TCONS_00169585
TCONS_00213155
TCONS_00041290
TCONS_00272777
TCONS_00247063
TCONS_00109827
TCONS_00009620
TCONS_00015975
TCONS_00236410
TCONS_00326177
TCONS_00295266
TCONS_00230779
TCONS_00055116
TCONS_00041546
TCONS_00048425
TCONS_00157387
TCONS_00341026
TCONS_00293968
TCONS_00264055
TCONS_00043249
TCONS_00079973
TCONS_00257137
TCONS_00041307
TCONS_00256164
TCONS_00285725
TCONS_00185766
TCONS_00259270
TCONS_00003032
TCONS_00207183
TCONS_00256818
TCONS_00301665
TCONS_00259273
TCONS_00312971
TCONS_00138621
TCONS_00336210
TCONS_00126534
TCONS_00003735
TCONS_00257738
TCONS_00294714
TCONS_00257150
TCONS_00197243
TCONS_00310055
TCONS_00173874
TCONS_00102156
TCONS_00358669
TCONS_00021979
TCONS_00212501
TCONS_00200877
TCONS_00159484
TCONS_00120683
TCONS_00359787
TCONS_00156176
TCONS_00125679
TCONS_00058003
TCONS_00021217
TCONS_00132809
TCONS_00247431
TCONS_00236418
TCONS_00189968
TCONS_00099386
TCONS_00077786
TCONS_00325124
TCONS_00183265
TCONS_00120687
TCONS_00064839
TCONS_00013228
TCONS_00213348
TCONS_00041542
TCONS_00360396
TCONS_00159816
TCONS_00056403
TCONS_00296499
TCONS_00238723
TCONS_00272215
TCONS_00319809
TCONS_00304895
TCONS_00324488
TCONS_00055351
TCONS_00169561
TCONS_00237859
TCONS_00167177
TCONS_00295867
TCONS_00350959
TCONS_00158745
TCONS_00335299
TCONS_00360404
TCONS_00220391
TCONS_00240250
TCONS_00220946
TCONS_00034339
TCONS_00309765
TCONS_00357591
TCONS_00257411
TCONS_00070607
TCONS_00315567
TCONS_00305321
TCONS_00248499
TCONS_00343114
TCONS_00353493
TCONS_00058702
TCONS_00312362
TCONS_00142226
TCONS_00021789
TCONS_00284477
TCONS_00169183
TCONS_00049679
TCONS_00193504
TCONS_00265145
TCONS_00121449
TCONS_00047220
TCONS_00042982
TCONS_00256163
TCONS_00001554
TCONS_00167535
TCONS_00161147
TCONS_00202823
TCONS_00360272
TCONS_00323659
TCONS_00146701
TCONS_00299178
TCONS_00231172
TCONS_00111556
TCONS_00121262
TCONS_00034497
TCONS_00068822
TCONS_00297268
TCONS_00168746
TCONS_00247502
TCONS_00064858
TCONS_00264462
TCONS_00168726
TCONS_00143846
TCONS_00050685
TCONS_00284457
TCONS_00271539
TCONS_00002134
TCONS_00237729
TCONS_00030169
TCONS_00359741
TCONS_00257139
TCONS_00041351
TCONS_00302859
TCONS_00186807
TCONS_00084830
TCONS_00167044
TCONS_00241454
TCONS_00159076
TCONS_00270243
TCONS_00062927
TCONS_00030544
TCONS_00106377
TCONS_00100499
TCONS_00159394
TCONS_00085773
TCONS_00344732
TCONS_00304893
TCONS_00286204
TCONS_00255901
TCONS_00120643
TCONS_00156834
TCONS_00206281
TCONS_00144304
TCONS_00250293
TCONS_00248502
TCONS_00042097
TCONS_00160246
TCONS_00114797
TCONS_00336918
TCONS_00079039
TCONS_00288736
TCONS_00255975
TCONS_00144307
TCONS_00166999
TCONS_00129307
TCONS_00002559
TCONS_00354458
TCONS_00197631
TCONS_00222101
TCONS_00226324
TCONS_00055517
TCONS_00310235
TCONS_00249227
TCONS_00284384
TCONS_00021633
TCONS_00211397
TCONS_00353030
TCONS_00193977
TCONS_00166417
TCONS_00164127
TCONS_00314055
TCONS_00352525
TCONS_00247441
TCONS_00134963
TCONS_00329526
TCONS_00160760
TCONS_00015324
TCONS_00177306
TCONS_00142507
TCONS_00112122
TCONS_00012805
TCONS_00029415
TCONS_00314834
TCONS_00050688
TCONS_00273432
TCONS_00031216
TCONS_00284906
TCONS_00288109
TCONS_00052163
TCONS_00184494
TCONS_00152139
TCONS_00284549
TCONS_00265196
TCONS_00183833
TCONS_00001847
TCONS_00106412
TCONS_00160356
TCONS_00176095
TCONS_00159143
TCONS_00305991
TCONS_00122151
TCONS_00228524
TCONS_00126533
TCONS_00029896
TCONS_00073464
TCONS_00249393
TCONS_00121894
TCONS_00195099
TCONS_00357609
TCONS_00170359
TCONS_00350869
TCONS_00273957
TCONS_00175029
TCONS_00333883
TCONS_00079388
TCONS_00003873
TCONS_00312397
TCONS_00130277
TCONS_00236355
TCONS_00094576
TCONS_00144566
TCONS_00083196
TCONS_00020152
TCONS_00165662
TCONS_00168744
TCONS_00247744
TCONS_00166430
TCONS_00041543
TCONS_00167689
TCONS_00304894
TCONS_00041286
TCONS_00109901
TCONS_00049518
TCONS_00186972
TCONS_00039136
TCONS_00145155
TCONS_00360120
TCONS_00184050
TCONS_00214489
TCONS_00359406
TCONS_00095396
TCONS_00030399
TCONS_00093239
TCONS_00095991
TCONS_00341577
TCONS_00213425
TCONS_00103250
TCONS_00302928
TCONS_00021090
TCONS_00224089
TCONS_00264926
TCONS_00189859
TCONS_00253535
TCONS_00257941
TCONS_00213355
TCONS_00360205
TCONS_00167555
TCONS_00120149
TCONS_00206523
TCONS_00273227
TCONS_00107105
TCONS_00219487
TCONS_00003104
TCONS_00341323
TCONS_00295908
TCONS_00327518
TCONS_00196143
TCONS_00207286
TCONS_00234797
TCONS_00341083
TCONS_00237534
TCONS_00212991
TCONS_00160455
TCONS_00279470
TCONS_00184516
TCONS_00247905
TCONS_00296506
TCONS_00271650
TCONS_00238725
TCONS_00184043
TCONS_00158636
TCONS_00249971
TCONS_00004338
TCONS_00350217
TCONS_00003242
TCONS_00238614
TCONS_00147152
TCONS_00048886
TCONS_00161859
TCONS_00004581
TCONS_00029847
TCONS_00301087
TCONS_00284695
TCONS_00238232
TCONS_00123295
TCONS_00282842
TCONS_00227838
TCONS_00135243
TCONS_00168739
TCONS_00360524
TCONS_00011904
TCONS_00160220
TCONS_00101286
TCONS_00238317
TCONS_00311023
TCONS_00357038
TCONS_00257108
TCONS_00221977
TCONS_00353008
TCONS_00184285
TCONS_00277909
TCONS_00251499
TCONS_00120685
TCONS_00124096
TCONS_00135656
TCONS_00341049
TCONS_00169489
TCONS_00254420
TCONS_00196470
TCONS_00006128
TCONS_00023609
TCONS_00340380
TCONS_00177402
TCONS_00121184
TCONS_00341611
TCONS_00319753
TCONS_00123298
TCONS_00236423
TCONS_00030141
TCONS_00248071
TCONS_00353005
TCONS_00168647
TCONS_00092664
TCONS_00248351
TCONS_00324431
TCONS_00111548
TCONS_00152218
TCONS_00175027
TCONS_00167522
TCONS_00211627
TCONS_00249392
TCONS_00238240
TCONS_00111410
TCONS_00013132
TCONS_00157465
TCONS_00168705
TCONS_00132001
TCONS_00244868
TCONS_00228519
TCONS_00310727
TCONS_00139484
TCONS_00261956
TCONS_00323009
TCONS_00049211
TCONS_00230281
TCONS_00174763
TCONS_00011699
TCONS_00212016
TCONS_00272470
TCONS_00186222
TCONS_00156775
TCONS_00350868
TCONS_00011114
TCONS_00028931
TCONS_00272100
TCONS_00237535
TCONS_00259064
TCONS_00224929
TCONS_00297883
TCONS_00343661
TCONS_00041504
TCONS_00111895
TCONS_00159161
TCONS_00195284
TCONS_00257940
TCONS_00337431
TCONS_00053526
TCONS_00156751
TCONS_00168735
TCONS_00211700
TCONS_00022327
TCONS_00123296
TCONS_00121757
TCONS_00168750
TCONS_00176810
TCONS_00095099
TCONS_00312587
TCONS_00080077
TCONS_00272865
TCONS_00174090
TCONS_00195581
TCONS_00120020
TCONS_00296441
TCONS_00206460
TCONS_00093829
TCONS_00197691
TCONS_00184374
TCONS_00130673
TCONS_00009039
TCONS_00334963
TCONS_00012657
TCONS_00168747
TCONS_00120108
TCONS_00193641
TCONS_00176969
TCONS_00297023
TCONS_00122107
TCONS_00134891
TCONS_00357836
TCONS_00118828
TCONS_00301674
TCONS_00255985
TCONS_00009797
TCONS_00003249
TCONS_00129347
TCONS_00195946
TCONS_00238028
TCONS_00168740
TCONS_00084997
TCONS_00304242
TCONS_00010520
TCONS_00126530
TCONS_00284815
TCONS_00078887
TCONS_00309123
TCONS_00168576
TCONS_00313190
TCONS_00132003
TCONS_00092773
TCONS_00316774
TCONS_00247741
TCONS_00113219
TCONS_00009614
TCONS_00184883
TCONS_00236923
TCONS_00000834
TCONS_00169728
TCONS_00286456
TCONS_00258632
TCONS_00195107
TCONS_00341037
TCONS_00102024
TCONS_00142497
TCONS_00176074
TCONS_00110703
TCONS_00236220
TCONS_00303585
TCONS_00311653
TCONS_00272308
TCONS_00063899
TCONS_00168043
TCONS_00238324
TCONS_00359261
TCONS_00182442
TCONS_00270256
TCONS_00129549
TCONS_00012655
TCONS_00079947
TCONS_00011700
TCONS_00168258
TCONS_00057369
TCONS_00094426
TCONS_00198665
TCONS_00167808
TCONS_00081835
TCONS_00310056
TCONS_00349358
TCONS_00247066
TCONS_00193786
TCONS_00178106
TCONS_00033154
TCONS_00165663
TCONS_00318425
TCONS_00133904
TCONS_00127242
TCONS_00311236
TCONS_00102069
TCONS_00221400
TCONS_00095707
TCONS_00010353
TCONS_00050689
TCONS_00042098
TCONS_00028929
TCONS_00010258
TCONS_00301663
TCONS_00169486
TCONS_00213094
TCONS_00341204
TCONS_00159403
TCONS_00271359
TCONS_00156765
TCONS_00253202
TCONS_00024228
TCONS_00282566
TCONS_00050595
TCONS_00226824
TCONS_00301668
TCONS_00238633
TCONS_00341174
TCONS_00167954
TCONS_00004610
TCONS_00010140
TCONS_00272583
TCONS_00056530
TCONS_00207448
TCONS_00331150
TCONS_00218981
TCONS_00255476
TCONS_00165434
TCONS_00335314
TCONS_00359319
TCONS_00037067
TCONS_00118522
TCONS_00273404
TCONS_00255902
TCONS_00029020
TCONS_00044480
TCONS_00359296
TCONS_00064296
TCONS_00130284
TCONS_00182804
TCONS_00229973
TCONS_00050690
TCONS_00052166
TCONS_00217190
TCONS_00258383
TCONS_00103323
TCONS_00159508
TCONS_00342022
TCONS_00325685
TCONS_00129104
TCONS_00052306
TCONS_00238030
TCONS_00159935
TCONS_00082619
TCONS_00117611
TCONS_00096019
TCONS_00265628
TCONS_00248785
TCONS_00248935
TCONS_00227840
TCONS_00109121
TCONS_00161065
TCONS_00337305
TCONS_00286487
TCONS_00003248
TCONS_00333884
TCONS_00310086
TCONS_00341308
TCONS_00030267
TCONS_00115530
TCONS_00236559
TCONS_00301843
TCONS_00157304
TCONS_00132637
TCONS_00237366
TCONS_00121253
TCONS_00311250
TCONS_00102375
TCONS_00313189
TCONS_00297884
TCONS_00168484
TCONS_00243731
TCONS_00293436
TCONS_00030931
TCONS_00255964
TCONS_00352254
TCONS_00069400
TCONS_00136049
TCONS_00257145
TCONS_00127480
TCONS_00344085
TCONS_00145198
TCONS_00079641
TCONS_00303383
TCONS_00344201
TCONS_00050606
TCONS_00192524
TCONS_00205921
TCONS_00352919
TCONS_00256637
TCONS_00133796
TCONS_00190261
TCONS_00014742
TCONS_00052168
TCONS_00095622
TCONS_00020883
TCONS_00088167
TCONS_00212760
TCONS_00166441
TCONS_00136147
TCONS_00029956
TCONS_00016543
TCONS_00136149
TCONS_00341807
TCONS_00221580
TCONS_00168955
TCONS_00132002
TCONS_00206283
TCONS_00168953
TCONS_00101200
TCONS_00067214
TCONS_00207553
TCONS_00080716
TCONS_00238249
TCONS_00084081
TCONS_00150796
TCONS_00286441
TCONS_00030477
TCONS_00219600
TCONS_00332883
TCONS_00024499
TCONS_00256989
TCONS_00295084
TCONS_00197010
TCONS_00193114
TCONS_00357608
TCONS_00250882
TCONS_00151501
TCONS_00010899
TCONS_00048421
TCONS_00295292
TCONS_00260239
TCONS_00312448
TCONS_00159879
TCONS_00249651
TCONS_00350359
TCONS_00151202
TCONS_00079832
TCONS_00168710
TCONS_00341309
TCONS_00295347
TCONS_00004076
TCONS_00267199
TCONS_00068078
TCONS_00348265
TCONS_00064136
TCONS_00095381
TCONS_00168881
TCONS_00350951
TCONS_00084006
TCONS_00191547
TCONS_00144095
TCONS_00070246
TCONS_00251276
TCONS_00069170
TCONS_00093705
TCONS_00205125
TCONS_00110658
TCONS_00126354
TCONS_00341587
TCONS_00127407
TCONS_00320407
TCONS_00095620
TCONS_00324505
TCONS_00305319
TCONS_00165646
TCONS_00151201
TCONS_00009802
TCONS_00185183
TCONS_00185848
TCONS_00142505
TCONS_00105844
TCONS_00105036
TCONS_00106647
TCONS_00003759
TCONS_00068484
TCONS_00095403
TCONS_00310726
TCONS_00303538
TCONS_00238518
TCONS_00168749
TCONS_00029169
TCONS_00079031
TCONS_00168298
TCONS_00093810
TCONS_00112344
TCONS_00176055
TCONS_00048420
TCONS_00119789
TCONS_00335457
TCONS_00055613
TCONS_00065118
TCONS_00146579
TCONS_00126814
TCONS_00168752
TCONS_00110996
TCONS_00230658
TCONS_00159160
TCONS_00183965
TCONS_00201983
TCONS_00146700
TCONS_00096110
TCONS_00010680
TCONS_00159800
TCONS_00110702
TCONS_00064123
TCONS_00120191
TCONS_00211708
TCONS_00093874
TCONS_00145197
TCONS_00222100
TCONS_00099605
TCONS_00292137
TCONS_00169325
TCONS_00258333
TCONS_00136146
TCONS_00249895
TCONS_00294335
TCONS_00032350
TCONS_00354685
TCONS_00235662
TCONS_00168748
TCONS_00183516
TCONS_00335317
TCONS_00250055
TCONS_00303819
TCONS_00085220
TCONS_00144246
TCONS_00169159
TCONS_00152328
TCONS_00343663
TCONS_00223795
TCONS_00133914
TCONS_00062824
TCONS_00335943
TCONS_00229279
TCONS_00360375
TCONS_00100012
TCONS_00094264
TCONS_00095528
TCONS_00239201
TCONS_00312317
TCONS_00097880
TCONS_00175670
TCONS_00055231
TCONS_00352596
TCONS_00343813
TCONS_00120684
TCONS_00336263
TCONS_00218376
TCONS_00142815
TCONS_00002556
TCONS_00015711
TCONS_00199412
TCONS_00122106
TCONS_00175553
TCONS_00136143
TCONS_00094964
TCONS_00232565
TCONS_00205276
TCONS_00359018
TCONS_00012795
TCONS_00167864
TCONS_00253008
TCONS_00101059
TCONS_00272099
TCONS_00206803
TCONS_00143642
TCONS_00049330
TCONS_00151205
TCONS_00176632
TCONS_00080150
TCONS_00296519
TCONS_00211062
TCONS_00157385
TCONS_00169008
TCONS_00012093
TCONS_00322090
TCONS_00093757
TCONS_00133797
TCONS_00259930
TCONS_00019543
TCONS_00184885
TCONS_00055524
TCONS_00110130
TCONS_00013779
TCONS_00010150
TCONS_00247735
TCONS_00156888
TCONS_00096609
TCONS_00019733
TCONS_00191936
TCONS_00020861
TCONS_00121627
TCONS_00129193
TCONS_00359999
TCONS_00184422
TCONS_00004959
TCONS_00120114
TCONS_00056171
TCONS_00340449
TCONS_00134458
TCONS_00020837
TCONS_00093664
TCONS_00099126
TCONS_00174729
TCONS_00036664
TCONS_00250737
TCONS_00353021
TCONS_00324433
TCONS_00228477
TCONS_00167192
TCONS_00193345
TCONS_00013617
TCONS_00158960
TCONS_00078853
TCONS_00130271
TCONS_00250294
TCONS_00211604
TCONS_00243220
TCONS_00257373
TCONS_00175498
TCONS_00273958
TCONS_00266734
TCONS_00163042
TCONS_00238241
TCONS_00108562
TCONS_00247715
TCONS_00150420
TCONS_00343300
TCONS_00174798
TCONS_00296505
TCONS_00134119
TCONS_00285774
TCONS_00101463
TCONS_00291191
TCONS_00168732
TCONS_00069118
TCONS_00059790
TCONS_00188904
TCONS_00301673
TCONS_00050666
TCONS_00156291
TCONS_00358898
TCONS_00095377
TCONS_00212176
TCONS_00266075
TCONS_00342424
TCONS_00304898
TCONS_00144267
TCONS_00355955
TCONS_00326443
TCONS_00246965
TCONS_00299252
TCONS_00166775
TCONS_00041539
TCONS_00034282
TCONS_00327142
TCONS_00248390
TCONS_00030268
TCONS_00303691
TCONS_00142502
TCONS_00167376
TCONS_00004273
TCONS_00271538
TCONS_00360354
TCONS_00178283
TCONS_00159653
TCONS_00041729
TCONS_00110196
TCONS_00005291
TCONS_00228539
TCONS_00353603
TCONS_00170124
TCONS_00359948
TCONS_00070904
TCONS_00100765
TCONS_00150798
TCONS_00050687
TCONS_00236238
TCONS_00184492
TCONS_00040912
TCONS_00071668
TCONS_00125755
TCONS_00306571
TCONS_00160761
TCONS_00168653
TCONS_00313151
TCONS_00101460
TCONS_00176554
TCONS_00041945
TCONS_00138936
TCONS_00360664
TCONS_00220385
TCONS_00134070
TCONS_00037539
TCONS_00212610
TCONS_00195332
TCONS_00048778
TCONS_00170500
TCONS_00142512
TCONS_00067357
TCONS_00236712
TCONS_00265803
TCONS_00247397
TCONS_00081688
TCONS_00116788
TCONS_00067059

## Sheet: Table S7C
Table S7C DE_NARK_lncRNA for tissue, related to Figure 4 and Figure S4.
BC	BL	BR	NC	NL	NR
TCONS_00038114	TCONS_00084882	TCONS_00104093	TCONS_00032274	TCONS_00041299	TCONS_00056062
TCONS_00129836	TCONS_00006810	TCONS_00030881	TCONS_00041589	TCONS_00142852	TCONS_00105976
TCONS_00102354	TCONS_00026653	TCONS_00085680	TCONS_00069985	TCONS_00026543	TCONS_00140532
TCONS_00011081	TCONS_00111213	TCONS_00114176	TCONS_00024587	TCONS_00067066	TCONS_00011421
TCONS_00032274	TCONS_00134570	TCONS_00131364	TCONS_00008838	TCONS_00002415	TCONS_00075637
TCONS_00086882	TCONS_00082812	TCONS_00135641	TCONS_00060147	TCONS_00032253	TCONS_00014321
TCONS_00011080	TCONS_00088393	TCONS_00105976	TCONS_00067058	TCONS_00082849	TCONS_00083778
TCONS_00016504	TCONS_00031734	TCONS_00090525	TCONS_00034897	TCONS_00087360	TCONS_00122615
TCONS_00094858	TCONS_00142809	TCONS_00009347	TCONS_00105976	TCONS_00057091	TCONS_00085683
TCONS_00055412	TCONS_00045324	TCONS_00067031	TCONS_00094858	TCONS_00136429	TCONS_00132033
TCONS_00014577	TCONS_00054125	TCONS_00065134	TCONS_00141994	TCONS_00107487	TCONS_00083612
TCONS_00098732	TCONS_00014115	TCONS_00140433	TCONS_00014574	TCONS_00084135	TCONS_00104093
TCONS_00084882	TCONS_00140534	TCONS_00037028	TCONS_00039736	TCONS_00038122	TCONS_00056262
TCONS_00041202	TCONS_00102354	TCONS_00095680	TCONS_00132032	TCONS_00062755	TCONS_00028513
TCONS_00119062	TCONS_00086884	TCONS_00095733	TCONS_00086888	TCONS_00031321	TCONS_00097333
TCONS_00031731	TCONS_00037006	TCONS_00109990	TCONS_00119544	TCONS_00107491	TCONS_00033646
TCONS_00070239	TCONS_00041623	TCONS_00049565	TCONS_00102883	TCONS_00108220	TCONS_00047611
TCONS_00014115	TCONS_00012338	TCONS_00033350	TCONS_00038113	TCONS_00057092	TCONS_00015844
TCONS_00086886	TCONS_00094360	TCONS_00052982	TCONS_00063664	TCONS_00133629	TCONS_00048074
TCONS_00129433	TCONS_00088391	TCONS_00102883	TCONS_00067059	TCONS_00038121	TCONS_00014114
TCONS_00069980	TCONS_00085683	TCONS_00066326	TCONS_00072169	TCONS_00041297	TCONS_00029013
TCONS_00132032	TCONS_00001584	TCONS_00006991	TCONS_00038119	TCONS_00016504	TCONS_00008122
TCONS_00086887	TCONS_00055411	TCONS_00080916	TCONS_00014321	TCONS_00098732	TCONS_00063355
TCONS_00062755	TCONS_00045326	TCONS_00007759	TCONS_00069983	TCONS_00029012	TCONS_00024587
TCONS_00122700	TCONS_00119420	TCONS_00111916	TCONS_00093349	TCONS_00130102	TCONS_00040085
TCONS_00084635	TCONS_00041487	TCONS_00111075	TCONS_00045992	TCONS_00001186	TCONS_00035271
TCONS_00031319	TCONS_00043135	TCONS_00037695	TCONS_00011434	TCONS_00107488	TCONS_00106336
TCONS_00142852	TCONS_00086885	TCONS_00108110	TCONS_00002415	TCONS_00056283	TCONS_00092347
TCONS_00086888	TCONS_00028727	TCONS_00049563	TCONS_00053213	TCONS_00040082	TCONS_00094858
TCONS_00036201	TCONS_00033408	TCONS_00012503	TCONS_00121456	TCONS_00086883	TCONS_00133204
TCONS_00121313	TCONS_00142852	TCONS_00094858	TCONS_00065135	TCONS_00060885	TCONS_00090525
TCONS_00086883	TCONS_00117883	TCONS_00137973	TCONS_00041625	TCONS_00107437	TCONS_00135832
TCONS_00026543	TCONS_00008838	TCONS_00104091	TCONS_00091226	TCONS_00107492	TCONS_00041297
TCONS_00098940	TCONS_00031319	TCONS_00071063	TCONS_00084136	TCONS_00067060	TCONS_00098347
TCONS_00084134	TCONS_00072622	TCONS_00085682	TCONS_00114780	TCONS_00030883	TCONS_00140534
TCONS_00041181	TCONS_00000703	TCONS_00049558	TCONS_00077143	TCONS_00087671	TCONS_00102548
TCONS_00029379	TCONS_00030886	TCONS_00086883	TCONS_00032270	TCONS_00011143	TCONS_00057522
TCONS_00038421	TCONS_00012662	TCONS_00111568	TCONS_00040084	TCONS_00112947	TCONS_00030540
TCONS_00141994	TCONS_00041625	TCONS_00084133	TCONS_00123951	TCONS_00071018	TCONS_00122617
TCONS_00031734	TCONS_00078426	TCONS_00027808	TCONS_00069178	TCONS_00031424	TCONS_00049565
TCONS_00007757	TCONS_00005496	TCONS_00031593	TCONS_00093916	TCONS_00031320	TCONS_00112716
TCONS_00136429	TCONS_00107776	TCONS_00049567	TCONS_00077479	TCONS_00041588	TCONS_00043824
TCONS_00056062	TCONS_00028304	TCONS_00014321	TCONS_00026764	TCONS_00104412	TCONS_00027161
TCONS_00094541	TCONS_00023331	TCONS_00066443	TCONS_00043404	TCONS_00041294	TCONS_00023302
TCONS_00051386	TCONS_00041633	TCONS_00105298	TCONS_00085291	TCONS_00031335	TCONS_00049554
TCONS_00086881	TCONS_00046484	TCONS_00041584	TCONS_00137973	TCONS_00031322	TCONS_00029012
TCONS_00128749	TCONS_00041628	TCONS_00009336	TCONS_00044556	TCONS_00086889	TCONS_00057523
TCONS_00049695	TCONS_00107773	TCONS_00085681	TCONS_00041301	TCONS_00031368	TCONS_00065134
TCONS_00041487	TCONS_00041585	TCONS_00044759	TCONS_00087506	TCONS_00107490	TCONS_00038119
TCONS_00001584	TCONS_00140533	TCONS_00121559	TCONS_00041296	TCONS_00021482	TCONS_00041585
TCONS_00032253	TCONS_00021482	TCONS_00042794	TCONS_00135574	TCONS_00112716	TCONS_00064380
TCONS_00031735	TCONS_00041635	TCONS_00098528	TCONS_00127062	TCONS_00041181	TCONS_00132802
TCONS_00036138	TCONS_00086882	TCONS_00142793	TCONS_00094859	TCONS_00031319	TCONS_00050244
TCONS_00036141	TCONS_00031735	TCONS_00015334	TCONS_00114176	TCONS_00067031	TCONS_00132803
TCONS_00086229	TCONS_00122700	TCONS_00019631	TCONS_00030878	TCONS_00018199	TCONS_00098927
TCONS_00043260	TCONS_00026543	TCONS_00048074	TCONS_00111075	TCONS_00059399	TCONS_00028430
TCONS_00084133	TCONS_00032274	TCONS_00042162	TCONS_00059958	TCONS_00039437	TCONS_00011081
TCONS_00140812	TCONS_00122698	TCONS_00061787	TCONS_00077280	TCONS_00085612	TCONS_00085679
TCONS_00035514	TCONS_00031733	TCONS_00100714	TCONS_00049592	TCONS_00023302	TCONS_00056061
TCONS_00031732	TCONS_00123124	TCONS_00069988	TCONS_00078047	ENSRNA050001974-T1	TCONS_00064376
TCONS_00031321	TCONS_00068668	TCONS_00039419	TCONS_00049558	TCONS_00118145	TCONS_00083424
TCONS_00129434	TCONS_00043130	TCONS_00142852	TCONS_00053897	TCONS_00072281	TCONS_00086890
TCONS_00049557	TCONS_00012716	TCONS_00073552	TCONS_00058941	TCONS_00094859	TCONS_00035031
TCONS_00012506	TCONS_00140642	TCONS_00140533	TCONS_00041299	TCONS_00078311	TCONS_00059561
TCONS_00040083	TCONS_00039583	TCONS_00055207	TCONS_00001186	TCONS_00054125	TCONS_00010681
TCONS_00094581	TCONS_00132220	TCONS_00030885	TCONS_00106027	TCONS_00044568	TCONS_00071018
TCONS_00094542	TCONS_00031737	TCONS_00142557	TCONS_00020552	TCONS_00128813	TCONS_00095635
TCONS_00084890	TCONS_00029429	TCONS_00098925	TCONS_00063565	TCONS_00031556	TCONS_00067485
TCONS_00011066	TCONS_00097765	TCONS_00004598	TCONS_00069140	TCONS_00067425	TCONS_00124475
TCONS_00028458	TCONS_00012715	TCONS_00112022	TCONS_00119420	TCONS_00120759	TCONS_00052281
TCONS_00127493	TCONS_00103691	TCONS_00109525	TCONS_00013130	TCONS_00061787	TCONS_00024776
TCONS_00031424	TCONS_00127325	TCONS_00030886	TCONS_00036922	TCONS_00079591	TCONS_00012115
TCONS_00069986	TCONS_00086227	TCONS_00013844	TCONS_00086881	TCONS_00080833	TCONS_00007434
TCONS_00069988	TCONS_00066190	TCONS_00107434	TCONS_00141158	TCONS_00021067	TCONS_00014729
TCONS_00136631	TCONS_00098528	TCONS_00049564	TCONS_00029677	TCONS_00076933	TCONS_00087616
TCONS_00027777	TCONS_00041627	TCONS_00025813	TCONS_00098058	TCONS_00031332	TCONS_00119528
TCONS_00129711	TCONS_00041629	TCONS_00137391	TCONS_00032273	TCONS_00031552	TCONS_00014115
TCONS_00111784	TCONS_00030540	TCONS_00063474	TCONS_00019688	TCONS_00013606	TCONS_00082849
TCONS_00083850	TCONS_00070236	TCONS_00028408	TCONS_00031737	TCONS_00137009	TCONS_00073554
TCONS_00001585	TCONS_00142559	TCONS_00135055	ENSRNA050001974-T1	TCONS_00091532	TCONS_00073552
TCONS_00021725	TCONS_00015800	TCONS_00129602	TCONS_00123133	TCONS_00039461	TCONS_00123370
TCONS_00049563	TCONS_00094581	TCONS_00112991	TCONS_00069142	TCONS_00123706	TCONS_00009350
TCONS_00090519	TCONS_00024776	TCONS_00127441	TCONS_00031732	TCONS_00139624	TCONS_00122616
TCONS_00031317	TCONS_00039736	TCONS_00070186	TCONS_00099757	TCONS_00008819	TCONS_00003512
TCONS_00084905	TCONS_00082849	TCONS_00062965	TCONS_00044557	TCONS_00013861	TCONS_00039420
TCONS_00131465	TCONS_00058874	TCONS_00135321	TCONS_00063604	TCONS_00041632	TCONS_00066191
TCONS_00122699	TCONS_00021483	TCONS_00014540	TCONS_00066677	TCONS_00116619	TCONS_00122311
TCONS_00032227	TCONS_00100694	TCONS_00097649	TCONS_00038096	TCONS_00031517	TCONS_00006204
TCONS_00026653	TCONS_00142808	TCONS_00028430	TCONS_00085532	TCONS_00077473	TCONS_00036327
TCONS_00107782	TCONS_00123939	TCONS_00067237	TCONS_00084134	TCONS_00036747	TCONS_00120375
TCONS_00069985	TCONS_00073554	TCONS_00052042	TCONS_00120370	TCONS_00001060	TCONS_00035270
TCONS_00025811	TCONS_00112716	TCONS_00066445	TCONS_00084133	TCONS_00086888	TCONS_00119348
TCONS_00073555	TCONS_00093916	TCONS_00043134	TCONS_00128813	TCONS_00118565	TCONS_00099225
TCONS_00098845	TCONS_00016989	TCONS_00017421	TCONS_00101788	TCONS_00070186	TCONS_00003826
TCONS_00056061	TCONS_00142810	TCONS_00041586	TCONS_00139681	TCONS_00011079	TCONS_00067469
TCONS_00096976	TCONS_00059846	TCONS_00028431	TCONS_00112650	TCONS_00114176	TCONS_00061843
TCONS_00044765	TCONS_00118151	TCONS_00074854	TCONS_00120197	TCONS_00107493	TCONS_00071063
TCONS_00028511	TCONS_00101472	TCONS_00026249	TCONS_00027216	TCONS_00030522	TCONS_00125620
TCONS_00031368	TCONS_00041624	TCONS_00128347	TCONS_00114268	TCONS_00094412	TCONS_00083816
TCONS_00069368	TCONS_00093604	TCONS_00066444	TCONS_00044833	TCONS_00048379	TCONS_00007517
TCONS_00031335	TCONS_00041589	TCONS_00080967	TCONS_00019919	TCONS_00031317	TCONS_00093794
TCONS_00043829	TCONS_00041581	TCONS_00019807	TCONS_00087872	TCONS_00031637	TCONS_00112022
TCONS_00084247	TCONS_00044671	TCONS_00116420	TCONS_00029013	TCONS_00070297	TCONS_00054070
TCONS_00031556	TCONS_00073873	TCONS_00002794	TCONS_00013861	TCONS_00110730	TCONS_00066190
TCONS_00136024	TCONS_00100798	TCONS_00009875	TCONS_00086740	TCONS_00012715	TCONS_00018273
TCONS_00052305	TCONS_00083424	TCONS_00032272	TCONS_00037695	TCONS_00038118	TCONS_00040578
TCONS_00031532	TCONS_00142144	TCONS_00043823	TCONS_00112735	TCONS_00060673	TCONS_00122618
TCONS_00075670	TCONS_00102883	TCONS_00095632	TCONS_00008822	TCONS_00093351	TCONS_00036403
TCONS_00134570	TCONS_00139905	TCONS_00090398	TCONS_00029376	TCONS_00104415	TCONS_00134262
TCONS_00078048	TCONS_00015468	TCONS_00080404	TCONS_00056255	TCONS_00005541	TCONS_00066374
TCONS_00056364	TCONS_00141158	TCONS_00036403	TCONS_00014305	TCONS_00012005	TCONS_00086281
TCONS_00081531	TCONS_00140909	TCONS_00084910	TCONS_00039628	TCONS_00031736	TCONS_00055213
TCONS_00046369	TCONS_00075654	TCONS_00014574	TCONS_00102354	TCONS_00063801	TCONS_00041584
TCONS_00141620	TCONS_00116745	TCONS_00119420	TCONS_00056363	TCONS_00031557	TCONS_00044034
TCONS_00060623	TCONS_00119340	TCONS_00140436	TCONS_00041297	TCONS_00066154	TCONS_00054805
TCONS_00073845	TCONS_00100164	TCONS_00092364	TCONS_00060673	TCONS_00112807	TCONS_00129434
TCONS_00058272	TCONS_00007759	TCONS_00041937	TCONS_00084904	TCONS_00030881	TCONS_00064364
TCONS_00008821	TCONS_00008614	TCONS_00107776	TCONS_00020541	TCONS_00045324	TCONS_00039133
TCONS_00054070	TCONS_00041588	TCONS_00052520	TCONS_00016504	TCONS_00036201	TCONS_00133529
TCONS_00102883	TCONS_00029376	TCONS_00067805	TCONS_00036562	TCONS_00031365	TCONS_00044992
TCONS_00100797	TCONS_00093292	TCONS_00046211	TCONS_00052306	TCONS_00031693	TCONS_00069986
TCONS_00032133	TCONS_00030885	TCONS_00034163	TCONS_00119559	TCONS_00031630	TCONS_00037739
TCONS_00086739	TCONS_00087360	TCONS_00140534	TCONS_00040083	TCONS_00014115	TCONS_00008978
TCONS_00049560	TCONS_00019048	TCONS_00131616	TCONS_00057328	TCONS_00060565	TCONS_00044668
TCONS_00090398	TCONS_00140518	TCONS_00092677	TCONS_00054504	TCONS_00085680	TCONS_00004785
TCONS_00075637	TCONS_00066191	TCONS_00083778	TCONS_00122695	TCONS_00008163	TCONS_00030885
TCONS_00064908	TCONS_00061340	TCONS_00106027	TCONS_00039437	TCONS_00051151	TCONS_00019807
TCONS_00066445	TCONS_00095062	TCONS_00112990	TCONS_00009623	TCONS_00104411	TCONS_00097765
TCONS_00000704	TCONS_00077402	TCONS_00099225	TCONS_00018122	TCONS_00046876	TCONS_00073874
TCONS_00060161	TCONS_00107362	TCONS_00008838	TCONS_00031736	TCONS_00128977	TCONS_00003476
	TCONS_00031317	TCONS_00035809	TCONS_00069180	TCONS_00115871	TCONS_00108651
	TCONS_00102284	TCONS_00122365	TCONS_00095634	TCONS_00083612	TCONS_00109524
	TCONS_00067973	TCONS_00125731	TCONS_00067425	TCONS_00084882	TCONS_00009336
	TCONS_00126338	TCONS_00102548	TCONS_00125180	TCONS_00031738	TCONS_00116960
	TCONS_00044918	TCONS_00073549	TCONS_00098347	TCONS_00089670	TCONS_00140347
	TCONS_00010627	TCONS_00035507	TCONS_00127325	TCONS_00085532	TCONS_00002120
	TCONS_00124205	TCONS_00009345	TCONS_00028849	TCONS_00139599	TCONS_00030886
	TCONS_00102897	TCONS_00103511	TCONS_00037028	TCONS_00119575	TCONS_00057524
	TCONS_00021761	TCONS_00062413	TCONS_00053465	TCONS_00008838	TCONS_00111916
	TCONS_00057935	TCONS_00068789	TCONS_00007441	TCONS_00062256	TCONS_00116442
	TCONS_00028388	ENSRNA050001974-T1	TCONS_00067237	TCONS_00069683	TCONS_00100081
	TCONS_00133529	TCONS_00017253	TCONS_00015551	TCONS_00012402	TCONS_00093486
	TCONS_00012503	TCONS_00037740	TCONS_00026653	TCONS_00053423	TCONS_00024777
	TCONS_00041301	TCONS_00115673	TCONS_00097868	TCONS_00071314	TCONS_00041582
	TCONS_00081582	TCONS_00005452	TCONS_00124144	TCONS_00101729	TCONS_00102549
	TCONS_00019763	TCONS_00043378	TCONS_00109289	TCONS_00085232	TCONS_00117562
	TCONS_00041636	TCONS_00056262	TCONS_00140518	TCONS_00115252	TCONS_00086740
	TCONS_00031329	TCONS_00024776	TCONS_00111650	TCONS_00045326	TCONS_00113516
	TCONS_00122660	TCONS_00081178	TCONS_00015844	TCONS_00090914	TCONS_00048160
	TCONS_00024220	TCONS_00049557	TCONS_00085232	TCONS_00004598	TCONS_00111518
	TCONS_00129668	TCONS_00083612	TCONS_00140347	TCONS_00084124	TCONS_00125467
	TCONS_00072845	TCONS_00095232	TCONS_00008818	TCONS_00136245	TCONS_00034164
	TCONS_00122695	TCONS_00052961	TCONS_00017899	TCONS_00127643	TCONS_00135575
	TCONS_00027216	TCONS_00113071	TCONS_00008820	TCONS_00080556	TCONS_00122699
	TCONS_00098861	TCONS_00012097	TCONS_00098679	TCONS_00140044	TCONS_00130770
	TCONS_00076776	TCONS_00098513	TCONS_00079828	TCONS_00111355	TCONS_00029379
	TCONS_00001196	TCONS_00132223	TCONS_00100714	TCONS_00010576	TCONS_00120293
	TCONS_00069289	TCONS_00003150	TCONS_00035809	TCONS_00073259	TCONS_00134647
	TCONS_00007614	TCONS_00087406	TCONS_00051376	TCONS_00067015	TCONS_00098528
	TCONS_00075209	TCONS_00014286	TCONS_00006283	TCONS_00129433	TCONS_00100798
	TCONS_00069368	TCONS_00028849	TCONS_00028723	TCONS_00093486	TCONS_00082623
	TCONS_00127504	TCONS_00066155	TCONS_00091666	TCONS_00050743	TCONS_00136245
	TCONS_00090525	TCONS_00122699	TCONS_00077560	TCONS_00077280	TCONS_00062575
	TCONS_00055393	TCONS_00075637	TCONS_00038122	TCONS_00100799	TCONS_00063747
	TCONS_00008438	TCONS_00032118	TCONS_00087001	TCONS_00141993	TCONS_00088663
	TCONS_00031424	TCONS_00010051	TCONS_00025198	TCONS_00031369	TCONS_00111051
	TCONS_00025538	TCONS_00031608	TCONS_00052305	TCONS_00118135	TCONS_00132795
	TCONS_00043823	TCONS_00043824	TCONS_00140534	TCONS_00019136	TCONS_00123044
	TCONS_00004137	TCONS_00095633	TCONS_00005496	TCONS_00022146	TCONS_00028121
	TCONS_00080325	TCONS_00063802	TCONS_00079267	TCONS_00059561	TCONS_00025714
	TCONS_00073097	TCONS_00069985	TCONS_00076499	TCONS_00113524	TCONS_00054555
	TCONS_00091226	TCONS_00020892	TCONS_00136820	TCONS_00002413	TCONS_00131383
	TCONS_00031556	TCONS_00091781	TCONS_00110259	TCONS_00031715	TCONS_00035100
	TCONS_00081376	TCONS_00069986	TCONS_00050760	TCONS_00136022	TCONS_00010051
	TCONS_00007757	TCONS_00120354	TCONS_00102897	TCONS_00104414	TCONS_00081728
	TCONS_00027150	TCONS_00077280	TCONS_00007375	TCONS_00135891	TCONS_00013856
	TCONS_00117032	TCONS_00063355	TCONS_00142457	TCONS_00128936	TCONS_00043823
	TCONS_00110991	TCONS_00137323	TCONS_00140499	TCONS_00021956	TCONS_00100552
	TCONS_00095063	TCONS_00073873	TCONS_00120395	TCONS_00120370	TCONS_00106914
	TCONS_00030302	TCONS_00031322	TCONS_00054555	TCONS_00104306	TCONS_00106952
	TCONS_00077400	TCONS_00071423	TCONS_00084880	TCONS_00082388	TCONS_00064362
	TCONS_00050202	TCONS_00102735	TCONS_00079054	TCONS_00031732	TCONS_00043260
	TCONS_00099485	TCONS_00133804	TCONS_00022725	TCONS_00094359	TCONS_00047761
	TCONS_00037441	TCONS_00045069	TCONS_00101872	TCONS_00036911	TCONS_00114630
	TCONS_00025433	TCONS_00092512	TCONS_00082246	TCONS_00124110	TCONS_00086881
	TCONS_00087617	TCONS_00112992	TCONS_00066685	TCONS_00022148	TCONS_00092677
	TCONS_00051727	TCONS_00021310	TCONS_00002130	TCONS_00095733	TCONS_00032208
	TCONS_00000704	TCONS_00112947	TCONS_00069986	TCONS_00142557	TCONS_00057481
	TCONS_00035507	TCONS_00062124	TCONS_00032114	TCONS_00048091	TCONS_00014286
	TCONS_00044035	TCONS_00027251	TCONS_00093798	TCONS_00098220	TCONS_00049557
	TCONS_00104093	TCONS_00048811	TCONS_00032275	TCONS_00054574	TCONS_00140812
	TCONS_00095634	TCONS_00021312	TCONS_00046124	TCONS_00026941	TCONS_00058887
	TCONS_00093119	TCONS_00044556	TCONS_00128938	TCONS_00044668
	TCONS_00118464	TCONS_00026941	TCONS_00012503	TCONS_00026247
	TCONS_00119544	TCONS_00097836	TCONS_00025197	TCONS_00087129
	TCONS_00052042	TCONS_00112930	TCONS_00102780	TCONS_00129027
	TCONS_00141846	TCONS_00049559	TCONS_00098217	TCONS_00031532
	TCONS_00140436	TCONS_00104098	TCONS_00081688	TCONS_00117555
	TCONS_00115322	TCONS_00054577	TCONS_00098889	TCONS_00078114
	TCONS_00081587	TCONS_00058941	TCONS_00025245	TCONS_00095163
	TCONS_00008105	TCONS_00024890	TCONS_00124014	TCONS_00140214
	TCONS_00123116	TCONS_00045992	TCONS_00049562	TCONS_00123382
	TCONS_00039628	TCONS_00078349	TCONS_00051516	TCONS_00142447
	TCONS_00015460	TCONS_00082849	TCONS_00094656	TCONS_00069614
	TCONS_00126333	TCONS_00002130	TCONS_00020190	TCONS_00040113
	TCONS_00044669	TCONS_00047761	TCONS_00140533	TCONS_00136435
	TCONS_00111736	TCONS_00140811	TCONS_00112864	TCONS_00043827
	TCONS_00049592	TCONS_00028121	TCONS_00130044	TCONS_00054504
	TCONS_00074028	TCONS_00032270	TCONS_00047880	TCONS_00128939
	TCONS_00070383	TCONS_00050768	TCONS_00101747	TCONS_00007434
	TCONS_00004253	TCONS_00059958	TCONS_00031267	TCONS_00073478
	TCONS_00050997	TCONS_00050454	TCONS_00098160	TCONS_00139743
	TCONS_00060480	TCONS_00084134	TCONS_00054574	TCONS_00104416
	TCONS_00132032	TCONS_00067485	TCONS_00043478	TCONS_00065985
	TCONS_00064142	TCONS_00012395	TCONS_00011386	TCONS_00112597
		TCONS_00039437	TCONS_00073555	TCONS_00055925
		TCONS_00049552	TCONS_00120634	TCONS_00142055
		TCONS_00014813	TCONS_00077400	TCONS_00031370
		TCONS_00111074	TCONS_00007348	TCONS_00073551
		TCONS_00010047	TCONS_00100046	TCONS_00059031
		TCONS_00046484	TCONS_00073554	TCONS_00044669
		TCONS_00047577	TCONS_00073551	TCONS_00022152
		TCONS_00125620	TCONS_00040110	TCONS_00063460
		TCONS_00059621	TCONS_00107435	TCONS_00118515
		TCONS_00041299	TCONS_00000992	TCONS_00098589
		TCONS_00121313	TCONS_00073876	TCONS_00024909
		TCONS_00029429	TCONS_00050072	TCONS_00031461
		TCONS_00139959	TCONS_00062043	TCONS_00057481
		TCONS_00105260	TCONS_00048702	TCONS_00112598
		TCONS_00067427	TCONS_00019389	TCONS_00030599
		TCONS_00013606	TCONS_00063457	TCONS_00103817
		TCONS_00052738	TCONS_00011341	TCONS_00136303
		TCONS_00015315	TCONS_00094383	TCONS_00044035
		TCONS_00091226	TCONS_00094412	TCONS_00048164
		TCONS_00084882	TCONS_00116619	TCONS_00048043
		TCONS_00121456	TCONS_00070021	TCONS_00120346
		TCONS_00029038	TCONS_00099225	TCONS_00015545
		TCONS_00098478	TCONS_00078048	TCONS_00090892
		TCONS_00007757	TCONS_00115794	TCONS_00001131
		TCONS_00142352	TCONS_00104376	TCONS_00119907
		TCONS_00024688	TCONS_00093942	TCONS_00022337
		TCONS_00059677	TCONS_00111203	TCONS_00100798
		TCONS_00053465	TCONS_00045032	TCONS_00131509
		TCONS_00116745	TCONS_00018156	TCONS_00052351
		TCONS_00070354	TCONS_00108220	TCONS_00057060
		TCONS_00067020	TCONS_00023613	TCONS_00136023
		TCONS_00030522	TCONS_00118156	TCONS_00043823
		TCONS_00137507	TCONS_00069685	TCONS_00050674
		TCONS_00141654	TCONS_00081075	TCONS_00040526
		TCONS_00066442	TCONS_00006409	TCONS_00128995
		TCONS_00037241	TCONS_00142469	TCONS_00050345
		TCONS_00142027	TCONS_00027131	TCONS_00012716
		TCONS_00101788	TCONS_00105753	TCONS_00066274
		TCONS_00083613	TCONS_00055489	TCONS_00121456
		TCONS_00057024	TCONS_00004281	TCONS_00142449
		TCONS_00085733	TCONS_00116960	TCONS_00000684
		TCONS_00068024	TCONS_00018273	TCONS_00104409
		TCONS_00076957	TCONS_00008438	TCONS_00075182
		TCONS_00037344	TCONS_00048726	TCONS_00046124
		TCONS_00062646		TCONS_00123465
		TCONS_00001586		TCONS_00048132
		TCONS_00138107		TCONS_00003795
		TCONS_00061340		TCONS_00071920
		TCONS_00020305		TCONS_00069178
		TCONS_00018122		TCONS_00142483
		TCONS_00044489		TCONS_00080182
		TCONS_00031319		TCONS_00104395
		TCONS_00017899		TCONS_00060623
		TCONS_00015385		TCONS_00064383
		TCONS_00066441		TCONS_00024649
		TCONS_00010049		TCONS_00136021
		TCONS_00131188		TCONS_00041583
		TCONS_00107774		TCONS_00040647
		TCONS_00034742		TCONS_00142452
		TCONS_00031327		TCONS_00142193
		TCONS_00076461		TCONS_00057392
		TCONS_00124409		TCONS_00049876
		TCONS_00010383		TCONS_00105166
		TCONS_00011426		TCONS_00075600
		TCONS_00068878		TCONS_00084116
		TCONS_00028892		TCONS_00012562
		TCONS_00024689		TCONS_00053215
		TCONS_00020796		TCONS_00004737
				TCONS_00098781
				TCONS_00128935
				TCONS_00135019
				TCONS_00095343
				TCONS_00047961
				TCONS_00051516
				TCONS_00119420
				TCONS_00101915
				TCONS_00063376
				TCONS_00067121
				TCONS_00041587
				TCONS_00090077
				TCONS_00128924
				TCONS_00041599
				TCONS_00103511
				TCONS_00037800
				TCONS_00056978
				TCONS_00098889
				TCONS_00011094
				TCONS_00098288
				TCONS_00032307
				TCONS_00099908
				TCONS_00122371
				TCONS_00045328
				TCONS_00057264
				TCONS_00128830
				TCONS_00049111
				TCONS_00107389
				TCONS_00120493
				TCONS_00098217
				TCONS_00067237
				TCONS_00101745
				TCONS_00050232
				TCONS_00011080
				TCONS_00142771
				TCONS_00037739
				TCONS_00104735
				TCONS_00053154
				TCONS_00063425
				TCONS_00022016
				TCONS_00071195
				TCONS_00081270
				TCONS_00084890
				TCONS_00084513
				TCONS_00142518
				TCONS_00136297
				TCONS_00095680
				TCONS_00084455
				TCONS_00057947
				TCONS_00050768
				TCONS_00023906
				TCONS_00114657
				TCONS_00069684
				TCONS_00034008
				TCONS_00061538
				TCONS_00052621
				TCONS_00081856
				TCONS_00000757
				TCONS_00113523
				TCONS_00100795
				TCONS_00024696
				TCONS_00119341
				TCONS_00048155
				TCONS_00019297
				TCONS_00077628
				TCONS_00119770
				TCONS_00063891
				TCONS_00070449
				TCONS_00032125
				TCONS_00014813
				TCONS_00111916
				TCONS_00001853
				TCONS_00063604
				TCONS_00005544
				TCONS_00063464
				TCONS_00028458
				TCONS_00001486
				TCONS_00073076
				TCONS_00026344
				TCONS_00002358
				TCONS_00009370
				TCONS_00069915
				TCONS_00028849
				TCONS_00074480
				TCONS_00040443
				TCONS_00052306
				TCONS_00063545
				TCONS_00033012
				TCONS_00060174
				TCONS_00139906
				TCONS_00090849
				TCONS_00068539
				TCONS_00077478
				TCONS_00052871
				TCONS_00122695
				TCONS_00038086
				TCONS_00090752
				TCONS_00105165
				TCONS_00077646
				TCONS_00063546
				TCONS_00129459
				ENSRNA050000380-T1
				TCONS_00081852
				TCONS_00124996

## Sheet: Table S7D
Table S7D WGCNA-lncRNAs, related to Figure 4 and Figure S4.
TCONS_00084048
TCONS_00246579
TCONS_00315482
TCONS_00270252
TCONS_00159048
TCONS_00219847
TCONS_00065729
TCONS_00211767
TCONS_00136020
TCONS_00205811
TCONS_00160453
TCONS_00159647
TCONS_00159830
TCONS_00236356
TCONS_00299861
TCONS_00241517
TCONS_00196012
TCONS_00003247
TCONS_00204759
TCONS_00226543
TCONS_00143383
TCONS_00271355
TCONS_00236305
TCONS_00213060
TCONS_00211689
TCONS_00104419
TCONS_00296494
TCONS_00347196
TCONS_00216877
TCONS_00021100
TCONS_00238250
TCONS_00159159
TCONS_00341295
TCONS_00294988
TCONS_00216878
TCONS_00036669
TCONS_00160636
TCONS_00176811
TCONS_00314833
TCONS_00295755
TCONS_00029096
TCONS_00041940
TCONS_00177879
TCONS_00029170
TCONS_00236389
TCONS_00142496
TCONS_00236979
TCONS_00360388
TCONS_00358833
TCONS_00213095
TCONS_00084408
TCONS_00075741
TCONS_00034283
TCONS_00110708
TCONS_00012568
TCONS_00003250
TCONS_00166909
TCONS_00085018
TCONS_00103006
TCONS_00074432
TCONS_00049691
TCONS_00272584
TCONS_00335852
TCONS_00304220
TCONS_00157462
TCONS_00052169
TCONS_00020542
TCONS_00257307
TCONS_00129484
TCONS_00128833
TCONS_00187094
TCONS_00166426
TCONS_00111258
TCONS_00211696
TCONS_00358882
TCONS_00235663
TCONS_00310542
TCONS_00152198
TCONS_00313825
TCONS_00079959
TCONS_00312586
TCONS_00126813
TCONS_00058338
TCONS_00360206
TCONS_00357947
TCONS_00095442
TCONS_00223236
TCONS_00019452
TCONS_00079574
TCONS_00159402
TCONS_00013303
TCONS_00344142
TCONS_00239841
TCONS_00080881
TCONS_00001427
TCONS_00067356
TCONS_00256988
TCONS_00312358
TCONS_00014506
TCONS_00031094
TCONS_00303539
TCONS_00098945
TCONS_00247088
TCONS_00247093
TCONS_00003841
TCONS_00192526
TCONS_00166408
TCONS_00297882
TCONS_00338160
TCONS_00141509
TCONS_00256036
TCONS_00273029
TCONS_00126736
TCONS_00230393
TCONS_00269956
TCONS_00248380
TCONS_00206451
TCONS_00311387
TCONS_00142375
TCONS_00110129
TCONS_00343157
TCONS_00283815
TCONS_00004481
TCONS_00283794
TCONS_00001428
TCONS_00295876
TCONS_00058004
TCONS_00230780
TCONS_00151685
TCONS_00136884
TCONS_00026915
TCONS_00037066
TCONS_00221501
TCONS_00145759
TCONS_00003281
TCONS_00111422
TCONS_00212992
TCONS_00221664
TCONS_00341674
TCONS_00312363
TCONS_00335387
TCONS_00256111
TCONS_00122383
TCONS_00093985
TCONS_00012659
TCONS_00305322
TCONS_00236922
TCONS_00205871
TCONS_00287765
TCONS_00266498
TCONS_00030493
TCONS_00236121
TCONS_00350337
TCONS_00174749
TCONS_00015975
TCONS_00136378
TCONS_00089650
TCONS_00256164
TCONS_00003032
TCONS_00256818
TCONS_00301665
TCONS_00312971
TCONS_00336210
TCONS_00003735
TCONS_00173874
TCONS_00235656
TCONS_00200877
TCONS_00120683
TCONS_00058003
TCONS_00066975
TCONS_00064839
TCONS_00159816
TCONS_00056403
TCONS_00011762
TCONS_00324488
TCONS_00350959
TCONS_00043501
TCONS_00240250
TCONS_00301303
TCONS_00357591
TCONS_00353493
TCONS_00193504
TCONS_00030407
TCONS_00360272
TCONS_00231172
TCONS_00068822
TCONS_00297268
TCONS_00185824
TCONS_00271539
TCONS_00082481
TCONS_00159076
TCONS_00106377
TCONS_00085773
TCONS_00156834
TCONS_00250293
TCONS_00079039
TCONS_00255975
TCONS_00144307
TCONS_00002559
TCONS_00222101
TCONS_00310235
TCONS_00196831
TCONS_00249227
TCONS_00306408
TCONS_00211397
TCONS_00343094
TCONS_00204607
TCONS_00015324
TCONS_00177306
TCONS_00112122
TCONS_00359062
TCONS_00284906
TCONS_00052163
TCONS_00176095
TCONS_00126533
TCONS_00029896
TCONS_00073464
TCONS_00170359
TCONS_00078792
TCONS_00130277
TCONS_00094576
TCONS_00020152
TCONS_00165662
TCONS_00041543
TCONS_00114142
TCONS_00041286
TCONS_00358033
TCONS_00074301
TCONS_00079043
TCONS_00359406
TCONS_00095991
TCONS_00213425
TCONS_00302928
TCONS_00264926
TCONS_00257941
TCONS_00120149
TCONS_00341323
TCONS_00196143
TCONS_00099103
TCONS_00212991
TCONS_00195423
TCONS_00296506
TCONS_00249971
TCONS_00023535
TCONS_00003242
TCONS_00147152
TCONS_00284695
TCONS_00238232
TCONS_00282842
TCONS_00095866
TCONS_00011904
TCONS_00160220
TCONS_00238317
TCONS_00120685
TCONS_00169489
TCONS_00341611
TCONS_00123298
TCONS_00248071
TCONS_00168647
TCONS_00092664
TCONS_00228519
TCONS_00041288
TCONS_00197300
TCONS_00230281
TCONS_00030452
TCONS_00011699
TCONS_00212016
TCONS_00272470
TCONS_00156775
TCONS_00350868
TCONS_00028931
TCONS_00224929
TCONS_00297883
TCONS_00357246
TCONS_00343661
TCONS_00041504
TCONS_00111895
TCONS_00159161
TCONS_00195284
TCONS_00257940
TCONS_00337431
TCONS_00156751
TCONS_00121757
TCONS_00176810
TCONS_00168214
TCONS_00272865
TCONS_00005061
TCONS_00296441
TCONS_00197691
TCONS_00129700
TCONS_00176969
TCONS_00297023
TCONS_00357836
TCONS_00118828
TCONS_00301674
TCONS_00009797
TCONS_00003249
TCONS_00168740
TCONS_00152132
TCONS_00168576
TCONS_00092773
TCONS_00244384
TCONS_00110703
TCONS_00311653
TCONS_00063899
TCONS_00359261
TCONS_00334770
TCONS_00168258
TCONS_00094426
TCONS_00198665
TCONS_00193786
TCONS_00165663
TCONS_00050689
TCONS_00169486
TCONS_00213094
TCONS_00223270
TCONS_00156765
TCONS_00301668
TCONS_00207448
TCONS_00335314
TCONS_00182804
TCONS_00050680
TCONS_00050690
TCONS_00258383
TCONS_00219568
TCONS_00238030
TCONS_00159935
TCONS_00082619
TCONS_00033068
TCONS_00248785
TCONS_00003248
TCONS_00301843
TCONS_00168484
TCONS_00243731
TCONS_00293436
TCONS_00352254
TCONS_00136049
TCONS_00068367
TCONS_00079641
TCONS_00303383
TCONS_00344201
TCONS_00133796
TCONS_00020883
TCONS_00088167
TCONS_00166441
TCONS_00029956
TCONS_00341807
TCONS_00132002
TCONS_00238249
TCONS_00084081
TCONS_00167519
TCONS_00219600
TCONS_00024499
TCONS_00256989
TCONS_00197010
TCONS_00250882
TCONS_00010899
TCONS_00295292
TCONS_00312448
TCONS_00249651
TCONS_00004076
TCONS_00205125
TCONS_00127407
TCONS_00009802
TCONS_00185848
TCONS_00136144
TCONS_00274119
TCONS_00310726
TCONS_00303538
TCONS_00063576
TCONS_00095292
TCONS_00093810
TCONS_00119789
TCONS_00055613
TCONS_00065118
TCONS_00126814
TCONS_00168752
TCONS_00159160
TCONS_00183965
TCONS_00146700
TCONS_00159800
TCONS_00110702
TCONS_00064123
TCONS_00145197
TCONS_00198008
TCONS_00222100
TCONS_00169325
TCONS_00136146
TCONS_00269158
TCONS_00254790
TCONS_00169159
TCONS_00343663
TCONS_00062824
TCONS_00229279
TCONS_00100012
TCONS_00097880
TCONS_00159453
TCONS_00055231
TCONS_00120684
TCONS_00336263
TCONS_00136143
TCONS_00062850
TCONS_00094964
TCONS_00232565
TCONS_00272099
TCONS_00151205
TCONS_00322090
TCONS_00133797
TCONS_00055563
TCONS_00259930
TCONS_00019543
TCONS_00156888
TCONS_00191936
TCONS_00121627
TCONS_00129193
TCONS_00099126
TCONS_00250737
TCONS_00203012
TCONS_00211604
TCONS_00266734
TCONS_00150420
TCONS_00291191
TCONS_00299755
TCONS_00266075
TCONS_00166775
TCONS_00034282
TCONS_00041729
TCONS_00110196
TCONS_00353603
TCONS_00359948
TCONS_00236238
TCONS_00184492
TCONS_00071668
TCONS_00183310
TCONS_00048778
TCONS_00067357

## Sheet: Table S7E
Table S7E NNR-lncRNA, related to Figure 4 and Figure S4.
TCONS_00084048
TCONS_00246579
TCONS_00315482
TCONS_00270252
TCONS_00159048
TCONS_00219847
TCONS_00065729
TCONS_00211767
TCONS_00136020
TCONS_00205811
TCONS_00160453
TCONS_00159647
TCONS_00159830
TCONS_00236356
TCONS_00299861
TCONS_00241517
TCONS_00196012
TCONS_00003247
TCONS_00204759
TCONS_00226543
TCONS_00143383
TCONS_00271355
TCONS_00236305
TCONS_00213060
TCONS_00211689
TCONS_00104419
TCONS_00296494
TCONS_00347196
TCONS_00216877
TCONS_00021100
TCONS_00238250
TCONS_00159159
TCONS_00341295
TCONS_00294988
TCONS_00216878
TCONS_00036669
TCONS_00160636
TCONS_00176811
TCONS_00314833
TCONS_00295755
TCONS_00029096
TCONS_00041940
TCONS_00177879
TCONS_00029170
TCONS_00236389
TCONS_00142496
TCONS_00236979
TCONS_00360388
TCONS_00358833
TCONS_00213095
TCONS_00084408
TCONS_00075741
TCONS_00034283
TCONS_00110708
TCONS_00012568
TCONS_00003250
TCONS_00166909
TCONS_00085018
TCONS_00103006
TCONS_00074432
TCONS_00049691
TCONS_00272584
TCONS_00335852
TCONS_00304220
TCONS_00157462
TCONS_00052169
TCONS_00020542
TCONS_00257307
TCONS_00129484
TCONS_00128833
TCONS_00187094
TCONS_00166426
TCONS_00111258
TCONS_00211696
TCONS_00358882
TCONS_00235663
TCONS_00310542
TCONS_00152198
TCONS_00313825
TCONS_00079959
TCONS_00312586
TCONS_00126813
TCONS_00058338
TCONS_00360206
TCONS_00357947
TCONS_00095442
TCONS_00223236
TCONS_00019452
TCONS_00079574
TCONS_00159402
TCONS_00013303
TCONS_00344142
TCONS_00239841
TCONS_00080881
TCONS_00001427
TCONS_00067356
TCONS_00256988
TCONS_00312358
TCONS_00014506
TCONS_00031094
TCONS_00303539
TCONS_00098945
TCONS_00247088
TCONS_00247093
TCONS_00003841
TCONS_00192526
TCONS_00166408
TCONS_00297882
TCONS_00338160
TCONS_00141509
TCONS_00256036
TCONS_00273029
TCONS_00126736
TCONS_00230393
TCONS_00269956
TCONS_00248380
TCONS_00206451
TCONS_00311387
TCONS_00142375
TCONS_00110129
TCONS_00343157
TCONS_00283815
TCONS_00004481
TCONS_00283794
TCONS_00001428
TCONS_00295876
TCONS_00058004
TCONS_00230780
TCONS_00151685
TCONS_00136884
TCONS_00026915
TCONS_00037066
TCONS_00221501
TCONS_00145759
TCONS_00003281
TCONS_00111422
TCONS_00212992
TCONS_00221664
TCONS_00341674
TCONS_00312363
TCONS_00335387
TCONS_00256111
TCONS_00122383
TCONS_00093985
TCONS_00012659
TCONS_00305322
TCONS_00236922
TCONS_00205871
TCONS_00287765
TCONS_00266498
TCONS_00030493
TCONS_00236121
TCONS_00350337
TCONS_00174749
TCONS_00015975
TCONS_00136378
TCONS_00089650
TCONS_00256164
TCONS_00003032
TCONS_00256818
TCONS_00301665
TCONS_00312971
TCONS_00336210
TCONS_00003735
TCONS_00173874
TCONS_00235656
TCONS_00200877
TCONS_00120683
TCONS_00058003
TCONS_00066975
TCONS_00064839
TCONS_00159816
TCONS_00056403
TCONS_00011762
TCONS_00324488
TCONS_00350959
TCONS_00043501
TCONS_00240250
TCONS_00301303
TCONS_00357591
TCONS_00353493
TCONS_00193504
TCONS_00030407
TCONS_00360272
TCONS_00231172
TCONS_00068822
TCONS_00297268
TCONS_00185824
TCONS_00271539
TCONS_00082481
TCONS_00159076
TCONS_00106377
TCONS_00085773
TCONS_00156834
TCONS_00250293
TCONS_00079039
TCONS_00255975
TCONS_00144307
TCONS_00002559
TCONS_00222101
TCONS_00310235
TCONS_00196831
TCONS_00249227
TCONS_00306408
TCONS_00211397
TCONS_00343094
TCONS_00204607
TCONS_00015324
TCONS_00177306
TCONS_00112122
TCONS_00359062
TCONS_00284906
TCONS_00052163
TCONS_00176095
TCONS_00126533
TCONS_00029896
TCONS_00073464
TCONS_00170359
TCONS_00078792
TCONS_00130277
TCONS_00094576
TCONS_00020152
TCONS_00165662
TCONS_00041543
TCONS_00114142
TCONS_00041286
TCONS_00358033
TCONS_00074301
TCONS_00079043
TCONS_00359406
TCONS_00095991
TCONS_00213425
TCONS_00302928
TCONS_00264926
TCONS_00257941
TCONS_00120149
TCONS_00341323
TCONS_00196143
TCONS_00099103
TCONS_00212991
TCONS_00195423
TCONS_00296506
TCONS_00249971
TCONS_00023535
TCONS_00003242
TCONS_00147152
TCONS_00284695
TCONS_00238232
TCONS_00282842
TCONS_00095866
TCONS_00011904
TCONS_00160220
TCONS_00238317
TCONS_00120685
TCONS_00169489
TCONS_00341611
TCONS_00123298
TCONS_00248071
TCONS_00168647
TCONS_00092664
TCONS_00228519
TCONS_00041288
TCONS_00197300
TCONS_00230281
TCONS_00030452
TCONS_00011699
TCONS_00212016
TCONS_00272470
TCONS_00156775
TCONS_00350868
TCONS_00028931
TCONS_00224929
TCONS_00297883
TCONS_00357246
TCONS_00343661
TCONS_00041504
TCONS_00111895
TCONS_00159161
TCONS_00195284
TCONS_00257940
TCONS_00337431
TCONS_00156751
TCONS_00121757
TCONS_00176810
TCONS_00168214
TCONS_00272865
TCONS_00005061
TCONS_00296441
TCONS_00197691
TCONS_00129700
TCONS_00176969
TCONS_00297023
TCONS_00357836
TCONS_00118828
TCONS_00301674
TCONS_00009797
TCONS_00003249
TCONS_00168740
TCONS_00152132
TCONS_00168576
TCONS_00092773
TCONS_00244384
TCONS_00110703
TCONS_00311653
TCONS_00063899
TCONS_00359261
TCONS_00334770
TCONS_00168258
TCONS_00094426
TCONS_00198665
TCONS_00193786
TCONS_00165663
TCONS_00050689
TCONS_00169486
TCONS_00213094
TCONS_00223270
TCONS_00156765
TCONS_00301668
TCONS_00207448
TCONS_00335314
TCONS_00182804
TCONS_00050680
TCONS_00050690
TCONS_00258383
TCONS_00219568
TCONS_00238030
TCONS_00159935
TCONS_00082619
TCONS_00033068
TCONS_00248785
TCONS_00003248
TCONS_00301843
TCONS_00168484
TCONS_00243731
TCONS_00293436
TCONS_00352254
TCONS_00136049
TCONS_00068367
TCONS_00079641
TCONS_00303383
TCONS_00344201
TCONS_00133796
TCONS_00020883
TCONS_00088167
TCONS_00166441
TCONS_00029956
TCONS_00341807
TCONS_00132002
TCONS_00238249
TCONS_00084081
TCONS_00167519
TCONS_00219600
TCONS_00024499
TCONS_00256989
TCONS_00197010
TCONS_00250882
TCONS_00010899
TCONS_00295292
TCONS_00312448
TCONS_00249651
TCONS_00004076
TCONS_00205125
TCONS_00127407
TCONS_00009802
TCONS_00185848
TCONS_00136144
TCONS_00274119
TCONS_00310726
TCONS_00303538
TCONS_00063576
TCONS_00095292
TCONS_00093810
TCONS_00119789
TCONS_00055613
TCONS_00065118
TCONS_00126814
TCONS_00168752
TCONS_00159160
TCONS_00183965
TCONS_00146700
TCONS_00159800
TCONS_00110702
TCONS_00064123
TCONS_00145197
TCONS_00198008
TCONS_00222100
TCONS_00169325
TCONS_00136146
TCONS_00269158
TCONS_00254790
TCONS_00169159
TCONS_00343663
TCONS_00062824
TCONS_00229279
TCONS_00100012
TCONS_00097880
TCONS_00159453
TCONS_00055231
TCONS_00120684
TCONS_00336263
TCONS_00136143
TCONS_00062850
TCONS_00094964
TCONS_00232565
TCONS_00272099
TCONS_00151205
TCONS_00322090
TCONS_00133797
TCONS_00055563
TCONS_00259930
TCONS_00019543
TCONS_00156888
TCONS_00191936
TCONS_00121627
TCONS_00129193
TCONS_00099126
TCONS_00250737
TCONS_00203012
TCONS_00211604
TCONS_00266734
TCONS_00150420
TCONS_00291191
TCONS_00299755
TCONS_00266075
TCONS_00166775
TCONS_00034282
TCONS_00041729
TCONS_00110196
TCONS_00353603
TCONS_00359948
TCONS_00236238
TCONS_00184492
TCONS_00071668
TCONS_00183310
TCONS_00048778
TCONS_00067357
TCONS_00313964
TCONS_00168729
TCONS_00336215
TCONS_00168713
TCONS_00284508
TCONS_00296026
TCONS_00031078
TCONS_00265449
TCONS_00350586
TCONS_00160759
TCONS_00052161
TCONS_00295571
TCONS_00277900
TCONS_00300393
TCONS_00297620
TCONS_00064138
TCONS_00067421
TCONS_00120721
TCONS_00303518
TCONS_00110783
TCONS_00125892
TCONS_00237536
TCONS_00068742
TCONS_00284466
TCONS_00049325
TCONS_00359115
TCONS_00310054
TCONS_00175990
TCONS_00343351
TCONS_00120981
TCONS_00310721
TCONS_00248501
TCONS_00101154
TCONS_00211524
TCONS_00021421
TCONS_00102057
TCONS_00235659
TCONS_00248514
TCONS_00215065
TCONS_00136450
TCONS_00103717
TCONS_00354428
TCONS_00095610
TCONS_00010141
TCONS_00010561
TCONS_00157469
TCONS_00168717
TCONS_00016420
TCONS_00263773
TCONS_00341020
TCONS_00179315
TCONS_00359405
TCONS_00342211
TCONS_00030482
TCONS_00343106
TCONS_00028245
TCONS_00264655
TCONS_00311389
TCONS_00272585
TCONS_00355951
TCONS_00256650
TCONS_00335910
TCONS_00301006
TCONS_00358294
TCONS_00140236
TCONS_00168099
TCONS_00308827
TCONS_00265194
TCONS_00055353
TCONS_00221880
TCONS_00198004
TCONS_00158918
TCONS_00257153
TCONS_00304076
TCONS_00239837
TCONS_00079029
TCONS_00274778
TCONS_00020890
TCONS_00110153
TCONS_00212349
TCONS_00145040
TCONS_00317524
TCONS_00168719
TCONS_00185190
TCONS_00271677
TCONS_00123294
TCONS_00211183
TCONS_00213019
TCONS_00257039
TCONS_00159079
TCONS_00052176
TCONS_00341023
TCONS_00010256
TCONS_00163041
TCONS_00129172
TCONS_00297774
TCONS_00010700
TCONS_00256690
TCONS_00360773
TCONS_00183440
TCONS_00360419
TCONS_00070998
TCONS_00042976
TCONS_00134026
TCONS_00324283
TCONS_00359130
TCONS_00360771
TCONS_00230540
TCONS_00022149
TCONS_00111790
TCONS_00248666
TCONS_00359846
TCONS_00064121
TCONS_00067213
TCONS_00297885
TCONS_00069557
TCONS_00224783
TCONS_00206483
TCONS_00248512
TCONS_00057503
TCONS_00353000
TCONS_00168596
TCONS_00123291
TCONS_00257245
TCONS_00265058
TCONS_00315860
TCONS_00159120
TCONS_00167061
TCONS_00063715
TCONS_00314635
TCONS_00280123
TCONS_00353229
TCONS_00101289
TCONS_00248381
TCONS_00293345
TCONS_00010724
TCONS_00206495
TCONS_00094683
TCONS_00175505
TCONS_00359506
TCONS_00301669
TCONS_00242101
TCONS_00110785
TCONS_00174886
TCONS_00121340
TCONS_00121331
TCONS_00248531
TCONS_00341505
TCONS_00110227
TCONS_00211944
TCONS_00160754
TCONS_00230389
TCONS_00143482
TCONS_00168742
TCONS_00079038
TCONS_00004267
TCONS_00236808
TCONS_00254421
TCONS_00301670
TCONS_00333361
TCONS_00338237
TCONS_00305320
TCONS_00231697
TCONS_00049802
TCONS_00206280
TCONS_00312895
TCONS_00112113
TCONS_00112299
TCONS_00121030
TCONS_00271357
TCONS_00172084
TCONS_00357585
TCONS_00271875
TCONS_00212611
TCONS_00206125
TCONS_00238242
TCONS_00338156
TCONS_00162548
TCONS_00152762
TCONS_00215828
TCONS_00342794
TCONS_00320395
TCONS_00262151
TCONS_00118363
TCONS_00294780
TCONS_00360544
TCONS_00008302
TCONS_00005392
TCONS_00041519
TCONS_00294329
TCONS_00070106
TCONS_00340846
TCONS_00112142
TCONS_00136234
TCONS_00094780
TCONS_00257052
TCONS_00265780
TCONS_00176302
TCONS_00168346
TCONS_00189163
TCONS_00152971
TCONS_00069401
TCONS_00168741
TCONS_00196400
TCONS_00318558
TCONS_00184228
TCONS_00157466
TCONS_00335181
TCONS_00011578
TCONS_00158610
TCONS_00003611
TCONS_00201221
TCONS_00116730
TCONS_00072117
TCONS_00168477
TCONS_00256569
TCONS_00353003
TCONS_00168275
TCONS_00029181
TCONS_00212303
TCONS_00271500
TCONS_00004805
TCONS_00336349
TCONS_00069110
TCONS_00236376
TCONS_00012143
TCONS_00080065
TCONS_00183679
TCONS_00236924
TCONS_00341817
TCONS_00187095
TCONS_00012658
TCONS_00360209
TCONS_00269876
TCONS_00158634
TCONS_00001555
TCONS_00273906
TCONS_00225164
TCONS_00134158
TCONS_00192525
TCONS_00202765
TCONS_00230392
TCONS_00024990
TCONS_00353601
TCONS_00150369
TCONS_00353610
TCONS_00002558
TCONS_00049412
TCONS_00092963
TCONS_00078787
TCONS_00031348
TCONS_00166406
TCONS_00230116
TCONS_00095953
TCONS_00325185
TCONS_00136160
TCONS_00168733
TCONS_00102343
TCONS_00143787
TCONS_00168273
TCONS_00237682
TCONS_00332370
TCONS_00030550
TCONS_00020799
TCONS_00003575
TCONS_00257041
TCONS_00295647
TCONS_00079820
TCONS_00143101
TCONS_00079948
TCONS_00194018
TCONS_00111874
TCONS_00312465
TCONS_00248027
TCONS_00267208
TCONS_00136610
TCONS_00257132
TCONS_00131348
TCONS_00111198
TCONS_00355708
TCONS_00088659
TCONS_00233569
TCONS_00096394
TCONS_00358137
TCONS_00016421
TCONS_00168994
TCONS_00181888
TCONS_00175845
TCONS_00064337
TCONS_00249397
TCONS_00075102
TCONS_00042983
TCONS_00111256
TCONS_00168722
TCONS_00294384
TCONS_00270731
TCONS_00052171
TCONS_00303627
TCONS_00339719
TCONS_00168737
TCONS_00120503
TCONS_00269877
TCONS_00085024
TCONS_00272125
TCONS_00270206
TCONS_00063508
TCONS_00134318
TCONS_00159538
TCONS_00212804
TCONS_00003876
TCONS_00309248
TCONS_00249140
TCONS_00159718
TCONS_00001328
TCONS_00168716
TCONS_00110784
TCONS_00112503
TCONS_00359330
TCONS_00070039
TCONS_00169910
TCONS_00173002
TCONS_00030392
TCONS_00094613
TCONS_00101647
TCONS_00233568
TCONS_00159559
TCONS_00041098
TCONS_00353007
TCONS_00096139
TCONS_00104613
TCONS_00183739
TCONS_00210307
TCONS_00065394
TCONS_00221269
TCONS_00086130
TCONS_00312380
TCONS_00019766
TCONS_00063900
TCONS_00343455
TCONS_00296507
TCONS_00341267
TCONS_00360391
TCONS_00013417
TCONS_00195625
TCONS_00228521
TCONS_00097503
TCONS_00359804
TCONS_00272217
TCONS_00230853
TCONS_00331722
TCONS_00079838
TCONS_00019839
TCONS_00270543
TCONS_00355316
TCONS_00114872
TCONS_00176088
TCONS_00121033
TCONS_00341980
TCONS_00267718
TCONS_00144254
TCONS_00206444
TCONS_00050686
TCONS_00336499
TCONS_00257488
TCONS_00068304
TCONS_00248500
TCONS_00003879
TCONS_00360397
TCONS_00341200
TCONS_00083295
TCONS_00219374
TCONS_00061780
TCONS_00208002
TCONS_00002645
TCONS_00084970
TCONS_00095530
TCONS_00067506
TCONS_00149270
TCONS_00336496
TCONS_00243599
TCONS_00350393
TCONS_00060973
TCONS_00339813
TCONS_00144310
TCONS_00336214
TCONS_00237204
TCONS_00142980
TCONS_00152452
TCONS_00104412
TCONS_00257054
TCONS_00220774
TCONS_00358000
TCONS_00121636
TCONS_00159395
TCONS_00313198
TCONS_00160219
TCONS_00259357
TCONS_00250138
TCONS_00238634
TCONS_00114169
TCONS_00112466
TCONS_00163043
TCONS_00325052
TCONS_00139983
TCONS_00207175
TCONS_00273610
TCONS_00272118
TCONS_00157303
TCONS_00067514
TCONS_00065966
TCONS_00303843
TCONS_00336212
TCONS_00048867
TCONS_00168575
TCONS_00285777
TCONS_00263641
TCONS_00144260
TCONS_00193509
TCONS_00210616
TCONS_00314752
TCONS_00220520
TCONS_00168751
TCONS_00079844
TCONS_00247240
TCONS_00104418
TCONS_00048888
TCONS_00303885
TCONS_00196571
TCONS_00206282
TCONS_00221662
TCONS_00019908
TCONS_00169585
TCONS_00213155
TCONS_00041290
TCONS_00272777
TCONS_00247063
TCONS_00109827
TCONS_00009620
TCONS_00236410
TCONS_00326177
TCONS_00295266
TCONS_00230779
TCONS_00055116
TCONS_00041546
TCONS_00048425
TCONS_00157387
TCONS_00341026
TCONS_00293968
TCONS_00264055
TCONS_00043249
TCONS_00079973
TCONS_00257137
TCONS_00041307
TCONS_00285725
TCONS_00185766
TCONS_00259270
TCONS_00207183
TCONS_00259273
TCONS_00138621
TCONS_00126534
TCONS_00257738
TCONS_00294714
TCONS_00257150
TCONS_00197243
TCONS_00310055
TCONS_00102156
TCONS_00358669
TCONS_00021979
TCONS_00212501
TCONS_00159484
TCONS_00359787
TCONS_00156176
TCONS_00125679
TCONS_00021217
TCONS_00132809
TCONS_00247431
TCONS_00236418
TCONS_00189968
TCONS_00099386
TCONS_00077786
TCONS_00325124
TCONS_00183265
TCONS_00120687
TCONS_00013228
TCONS_00213348
TCONS_00041542
TCONS_00360396
TCONS_00296499
TCONS_00238723
TCONS_00272215
TCONS_00319809
TCONS_00304895
TCONS_00055351
TCONS_00169561
TCONS_00237859
TCONS_00167177
TCONS_00295867
TCONS_00158745
TCONS_00335299
TCONS_00360404
TCONS_00220391
TCONS_00220946
TCONS_00034339
TCONS_00309765
TCONS_00257411
TCONS_00070607
TCONS_00315567
TCONS_00305321
TCONS_00248499
TCONS_00343114
TCONS_00058702
TCONS_00312362
TCONS_00142226
TCONS_00021789
TCONS_00284477
TCONS_00169183
TCONS_00049679
TCONS_00265145
TCONS_00121449
TCONS_00047220
TCONS_00042982
TCONS_00256163
TCONS_00001554
TCONS_00167535
TCONS_00161147
TCONS_00202823
TCONS_00323659
TCONS_00146701
TCONS_00299178
TCONS_00111556
TCONS_00121262
TCONS_00034497
TCONS_00168746
TCONS_00247502
TCONS_00064858
TCONS_00264462
TCONS_00168726
TCONS_00143846
TCONS_00050685
TCONS_00284457
TCONS_00002134
TCONS_00237729
TCONS_00030169
TCONS_00359741
TCONS_00257139
TCONS_00041351
TCONS_00302859
TCONS_00186807
TCONS_00084830
TCONS_00167044
TCONS_00241454
TCONS_00270243
TCONS_00062927
TCONS_00030544
TCONS_00100499
TCONS_00159394
TCONS_00344732
TCONS_00304893
TCONS_00286204
TCONS_00255901
TCONS_00120643
TCONS_00206281
TCONS_00144304
TCONS_00248502
TCONS_00042097
TCONS_00160246
TCONS_00114797
TCONS_00336918
TCONS_00288736
TCONS_00166999
TCONS_00129307
TCONS_00354458
TCONS_00197631
TCONS_00226324
TCONS_00055517
TCONS_00284384
TCONS_00021633
TCONS_00353030
TCONS_00193977
TCONS_00166417
TCONS_00164127
TCONS_00314055
TCONS_00352525
TCONS_00247441
TCONS_00134963
TCONS_00329526
TCONS_00160760
TCONS_00142507
TCONS_00012805
TCONS_00029415
TCONS_00314834
TCONS_00050688
TCONS_00273432
TCONS_00031216
TCONS_00288109
TCONS_00184494
TCONS_00152139
TCONS_00284549
TCONS_00265196
TCONS_00183833
TCONS_00001847
TCONS_00106412
TCONS_00160356
TCONS_00159143
TCONS_00305991
TCONS_00122151
TCONS_00228524
TCONS_00249393
TCONS_00121894
TCONS_00195099
TCONS_00357609
TCONS_00350869
TCONS_00273957
TCONS_00175029
TCONS_00333883
TCONS_00079388
TCONS_00003873
TCONS_00312397
TCONS_00236355
TCONS_00144566
TCONS_00083196
TCONS_00168744
TCONS_00247744
TCONS_00166430
TCONS_00167689
TCONS_00304894
TCONS_00109901
TCONS_00049518
TCONS_00186972
TCONS_00039136
TCONS_00145155
TCONS_00360120
TCONS_00184050
TCONS_00214489
TCONS_00095396
TCONS_00030399
TCONS_00093239
TCONS_00341577
TCONS_00103250
TCONS_00021090
TCONS_00224089
TCONS_00189859
TCONS_00253535
TCONS_00213355
TCONS_00360205
TCONS_00167555
TCONS_00206523
TCONS_00273227
TCONS_00107105
TCONS_00219487
TCONS_00003104
TCONS_00295908
TCONS_00327518
TCONS_00207286
TCONS_00234797
TCONS_00341083
TCONS_00237534
TCONS_00160455
TCONS_00279470
TCONS_00184516
TCONS_00247905
TCONS_00271650
TCONS_00238725
TCONS_00184043
TCONS_00158636
TCONS_00004338
TCONS_00350217
TCONS_00238614
TCONS_00048886
TCONS_00161859
TCONS_00004581
TCONS_00029847
TCONS_00301087
TCONS_00123295
TCONS_00227838
TCONS_00135243
TCONS_00168739
TCONS_00360524
TCONS_00101286
TCONS_00311023
TCONS_00357038
TCONS_00257108
TCONS_00221977
TCONS_00353008
TCONS_00184285
TCONS_00277909
TCONS_00251499
TCONS_00124096
TCONS_00135656
TCONS_00341049
TCONS_00254420
TCONS_00196470
TCONS_00006128
TCONS_00023609
TCONS_00340380
TCONS_00177402
TCONS_00121184
TCONS_00319753
TCONS_00236423
TCONS_00030141
TCONS_00353005
TCONS_00248351
TCONS_00324431
TCONS_00111548
TCONS_00152218
TCONS_00175027
TCONS_00167522
TCONS_00211627
TCONS_00249392
TCONS_00238240
TCONS_00111410
TCONS_00013132
TCONS_00157465
TCONS_00168705
TCONS_00132001
TCONS_00244868
TCONS_00310727
TCONS_00139484
TCONS_00261956
TCONS_00323009
TCONS_00049211
TCONS_00174763
TCONS_00186222
TCONS_00011114
TCONS_00272100
TCONS_00237535
TCONS_00259064
TCONS_00053526
TCONS_00168735
TCONS_00211700
TCONS_00022327
TCONS_00123296
TCONS_00168750
TCONS_00095099
TCONS_00312587
TCONS_00080077
TCONS_00174090
TCONS_00195581
TCONS_00120020
TCONS_00206460
TCONS_00093829
TCONS_00184374
TCONS_00130673
TCONS_00009039
TCONS_00334963
TCONS_00012657
TCONS_00168747
TCONS_00120108
TCONS_00193641
TCONS_00122107
TCONS_00134891
TCONS_00255985
TCONS_00129347
TCONS_00195946
TCONS_00238028
TCONS_00084997
TCONS_00304242
TCONS_00010520
TCONS_00126530
TCONS_00284815
TCONS_00078887
TCONS_00309123
TCONS_00313190
TCONS_00132003
TCONS_00316774
TCONS_00247741
TCONS_00113219
TCONS_00009614
TCONS_00184883
TCONS_00236923
TCONS_00000834
TCONS_00169728
TCONS_00286456
TCONS_00258632
TCONS_00195107
TCONS_00341037
TCONS_00102024
TCONS_00142497
TCONS_00176074
TCONS_00236220
TCONS_00303585
TCONS_00272308
TCONS_00168043
TCONS_00238324
TCONS_00182442
TCONS_00270256
TCONS_00129549
TCONS_00012655
TCONS_00079947
TCONS_00011700
TCONS_00057369
TCONS_00167808
TCONS_00081835
TCONS_00310056
TCONS_00349358
TCONS_00247066
TCONS_00178106
TCONS_00033154
TCONS_00318425
TCONS_00133904
TCONS_00127242
TCONS_00311236
TCONS_00102069
TCONS_00221400
TCONS_00095707
TCONS_00010353
TCONS_00042098
TCONS_00028929
TCONS_00010258
TCONS_00301663
TCONS_00341204
TCONS_00159403
TCONS_00271359
TCONS_00253202
TCONS_00024228
TCONS_00282566
TCONS_00050595
TCONS_00226824
TCONS_00238633
TCONS_00341174
TCONS_00167954
TCONS_00004610
TCONS_00010140
TCONS_00272583
TCONS_00056530
TCONS_00331150
TCONS_00218981
TCONS_00255476
TCONS_00165434
TCONS_00359319
TCONS_00037067
TCONS_00118522
TCONS_00273404
TCONS_00255902
TCONS_00029020
TCONS_00044480
TCONS_00359296
TCONS_00064296
TCONS_00130284
TCONS_00229973
TCONS_00052166
TCONS_00217190
TCONS_00103323
TCONS_00159508
TCONS_00342022
TCONS_00325685
TCONS_00129104
TCONS_00052306
TCONS_00117611
TCONS_00096019
TCONS_00265628
TCONS_00248935
TCONS_00227840
TCONS_00109121
TCONS_00161065
TCONS_00337305
TCONS_00286487
TCONS_00333884
TCONS_00310086
TCONS_00341308
TCONS_00030267
TCONS_00115530
TCONS_00236559
TCONS_00157304
TCONS_00132637
TCONS_00237366
TCONS_00121253
TCONS_00311250
TCONS_00102375
TCONS_00313189
TCONS_00297884
TCONS_00030931
TCONS_00255964
TCONS_00069400
TCONS_00257145
TCONS_00127480
TCONS_00344085
TCONS_00145198
TCONS_00050606
TCONS_00192524
TCONS_00205921
TCONS_00352919
TCONS_00256637
TCONS_00190261
TCONS_00014742
TCONS_00052168
TCONS_00095622
TCONS_00212760
TCONS_00136147
TCONS_00016543
TCONS_00136149
TCONS_00221580
TCONS_00168955
TCONS_00206283
TCONS_00168953
TCONS_00101200
TCONS_00067214
TCONS_00207553
TCONS_00080716
TCONS_00150796
TCONS_00286441
TCONS_00030477
TCONS_00332883
TCONS_00295084
TCONS_00193114
TCONS_00357608
TCONS_00151501
TCONS_00048421
TCONS_00260239
TCONS_00159879
TCONS_00350359
TCONS_00151202
TCONS_00079832
TCONS_00168710
TCONS_00341309
TCONS_00295347
TCONS_00267199
TCONS_00068078
TCONS_00348265
TCONS_00064136
TCONS_00095381
TCONS_00168881
TCONS_00350951
TCONS_00084006
TCONS_00191547
TCONS_00144095
TCONS_00070246
TCONS_00251276
TCONS_00069170
TCONS_00093705
TCONS_00110658
TCONS_00126354
TCONS_00341587
TCONS_00320407
TCONS_00095620
TCONS_00324505
TCONS_00305319
TCONS_00165646
TCONS_00151201
TCONS_00185183
TCONS_00142505
TCONS_00105844
TCONS_00105036
TCONS_00106647
TCONS_00003759
TCONS_00068484
TCONS_00095403
TCONS_00238518
TCONS_00168749
TCONS_00029169
TCONS_00079031
TCONS_00168298
TCONS_00112344
TCONS_00176055
TCONS_00048420
TCONS_00335457
TCONS_00146579
TCONS_00110996
TCONS_00230658
TCONS_00201983
TCONS_00096110
TCONS_00010680
TCONS_00120191
TCONS_00211708
TCONS_00093874
TCONS_00099605
TCONS_00292137
TCONS_00258333
TCONS_00249895
TCONS_00294335
TCONS_00032350
TCONS_00354685
TCONS_00235662
TCONS_00168748
TCONS_00183516
TCONS_00335317
TCONS_00250055
TCONS_00303819
TCONS_00085220
TCONS_00144246
TCONS_00152328
TCONS_00223795
TCONS_00133914
TCONS_00335943
TCONS_00360375
TCONS_00094264
TCONS_00095528
TCONS_00239201
TCONS_00312317
TCONS_00175670
TCONS_00352596
TCONS_00343813
TCONS_00218376
TCONS_00142815
TCONS_00002556
TCONS_00015711
TCONS_00199412
TCONS_00122106
TCONS_00175553
TCONS_00205276
TCONS_00359018
TCONS_00012795
TCONS_00167864
TCONS_00253008
TCONS_00101059
TCONS_00206803
TCONS_00143642
TCONS_00049330
TCONS_00176632
TCONS_00080150
TCONS_00296519
TCONS_00211062
TCONS_00157385
TCONS_00169008
TCONS_00012093
TCONS_00093757
TCONS_00184885
TCONS_00055524
TCONS_00110130
TCONS_00013779
TCONS_00010150
TCONS_00247735
TCONS_00096609
TCONS_00019733
TCONS_00020861
TCONS_00359999
TCONS_00184422
TCONS_00004959
TCONS_00120114
TCONS_00056171
TCONS_00340449
TCONS_00134458
TCONS_00020837
TCONS_00093664
TCONS_00174729
TCONS_00036664
TCONS_00353021
TCONS_00324433
TCONS_00228477
TCONS_00167192
TCONS_00193345
TCONS_00013617
TCONS_00158960
TCONS_00078853
TCONS_00130271
TCONS_00250294
TCONS_00243220
TCONS_00257373
TCONS_00175498
TCONS_00273958
TCONS_00163042
TCONS_00238241
TCONS_00108562
TCONS_00247715
TCONS_00343300
TCONS_00174798
TCONS_00296505
TCONS_00134119
TCONS_00285774
TCONS_00101463
TCONS_00168732
TCONS_00069118
TCONS_00059790
TCONS_00188904
TCONS_00301673
TCONS_00050666
TCONS_00156291
TCONS_00358898
TCONS_00095377
TCONS_00212176
TCONS_00342424
TCONS_00304898
TCONS_00144267
TCONS_00355955
TCONS_00326443
TCONS_00246965
TCONS_00299252
TCONS_00041539
TCONS_00327142
TCONS_00248390
TCONS_00030268
TCONS_00303691
TCONS_00142502
TCONS_00167376
TCONS_00004273
TCONS_00271538
TCONS_00360354
TCONS_00178283
TCONS_00159653
TCONS_00005291
TCONS_00228539
TCONS_00170124
TCONS_00070904
TCONS_00100765
TCONS_00150798
TCONS_00050687
TCONS_00040912
TCONS_00125755
TCONS_00306571
TCONS_00160761
TCONS_00168653
TCONS_00313151
TCONS_00101460
TCONS_00176554
TCONS_00041945
TCONS_00138936
TCONS_00360664
TCONS_00220385
TCONS_00134070
TCONS_00037539
TCONS_00212610
TCONS_00195332
TCONS_00170500
TCONS_00142512
TCONS_00236712
TCONS_00265803
TCONS_00247397
TCONS_00081688

## Sheet: Table S7F
Table S7F GO enrich of NNR-lncRNA, related to Figure 4 and Figure S4.
GO_accession	Description	Term_type	Over_represented_pValue	Corrected_pValue	DEG_item	DEG_list	Bg_item	Bg_list	Gene_names
GO:0015074	DNA integration	biological_process	0.00016179	0.60216	7	164	363	39917	XLOC_107153,XLOC_094398,XLOC_094600,GLYMA_09G054600,XLOC_044940,XLOC_162312,XLOC_089339
GO:0004175	endopeptidase activity	molecular_function	0.00029885	0.60216	14	164	1221	39917	GLYMA_14G081200,GLYMA_19G014200,GLYMA_09G005600,XLOC_020879,GLYMA_02G028300,XLOC_127667,GLYMA_04G190700,XLOC_162312,GLYMA_02G028200,GLYMA_02G028000,GLYMA_14G050500,XLOC_058648,XLOC_024377,GLYMA_14G081500
GO:0070011	peptidase activity, acting on L-amino acid peptides	molecular_function	0.00037132	0.60216	17	164	1688	39917	GLYMA_02G028200,XLOC_162312,XLOC_127667,GLYMA_19G014200,GLYMA_07G097800,GLYMA_09G180200,GLYMA_14G081500,GLYMA_16G145100,XLOC_024377,XLOC_058648,GLYMA_14G050500,GLYMA_02G028000,GLYMA_04G190700,GLYMA_02G028300,GLYMA_09G005600,XLOC_020879,GLYMA_14G081200
GO:0031012	extracellular matrix	cellular_component	0.00079974	0.97268	6	164	238	39917	GLYMA_20G034200,GLYMA_02G028200,GLYMA_02G028000,GLYMA_19G014200,GLYMA_02G028300,GLYMA_01G049500
GO:0008233	peptidase activity	molecular_function	0.0011025	1	17	164	1859	39917	GLYMA_09G180200,GLYMA_07G097800,GLYMA_14G081500,XLOC_058648,GLYMA_16G145100,XLOC_024377,GLYMA_14G050500,GLYMA_02G028000,GLYMA_04G190700,GLYMA_02G028300,XLOC_020879,GLYMA_09G005600,GLYMA_14G081200,XLOC_162312,GLYMA_02G028200,XLOC_127667,GLYMA_19G014200
GO:0000323	lytic vacuole	cellular_component	0.0023496	1	1	164	1	39917	GLYMA_09G054600
GO:0005764	lysosome	cellular_component	0.0023496	1	1	164	1	39917	GLYMA_09G054600
GO:0006805	xenobiotic metabolic process	biological_process	0.0035514	1	1	164	1	39917	XLOC_089339
GO:0009410	response to xenobiotic stimulus	biological_process	0.0035514	1	1	164	1	39917	XLOC_089339
GO:0010124	phenylacetate catabolic process	biological_process	0.0035514	1	1	164	1	39917	XLOC_089339
GO:0042178	xenobiotic catabolic process	biological_process	0.0035514	1	1	164	1	39917	XLOC_089339
GO:0071466	cellular response to xenobiotic stimulus	biological_process	0.0035514	1	1	164	1	39917	XLOC_089339
GO:0043531	ADP binding	molecular_function	0.0037792	1	7	164	642	39917	GLYMA_01G125400,GLYMA_17G180000,GLYMA_18G082400,XLOC_007684,GLYMA_13G092200,GLYMA_01G030100,GLYMA_11G035000
GO:0006508	proteolysis	biological_process	0.0045039	1	14	164	1605	39917	GLYMA_04G190700,GLYMA_02G028000,XLOC_162312,GLYMA_02G028200,XLOC_024377,GLYMA_16G145100,XLOC_058648,GLYMA_07G097800,GLYMA_09G180200,GLYMA_19G014200,GLYMA_09G005600,XLOC_020879,GLYMA_02G028300,XLOC_127667
GO:0000394	RNA splicing, via endonucleolytic cleavage and ligation	biological_process	0.0050069	1	2	164	22	39917	GLYMA_14G113500,GLYMA_03G023800
GO:0006388	tRNA splicing, via endonucleolytic cleavage and ligation	biological_process	0.0050069	1	2	164	22	39917	GLYMA_03G023800,GLYMA_14G113500
GO:0004190	aspartic-type endopeptidase activity	molecular_function	0.0062515	1	6	164	435	39917	XLOC_162312,XLOC_127667,XLOC_058648,XLOC_024377,XLOC_020879,GLYMA_09G005600
GO:0070001	aspartic-type peptidase activity	molecular_function	0.0062515	1	6	164	435	39917	XLOC_127667,XLOC_024377,XLOC_058648,XLOC_020879,GLYMA_09G005600,XLOC_162312
GO:0006030	chitin metabolic process	biological_process	0.0070293	1	2	164	30	39917	GLYMA_03G096500,XLOC_089339
GO:1901071	glucosamine-containing compound metabolic process	biological_process	0.0070293	1	2	164	30	39917	GLYMA_03G096500,XLOC_089339
GO:0071771	aldehyde decarbonylase activity	molecular_function	0.0086059	1	1	164	2	39917	XLOC_130068
GO:0016787	hydrolase activity	molecular_function	0.0089332	1	43	164	7836	39917	GLYMA_09G005600,GLYMA_02G028300,GLYMA_14G081200,GLYMA_14G150500,GLYMA_09G180200,GLYMA_07G097800,XLOC_058648,GLYMA_16G145100,GLYMA_14G081500,XLOC_024377,GLYMA_13G271300,GLYMA_08G291800,GLYMA_15G017200,GLYMA_12G012200,XLOC_127667,XLOC_093949,GLYMA_02G205600,GLYMA_14G214100,GLYMA_20G163900,GLYMA_11G067000,GLYMA_17G044500,GLYMA_12G156600,GLYMA_02G028200,GLYMA_03G226000,GLYMA_03G096500,XLOC_020879,GLY…
GO:0004222	metalloendopeptidase activity	molecular_function	0.0095485	1	4	164	218	39917	GLYMA_02G028200,GLYMA_02G028000,GLYMA_19G014200,GLYMA_02G028300
GO:0006505	GPI anchor metabolic process	biological_process	0.011959	1	4	164	235	39917	GLYMA_02G242600,GLYMA_07G097800,GLYMA_09G180200,GLYMA_16G145100
GO:0005868	cytoplasmic dynein complex	cellular_component	0.01313	1	1	164	3	39917	GLYMA_07G124400
GO:0004197	cysteine-type endopeptidase activity	molecular_function	0.013739	1	4	164	215	39917	GLYMA_04G190700,GLYMA_14G081200,GLYMA_14G081500,GLYMA_14G050500
GO:0008237	metallopeptidase activity	molecular_function	0.014509	1	4	164	244	39917	GLYMA_02G028300,GLYMA_02G028000,GLYMA_19G014200,GLYMA_02G028200
GO:0006040	amino sugar metabolic process	biological_process	0.014545	1	2	164	46	39917	GLYMA_03G096500,XLOC_089339
GO:0043487	regulation of RNA stability	biological_process	0.015884	1	1	164	5	39917	GLYMA_16G048600
GO:0043488	regulation of mRNA stability	biological_process	0.015884	1	1	164	5	39917	GLYMA_16G048600
GO:0043489	RNA stabilization	biological_process	0.015884	1	1	164	5	39917	GLYMA_16G048600
GO:0048255	mRNA stabilization	biological_process	0.015884	1	1	164	5	39917	GLYMA_16G048600
GO:0046999	regulation of conjugation	biological_process	0.016286	1	1	164	4	39917	GLYMA_09G038800
GO:0035299	inositol pentakisphosphate 2-kinase activity	molecular_function	0.017205	1	1	164	5	39917	GLYMA_06G194500
GO:0004549	tRNA-specific ribonuclease activity	molecular_function	0.018502	1	2	164	48	39917	GLYMA_14G113500,GLYMA_06G148800
GO:0030420	establishment of competence for transformation	biological_process	0.018685	1	1	164	5	39917	GLYMA_18G098500
GO:0004584	dolichyl-phosphate-mannose-glycolipid alpha-mannosyltransferase activity	molecular_function	0.019235	1	1	164	5	39917	GLYMA_02G242600
GO:0019751	polyol metabolic process	biological_process	0.021691	1	2	164	53	39917	GLYMA_01G005100,GLYMA_17G161700
GO:0003864	3-methyl-2-oxobutanoate hydroxymethyltransferase activity	molecular_function	0.022039	1	1	164	5	39917	GLYMA_01G112400
GO:0030286	dynein complex	cellular_component	0.02217	1	1	164	6	39917	GLYMA_07G124400
GO:0070887	cellular response to chemical stimulus	biological_process	0.025216	1	2	164	64	39917	GLYMA_13G011400,XLOC_089339
GO:0006664	glycolipid metabolic process	biological_process	0.025957	1	4	164	293	39917	GLYMA_16G145100,GLYMA_09G180200,GLYMA_07G097800,GLYMA_02G242600
GO:0009507	chloroplast	cellular_component	0.026018	1	2	164	52	39917	GLYMA_08G198200,GLYMA_06G218700
GO:0009536	plastid	cellular_component	0.026018	1	2	164	52	39917	GLYMA_08G198200,GLYMA_06G218700
GO:0030472	mitotic spindle organization in nucleus	biological_process	0.027358	1	1	164	7	39917	GLYMA_07G207100
GO:1903509	liposaccharide metabolic process	biological_process	0.030123	1	4	164	311	39917	GLYMA_16G145100,GLYMA_02G242600,GLYMA_07G097800,GLYMA_09G180200
GO:0004521	endoribonuclease activity	molecular_function	0.030765	1	3	164	154	39917	GLYMA_14G113500,GLYMA_06G148800,XLOC_089339
GO:0006022	aminoglycan metabolic process	biological_process	0.031683	1	2	164	71	39917	XLOC_089339,GLYMA_03G096500
GO:0031491	nucleosome binding	molecular_function	0.03221	1	1	164	9	39917	XLOC_094398
GO:0046488	phosphatidylinositol metabolic process	biological_process	0.032705	1	4	164	317	39917	GLYMA_09G180200,GLYMA_07G097800,GLYMA_02G242600,GLYMA_16G145100
GO:0006643	membrane lipid metabolic process	biological_process	0.033709	1	4	164	318	39917	GLYMA_16G145100,GLYMA_02G242600,GLYMA_07G097800,GLYMA_09G180200
GO:0004649	poly(ADP-ribose) glycohydrolase activity	molecular_function	0.033724	1	1	164	9	39917	GLYMA_15G017200
GO:0006650	glycerophospholipid metabolic process	biological_process	0.036497	1	4	164	331	39917	GLYMA_07G097800,GLYMA_02G242600,GLYMA_09G180200,GLYMA_16G145100
GO:0046872	metal ion binding	molecular_function	0.036709	1	32	164	5796	39917	GLYMA_02G028200,GLYMA_20G034200,GLYMA_16G195500,GLYMA_06G171100,GLYMA_11G067000,GLYMA_04G108900,GLYMA_12G137700,XLOC_110439,GLYMA_02G205600,XLOC_127667,GLYMA_12G067100,XLOC_058648,GLYMA_14G081500,GLYMA_07G158600,GLYMA_14G150500,GLYMA_14G081200,GLYMA_17G116900,GLYMA_02G028300,GLYMA_06G182700,GLYMA_01G049500,GLYMA_03G077600,GLYMA_01G112400,GLYMA_19G014200,GLYMA_13G324100,GLYMA_01G005100,GLYMA_13G07…
GO:0015939	pantothenate metabolic process	biological_process	0.037151	1	1	164	8	39917	GLYMA_01G112400
GO:0015940	pantothenate biosynthetic process	biological_process	0.037151	1	1	164	8	39917	GLYMA_01G112400
GO:0007052	mitotic spindle organization	biological_process	0.03759	1	1	164	9	39917	GLYMA_07G207100
GO:0009294	DNA mediated transformation	biological_process	0.037824	1	1	164	9	39917	GLYMA_18G098500
GO:0019310	inositol catabolic process	biological_process	0.038732	1	1	164	8	39917	GLYMA_01G005100
GO:0046164	alcohol catabolic process	biological_process	0.038732	1	1	164	8	39917	GLYMA_01G005100
GO:0046174	polyol catabolic process	biological_process	0.038732	1	1	164	8	39917	GLYMA_01G005100
GO:0050113	inositol oxygenase activity	molecular_function	0.038732	1	1	164	8	39917	GLYMA_01G005100
GO:1901616	organic hydroxy compound catabolic process	biological_process	0.038732	1	1	164	8	39917	GLYMA_01G005100
GO:0043189	H4/H2A histone acetyltransferase complex	cellular_component	0.038929	1	1	164	9	39917	GLYMA_03G121500
GO:1902562	H4 histone acetyltransferase complex	cellular_component	0.038929	1	1	164	9	39917	GLYMA_03G121500
GO:0009292	genetic transfer	biological_process	0.041025	1	1	164	10	39917	GLYMA_18G098500
GO:0043169	cation binding	molecular_function	0.041476	1	32	164	5856	39917	GLYMA_03G077800,GLYMA_02G028000,GLYMA_12G197400,GLYMA_06G028100,GLYMA_09G039200,XLOC_020879,GLYMA_03G077600,GLYMA_01G112400,GLYMA_19G014200,GLYMA_13G324100,GLYMA_13G075900,GLYMA_01G005100,GLYMA_12G067100,GLYMA_14G150500,GLYMA_14G081500,XLOC_058648,GLYMA_07G158600,GLYMA_14G081200,GLYMA_17G116900,GLYMA_06G182700,GLYMA_01G049500,GLYMA_02G028300,GLYMA_16G195500,GLYMA_02G028200,GLYMA_20G034200,GLYMA_0…
GO:0010181	FMN binding	molecular_function	0.041561	1	2	164	79	39917	GLYMA_12G141900,GLYMA_13G109800
GO:0072329	monocarboxylic acid catabolic process	biological_process	0.041659	1	1	164	13	39917	XLOC_089339
GO:0000213	tRNA-intron endonuclease activity	molecular_function	0.041916	1	1	164	11	39917	GLYMA_14G113500
GO:0043900	regulation of multi-organism process	biological_process	0.042376	1	2	164	78	39917	GLYMA_20G193200,GLYMA_09G038800
GO:0046486	glycerolipid metabolic process	biological_process	0.042832	1	4	164	348	39917	GLYMA_16G145100,GLYMA_02G242600,GLYMA_07G097800,GLYMA_09G180200
GO:0004553	hydrolase activity, hydrolyzing O-glycosyl compounds	molecular_function	0.04405	1	8	164	1031	39917	GLYMA_10G227700,GLYMA_15G017200,GLYMA_12G012200,GLYMA_03G226000,GLYMA_11G095100,GLYMA_03G096500,GLYMA_08G150500,GLYMA_12G156600
GO:0044282	small molecule catabolic process	biological_process	0.044447	1	2	164	86	39917	GLYMA_01G005100,XLOC_089339
GO:0046914	transition metal ion binding	molecular_function	0.047387	1	22	164	3798	39917	GLYMA_12G067100,GLYMA_03G077800,GLYMA_02G028000,GLYMA_14G150500,GLYMA_07G158600,GLYMA_14G081500,XLOC_058648,GLYMA_17G116900,GLYMA_14G081200,XLOC_020879,GLYMA_06G182700,GLYMA_02G028300,GLYMA_01G112400,GLYMA_03G077600,GLYMA_16G195500,GLYMA_02G028200,XLOC_110439,GLYMA_12G137700,GLYMA_13G324100,GLYMA_19G014200,GLYMA_01G005100,XLOC_127667
GO:0006066	alcohol metabolic process	biological_process	0.047925	1	2	164	86	39917	GLYMA_01G005100,GLYMA_17G161700
GO:0020037	heme binding	molecular_function	0.048435	1	7	164	772	39917	GLYMA_03G077800,GLYMA_02G233800,GLYMA_03G077600,GLYMA_12G067100,GLYMA_16G195500,GLYMA_01G112400,GLYMA_18G055600
GO:0045095	keratin filament	cellular_component	0.048701	1	1	164	11	39917	GLYMA_06G198900
GO:0008234	cysteine-type peptidase activity	molecular_function	0.049878	1	4	164	333	39917	GLYMA_04G190700,GLYMA_14G081200,GLYMA_14G050500,GLYMA_14G081500
GO:0033993	response to lipid	biological_process	0.050099	1	1	164	12	39917	GLYMA_13G011400
GO:0043401	steroid hormone mediated signaling pathway	biological_process	0.050099	1	1	164	12	39917	GLYMA_13G011400
GO:0048545	response to steroid hormone	biological_process	0.050099	1	1	164	12	39917	GLYMA_13G011400
GO:0071383	cellular response to steroid hormone stimulus	biological_process	0.050099	1	1	164	12	39917	GLYMA_13G011400
GO:0071396	cellular response to lipid	biological_process	0.050099	1	1	164	12	39917	GLYMA_13G011400
GO:0071407	cellular response to organic cyclic compound	biological_process	0.050099	1	1	164	12	39917	GLYMA_13G011400
GO:0000030	mannosyltransferase activity	molecular_function	0.051436	1	1	164	12	39917	GLYMA_02G242600
GO:0006206	pyrimidine nucleobase metabolic process	biological_process	0.053569	1	1	164	15	39917	GLYMA_17G161700
GO:0019856	pyrimidine nucleobase biosynthetic process	biological_process	0.053569	1	1	164	15	39917	GLYMA_17G161700
GO:0008252	nucleotidase activity	molecular_function	0.055237	1	1	164	12	39917	GLYMA_11G067000
GO:0008253	5'-nucleotidase activity	molecular_function	0.055237	1	1	164	12	39917	GLYMA_11G067000
GO:0046906	tetrapyrrole binding	molecular_function	0.056286	1	7	164	797	39917	GLYMA_03G077800,GLYMA_02G233800,GLYMA_03G077600,GLYMA_12G067100,GLYMA_16G195500,GLYMA_01G112400,GLYMA_18G055600
GO:0016973	poly(A)+ mRNA export from nucleus	biological_process	0.05657	1	1	164	16	39917	GLYMA_02G205600
GO:0016788	hydrolase activity, acting on ester bonds	molecular_function	0.056947	1	13	164	1968	39917	XLOC_089339,GLYMA_17G044500,GLYMA_11G067000,GLYMA_07G097800,GLYMA_09G180200,GLYMA_16G145100,GLYMA_06G028100,GLYMA_14G050500,GLYMA_14G214100,GLYMA_06G148800,XLOC_093949,GLYMA_06G194500,GLYMA_14G113500
GO:0005506	iron ion binding	molecular_function	0.063273	1	6	164	680	39917	GLYMA_03G077800,GLYMA_01G112400,GLYMA_16G195500,GLYMA_03G077600,GLYMA_12G067100,GLYMA_01G005100
GO:0008242	omega peptidase activity	molecular_function	0.063671	1	1	164	16	39917	GLYMA_14G050500
GO:0016798	hydrolase activity, acting on glycosyl bonds	molecular_function	0.064219	1	8	164	1106	39917	GLYMA_03G226000,GLYMA_11G095100,GLYMA_03G096500,GLYMA_08G150500,GLYMA_12G156600,GLYMA_10G227700,GLYMA_15G017200,GLYMA_12G012200
GO:0043044	ATP-dependent chromatin remodeling	biological_process	0.06509	1	1	164	18	39917	XLOC_094398
GO:0008033	tRNA processing	biological_process	0.066373	1	5	164	587	39917	GLYMA_03G023800,GLYMA_06G148800,GLYMA_09G180200,GLYMA_14G113500,GLYMA_20G163900
GO:0042537	benzene-containing compound metabolic process	biological_process	0.0673	1	1	164	13	39917	XLOC_089339
GO:0000776	kinetochore	cellular_component	0.068954	1	3	164	235	39917	GLYMA_04G190700,GLYMA_07G207100,GLYMA_09G197500
GO:0009755	hormone-mediated signaling pathway	biological_process	0.069069	1	1	164	19	39917	GLYMA_13G011400
GO:0032870	cellular response to hormone stimulus	biological_process	0.069069	1	1	164	19	39917	GLYMA_13G011400
GO:0009112	nucleobase metabolic process	biological_process	0.069741	1	1	164	19	39917	GLYMA_17G161700
GO:0046112	nucleobase biosynthetic process	biological_process	0.069741	1	1	164	19	39917	GLYMA_17G161700
GO:0030288	outer membrane-bounded periplasmic space	cellular_component	0.070335	1	1	164	19	39917	GLYMA_12G233100
GO:0004371	glycerone kinase activity	molecular_function	0.071926	1	1	164	16	39917	GLYMA_17G161700
GO:1901615	organic hydroxy compound metabolic process	biological_process	0.073829	1	2	164	111	39917	GLYMA_17G161700,GLYMA_01G005100
GO:0004540	ribonuclease activity	molecular_function	0.074022	1	3	164	232	39917	GLYMA_14G113500,XLOC_089339,GLYMA_06G148800
GO:0014070	response to organic cyclic compound	biological_process	0.075466	1	1	164	17	39917	GLYMA_13G011400
GO:0044275	cellular carbohydrate catabolic process	biological_process	0.076032	1	1	164	18	39917	GLYMA_01G005100
GO:0046782	regulation of viral transcription	biological_process	0.077715	1	1	164	20	39917	GLYMA_20G193200
GO:1903900	regulation of viral life cycle	biological_process	0.077715	1	1	164	20	39917	GLYMA_20G193200
GO:0006644	phospholipid metabolic process	biological_process	0.079572	1	4	164	426	39917	GLYMA_16G145100,GLYMA_02G242600,GLYMA_07G097800,GLYMA_09G180200
GO:0008061	chitin binding	molecular_function	0.080089	1	1	164	22	39917	XLOC_089339
GO:0006020	inositol metabolic process	biological_process	0.080973	1	1	164	17	39917	GLYMA_01G005100
GO:0016742	hydroxymethyl-, formyl- and related transferase activity	molecular_function	0.081247	1	1	164	21	39917	GLYMA_01G112400
GO:0005576	extracellular region	cellular_component	0.082314	1	10	164	1502	39917	XLOC_089339,GLYMA_20G034200,GLYMA_16G208900,GLYMA_15G101300,GLYMA_01G120000,GLYMA_10G061000,GLYMA_03G121500,XLOC_162848,GLYMA_01G049500,GLYMA_13G070000
GO:0004089	carbonate dehydratase activity	molecular_function	0.082605	1	1	164	19	39917	GLYMA_06G182700
GO:0071495	cellular response to endogenous stimulus	biological_process	0.082612	1	1	164	22	39917	GLYMA_13G011400
GO:0004568	chitinase activity	molecular_function	0.082869	1	1	164	18	39917	GLYMA_03G096500
GO:0006071	glycerol metabolic process	biological_process	0.083273	1	1	164	19	39917	GLYMA_17G161700
GO:0042470	melanosome	cellular_component	0.083526	1	1	164	28	39917	GLYMA_12G233100
GO:0048770	pigment granule	cellular_component	0.083526	1	1	164	28	39917	GLYMA_12G233100
GO:0072686	mitotic spindle	cellular_component	0.085426	1	2	164	128	39917	GLYMA_04G190700,GLYMA_07G207100
GO:0008417	fucosyltransferase activity	molecular_function	0.08686	1	1	164	25	39917	GLYMA_16G154600
GO:0019400	alditol metabolic process	biological_process	0.089648	1	1	164	21	39917	GLYMA_17G161700
GO:0007051	spindle organization	biological_process	0.092676	1	1	164	27	39917	GLYMA_07G207100
GO:0006032	chitin catabolic process	biological_process	0.094674	1	1	164	22	39917	GLYMA_03G096500
GO:0046348	amino sugar catabolic process	biological_process	0.094674	1	1	164	22	39917	GLYMA_03G096500
GO:1901072	glucosamine-containing compound catabolic process	biological_process	0.094674	1	1	164	22	39917	GLYMA_03G096500
GO:0071203	WASH complex	cellular_component	0.096089	1	1	164	28	39917	GLYMA_04G053100
GO:0016891	endoribonuclease activity, producing 5'-phosphomonoesters	molecular_function	0.096626	1	2	164	121	39917	XLOC_089339,GLYMA_06G148800
GO:0043167	ion binding	molecular_function	0.098236	1	54	164	12225	39917	GLYMA_01G005100,GLYMA_13G075900,GLYMA_13G324100,GLYMA_19G014200,GLYMA_06G218700,GLYMA_20G032900,GLYMA_13G109800,GLYMA_01G112400,GLYMA_03G077600,GLYMA_06G194500,XLOC_020879,GLYMA_12G141900,GLYMA_12G233100,GLYMA_17G182100,GLYMA_09G039200,GLYMA_06G028100,XLOC_057129,GLYMA_12G197400,GLYMA_02G028000,GLYMA_03G077800,GLYMA_13G188900,XLOC_127667,GLYMA_01G030100,GLYMA_11G035000,GLYMA_13G092200,GLYMA_12G13…
GO:0030150	protein import into mitochondrial matrix	biological_process	0.098747	1	1	164	28	39917	GLYMA_14G113500
GO:0006405	RNA export from nucleus	biological_process	0.10454	1	1	164	30	39917	GLYMA_02G205600
GO:0006406	mRNA export from nucleus	biological_process	0.10454	1	1	164	30	39917	GLYMA_02G205600
GO:0071166	ribonucleoprotein complex localization	biological_process	0.10454	1	1	164	30	39917	GLYMA_02G205600
GO:0071426	ribonucleoprotein complex export from nucleus	biological_process	0.10454	1	1	164	30	39917	GLYMA_02G205600
GO:0071427	mRNA-containing ribonucleoprotein complex export from nucleus	biological_process	0.10454	1	1	164	30	39917	GLYMA_02G205600
GO:0051168	nuclear export	biological_process	0.10665	1	1	164	31	39917	GLYMA_02G205600
GO:0006026	aminoglycan catabolic process	biological_process	0.10931	1	1	164	28	39917	GLYMA_03G096500
GO:0000778	condensed nuclear chromosome kinetochore	cellular_component	0.113	1	2	164	151	39917	GLYMA_04G190700,GLYMA_07G207100
GO:0000780	condensed nuclear chromosome, centromeric region	cellular_component	0.113	1	2	164	151	39917	GLYMA_07G207100,GLYMA_04G190700
GO:0000942	condensed nuclear chromosome outer kinetochore	cellular_component	0.113	1	2	164	151	39917	GLYMA_04G190700,GLYMA_07G207100
GO:0042729	DASH complex	cellular_component	0.113	1	2	164	151	39917	GLYMA_04G190700,GLYMA_07G207100
GO:0005509	calcium ion binding	molecular_function	0.11708	1	5	164	598	39917	GLYMA_06G171100,GLYMA_01G049500,GLYMA_20G034200,GLYMA_04G108900,GLYMA_02G205600
GO:0016820	hydrolase activity, acting on acid anhydrides, catalyzing transmembrane movement of substances	molecular_function	0.1179	1	3	164	361	39917	GLYMA_13G271300,GLYMA_17G182100,XLOC_033771
GO:0044462	external encapsulating structure part	cellular_component	0.12305	1	1	164	34	39917	GLYMA_12G233100
GO:0034470	ncRNA processing	biological_process	0.12426	1	5	164	711	39917	GLYMA_09G180200,GLYMA_14G113500,GLYMA_20G163900,GLYMA_03G023800,GLYMA_06G148800
GO:0000123	histone acetyltransferase complex	cellular_component	0.12529	1	1	164	38	39917	GLYMA_03G121500
GO:0031248	protein acetyltransferase complex	cellular_component	0.12529	1	1	164	38	39917	GLYMA_03G121500
GO:1902493	acetyltransferase complex	cellular_component	0.12529	1	1	164	38	39917	GLYMA_03G121500
GO:0071310	cellular response to organic substance	biological_process	0.12849	1	1	164	35	39917	GLYMA_13G011400
GO:0050792	regulation of viral process	biological_process	0.13208	1	1	164	36	39917	GLYMA_20G193200
GO:0016892	endoribonuclease activity, producing 3'-phosphomonoesters	molecular_function	0.1332	1	1	164	30	39917	GLYMA_14G113500
GO:0009110	vitamin biosynthetic process	biological_process	0.13451	1	2	164	157	39917	XLOC_003252,GLYMA_01G112400
GO:0042364	water-soluble vitamin biosynthetic process	biological_process	0.13451	1	2	164	157	39917	XLOC_003252,GLYMA_01G112400
GO:0000775	chromosome, centromeric region	cellular_component	0.13499	1	3	164	321	39917	GLYMA_04G190700,GLYMA_07G207100,GLYMA_09G197500
GO:0043903	regulation of symbiosis, encompassing mutualism through parasitism	biological_process	0.13623	1	1	164	37	39917	GLYMA_20G193200
GO:0008270	zinc ion binding	molecular_function	0.13753	1	15	164	2789	39917	GLYMA_17G116900,XLOC_110439,GLYMA_14G081200,GLYMA_12G137700,GLYMA_19G014200,XLOC_020879,GLYMA_06G182700,XLOC_127667,GLYMA_02G028300,GLYMA_02G028200,GLYMA_02G028000,GLYMA_14G150500,GLYMA_07G158600,XLOC_058648,GLYMA_14G081500
GO:0016894	endonuclease activity, active with either ribo- or deoxyribonucleic acids and producing 3'-phosphomonoesters	molecular_function	0.14125	1	1	164	33	39917	GLYMA_14G113500
GO:0005643	nuclear pore	cellular_component	0.14141	1	1	164	46	39917	GLYMA_02G205600
GO:0006766	vitamin metabolic process	biological_process	0.14203	1	2	164	162	39917	GLYMA_01G112400,XLOC_003252
GO:0006767	water-soluble vitamin metabolic process	biological_process	0.14203	1	2	164	162	39917	GLYMA_01G112400,XLOC_003252
GO:0016705	oxidoreductase activity, acting on paired donors, with incorporation or reduction of molecular oxygen	molecular_function	0.1476	1	5	164	708	39917	GLYMA_01G112400,GLYMA_03G077600,GLYMA_16G195500,GLYMA_12G067100,GLYMA_03G077800
GO:0042597	periplasmic space	cellular_component	0.14819	1	1	164	41	39917	GLYMA_12G233100
GO:0000940	condensed chromosome outer kinetochore	cellular_component	0.14843	1	2	164	177	39917	GLYMA_04G190700,GLYMA_07G207100
GO:0098687	chromosomal region	cellular_component	0.1491	1	3	164	336	39917	GLYMA_07G207100,GLYMA_09G197500,GLYMA_04G190700
GO:0044430	cytoskeletal part	cellular_component	0.14928	1	4	164	521	39917	GLYMA_06G198900,GLYMA_04G190700,GLYMA_07G207100,GLYMA_07G124400
GO:0016023	cytoplasmic membrane-bounded vesicle	cellular_component	0.14981	1	2	164	198	39917	GLYMA_07G158600,GLYMA_12G233100
GO:0000777	condensed chromosome kinetochore	cellular_component	0.15108	1	2	164	180	39917	GLYMA_07G207100,GLYMA_04G190700
GO:0000779	condensed chromosome, centromeric region	cellular_component	0.15108	1	2	164	180	39917	GLYMA_07G207100,GLYMA_04G190700
GO:0004526	ribonuclease P activity	molecular_function	0.15284	1	1	164	37	39917	GLYMA_06G148800
GO:0015630	microtubule cytoskeleton	cellular_component	0.15347	1	3	164	342	39917	GLYMA_04G190700,GLYMA_07G124400,GLYMA_07G207100
GO:0000278	mitotic cell cycle	biological_process	0.1543	1	3	164	339	39917	GLYMA_04G190700,GLYMA_07G207100,GLYMA_09G197500
GO:1903047	mitotic cell cycle process	biological_process	0.1543	1	3	164	339	39917	GLYMA_04G190700,GLYMA_07G207100,GLYMA_09G197500
GO:0030313	cell envelope	cellular_component	0.15456	1	1	164	44	39917	GLYMA_12G233100
GO:0000746	conjugation	biological_process	0.1547	1	1	164	43	39917	GLYMA_09G038800
GO:1990542	mitochondrial transmembrane transport	biological_process	0.15482	1	1	164	45	39917	GLYMA_14G113500
GO:0004519	endonuclease activity	molecular_function	0.15645	1	3	164	319	39917	XLOC_089339,GLYMA_06G148800,GLYMA_14G113500
GO:0003707	steroid hormone receptor activity	molecular_function	0.16063	1	1	164	41	39917	GLYMA_13G011400
GO:0000794	condensed nuclear chromosome	cellular_component	0.16196	1	2	164	186	39917	GLYMA_07G207100,GLYMA_04G190700
GO:0031988	membrane-bounded vesicle	cellular_component	0.1624	1	2	164	208	39917	GLYMA_12G233100,GLYMA_07G158600
GO:0006399	tRNA metabolic process	biological_process	0.16392	1	5	164	785	39917	GLYMA_20G163900,GLYMA_14G113500,GLYMA_09G180200,GLYMA_03G023800,GLYMA_06G148800
GO:0019069	viral capsid assembly	biological_process	0.16442	1	1	164	44	39917	GLYMA_19G052600
GO:0005773	vacuole	cellular_component	0.16862	1	1	164	60	39917	GLYMA_09G054600
GO:0006480	N-terminal protein amino acid methylation	biological_process	0.16871	1	1	164	44	39917	GLYMA_20G213600
GO:0031365	N-terminal protein amino acid modification	biological_process	0.16871	1	1	164	44	39917	GLYMA_20G213600
GO:0005496	steroid binding	molecular_function	0.16965	1	1	164	44	39917	GLYMA_13G011400
GO:0009878	nodule morphogenesis	biological_process	0.17008	1	1	164	44	39917	GLYMA_13G324100
GO:0009886	post-embryonic morphogenesis	biological_process	0.17008	1	1	164	44	39917	GLYMA_13G324100
GO:0044111	development involved in symbiotic interaction	biological_process	0.17008	1	1	164	44	39917	GLYMA_13G324100
GO:0006629	lipid metabolic process	biological_process	0.17166	1	9	164	1606	39917	GLYMA_18G236300,GLYMA_09G005600,GLYMA_04G131100,GLYMA_14G081200,GLYMA_16G145100,GLYMA_14G081500,GLYMA_02G242600,GLYMA_07G097800,GLYMA_09G180200
GO:0005856	cytoskeleton	cellular_component	0.17391	1	4	164	557	39917	GLYMA_06G198900,GLYMA_04G190700,GLYMA_07G207100,GLYMA_07G124400
GO:0055085	transmembrane transport	biological_process	0.1799	1	11	164	2162	39917	GLYMA_07G152500,GLYMA_04G020500,GLYMA_12G097300,GLYMA_17G182100,GLYMA_10G283800,GLYMA_09G168700,GLYMA_14G113500,GLYMA_18G260000,GLYMA_07G018800,GLYMA_06G297700,GLYMA_11G164200
GO:0006626	protein targeting to mitochondrion	biological_process	0.18075	1	1	164	54	39917	GLYMA_14G113500
GO:0042157	lipoprotein metabolic process	biological_process	0.18098	1	2	164	195	39917	GLYMA_02G242600,GLYMA_15G101300
GO:0031410	cytoplasmic vesicle	cellular_component	0.18134	1	2	164	225	39917	GLYMA_12G233100,GLYMA_07G158600
GO:0005635	nuclear envelope	cellular_component	0.18176	1	1	164	59	39917	GLYMA_02G205600
GO:0016893	endonuclease activity, active with either ribo- or deoxyribonucleic acids and producing 5'-phosphomonoesters	molecular_function	0.18196	1	2	164	185	39917	GLYMA_06G148800,XLOC_089339
GO:0048856	anatomical structure development	biological_process	0.18759	1	3	164	377	39917	GLYMA_09G054600,GLYMA_02G205600,GLYMA_13G324100
GO:0008380	RNA splicing	biological_process	0.19179	1	2	164	199	39917	GLYMA_14G113500,GLYMA_03G023800
GO:0016701	oxidoreductase activity, acting on single donors with incorporation of molecular oxygen	molecular_function	0.19415	1	2	164	195	39917	GLYMA_13G075900,GLYMA_01G005100
GO:0031982	vesicle	cellular_component	0.19433	1	2	164	235	39917	GLYMA_12G233100,GLYMA_07G158600
GO:0005819	spindle	cellular_component	0.19549	1	2	164	214	39917	GLYMA_04G190700,GLYMA_07G207100
GO:0005742	mitochondrial outer membrane translocase complex	cellular_component	0.20039	1	1	164	61	39917	GLYMA_14G113500
GO:0070585	protein localization to mitochondrion	biological_process	0.2006	1	1	164	59	39917	GLYMA_14G113500
GO:0072655	establishment of protein localization to mitochondrion	biological_process	0.2006	1	1	164	59	39917	GLYMA_14G113500
GO:0010333	terpene synthase activity	molecular_function	0.20268	1	1	164	54	39917	GLYMA_12G197400
GO:0009791	post-embryonic development	biological_process	0.20427	1	1	164	52	39917	GLYMA_13G324100
GO:0019083	viral transcription	biological_process	0.2054	1	1	164	59	39917	GLYMA_20G193200
GO:0005875	microtubule associated complex	cellular_component	0.20788	1	1	164	53	39917	GLYMA_07G124400
GO:0007010	cytoskeleton organization	biological_process	0.21337	1	4	164	622	39917	XLOC_130068,GLYMA_03G100000,GLYMA_07G207100,XLOC_003252
GO:0000793	condensed chromosome	cellular_component	0.21345	1	2	164	224	39917	GLYMA_04G190700,GLYMA_07G207100
GO:0098799	outer mitochondrial membrane protein complex	cellular_component	0.21471	1	1	164	66	39917	GLYMA_14G113500
GO:0022008	neurogenesis	biological_process	0.21494	1	1	164	68	39917	GLYMA_09G054600
GO:0004523	RNA-DNA hybrid ribonuclease activity	molecular_function	0.21844	1	1	164	51	39917	XLOC_089339
GO:0007399	nervous system development	biological_process	0.22103	1	1	164	69	39917	GLYMA_09G054600
GO:0044421	extracellular region part	cellular_component	0.22218	1	3	164	385	39917	GLYMA_01G049500,GLYMA_03G121500,GLYMA_20G034200
GO:0005975	carbohydrate metabolic process	biological_process	0.22242	1	10	164	1993	39917	GLYMA_12G012200,GLYMA_01G005100,GLYMA_15G017200,GLYMA_17G161700,GLYMA_10G227700,GLYMA_12G156600,GLYMA_08G150500,GLYMA_03G226000,GLYMA_11G095100,GLYMA_16G154600
GO:0000910	cytokinesis	biological_process	0.22611	1	2	164	232	39917	XLOC_130068,GLYMA_09G197500
GO:0016838	carbon-oxygen lyase activity, acting on phosphates	molecular_function	0.2267	1	1	164	64	39917	GLYMA_12G197400
GO:0044743	intracellular protein transmembrane import	biological_process	0.22876	1	1	164	65	39917	GLYMA_14G113500
GO:0065002	intracellular protein transmembrane transport	biological_process	0.22876	1	1	164	65	39917	GLYMA_14G113500
GO:1901135	carbohydrate derivative metabolic process	biological_process	0.23394	1	7	164	1273	39917	GLYMA_07G097800,GLYMA_02G242600,GLYMA_09G180200,GLYMA_16G145100,GLYMA_16G154600,XLOC_089339,GLYMA_03G096500
GO:0016491	oxidoreductase activity	molecular_function	0.2355	1	20	164	4028	39917	GLYMA_07G048600,GLYMA_03G096500,GLYMA_13G109800,GLYMA_03G077600,GLYMA_16G195500,GLYMA_01G112400,GLYMA_17G095400,GLYMA_01G005100,GLYMA_12G161400,GLYMA_13G075900,GLYMA_19G198200,GLYMA_13G324100,GLYMA_02G233800,GLYMA_03G077800,GLYMA_12G067100,GLYMA_07G124400,GLYMA_04G131100,GLYMA_18G055600,GLYMA_13G231200,GLYMA_12G141900
GO:0015298	solute:cation antiporter activity	molecular_function	0.23761	1	1	164	87	39917	GLYMA_11G164200
GO:0015299	solute:proton antiporter activity	molecular_function	0.23761	1	1	164	87	39917	GLYMA_11G164200
GO:0044454	nuclear chromosome part	cellular_component	0.23778	1	2	164	237	39917	GLYMA_04G190700,GLYMA_07G207100
GO:0005578	proteinaceous extracellular matrix	cellular_component	0.24285	1	2	164	208	39917	GLYMA_01G049500,GLYMA_20G034200
GO:0016054	organic acid catabolic process	biological_process	0.24427	1	1	164	72	39917	XLOC_089339
GO:0046395	carboxylic acid catabolic process	biological_process	0.24427	1	1	164	72	39917	XLOC_089339
GO:0022402	cell cycle process	biological_process	0.24461	1	4	164	647	39917	GLYMA_04G190700,GLYMA_07G207100,GLYMA_09G197500,XLOC_130068
GO:0034660	ncRNA metabolic process	biological_process	0.24571	1	5	164	909	39917	GLYMA_03G023800,GLYMA_06G148800,GLYMA_14G113500,GLYMA_20G163900,GLYMA_09G180200
GO:0005882	intermediate filament	cellular_component	0.24984	1	1	164	76	39917	GLYMA_06G198900
GO:0045111	intermediate filament cytoskeleton	cellular_component	0.24984	1	1	164	76	39917	GLYMA_06G198900
GO:0051028	mRNA transport	biological_process	0.25193	1	1	164	71	39917	GLYMA_02G205600
GO:0000287	magnesium ion binding	molecular_function	0.2528	1	2	164	237	39917	GLYMA_11G067000,GLYMA_12G197400
GO:0019080	viral gene expression	biological_process	0.25962	1	1	164	78	39917	GLYMA_20G193200
GO:0071806	protein transmembrane transport	biological_process	0.26073	1	1	164	77	39917	GLYMA_14G113500
GO:0004867	serine-type endopeptidase inhibitor activity	molecular_function	0.26112	1	1	164	59	39917	GLYMA_16G208900
GO:0032403	protein complex binding	molecular_function	0.26279	1	3	164	509	39917	XLOC_094398,GLYMA_03G100000,XLOC_130068
GO:0016482	cytoplasmic transport	biological_process	0.2646	1	3	164	480	39917	GLYMA_02G205600,GLYMA_14G113500,GLYMA_07G158600
GO:0006839	mitochondrial transport	biological_process	0.26581	1	1	164	76	39917	GLYMA_14G113500
GO:0016209	antioxidant activity	molecular_function	0.27024	1	3	164	387	39917	GLYMA_18G055600,GLYMA_19G198200,GLYMA_02G233800
GO:0071973	bacterial-type flagellum-dependent cell motility	biological_process	0.27357	1	1	164	71	39917	GLYMA_12G233100
GO:0009236	cobalamin biosynthetic process	biological_process	0.27683	1	1	164	80	39917	XLOC_003252
GO:0009991	response to extracellular stimulus	biological_process	0.28143	1	1	164	74	39917	GLYMA_18G098500
GO:0031668	cellular response to extracellular stimulus	biological_process	0.28143	1	1	164	74	39917	GLYMA_18G098500
GO:0071496	cellular response to external stimulus	biological_process	0.28143	1	1	164	74	39917	GLYMA_18G098500
GO:0001539	cilium or flagellum-dependent cell motility	biological_process	0.28166	1	1	164	75	39917	GLYMA_12G233100
GO:0097588	archaeal or bacterial-type flagellum-dependent cell motility	biological_process	0.28166	1	1	164	75	39917	GLYMA_12G233100
GO:0009877	nodulation	biological_process	0.28208	1	1	164	82	39917	GLYMA_13G324100
GO:0005126	cytokine receptor binding	molecular_function	0.2826	1	1	164	83	39917	GLYMA_10G061000
GO:0000228	nuclear chromosome	cellular_component	0.28343	1	2	164	268	39917	GLYMA_07G207100,GLYMA_04G190700
GO:0006338	chromatin remodeling	biological_process	0.2858	1	2	164	253	39917	GLYMA_20G032900,XLOC_094398
GO:0000226	microtubule cytoskeleton organization	biological_process	0.28691	1	2	164	279	39917	GLYMA_07G207100,XLOC_130068
GO:0006403	RNA localization	biological_process	0.288	1	1	164	81	39917	GLYMA_02G205600
GO:0050657	nucleic acid transport	biological_process	0.288	1	1	164	81	39917	GLYMA_02G205600
GO:0050658	RNA transport	biological_process	0.288	1	1	164	81	39917	GLYMA_02G205600
GO:0051236	establishment of RNA localization	biological_process	0.288	1	1	164	81	39917	GLYMA_02G205600
GO:0009653	anatomical structure morphogenesis	biological_process	0.29208	1	2	164	277	39917	GLYMA_02G205600,GLYMA_13G324100
GO:0009235	cobalamin metabolic process	biological_process	0.29271	1	1	164	85	39917	XLOC_003252
GO:0003993	acid phosphatase activity	molecular_function	0.29353	1	1	164	84	39917	GLYMA_06G028100
GO:0051382	kinetochore assembly	biological_process	0.2941	1	1	164	71	39917	GLYMA_09G197500
GO:0051383	kinetochore organization	biological_process	0.2941	1	1	164	71	39917	GLYMA_09G197500
GO:0007017	microtubule-based process	biological_process	0.29736	1	3	164	531	39917	GLYMA_07G124400,GLYMA_07G207100,XLOC_130068
GO:0015931	nucleobase-containing compound transport	biological_process	0.29781	1	1	164	85	39917	GLYMA_02G205600
GO:0008017	microtubule binding	molecular_function	0.29867	1	2	164	329	39917	GLYMA_03G100000,XLOC_130068
GO:0019068	virion assembly	biological_process	0.30297	1	1	164	93	39917	GLYMA_19G052600
GO:0048731	system development	biological_process	0.30385	1	1	164	101	39917	GLYMA_09G054600
GO:0044427	chromosomal part	cellular_component	0.30428	1	3	164	479	39917	GLYMA_07G207100,GLYMA_09G197500,GLYMA_04G190700
GO:0019058	viral life cycle	biological_process	0.30833	1	3	164	524	39917	GLYMA_20G163900,GLYMA_19G052600,GLYMA_20G193200
GO:0016835	carbon-oxygen lyase activity	molecular_function	0.31046	1	2	164	276	39917	GLYMA_12G197400,GLYMA_06G182700
GO:0005516	calmodulin binding	molecular_function	0.31062	1	1	164	110	39917	GLYMA_03G232500
GO:0012507	ER to Golgi transport vesicle membrane	cellular_component	0.31234	1	1	164	108	39917	GLYMA_07G158600
GO:0030127	COPII vesicle coat	cellular_component	0.31234	1	1	164	108	39917	GLYMA_07G158600
GO:0030134	ER to Golgi transport vesicle	cellular_component	0.31234	1	1	164	108	39917	GLYMA_07G158600
GO:0009725	response to hormone	biological_process	0.31268	1	3	164	343	39917	GLYMA_09G220900,GLYMA_14G030300,GLYMA_13G011400
GO:0005488	binding	molecular_function	0.31748	1	97	164	23888	39917	GLYMA_06G148800,GLYMA_13G324100,GLYMA_03G232500,GLYMA_09G054600,GLYMA_03G099100,XLOC_089339,GLYMA_03G077600,GLYMA_08G147700,GLYMA_06G218700,GLYMA_20G213600,XLOC_162848,XLOC_020879,GLYMA_18G055600,GLYMA_04G175800,GLYMA_09G088900,GLYMA_06G194500,GLYMA_03G100000,GLYMA_07G152500,XLOC_132065,GLYMA_13G188900,GLYMA_09G039200,GLYMA_06G028100,XLOC_057129,GLYMA_17G180000,GLYMA_04G108900,XLOC_127667,GLYMA_1…
GO:1901136	carbohydrate derivative catabolic process	biological_process	0.31813	1	1	164	92	39917	GLYMA_03G096500
GO:0042398	cellular modified amino acid biosynthetic process	biological_process	0.32375	1	1	164	98	39917	GLYMA_01G112400
GO:0009719	response to endogenous stimulus	biological_process	0.32403	1	3	164	351	39917	GLYMA_09G220900,GLYMA_14G030300,GLYMA_13G011400
GO:0072528	pyrimidine-containing compound biosynthetic process	biological_process	0.32454	1	1	164	98	39917	GLYMA_17G161700
GO:0044033	multi-organism metabolic process	biological_process	0.33225	1	1	164	109	39917	GLYMA_20G193200
GO:1901363	heterocyclic compound binding	molecular_function	0.33307	1	56	164	13878	39917	GLYMA_12G233100,GLYMA_12G141900,GLYMA_17G182100,GLYMA_06G194500,GLYMA_09G088900,GLYMA_04G175800,GLYMA_18G055600,XLOC_020879,GLYMA_03G077800,GLYMA_13G188900,XLOC_132065,XLOC_057129,GLYMA_13G011400,GLYMA_11G117600,GLYMA_06G148800,GLYMA_02G158000,GLYMA_08G147700,GLYMA_13G109800,GLYMA_03G077600,XLOC_089339,GLYMA_01G112400,GLYMA_06G218700,GLYMA_20G032900,GLYMA_19G158300,GLYMA_01G125400,GLYMA_14G081200…
GO:0097159	organic cyclic compound binding	molecular_function	0.33359	1	56	164	13880	39917	GLYMA_14G081200,GLYMA_01G125400,GLYMA_04G131100,XLOC_044940,GLYMA_13G271300,GLYMA_12G067100,GLYMA_08G291800,XLOC_057831,XLOC_027933,GLYMA_04G053100,GLYMA_09G180200,GLYMA_18G082400,GLYMA_U009100,XLOC_058648,GLYMA_14G081500,GLYMA_06G306100,XLOC_110439,GLYMA_02G233800,GLYMA_17G180000,GLYMA_01G030100,GLYMA_11G035000,XLOC_130068,GLYMA_13G092200,GLYMA_17G095400,XLOC_127667,GLYMA_16G195500,GLYMA_05G0944…
GO:0033178	proton-transporting two-sector ATPase complex, catalytic domain	cellular_component	0.33749	1	1	164	110	39917	GLYMA_17G182100
GO:0016151	nickel cation binding	molecular_function	0.33926	1	1	164	95	39917	GLYMA_14G150500
GO:0043170	macromolecule metabolic process	biological_process	0.34133	1	57	164	13849	39917	XLOC_162312,GLYMA_08G147700,XLOC_089339,GLYMA_11G208000,GLYMA_16G199000,GLYMA_09G197500,GLYMA_19G014200,GLYMA_06G148800,GLYMA_09G054600,GLYMA_01G005100,GLYMA_02G028000,GLYMA_13G260400,GLYMA_04G190700,GLYMA_16G154600,GLYMA_13G188900,GLYMA_01G120000,GLYMA_15G101300,XLOC_057129,GLYMA_14G050500,GLYMA_13G011400,GLYMA_12G233100,GLYMA_20G213600,XLOC_020879,GLYMA_14G113500,GLYMA_04G175800,GLYMA_20G193200…
GO:0044764	multi-organism cellular process	biological_process	0.34178	1	5	164	1037	39917	GLYMA_20G163900,GLYMA_18G098500,GLYMA_09G038800,GLYMA_19G052600,GLYMA_20G193200
GO:0010033	response to organic substance	biological_process	0.3505	1	3	164	378	39917	GLYMA_13G011400,GLYMA_14G030300,GLYMA_09G220900
GO:0034508	centromere complex assembly	biological_process	0.35105	1	1	164	91	39917	GLYMA_09G197500
GO:0006304	DNA modification	biological_process	0.35154	1	1	164	108	39917	GLYMA_08G147700
GO:0048869	cellular developmental process	biological_process	0.35339	1	2	164	328	39917	GLYMA_02G205600,GLYMA_09G054600
GO:0006888	ER to Golgi vesicle-mediated transport	biological_process	0.35509	1	1	164	121	39917	GLYMA_07G158600
GO:0006479	protein methylation	biological_process	0.35782	1	1	164	120	39917	GLYMA_20G213600
GO:0008213	protein alkylation	biological_process	0.35782	1	1	164	120	39917	GLYMA_20G213600
GO:0004601	peroxidase activity	molecular_function	0.35923	1	2	164	272	39917	GLYMA_02G233800,GLYMA_18G055600
GO:0008083	growth factor activity	molecular_function	0.36191	1	1	164	98	39917	GLYMA_10G061000
GO:0015631	tubulin binding	molecular_function	0.36272	1	2	164	375	39917	XLOC_130068,GLYMA_03G100000
GO:0003824	catalytic activity	molecular_function	0.3639	1	81	164	20052	39917	GLYMA_17G095400,GLYMA_15G017200,XLOC_130068,GLYMA_02G233800,GLYMA_02G205600,XLOC_093949,GLYMA_02G242600,GLYMA_11G067000,GLYMA_12G156600,GLYMA_20G163900,GLYMA_02G028200,GLYMA_03G226000,GLYMA_03G096500,GLYMA_04G131100,GLYMA_09G005600,GLYMA_07G097800,GLYMA_09G180200,XLOC_024377,GLYMA_16G145100,XLOC_003252,GLYMA_13G271300,GLYMA_08G291800,GLYMA_01G005100,GLYMA_12G161400,GLYMA_13G075900,GLYMA_19G198200…
GO:0044262	cellular carbohydrate metabolic process	biological_process	0.3704	1	2	164	352	39917	GLYMA_17G161700,GLYMA_01G005100
GO:0016620	oxidoreductase activity, acting on the aldehyde or oxo group of donors, NAD or NADP as acceptor	molecular_function	0.37105	1	1	164	108	39917	GLYMA_04G131100
GO:0006979	response to oxidative stress	biological_process	0.37268	1	2	164	273	39917	GLYMA_18G055600,GLYMA_02G233800
GO:0003682	chromatin binding	molecular_function	0.37332	1	1	164	123	39917	XLOC_094398
GO:0016684	oxidoreductase activity, acting on peroxide as acceptor	molecular_function	0.37368	1	2	164	280	39917	GLYMA_02G233800,GLYMA_18G055600
GO:0051301	cell division	biological_process	0.37387	1	2	164	331	39917	GLYMA_09G197500,XLOC_130068
GO:0006497	protein lipidation	biological_process	0.37685	1	1	164	130	39917	GLYMA_02G242600
GO:0006506	GPI anchor biosynthetic process	biological_process	0.37685	1	1	164	130	39917	GLYMA_02G242600
GO:0006661	phosphatidylinositol biosynthetic process	biological_process	0.37685	1	1	164	130	39917	GLYMA_02G242600
GO:0019538	protein metabolic process	biological_process	0.37901	1	28	164	6839	39917	GLYMA_19G014200,XLOC_127667,GLYMA_01G005100,GLYMA_02G028200,XLOC_162312,GLYMA_11G208000,GLYMA_02G242600,GLYMA_05G094400,GLYMA_12G233100,GLYMA_20G213600,GLYMA_02G028300,GLYMA_09G005600,XLOC_020879,GLYMA_02G028000,GLYMA_13G188900,GLYMA_16G154600,GLYMA_04G190700,XLOC_057129,GLYMA_15G101300,XLOC_024377,GLYMA_16G145100,XLOC_058648,GLYMA_09G180200,GLYMA_07G097800,GLYMA_10G078900,GLYMA_14G050500,GLYMA_1…
GO:0016568	chromatin modification	biological_process	0.37922	1	2	164	330	39917	XLOC_094398,GLYMA_20G032900
GO:0030312	external encapsulating structure	cellular_component	0.38101	1	2	164	321	39917	GLYMA_12G233100,GLYMA_17G044500
GO:0030658	transport vesicle membrane	cellular_component	0.38128	1	1	164	138	39917	GLYMA_07G158600
GO:0006913	nucleocytoplasmic transport	biological_process	0.38189	1	1	164	129	39917	GLYMA_02G205600
GO:0042025	host cell nucleus	cellular_component	0.38295	1	1	164	130	39917	GLYMA_19G052600
GO:0072527	pyrimidine-containing compound metabolic process	biological_process	0.38309	1	1	164	121	39917	GLYMA_17G161700
GO:0004673	protein histidine kinase activity	molecular_function	0.3836	1	1	164	146	39917	GLYMA_07G152500
GO:0016775	phosphotransferase activity, nitrogenous group as acceptor	molecular_function	0.3836	1	1	164	146	39917	GLYMA_07G152500
GO:0042158	lipoprotein biosynthetic process	biological_process	0.38673	1	1	164	133	39917	GLYMA_02G242600
GO:0004650	polygalacturonase activity	molecular_function	0.38693	1	1	164	118	39917	GLYMA_12G012200
GO:0046474	glycerophospholipid biosynthetic process	biological_process	0.39022	1	1	164	136	39917	GLYMA_02G242600
GO:0006486	protein glycosylation	biological_process	0.39544	1	1	164	143	39917	GLYMA_16G154600
GO:0043413	macromolecule glycosylation	biological_process	0.39544	1	1	164	143	39917	GLYMA_16G154600
GO:0051169	nuclear transport	biological_process	0.39721	1	1	164	135	39917	GLYMA_02G205600
GO:0030599	pectinesterase activity	molecular_function	0.39975	1	1	164	135	39917	GLYMA_17G044500
GO:0042545	cell wall modification	biological_process	0.39975	1	1	164	135	39917	GLYMA_17G044500
GO:0006869	lipid transport	biological_process	0.4002	1	1	164	119	39917	GLYMA_15G101300
GO:0010468	regulation of gene expression	biological_process	0.40086	1	17	164	3981	39917	GLYMA_20G163900,GLYMA_19G239900,GLYMA_14G214100,GLYMA_16G199000,GLYMA_20G193200,GLYMA_16G048600,GLYMA_17G131800,GLYMA_03G121500,GLYMA_14G081500,GLYMA_01G120000,GLYMA_13G011400,GLYMA_14G150500,GLYMA_13G260400,GLYMA_09G147200,GLYMA_04G175800,GLYMA_05G065700,GLYMA_14G081200
GO:0033647	host intracellular organelle	cellular_component	0.40103	1	1	164	138	39917	GLYMA_19G052600
GO:0033648	host intracellular membrane-bounded organelle	cellular_component	0.40103	1	1	164	138	39917	GLYMA_19G052600
GO:0006575	cellular modified amino acid metabolic process	biological_process	0.40454	1	1	164	129	39917	GLYMA_01G112400
GO:0010608	posttranscriptional regulation of gene expression	biological_process	0.40647	1	1	164	153	39917	GLYMA_16G048600
GO:0055114	oxidation-reduction process	biological_process	0.4089	1	17	164	3831	39917	GLYMA_16G195500,GLYMA_03G077600,GLYMA_01G112400,GLYMA_03G096500,GLYMA_13G109800,GLYMA_07G048600,GLYMA_19G198200,GLYMA_13G324100,GLYMA_02G233800,GLYMA_13G075900,GLYMA_01G005100,GLYMA_12G067100,GLYMA_03G077800,GLYMA_13G231200,GLYMA_18G055600,GLYMA_04G131100,GLYMA_07G124400
GO:0030133	transport vesicle	cellular_component	0.40946	1	1	164	148	39917	GLYMA_07G158600
GO:0030120	vesicle coat	cellular_component	0.41236	1	1	164	155	39917	GLYMA_07G158600
GO:0030135	coated vesicle	cellular_component	0.41236	1	1	164	155	39917	GLYMA_07G158600
GO:0030662	coated vesicle membrane	cellular_component	0.41236	1	1	164	155	39917	GLYMA_07G158600
GO:0003954	NADH dehydrogenase activity	molecular_function	0.41523	1	1	164	124	39917	GLYMA_17G095400
GO:0008236	serine-type peptidase activity	molecular_function	0.41662	1	3	164	600	39917	GLYMA_07G097800,GLYMA_09G180200,GLYMA_16G145100
GO:0017171	serine hydrolase activity	molecular_function	0.41662	1	3	164	600	39917	GLYMA_09G180200,GLYMA_07G097800,GLYMA_16G145100
GO:0030659	cytoplasmic vesicle membrane	cellular_component	0.41717	1	1	164	157	39917	GLYMA_07G158600
GO:0009101	glycoprotein biosynthetic process	biological_process	0.41828	1	1	164	153	39917	GLYMA_16G154600
GO:2001141	regulation of RNA biosynthetic process	biological_process	0.41908	1	16	164	3752	39917	GLYMA_17G131800,GLYMA_03G121500,GLYMA_20G193200,GLYMA_19G239900,GLYMA_20G163900,GLYMA_14G214100,GLYMA_16G199000,GLYMA_05G065700,GLYMA_14G081200,GLYMA_04G175800,GLYMA_09G147200,GLYMA_13G260400,GLYMA_13G011400,GLYMA_14G150500,GLYMA_14G081500,GLYMA_01G120000
GO:0097367	carbohydrate derivative binding	molecular_function	0.41948	1	23	164	6234	39917	GLYMA_17G180000,GLYMA_11G035000,GLYMA_01G030100,GLYMA_13G092200,XLOC_089339,GLYMA_13G109800,GLYMA_20G163900,GLYMA_05G094400,GLYMA_20G032900,GLYMA_06G218700,XLOC_007684,GLYMA_17G182100,GLYMA_12G233100,GLYMA_01G125400,GLYMA_12G141900,GLYMA_06G194500,GLYMA_08G291800,GLYMA_13G188900,GLYMA_13G271300,GLYMA_04G053100,XLOC_057129,GLYMA_06G306100,GLYMA_18G082400
GO:0044724	single-organism carbohydrate catabolic process	biological_process	0.41996	1	1	164	136	39917	GLYMA_01G005100
GO:0051252	regulation of RNA metabolic process	biological_process	0.42106	1	16	164	3756	39917	GLYMA_16G199000,GLYMA_20G163900,GLYMA_14G214100,GLYMA_19G239900,GLYMA_20G193200,GLYMA_03G121500,GLYMA_17G131800,GLYMA_01G120000,GLYMA_14G081500,GLYMA_14G150500,GLYMA_13G011400,GLYMA_13G260400,GLYMA_09G147200,GLYMA_04G175800,GLYMA_05G065700,GLYMA_14G081200
GO:0009100	glycoprotein metabolic process	biological_process	0.42158	1	1	164	154	39917	GLYMA_16G154600
GO:0033646	host intracellular part	cellular_component	0.42283	1	1	164	148	39917	GLYMA_19G052600
GO:0043656	intracellular region of host	cellular_component	0.42283	1	1	164	148	39917	GLYMA_19G052600
GO:0000902	cell morphogenesis	biological_process	0.42317	1	1	164	153	39917	GLYMA_02G205600
GO:0032989	cellular component morphogenesis	biological_process	0.42317	1	1	164	153	39917	GLYMA_02G205600
GO:0001071	nucleic acid binding transcription factor activity	molecular_function	0.4243	1	8	164	1711	39917	GLYMA_17G131800,GLYMA_14G081200,GLYMA_14G081500,GLYMA_01G120000,GLYMA_16G199000,GLYMA_14G214100,GLYMA_19G239900,GLYMA_09G147200
GO:0003700	transcription factor activity, sequence-specific DNA binding	molecular_function	0.4243	1	8	164	1711	39917	GLYMA_17G131800,GLYMA_14G081200,GLYMA_14G081500,GLYMA_01G120000,GLYMA_16G199000,GLYMA_14G214100,GLYMA_19G239900,GLYMA_09G147200
GO:0044877	macromolecular complex binding	molecular_function	0.42501	1	3	164	662	39917	XLOC_130068,GLYMA_03G100000,XLOC_094398
GO:0005694	chromosome	cellular_component	0.42593	1	3	164	589	39917	GLYMA_04G190700,GLYMA_07G207100,GLYMA_09G197500
GO:0019867	outer membrane	cellular_component	0.42842	1	2	164	374	39917	GLYMA_09G038800,GLYMA_14G113500
GO:0045017	glycerolipid biosynthetic process	biological_process	0.4297	1	1	164	153	39917	GLYMA_02G242600
GO:0007275	multicellular organismal development	biological_process	0.43737	1	2	164	370	39917	GLYMA_13G324100,GLYMA_09G054600
GO:0012506	vesicle membrane	cellular_component	0.43794	1	1	164	167	39917	GLYMA_07G158600
GO:0008289	lipid binding	molecular_function	0.4386	1	2	164	383	39917	GLYMA_13G011400,GLYMA_15G101300
GO:0008080	N-acetyltransferase activity	molecular_function	0.44089	1	1	164	144	39917	GLYMA_17G161700
GO:0010876	lipid localization	biological_process	0.44262	1	1	164	143	39917	GLYMA_15G101300
GO:0019079	viral genome replication	biological_process	0.44352	1	1	164	172	39917	GLYMA_20G163900
GO:0019219	regulation of nucleobase-containing compound metabolic process	biological_process	0.44399	1	16	164	3801	39917	GLYMA_14G081200,GLYMA_05G065700,GLYMA_04G175800,GLYMA_09G147200,GLYMA_13G260400,GLYMA_13G011400,GLYMA_14G150500,GLYMA_01G120000,GLYMA_14G081500,GLYMA_17G131800,GLYMA_03G121500,GLYMA_20G193200,GLYMA_20G163900,GLYMA_14G214100,GLYMA_19G239900,GLYMA_16G199000
GO:0031975	envelope	cellular_component	0.44755	1	3	164	620	39917	GLYMA_02G205600,GLYMA_12G233100,GLYMA_14G113500
GO:0007067	mitotic nuclear division	biological_process	0.44841	1	1	164	146	39917	GLYMA_04G190700
GO:0006996	organelle organization	biological_process	0.45147	1	9	164	2090	39917	GLYMA_04G190700,XLOC_003252,GLYMA_09G197500,GLYMA_20G032900,GLYMA_07G207100,GLYMA_14G113500,XLOC_130068,GLYMA_03G100000,XLOC_094398
GO:0016702	oxidoreductase activity, acting on single donors with incorporation of molecular oxygen, incorporation of two atoms of oxygen	molecular_function	0.45351	1	1	164	144	39917	GLYMA_13G075900
GO:0016903	oxidoreductase activity, acting on the aldehyde or oxo group of donors	molecular_function	0.45809	1	1	164	148	39917	GLYMA_04G131100
GO:0006364	rRNA processing	biological_process	0.46441	1	1	164	160	39917	GLYMA_09G180200
GO:0016072	rRNA metabolic process	biological_process	0.46441	1	1	164	160	39917	GLYMA_09G180200
GO:0044433	cytoplasmic vesicle part	cellular_component	0.46729	1	1	164	184	39917	GLYMA_07G158600
GO:0004518	nuclease activity	molecular_function	0.46734	1	3	164	617	39917	GLYMA_14G113500,GLYMA_06G148800,XLOC_089339
GO:0006325	chromatin organization	biological_process	0.46748	1	2	164	384	39917	GLYMA_20G032900,XLOC_094398
GO:0060255	regulation of macromolecule metabolic process	biological_process	0.4683	1	17	164	4133	39917	GLYMA_03G121500,GLYMA_17G131800,GLYMA_16G048600,GLYMA_20G193200,GLYMA_16G199000,GLYMA_19G239900,GLYMA_20G163900,GLYMA_14G214100,GLYMA_14G081200,GLYMA_05G065700,GLYMA_04G175800,GLYMA_09G147200,GLYMA_13G260400,GLYMA_14G150500,GLYMA_13G011400,GLYMA_14G081500,GLYMA_01G120000
GO:0002949	tRNA threonylcarbamoyladenosine modification	biological_process	0.46928	1	1	164	199	39917	GLYMA_20G163900
GO:0070525	tRNA threonylcarbamoyladenosine metabolic process	biological_process	0.46928	1	1	164	199	39917	GLYMA_20G163900
GO:0016741	transferase activity, transferring one-carbon groups	molecular_function	0.47764	1	4	164	911	39917	GLYMA_09G180200,GLYMA_03G042300,GLYMA_01G112400,GLYMA_20G213600
GO:0006928	movement of cell or subcellular component	biological_process	0.47818	1	2	164	456	39917	GLYMA_07G124400,GLYMA_12G233100
GO:0044767	single-organism developmental process	biological_process	0.48019	1	3	164	660	39917	GLYMA_09G054600,GLYMA_13G324100,GLYMA_02G205600
GO:0065004	protein-DNA complex assembly	biological_process	0.48355	1	1	164	138	39917	GLYMA_09G197500
GO:0071824	protein-DNA complex subunit organization	biological_process	0.48355	1	1	164	138	39917	GLYMA_09G197500
GO:0016410	N-acyltransferase activity	molecular_function	0.48493	1	1	164	165	39917	GLYMA_17G161700
GO:0009247	glycolipid biosynthetic process	biological_process	0.48593	1	1	164	179	39917	GLYMA_02G242600
GO:0046467	membrane lipid biosynthetic process	biological_process	0.48593	1	1	164	179	39917	GLYMA_02G242600
GO:0006396	RNA processing	biological_process	0.48609	1	5	164	1238	39917	GLYMA_14G113500,GLYMA_20G163900,GLYMA_09G180200,GLYMA_03G023800,GLYMA_06G148800
GO:0043232	intracellular non-membrane-bounded organelle	cellular_component	0.48789	1	9	164	1941	39917	GLYMA_04G190700,GLYMA_14G050500,GLYMA_09G197500,GLYMA_07G207100,GLYMA_11G208000,GLYMA_10G078900,GLYMA_06G198900,GLYMA_01G005100,GLYMA_07G124400
GO:0032553	ribonucleotide binding	molecular_function	0.48804	1	22	164	6177	39917	GLYMA_05G094400,GLYMA_20G163900,GLYMA_20G032900,XLOC_007684,GLYMA_06G218700,GLYMA_13G109800,GLYMA_01G030100,GLYMA_13G092200,GLYMA_11G035000,GLYMA_17G180000,GLYMA_04G053100,GLYMA_18G082400,GLYMA_06G306100,XLOC_057129,GLYMA_13G271300,GLYMA_08G291800,GLYMA_13G188900,GLYMA_06G194500,GLYMA_17G182100,GLYMA_01G125400,GLYMA_12G141900,GLYMA_12G233100
GO:0071704	organic substance metabolic process	biological_process	0.48936	1	70	164	17673	39917	GLYMA_12G156600,GLYMA_02G242600,GLYMA_11G067000,GLYMA_20G163900,GLYMA_03G096500,GLYMA_20G193200,GLYMA_03G226000,GLYMA_02G028200,GLYMA_15G017200,GLYMA_02G205600,XLOC_024377,GLYMA_16G145100,XLOC_094600,GLYMA_07G097800,GLYMA_09G180200,XLOC_003252,GLYMA_09G147200,XLOC_107153,XLOC_094398,GLYMA_04G131100,GLYMA_09G005600,GLYMA_11G208000,GLYMA_08G150500,GLYMA_09G197500,XLOC_162312,GLYMA_01G112400,GLYMA_0…
GO:0010556	regulation of macromolecule biosynthetic process	biological_process	0.49071	1	16	164	3934	39917	GLYMA_17G131800,GLYMA_03G121500,GLYMA_20G163900,GLYMA_14G214100,GLYMA_19G239900,GLYMA_16G199000,GLYMA_20G193200,GLYMA_04G175800,GLYMA_05G065700,GLYMA_14G081200,GLYMA_13G011400,GLYMA_14G150500,GLYMA_01G120000,GLYMA_14G081500,GLYMA_09G147200,GLYMA_13G260400
GO:0031326	regulation of cellular biosynthetic process	biological_process	0.49071	1	16	164	3934	39917	GLYMA_04G175800,GLYMA_05G065700,GLYMA_14G081200,GLYMA_13G011400,GLYMA_14G150500,GLYMA_01G120000,GLYMA_14G081500,GLYMA_09G147200,GLYMA_13G260400,GLYMA_17G131800,GLYMA_03G121500,GLYMA_14G214100,GLYMA_20G163900,GLYMA_19G239900,GLYMA_16G199000,GLYMA_20G193200
GO:0007049	cell cycle	biological_process	0.49123	1	4	164	919	39917	GLYMA_04G190700,GLYMA_07G207100,GLYMA_09G197500,XLOC_130068
GO:0005179	hormone activity	molecular_function	0.49199	1	1	164	182	39917	XLOC_162848
GO:0009889	regulation of biosynthetic process	biological_process	0.49306	1	16	164	3940	39917	GLYMA_16G199000,GLYMA_14G214100,GLYMA_20G163900,GLYMA_19G239900,GLYMA_20G193200,GLYMA_03G121500,GLYMA_17G131800,GLYMA_14G150500,GLYMA_13G011400,GLYMA_14G081500,GLYMA_01G120000,GLYMA_09G147200,GLYMA_13G260400,GLYMA_04G175800,GLYMA_14G081200,GLYMA_05G065700
GO:0006259	DNA metabolic process	biological_process	0.49575	1	10	164	2567	39917	XLOC_089339,XLOC_162312,GLYMA_08G147700,GLYMA_20G163900,GLYMA_09G197500,XLOC_094600,XLOC_094398,XLOC_107153,GLYMA_09G054600,XLOC_044940
GO:0005615	extracellular space	cellular_component	0.49575	1	1	164	177	39917	GLYMA_03G121500
GO:0051171	regulation of nitrogen compound metabolic process	biological_process	0.49646	1	16	164	3945	39917	GLYMA_14G081500,GLYMA_01G120000,GLYMA_14G150500,GLYMA_13G011400,GLYMA_13G260400,GLYMA_09G147200,GLYMA_04G175800,GLYMA_14G081200,GLYMA_05G065700,GLYMA_16G199000,GLYMA_20G163900,GLYMA_14G214100,GLYMA_19G239900,GLYMA_20G193200,GLYMA_03G121500,GLYMA_17G131800
GO:0098805	whole membrane	cellular_component	0.49663	1	2	164	451	39917	GLYMA_07G158600,GLYMA_14G113500
GO:0043093	FtsZ-dependent cytokinesis	biological_process	0.50092	1	1	164	176	39917	GLYMA_09G197500
GO:0008092	cytoskeletal protein binding	molecular_function	0.502	1	3	164	734	39917	XLOC_130068,GLYMA_03G100000,XLOC_003252
GO:0044444	cytoplasmic part	cellular_component	0.50298	1	14	164	3316	39917	GLYMA_10G078900,GLYMA_07G158600,GLYMA_11G208000,GLYMA_08G198200,GLYMA_06G218700,GLYMA_04G053100,XLOC_033771,GLYMA_14G050500,GLYMA_12G233100,GLYMA_09G054600,GLYMA_07G124400,GLYMA_17G095400,GLYMA_01G005100,GLYMA_14G113500
GO:0016052	carbohydrate catabolic process	biological_process	0.50346	1	1	164	183	39917	GLYMA_01G005100
GO:0007018	microtubule-based movement	biological_process	0.50563	1	1	164	227	39917	GLYMA_07G124400
GO:0042221	response to chemical	biological_process	0.50666	1	4	164	791	39917	GLYMA_14G030300,GLYMA_13G011400,GLYMA_09G220900,XLOC_089339
GO:0032505	reproduction of a single-celled organism	biological_process	0.50674	1	1	164	179	39917	GLYMA_09G197500
GO:0016791	phosphatase activity	molecular_function	0.50826	1	2	164	448	39917	GLYMA_06G028100,GLYMA_11G067000
GO:0006886	intracellular protein transport	biological_process	0.50843	1	5	164	1311	39917	GLYMA_14G113500,GLYMA_07G158600,GLYMA_07G097800,GLYMA_09G180200,GLYMA_16G145100
GO:0016836	hydro-lyase activity	molecular_function	0.51226	1	1	164	176	39917	GLYMA_06G182700
GO:0070085	glycosylation	biological_process	0.51282	1	1	164	198	39917	GLYMA_16G154600
GO:0007005	mitochondrion organization	biological_process	0.51282	1	1	164	191	39917	GLYMA_14G113500
GO:0048870	cell motility	biological_process	0.51309	1	1	164	178	39917	GLYMA_12G233100
GO:0051674	localization of cell	biological_process	0.51309	1	1	164	178	39917	GLYMA_12G233100
GO:0017038	protein import	biological_process	0.51455	1	1	164	185	39917	GLYMA_14G113500
GO:0009733	response to auxin	biological_process	0.51474	1	2	164	260	39917	GLYMA_14G030300,GLYMA_09G220900
GO:0071555	cell wall organization	biological_process	0.5159	1	1	164	193	39917	GLYMA_17G044500
GO:0006355	regulation of transcription, DNA-templated	biological_process	0.51871	1	15	164	3733	39917	GLYMA_04G175800,GLYMA_14G081200,GLYMA_05G065700,GLYMA_17G131800,GLYMA_03G121500,GLYMA_13G011400,GLYMA_20G163900,GLYMA_14G214100,GLYMA_19G239900,GLYMA_14G150500,GLYMA_16G199000,GLYMA_01G120000,GLYMA_14G081500,GLYMA_09G147200,GLYMA_13G260400
GO:1903506	regulation of nucleic acid-templated transcription	biological_process	0.51871	1	15	164	3733	39917	GLYMA_03G121500,GLYMA_17G131800,GLYMA_05G065700,GLYMA_14G081200,GLYMA_04G175800,GLYMA_13G260400,GLYMA_09G147200,GLYMA_01G120000,GLYMA_14G081500,GLYMA_14G150500,GLYMA_16G199000,GLYMA_13G011400,GLYMA_20G163900,GLYMA_14G214100,GLYMA_19G239900
GO:0000917	barrier septum assembly	biological_process	0.51928	1	1	164	185	39917	GLYMA_09G197500
GO:0032506	cytokinetic process	biological_process	0.51928	1	1	164	185	39917	GLYMA_09G197500
GO:0090529	cell septum assembly	biological_process	0.51928	1	1	164	185	39917	GLYMA_09G197500
GO:1902410	mitotic cytokinetic process	biological_process	0.51928	1	1	164	185	39917	GLYMA_09G197500
GO:0072330	monocarboxylic acid biosynthetic process	biological_process	0.51948	1	1	164	182	39917	GLYMA_01G112400
GO:0000281	mitotic cytokinesis	biological_process	0.52345	1	1	164	188	39917	GLYMA_09G197500
GO:0061640	cytoskeleton-dependent cytokinesis	biological_process	0.52345	1	1	164	188	39917	GLYMA_09G197500
GO:0045229	external encapsulating structure organization	biological_process	0.52526	1	1	164	199	39917	GLYMA_17G044500
GO:0046907	intracellular transport	biological_process	0.52857	1	6	164	1580	39917	GLYMA_14G113500,GLYMA_09G180200,GLYMA_07G097800,GLYMA_07G158600,GLYMA_16G145100,GLYMA_02G205600
GO:0016407	acetyltransferase activity	molecular_function	0.52921	1	1	164	187	39917	GLYMA_17G161700
GO:0044255	cellular lipid metabolic process	biological_process	0.53102	1	4	164	999	39917	GLYMA_16G145100,GLYMA_07G097800,GLYMA_09G180200,GLYMA_02G242600
GO:0032502	developmental process	biological_process	0.53185	1	3	164	707	39917	GLYMA_09G054600,GLYMA_13G324100,GLYMA_02G205600
GO:0043228	non-membrane-bounded organelle	cellular_component	0.53253	1	9	164	2016	39917	GLYMA_07G207100,GLYMA_11G208000,GLYMA_10G078900,GLYMA_14G050500,GLYMA_09G197500,GLYMA_04G190700,GLYMA_01G005100,GLYMA_07G124400,GLYMA_06G198900
GO:0044403	symbiosis, encompassing mutualism through parasitism	biological_process	0.5329	1	4	164	1026	39917	GLYMA_20G163900,GLYMA_13G324100,GLYMA_20G193200,GLYMA_19G052600
GO:0000280	nuclear division	biological_process	0.53587	1	1	164	189	39917	GLYMA_04G190700
GO:0032787	monocarboxylic acid metabolic process	biological_process	0.53598	1	2	164	457	39917	XLOC_089339,GLYMA_01G112400
GO:0019637	organophosphate metabolic process	biological_process	0.53603	1	5	164	1233	39917	GLYMA_16G145100,GLYMA_11G067000,GLYMA_07G097800,GLYMA_02G242600,GLYMA_09G180200
GO:0005741	mitochondrial outer membrane	cellular_component	0.53728	1	1	164	195	39917	GLYMA_14G113500
GO:0031968	organelle outer membrane	cellular_component	0.53728	1	1	164	195	39917	GLYMA_14G113500
GO:0051213	dioxygenase activity	molecular_function	0.53805	1	1	164	188	39917	GLYMA_13G075900
GO:0044419	interspecies interaction between organisms	biological_process	0.53992	1	4	164	1035	39917	GLYMA_20G163900,GLYMA_13G324100,GLYMA_20G193200,GLYMA_19G052600
GO:0008171	O-methyltransferase activity	molecular_function	0.54602	1	1	164	176	39917	GLYMA_20G213600
GO:0019954	asexual reproduction	biological_process	0.54834	1	1	164	203	39917	GLYMA_09G197500
GO:0019222	regulation of metabolic process	biological_process	0.55107	1	17	164	4350	39917	GLYMA_13G260400,GLYMA_09G147200,GLYMA_14G081500,GLYMA_01G120000,GLYMA_13G011400,GLYMA_14G150500,GLYMA_05G065700,GLYMA_14G081200,GLYMA_04G175800,GLYMA_20G193200,GLYMA_20G163900,GLYMA_19G239900,GLYMA_14G214100,GLYMA_16G199000,GLYMA_17G131800,GLYMA_03G121500,GLYMA_16G048600
GO:0004866	endopeptidase inhibitor activity	molecular_function	0.55128	1	1	164	154	39917	GLYMA_16G208900
GO:0061135	endopeptidase regulator activity	molecular_function	0.55128	1	1	164	154	39917	GLYMA_16G208900
GO:0080090	regulation of primary metabolic process	biological_process	0.55599	1	16	164	4089	39917	GLYMA_04G175800,GLYMA_14G081200,GLYMA_05G065700,GLYMA_01G120000,GLYMA_14G081500,GLYMA_13G011400,GLYMA_14G150500,GLYMA_13G260400,GLYMA_09G147200,GLYMA_17G131800,GLYMA_03G121500,GLYMA_20G163900,GLYMA_14G214100,GLYMA_19G239900,GLYMA_16G199000,GLYMA_20G193200
GO:0032774	RNA biosynthetic process	biological_process	0.55619	1	18	164	4524	39917	GLYMA_20G163900,GLYMA_14G214100,GLYMA_19G239900,GLYMA_16G199000,GLYMA_20G193200,GLYMA_01G005100,GLYMA_17G131800,GLYMA_03G121500,GLYMA_14G081500,GLYMA_01G120000,GLYMA_13G011400,GLYMA_14G150500,GLYMA_13G260400,GLYMA_09G147200,XLOC_044940,GLYMA_04G175800,GLYMA_14G081200,GLYMA_05G065700
GO:0005507	copper ion binding	molecular_function	0.55787	1	1	164	209	39917	GLYMA_13G324100
GO:0070925	organelle assembly	biological_process	0.5597	1	1	164	183	39917	GLYMA_09G197500
GO:0090304	nucleic acid metabolic process	biological_process	0.56373	1	30	164	7724	39917	XLOC_044940,XLOC_107153,XLOC_094398,GLYMA_14G113500,GLYMA_04G175800,GLYMA_14G081200,GLYMA_05G065700,GLYMA_14G081500,GLYMA_01G120000,XLOC_094600,GLYMA_09G180200,GLYMA_13G011400,GLYMA_14G150500,GLYMA_13G260400,GLYMA_09G147200,GLYMA_01G005100,GLYMA_09G054600,GLYMA_17G131800,GLYMA_03G121500,GLYMA_06G148800,GLYMA_03G023800,GLYMA_20G163900,GLYMA_14G214100,GLYMA_09G197500,GLYMA_19G239900,GLYMA_16G199000…
GO:0015297	antiporter activity	molecular_function	0.56391	1	1	164	234	39917	GLYMA_11G164200
GO:0015988	energy coupled proton transmembrane transport, against electrochemical gradient	biological_process	0.56442	1	1	164	211	39917	GLYMA_17G182100
GO:0015991	ATP hydrolysis coupled proton transport	biological_process	0.56442	1	1	164	211	39917	GLYMA_17G182100
GO:0033643	host cell part	cellular_component	0.56456	1	1	164	221	39917	GLYMA_19G052600
GO:0018995	host	cellular_component	0.56704	1	1	164	223	39917	GLYMA_19G052600
GO:0043657	host cell	cellular_component	0.56704	1	1	164	223	39917	GLYMA_19G052600
GO:0044215	other organism	cellular_component	0.56704	1	1	164	223	39917	GLYMA_19G052600
GO:0044216	other organism cell	cellular_component	0.56704	1	1	164	223	39917	GLYMA_19G052600
GO:0044217	other organism part	cellular_component	0.56704	1	1	164	223	39917	GLYMA_19G052600
GO:0042626	ATPase activity, coupled to transmembrane movement of substances	molecular_function	0.56822	1	1	164	252	39917	GLYMA_13G271300
GO:0043492	ATPase activity, coupled to movement of substances	molecular_function	0.56822	1	1	164	252	39917	GLYMA_13G271300
GO:0030414	peptidase inhibitor activity	molecular_function	0.56897	1	1	164	165	39917	GLYMA_16G208900
GO:0061134	peptidase regulator activity	molecular_function	0.56897	1	1	164	165	39917	GLYMA_16G208900
GO:0044712	single-organism catabolic process	biological_process	0.56976	1	2	164	470	39917	GLYMA_01G005100,XLOC_089339
GO:0048285	organelle fission	biological_process	0.5716	1	1	164	210	39917	GLYMA_04G190700
GO:0003854	3-beta-hydroxy-delta5-steroid dehydrogenase activity	molecular_function	0.57468	1	1	164	203	39917	GLYMA_04G131100
GO:0016229	steroid dehydrogenase activity	molecular_function	0.57468	1	1	164	203	39917	GLYMA_04G131100
GO:0033764	steroid dehydrogenase activity, acting on the CH-OH group of donors, NAD or NADP as acceptor	molecular_function	0.57468	1	1	164	203	39917	GLYMA_04G131100
GO:1902582	single-organism intracellular transport	biological_process	0.57628	1	3	164	779	39917	GLYMA_02G205600,GLYMA_14G113500,GLYMA_07G158600
GO:0008654	phospholipid biosynthetic process	biological_process	0.57841	1	1	164	229	39917	GLYMA_02G242600
GO:0043414	macromolecule methylation	biological_process	0.57949	1	1	164	226	39917	GLYMA_20G213600
GO:0008238	exopeptidase activity	molecular_function	0.58074	1	1	164	216	39917	GLYMA_14G050500
GO:0007154	cell communication	biological_process	0.58354	1	9	164	2409	39917	GLYMA_20G034200,XLOC_057831,GLYMA_18G098500,GLYMA_06G306100,GLYMA_13G011400,GLYMA_01G125400,GLYMA_02G205600,GLYMA_12G090000,GLYMA_01G049500
GO:1901565	organonitrogen compound catabolic process	biological_process	0.58687	1	1	164	213	39917	GLYMA_03G096500
GO:0031981	nuclear lumen	cellular_component	0.5869	1	3	164	759	39917	GLYMA_07G207100,GLYMA_03G121500,GLYMA_04G190700
GO:0031323	regulation of cellular metabolic process	biological_process	0.58867	1	16	164	4165	39917	GLYMA_14G081200,GLYMA_05G065700,GLYMA_04G175800,GLYMA_09G147200,GLYMA_13G260400,GLYMA_13G011400,GLYMA_14G150500,GLYMA_01G120000,GLYMA_14G081500,GLYMA_17G131800,GLYMA_03G121500,GLYMA_20G193200,GLYMA_14G214100,GLYMA_20G163900,GLYMA_19G239900,GLYMA_16G199000
GO:0006955	immune response	biological_process	0.58897	1	1	164	223	39917	GLYMA_10G061000
GO:2000112	regulation of cellular macromolecule biosynthetic process	biological_process	0.58964	1	15	164	3915	39917	GLYMA_14G081500,GLYMA_01G120000,GLYMA_19G239900,GLYMA_20G163900,GLYMA_13G011400,GLYMA_14G214100,GLYMA_16G199000,GLYMA_14G150500,GLYMA_13G260400,GLYMA_09G147200,GLYMA_04G175800,GLYMA_17G131800,GLYMA_03G121500,GLYMA_14G081200,GLYMA_05G065700
GO:0030154	cell differentiation	biological_process	0.59121	1	1	164	230	39917	GLYMA_09G054600
GO:0006694	steroid biosynthetic process	biological_process	0.59418	1	1	164	215	39917	GLYMA_04G131100
GO:0009378	four-way junction helicase activity	molecular_function	0.59423	1	1	164	273	39917	GLYMA_20G163900
GO:1901361	organic cyclic compound catabolic process	biological_process	0.59593	1	1	164	215	39917	XLOC_089339
GO:0019439	aromatic compound catabolic process	biological_process	0.59636	1	1	164	216	39917	XLOC_089339
GO:0034613	cellular protein localization	biological_process	0.5977	1	5	164	1444	39917	GLYMA_14G113500,GLYMA_07G097800,GLYMA_07G158600,GLYMA_09G180200,GLYMA_16G145100
GO:0070727	cellular macromolecule localization	biological_process	0.5977	1	5	164	1444	39917	GLYMA_14G113500,GLYMA_09G180200,GLYMA_07G097800,GLYMA_07G158600,GLYMA_16G145100
GO:0042254	ribosome biogenesis	biological_process	0.59777	1	1	164	230	39917	GLYMA_09G180200
GO:0000166	nucleotide binding	molecular_function	0.60149	1	24	164	7060	39917	GLYMA_04G131100,GLYMA_06G194500,GLYMA_17G182100,GLYMA_12G233100,GLYMA_12G141900,GLYMA_01G125400,GLYMA_04G053100,GLYMA_06G306100,XLOC_057129,GLYMA_18G082400,GLYMA_08G291800,GLYMA_13G188900,GLYMA_13G271300,GLYMA_01G030100,GLYMA_11G035000,GLYMA_13G092200,GLYMA_17G180000,GLYMA_20G163900,GLYMA_05G094400,GLYMA_20G032900,XLOC_007684,GLYMA_06G218700,GLYMA_11G067000,GLYMA_13G109800
GO:1901265	nucleoside phosphate binding	molecular_function	0.60149	1	24	164	7060	39917	GLYMA_04G053100,GLYMA_18G082400,GLYMA_06G306100,XLOC_057129,GLYMA_13G271300,GLYMA_08G291800,GLYMA_13G188900,GLYMA_04G131100,GLYMA_06G194500,GLYMA_17G182100,GLYMA_01G125400,GLYMA_12G141900,GLYMA_12G233100,GLYMA_05G094400,GLYMA_20G163900,GLYMA_11G067000,GLYMA_06G218700,GLYMA_20G032900,XLOC_007684,GLYMA_13G109800,GLYMA_11G035000,GLYMA_01G030100,GLYMA_13G092200,GLYMA_17G180000
GO:0044723	single-organism carbohydrate metabolic process	biological_process	0.60381	1	3	164	850	39917	GLYMA_01G005100,GLYMA_16G154600,GLYMA_17G161700
GO:0033036	macromolecule localization	biological_process	0.60426	1	7	164	1962	39917	GLYMA_02G205600,GLYMA_14G113500,GLYMA_09G180200,GLYMA_07G097800,GLYMA_07G158600,GLYMA_15G101300,GLYMA_16G145100
GO:0015399	primary active transmembrane transporter activity	molecular_function	0.60726	1	1	164	278	39917	GLYMA_13G271300
GO:0015405	P-P-bond-hydrolysis-driven transmembrane transporter activity	molecular_function	0.60726	1	1	164	278	39917	GLYMA_13G271300
GO:0005618	cell wall	cellular_component	0.61133	1	1	164	231	39917	GLYMA_17G044500
GO:0007165	signal transduction	biological_process	0.61171	1	8	164	2170	39917	GLYMA_01G049500,GLYMA_12G090000,GLYMA_02G205600,GLYMA_01G125400,GLYMA_13G011400,GLYMA_06G306100,XLOC_057831,GLYMA_20G034200
GO:0008202	steroid metabolic process	biological_process	0.61181	1	1	164	227	39917	GLYMA_04G131100
GO:0022804	active transmembrane transporter activity	molecular_function	0.61437	1	2	164	596	39917	GLYMA_13G271300,GLYMA_11G164200
GO:0042578	phosphoric ester hydrolase activity	molecular_function	0.61756	1	2	164	551	39917	GLYMA_11G067000,GLYMA_06G028100
GO:0044700	single organism signaling	biological_process	0.61832	1	8	164	2184	39917	XLOC_057831,GLYMA_20G034200,GLYMA_13G011400,GLYMA_06G306100,GLYMA_02G205600,GLYMA_01G125400,GLYMA_01G049500,GLYMA_12G090000
GO:0071554	cell wall organization or biogenesis	biological_process	0.6191	1	1	164	255	39917	GLYMA_17G044500
GO:0023052	signaling	biological_process	0.61955	1	8	164	2187	39917	XLOC_057831,GLYMA_20G034200,GLYMA_13G011400,GLYMA_06G306100,GLYMA_02G205600,GLYMA_01G125400,GLYMA_01G049500,GLYMA_12G090000
GO:0032559	adenyl ribonucleotide binding	molecular_function	0.62072	1	19	164	5780	39917	GLYMA_06G194500,GLYMA_17G182100,GLYMA_12G233100,GLYMA_01G125400,GLYMA_04G053100,XLOC_057129,GLYMA_18G082400,GLYMA_08G291800,GLYMA_13G188900,GLYMA_13G271300,GLYMA_13G092200,GLYMA_01G030100,GLYMA_11G035000,GLYMA_17G180000,GLYMA_20G163900,GLYMA_05G094400,GLYMA_20G032900,GLYMA_06G218700,XLOC_007684
GO:0022613	ribonucleoprotein complex biogenesis	biological_process	0.62163	1	1	164	246	39917	GLYMA_09G180200
GO:0016829	lyase activity	molecular_function	0.62415	1	3	164	820	39917	GLYMA_12G197400,XLOC_130068,GLYMA_06G182700
GO:0044238	primary metabolic process	biological_process	0.62537	1	65	164	16975	39917	GLYMA_20G213600,GLYMA_04G175800,XLOC_020879,GLYMA_13G188900,GLYMA_16G154600,GLYMA_13G260400,XLOC_057129,GLYMA_06G148800,GLYMA_09G054600,XLOC_089339,GLYMA_11G095100,GLYMA_08G147700,GLYMA_16G199000,GLYMA_14G081200,GLYMA_05G065700,XLOC_044940,GLYMA_02G028300,GLYMA_14G150500,GLYMA_04G053100,GLYMA_14G081500,XLOC_058648,GLYMA_10G078900,GLYMA_03G023800,GLYMA_17G131800,GLYMA_03G121500,GLYMA_17G161700,GLY…
GO:0006351	transcription, DNA-templated	biological_process	0.62798	1	17	164	4451	39917	GLYMA_14G081200,GLYMA_05G065700,GLYMA_04G175800,XLOC_044940,GLYMA_09G147200,GLYMA_13G260400,GLYMA_14G150500,GLYMA_13G011400,GLYMA_14G081500,GLYMA_01G120000,GLYMA_03G121500,GLYMA_17G131800,GLYMA_01G005100,GLYMA_16G199000,GLYMA_20G163900,GLYMA_19G239900,GLYMA_14G214100
GO:0097659	nucleic acid-templated transcription	biological_process	0.62798	1	17	164	4451	39917	GLYMA_14G150500,GLYMA_13G011400,GLYMA_01G120000,GLYMA_14G081500,GLYMA_09G147200,GLYMA_13G260400,GLYMA_04G175800,XLOC_044940,GLYMA_14G081200,GLYMA_05G065700,GLYMA_16G199000,GLYMA_19G239900,GLYMA_20G163900,GLYMA_14G214100,GLYMA_01G005100,GLYMA_03G121500,GLYMA_17G131800
GO:0009108	coenzyme biosynthetic process	biological_process	0.6305	1	1	164	260	39917	GLYMA_01G112400
GO:0004857	enzyme inhibitor activity	molecular_function	0.63183	1	2	164	460	39917	GLYMA_16G208900,GLYMA_17G044500
GO:0043233	organelle lumen	cellular_component	0.63184	1	3	164	810	39917	GLYMA_03G121500,GLYMA_04G190700,GLYMA_07G207100
GO:0070013	intracellular organelle lumen	cellular_component	0.63184	1	3	164	810	39917	GLYMA_04G190700,GLYMA_03G121500,GLYMA_07G207100
GO:0015291	secondary active transmembrane transporter activity	molecular_function	0.63452	1	1	164	283	39917	GLYMA_11G164200
GO:0031974	membrane-enclosed lumen	cellular_component	0.63569	1	3	164	816	39917	GLYMA_07G207100,GLYMA_03G121500,GLYMA_04G190700
GO:0033014	tetrapyrrole biosynthetic process	biological_process	0.63596	1	1	164	250	39917	XLOC_003252
GO:0050896	response to stimulus	biological_process	0.63612	1	20	164	5135	39917	XLOC_057831,GLYMA_04G053100,GLYMA_13G011400,GLYMA_06G306100,GLYMA_01G120000,GLYMA_10G061000,GLYMA_01G125400,GLYMA_09G220900,GLYMA_18G055600,GLYMA_01G049500,XLOC_089339,GLYMA_20G034200,GLYMA_20G163900,GLYMA_18G098500,GLYMA_02G205600,GLYMA_02G233800,GLYMA_03G232500,GLYMA_14G030300,GLYMA_11G164200,GLYMA_12G090000
GO:0005102	receptor binding	molecular_function	0.63613	1	2	164	551	39917	GLYMA_10G061000,XLOC_162848
GO:0030554	adenyl nucleotide binding	molecular_function	0.63847	1	19	164	5828	39917	GLYMA_06G218700,GLYMA_20G032900,XLOC_007684,GLYMA_05G094400,GLYMA_20G163900,GLYMA_11G035000,GLYMA_01G030100,GLYMA_13G092200,GLYMA_17G180000,GLYMA_18G082400,XLOC_057129,GLYMA_04G053100,GLYMA_13G271300,GLYMA_13G188900,GLYMA_08G291800,GLYMA_06G194500,GLYMA_01G125400,GLYMA_12G233100,GLYMA_17G182100
GO:0004674	protein serine/threonine kinase activity	molecular_function	0.64168	1	1	164	299	39917	GLYMA_13G188900
GO:0006139	nucleobase-containing compound metabolic process	biological_process	0.64295	1	32	164	8475	39917	GLYMA_03G023800,GLYMA_17G131800,GLYMA_03G121500,GLYMA_17G161700,GLYMA_14G214100,GLYMA_19G239900,GLYMA_20G163900,GLYMA_11G067000,GLYMA_20G193200,XLOC_044940,XLOC_107153,XLOC_094398,GLYMA_05G065700,GLYMA_14G081200,GLYMA_14G150500,GLYMA_14G081500,GLYMA_09G180200,XLOC_094600,GLYMA_09G147200,GLYMA_01G005100,GLYMA_09G054600,GLYMA_06G148800,GLYMA_09G197500,GLYMA_16G199000,XLOC_089339,GLYMA_08G147700,XLO…
GO:0001883	purine nucleoside binding	molecular_function	0.64447	1	20	164	6105	39917	GLYMA_17G182100,GLYMA_01G125400,GLYMA_12G233100,GLYMA_06G194500,GLYMA_13G271300,GLYMA_13G188900,GLYMA_08G291800,GLYMA_04G053100,GLYMA_18G082400,XLOC_057129,GLYMA_06G306100,GLYMA_17G180000,GLYMA_11G035000,GLYMA_01G030100,GLYMA_13G092200,GLYMA_05G094400,GLYMA_20G163900,GLYMA_20G032900,GLYMA_06G218700,XLOC_007684
GO:0032549	ribonucleoside binding	molecular_function	0.64447	1	20	164	6105	39917	GLYMA_11G035000,GLYMA_01G030100,GLYMA_13G092200,GLYMA_17G180000,GLYMA_05G094400,GLYMA_20G163900,XLOC_007684,GLYMA_20G032900,GLYMA_06G218700,GLYMA_06G194500,GLYMA_17G182100,GLYMA_01G125400,GLYMA_12G233100,GLYMA_04G053100,GLYMA_18G082400,GLYMA_06G306100,XLOC_057129,GLYMA_13G271300,GLYMA_08G291800,GLYMA_13G188900
GO:0032550	purine ribonucleoside binding	molecular_function	0.64447	1	20	164	6105	39917	GLYMA_17G180000,GLYMA_01G030100,GLYMA_13G092200,GLYMA_11G035000,GLYMA_20G032900,GLYMA_06G218700,XLOC_007684,GLYMA_20G163900,GLYMA_05G094400,GLYMA_12G233100,GLYMA_01G125400,GLYMA_17G182100,GLYMA_06G194500,GLYMA_13G188900,GLYMA_08G291800,GLYMA_13G271300,GLYMA_06G306100,XLOC_057129,GLYMA_18G082400,GLYMA_04G053100
GO:0003724	RNA helicase activity	molecular_function	0.64457	1	1	164	299	39917	GLYMA_20G163900
GO:0032555	purine ribonucleotide binding	molecular_function	0.64468	1	20	164	6106	39917	GLYMA_17G182100,GLYMA_12G233100,GLYMA_01G125400,GLYMA_06G194500,GLYMA_13G188900,GLYMA_08G291800,GLYMA_13G271300,GLYMA_04G053100,XLOC_057129,GLYMA_06G306100,GLYMA_18G082400,GLYMA_17G180000,GLYMA_01G030100,GLYMA_11G035000,GLYMA_13G092200,GLYMA_20G163900,GLYMA_05G094400,GLYMA_20G032900,XLOC_007684,GLYMA_06G218700
GO:0016070	RNA metabolic process	biological_process	0.6453	1	22	164	5868	39917	GLYMA_04G175800,GLYMA_14G113500,XLOC_044940,GLYMA_05G065700,GLYMA_14G081200,GLYMA_13G011400,GLYMA_14G150500,GLYMA_01G120000,GLYMA_14G081500,GLYMA_09G180200,GLYMA_09G147200,GLYMA_13G260400,GLYMA_01G005100,GLYMA_06G148800,GLYMA_03G023800,GLYMA_17G131800,GLYMA_03G121500,GLYMA_20G163900,GLYMA_14G214100,GLYMA_19G239900,GLYMA_16G199000,GLYMA_20G193200
GO:0032259	methylation	biological_process	0.64572	1	1	164	267	39917	GLYMA_20G213600
GO:0001882	nucleoside binding	molecular_function	0.6467	1	20	164	6110	39917	GLYMA_05G094400,GLYMA_20G163900,GLYMA_20G032900,GLYMA_06G218700,XLOC_007684,GLYMA_01G030100,GLYMA_11G035000,GLYMA_13G092200,GLYMA_17G180000,GLYMA_04G053100,GLYMA_18G082400,XLOC_057129,GLYMA_06G306100,GLYMA_13G271300,GLYMA_13G188900,GLYMA_08G291800,GLYMA_06G194500,GLYMA_17G182100,GLYMA_01G125400,GLYMA_12G233100
GO:0050794	regulation of cellular process	biological_process	0.64688	1	25	164	6608	39917	GLYMA_01G049500,GLYMA_04G175800,GLYMA_14G081200,GLYMA_05G065700,GLYMA_01G125400,GLYMA_14G150500,GLYMA_13G011400,GLYMA_01G120000,GLYMA_06G306100,GLYMA_14G081500,GLYMA_09G147200,GLYMA_13G260400,XLOC_057831,GLYMA_18G260000,GLYMA_12G090000,GLYMA_09G038800,GLYMA_02G205600,GLYMA_03G121500,GLYMA_17G131800,GLYMA_16G199000,GLYMA_20G163900,GLYMA_19G239900,GLYMA_14G214100,GLYMA_20G034200,GLYMA_20G193200
GO:0050789	regulation of biological process	biological_process	0.64824	1	26	164	6882	39917	GLYMA_16G199000,GLYMA_20G163900,GLYMA_14G214100,GLYMA_19G239900,GLYMA_20G034200,GLYMA_20G193200,GLYMA_18G260000,GLYMA_16G048600,GLYMA_12G090000,GLYMA_09G038800,GLYMA_02G205600,GLYMA_03G121500,GLYMA_17G131800,GLYMA_14G150500,GLYMA_13G011400,GLYMA_14G081500,GLYMA_01G120000,GLYMA_06G306100,GLYMA_09G147200,GLYMA_13G260400,XLOC_057831,GLYMA_01G049500,GLYMA_04G175800,GLYMA_14G081200,GLYMA_05G065700,GLY…
GO:0051536	iron-sulfur cluster binding	molecular_function	0.65065	1	1	164	255	39917	GLYMA_01G120000
GO:0051540	metal cluster binding	molecular_function	0.65065	1	1	164	255	39917	GLYMA_01G120000
GO:0016747	transferase activity, transferring acyl groups other than amino-acyl groups	molecular_function	0.65082	1	2	164	570	39917	GLYMA_12G200000,GLYMA_17G161700
GO:0030117	membrane coat	cellular_component	0.65092	1	1	164	321	39917	GLYMA_07G158600
GO:0048475	coated membrane	cellular_component	0.65092	1	1	164	321	39917	GLYMA_07G158600
GO:0071840	cellular component organization or biogenesis	biological_process	0.65129	1	13	164	3578	39917	GLYMA_09G197500,GLYMA_20G032900,GLYMA_07G207100,GLYMA_09G180200,GLYMA_17G044500,GLYMA_04G190700,XLOC_003252,GLYMA_14G113500,XLOC_130068,GLYMA_03G100000,XLOC_094398,GLYMA_02G205600,GLYMA_19G052600
GO:0010467	gene expression	biological_process	0.65426	1	27	164	6994	39917	GLYMA_02G205600,GLYMA_06G148800,GLYMA_03G023800,GLYMA_17G131800,GLYMA_03G121500,GLYMA_01G005100,GLYMA_16G048600,GLYMA_20G193200,GLYMA_14G214100,GLYMA_20G163900,GLYMA_19G239900,GLYMA_16G199000,GLYMA_11G208000,GLYMA_05G065700,GLYMA_14G081200,GLYMA_04G175800,GLYMA_14G113500,XLOC_044940,GLYMA_09G147200,GLYMA_13G260400,GLYMA_13G011400,GLYMA_14G050500,GLYMA_14G150500,GLYMA_01G120000,GLYMA_14G081500,GLY…
GO:0005737	cytoplasm	cellular_component	0.65673	1	16	164	4177	39917	GLYMA_09G197500,GLYMA_11G208000,GLYMA_06G218700,GLYMA_11G067000,GLYMA_17G095400,GLYMA_01G005100,GLYMA_09G054600,GLYMA_14G050500,XLOC_033771,GLYMA_04G053100,GLYMA_08G198200,GLYMA_07G158600,GLYMA_10G078900,GLYMA_14G113500,GLYMA_07G124400,GLYMA_12G233100
GO:0051649	establishment of localization in cell	biological_process	0.65905	1	6	164	1810	39917	GLYMA_14G113500,GLYMA_16G145100,GLYMA_07G097800,GLYMA_09G180200,GLYMA_07G158600,GLYMA_02G205600
GO:0016032	viral process	biological_process	0.65918	1	3	164	910	39917	GLYMA_20G193200,GLYMA_19G052600,GLYMA_20G163900
GO:0044699	single-organism process	biological_process	0.65969	1	59	164	15492	39917	GLYMA_17G161700,GLYMA_02G233800,GLYMA_02G205600,GLYMA_06G297700,GLYMA_18G236300,XLOC_130068,GLYMA_20G034200,GLYMA_03G096500,GLYMA_16G195500,GLYMA_02G242600,GLYMA_11G067000,GLYMA_07G207100,GLYMA_18G098500,GLYMA_12G097300,GLYMA_20G163900,GLYMA_01G125400,GLYMA_14G081200,GLYMA_07G124400,GLYMA_04G131100,GLYMA_09G005600,GLYMA_01G049500,XLOC_057831,XLOC_003252,GLYMA_12G067100,GLYMA_07G097800,GLYMA_07G15…
GO:0005840	ribosome	cellular_component	0.66167	1	4	164	925	39917	GLYMA_14G050500,GLYMA_10G078900,GLYMA_11G208000,GLYMA_01G005100
GO:0017076	purine nucleotide binding	molecular_function	0.66445	1	20	164	6166	39917	GLYMA_04G053100,GLYMA_18G082400,GLYMA_06G306100,XLOC_057129,GLYMA_13G271300,GLYMA_13G188900,GLYMA_08G291800,GLYMA_06G194500,GLYMA_17G182100,GLYMA_01G125400,GLYMA_12G233100,GLYMA_05G094400,GLYMA_20G163900,GLYMA_20G032900,GLYMA_06G218700,XLOC_007684,GLYMA_01G030100,GLYMA_11G035000,GLYMA_13G092200,GLYMA_17G180000
GO:0003735	structural constituent of ribosome	molecular_function	0.66522	1	4	164	932	39917	GLYMA_14G050500,GLYMA_01G005100,GLYMA_11G208000,GLYMA_10G078900
GO:0008168	methyltransferase activity	molecular_function	0.66637	1	3	164	873	39917	GLYMA_03G042300,GLYMA_09G180200,GLYMA_20G213600
GO:0036094	small molecule binding	molecular_function	0.66677	1	24	164	7261	39917	GLYMA_17G182100,GLYMA_12G233100,GLYMA_12G141900,GLYMA_01G125400,GLYMA_04G131100,GLYMA_06G194500,GLYMA_13G188900,GLYMA_08G291800,GLYMA_13G271300,GLYMA_04G053100,GLYMA_06G306100,XLOC_057129,GLYMA_18G082400,GLYMA_17G180000,GLYMA_01G030100,GLYMA_11G035000,GLYMA_13G092200,GLYMA_13G109800,GLYMA_20G163900,GLYMA_05G094400,GLYMA_20G032900,GLYMA_06G218700,XLOC_007684,GLYMA_11G067000
GO:0016043	cellular component organization	biological_process	0.66777	1	12	164	3348	39917	GLYMA_02G205600,GLYMA_19G052600,GLYMA_14G113500,XLOC_130068,XLOC_094398,GLYMA_03G100000,GLYMA_04G190700,XLOC_003252,GLYMA_09G197500,GLYMA_17G044500,GLYMA_20G032900,GLYMA_07G207100
GO:0003779	actin binding	molecular_function	0.66908	1	1	164	282	39917	XLOC_003252
GO:0031967	organelle envelope	cellular_component	0.67059	1	2	164	576	39917	GLYMA_02G205600,GLYMA_14G113500
GO:0044710	single-organism metabolic process	biological_process	0.67394	1	31	164	8280	39917	GLYMA_13G324100,GLYMA_02G233800,GLYMA_17G161700,GLYMA_19G198200,GLYMA_13G075900,GLYMA_18G236300,GLYMA_01G005100,XLOC_089339,GLYMA_01G112400,GLYMA_03G077600,GLYMA_16G195500,GLYMA_13G109800,GLYMA_03G096500,GLYMA_07G048600,GLYMA_20G163900,GLYMA_11G067000,GLYMA_02G242600,GLYMA_14G081200,GLYMA_13G231200,GLYMA_04G131100,GLYMA_09G005600,GLYMA_18G055600,GLYMA_07G124400,GLYMA_16G154600,GLYMA_12G067100,XLO…
GO:0043229	intracellular organelle	cellular_component	0.67471	1	27	164	7026	39917	GLYMA_09G054600,GLYMA_01G005100,GLYMA_17G095400,GLYMA_03G121500,GLYMA_02G205600,GLYMA_06G198900,GLYMA_06G148800,GLYMA_20G032900,GLYMA_07G207100,GLYMA_11G208000,GLYMA_06G218700,GLYMA_09G197500,GLYMA_19G158300,GLYMA_07G124400,GLYMA_14G113500,GLYMA_12G233100,GLYMA_05G065700,GLYMA_14G081200,GLYMA_07G158600,GLYMA_10G078900,GLYMA_14G081500,GLYMA_08G198200,GLYMA_14G150500,GLYMA_14G050500,XLOC_033771,GLY…
GO:0002376	immune system process	biological_process	0.67561	1	1	164	283	39917	GLYMA_10G061000
GO:0016830	carbon-carbon lyase activity	molecular_function	0.67711	1	1	164	294	39917	XLOC_130068
GO:0098798	mitochondrial protein complex	cellular_component	0.67826	1	1	164	284	39917	GLYMA_14G113500
GO:0006400	tRNA modification	biological_process	0.68074	1	1	164	321	39917	GLYMA_20G163900
GO:1901362	organic cyclic compound biosynthetic process	biological_process	0.68156	1	21	164	5621	39917	XLOC_044940,GLYMA_04G175800,GLYMA_04G131100,GLYMA_05G065700,GLYMA_14G081200,GLYMA_14G081500,GLYMA_01G120000,GLYMA_13G011400,GLYMA_14G150500,GLYMA_13G260400,XLOC_003252,GLYMA_09G147200,GLYMA_01G005100,GLYMA_17G131800,GLYMA_03G121500,GLYMA_17G161700,GLYMA_20G163900,GLYMA_19G239900,GLYMA_14G214100,GLYMA_16G199000,GLYMA_20G193200
GO:0008152	metabolic process	biological_process	0.68271	1	84	164	21720	39917	GLYMA_20G163900,GLYMA_11G067000,GLYMA_02G242600,GLYMA_12G156600,GLYMA_20G193200,GLYMA_02G028200,GLYMA_03G226000,GLYMA_03G096500,GLYMA_15G017200,GLYMA_02G205600,GLYMA_02G233800,GLYMA_07G097800,XLOC_094600,GLYMA_09G180200,GLYMA_16G145100,XLOC_024377,GLYMA_09G147200,XLOC_003252,GLYMA_04G131100,GLYMA_09G005600,XLOC_094398,XLOC_107153,GLYMA_08G150500,GLYMA_09G197500,GLYMA_11G208000,GLYMA_01G112400,XLO…
GO:0016651	oxidoreductase activity, acting on NAD(P)H	molecular_function	0.68424	1	1	164	278	39917	GLYMA_17G095400
GO:0018130	heterocycle biosynthetic process	biological_process	0.68427	1	20	164	5378	39917	XLOC_003252,GLYMA_13G260400,GLYMA_09G147200,GLYMA_01G120000,GLYMA_14G081500,GLYMA_13G011400,GLYMA_14G150500,GLYMA_14G081200,GLYMA_05G065700,XLOC_044940,GLYMA_04G175800,GLYMA_20G193200,GLYMA_20G163900,GLYMA_14G214100,GLYMA_19G239900,GLYMA_16G199000,GLYMA_17G131800,GLYMA_03G121500,GLYMA_17G161700,GLYMA_01G005100
GO:0043933	macromolecular complex subunit organization	biological_process	0.6847	1	4	164	1143	39917	XLOC_094398,GLYMA_20G032900,GLYMA_07G207100,GLYMA_09G197500
GO:0003676	nucleic acid binding	molecular_function	0.6889	1	28	164	7571	39917	XLOC_089339,GLYMA_08G147700,GLYMA_20G163900,GLYMA_19G158300,GLYMA_19G239900,GLYMA_14G214100,GLYMA_20G032900,GLYMA_02G158000,XLOC_110439,GLYMA_06G148800,GLYMA_11G117600,XLOC_130068,GLYMA_17G095400,XLOC_127667,XLOC_132065,GLYMA_08G291800,XLOC_027933,XLOC_057831,GLYMA_13G011400,GLYMA_U009100,GLYMA_09G180200,XLOC_058648,GLYMA_14G081500,GLYMA_14G081200,XLOC_020879,GLYMA_04G175800,GLYMA_09G088900,XLOC_…
GO:0072594	establishment of protein localization to organelle	biological_process	0.69315	1	1	164	315	39917	GLYMA_14G113500
GO:0044455	mitochondrial membrane part	cellular_component	0.69545	1	1	164	296	39917	GLYMA_14G113500
GO:0008134	transcription factor binding	molecular_function	0.69984	1	1	164	345	39917	GLYMA_20G163900
GO:0005739	mitochondrion	cellular_component	0.70209	1	3	164	907	39917	GLYMA_17G095400,XLOC_033771,GLYMA_14G113500
GO:0043226	organelle	cellular_component	0.70529	1	27	164	7135	39917	GLYMA_02G205600,GLYMA_06G198900,GLYMA_06G148800,GLYMA_03G121500,GLYMA_01G005100,GLYMA_17G095400,GLYMA_09G054600,GLYMA_19G158300,GLYMA_09G197500,GLYMA_07G207100,GLYMA_20G032900,GLYMA_11G208000,GLYMA_06G218700,GLYMA_05G065700,GLYMA_14G081200,GLYMA_12G233100,GLYMA_14G113500,GLYMA_07G124400,GLYMA_04G190700,XLOC_033771,GLYMA_14G050500,GLYMA_13G011400,GLYMA_14G150500,GLYMA_08G198200,GLYMA_14G081500,GLY…
GO:0052689	carboxylic ester hydrolase activity	molecular_function	0.70698	1	1	164	301	39917	GLYMA_17G044500
GO:0034654	nucleobase-containing compound biosynthetic process	biological_process	0.7071	1	18	164	4927	39917	GLYMA_04G175800,XLOC_044940,GLYMA_05G065700,GLYMA_14G081200,GLYMA_14G150500,GLYMA_13G011400,GLYMA_14G081500,GLYMA_01G120000,GLYMA_09G147200,GLYMA_13G260400,GLYMA_01G005100,GLYMA_03G121500,GLYMA_17G131800,GLYMA_16G199000,GLYMA_20G163900,GLYMA_14G214100,GLYMA_19G239900,GLYMA_20G193200
GO:0051287	NAD binding	molecular_function	0.71178	1	1	164	312	39917	GLYMA_04G131100
GO:0048193	Golgi vesicle transport	biological_process	0.71198	1	1	164	324	39917	GLYMA_07G158600
GO:0071705	nitrogen compound transport	biological_process	0.71307	1	1	164	329	39917	GLYMA_02G205600
GO:1901360	organic cyclic compound metabolic process	biological_process	0.71323	1	34	164	9223	39917	GLYMA_03G023800,GLYMA_03G121500,GLYMA_17G161700,GLYMA_17G131800,GLYMA_20G193200,GLYMA_20G163900,GLYMA_19G239900,GLYMA_14G214100,GLYMA_11G067000,GLYMA_14G081200,GLYMA_05G065700,GLYMA_04G131100,XLOC_094398,XLOC_107153,XLOC_044940,GLYMA_09G147200,XLOC_003252,GLYMA_14G150500,XLOC_094600,GLYMA_09G180200,GLYMA_14G081500,GLYMA_06G148800,GLYMA_09G054600,GLYMA_01G005100,XLOC_089339,XLOC_162312,GLYMA_08G14…
GO:0046483	heterocycle metabolic process	biological_process	0.71718	1	33	164	8992	39917	GLYMA_16G199000,GLYMA_09G197500,XLOC_089339,XLOC_162312,GLYMA_08G147700,GLYMA_09G054600,GLYMA_01G005100,GLYMA_06G148800,GLYMA_13G011400,GLYMA_01G120000,GLYMA_13G260400,GLYMA_14G113500,GLYMA_04G175800,GLYMA_19G239900,GLYMA_14G214100,GLYMA_20G163900,GLYMA_11G067000,GLYMA_20G193200,GLYMA_03G023800,GLYMA_03G121500,GLYMA_17G161700,GLYMA_17G131800,GLYMA_14G150500,GLYMA_09G180200,XLOC_094600,GLYMA_14G08…
GO:0051641	cellular localization	biological_process	0.71876	1	6	164	1932	39917	GLYMA_16G145100,GLYMA_07G158600,GLYMA_07G097800,GLYMA_09G180200,GLYMA_14G113500,GLYMA_02G205600
GO:0006725	cellular aromatic compound metabolic process	biological_process	0.71901	1	33	164	8994	39917	GLYMA_14G113500,GLYMA_04G175800,GLYMA_13G260400,GLYMA_01G120000,GLYMA_13G011400,GLYMA_06G148800,GLYMA_09G054600,GLYMA_01G005100,XLOC_162312,GLYMA_08G147700,XLOC_089339,GLYMA_16G199000,GLYMA_09G197500,GLYMA_05G065700,GLYMA_14G081200,XLOC_094398,XLOC_107153,XLOC_044940,XLOC_003252,GLYMA_09G147200,GLYMA_09G180200,XLOC_094600,GLYMA_14G081500,GLYMA_14G150500,GLYMA_17G161700,GLYMA_03G121500,GLYMA_17G13…
GO:0015031	protein transport	biological_process	0.72242	1	5	164	1629	39917	GLYMA_14G113500,GLYMA_07G097800,GLYMA_09G180200,GLYMA_07G158600,GLYMA_16G145100
GO:0071702	organic substance transport	biological_process	0.72607	1	7	164	2205	39917	GLYMA_14G113500,GLYMA_16G145100,GLYMA_15G101300,GLYMA_07G097800,GLYMA_07G158600,GLYMA_09G180200,GLYMA_02G205600
GO:0044707	single-multicellular organism process	biological_process	0.72616	1	2	164	659	39917	GLYMA_09G054600,GLYMA_13G324100
GO:1901575	organic substance catabolic process	biological_process	0.73286	1	3	164	954	39917	GLYMA_03G096500,XLOC_089339,GLYMA_01G005100
GO:0006605	protein targeting	biological_process	0.73306	1	1	164	354	39917	GLYMA_14G113500
GO:0003723	RNA binding	molecular_function	0.73316	1	5	164	1601	39917	GLYMA_09G180200,GLYMA_U009100,GLYMA_17G095400,GLYMA_20G163900,XLOC_057831
GO:0046983	protein dimerization activity	molecular_function	0.73445	1	4	164	1173	39917	GLYMA_09G088900,GLYMA_08G063900,GLYMA_03G258100,GLYMA_20G213600
GO:0051716	cellular response to stimulus	biological_process	0.74184	1	11	164	3292	39917	XLOC_057831,GLYMA_20G034200,XLOC_089339,GLYMA_18G098500,GLYMA_06G306100,GLYMA_20G163900,GLYMA_13G011400,GLYMA_01G125400,GLYMA_02G205600,GLYMA_12G090000,GLYMA_01G049500
GO:0045184	establishment of protein localization	biological_process	0.74372	1	5	164	1671	39917	GLYMA_14G113500,GLYMA_07G158600,GLYMA_07G097800,GLYMA_09G180200,GLYMA_16G145100
GO:0042623	ATPase activity, coupled	molecular_function	0.7452	1	1	164	407	39917	GLYMA_13G271300
GO:0019438	aromatic compound biosynthetic process	biological_process	0.74674	1	19	164	5310	39917	GLYMA_16G199000,GLYMA_20G163900,GLYMA_14G214100,GLYMA_19G239900,GLYMA_20G193200,GLYMA_01G005100,GLYMA_03G121500,GLYMA_17G131800,GLYMA_01G120000,GLYMA_14G081500,GLYMA_14G150500,GLYMA_13G011400,GLYMA_13G260400,XLOC_003252,GLYMA_09G147200,XLOC_044940,GLYMA_04G175800,GLYMA_05G065700,GLYMA_14G081200
GO:0045454	cell redox homeostasis	biological_process	0.74768	1	1	164	291	39917	GLYMA_18G260000
GO:0044763	single-organism cellular process	biological_process	0.76355	1	39	164	11013	39917	GLYMA_09G197500,GLYMA_04G020500,XLOC_089339,GLYMA_01G112400,GLYMA_12G090000,GLYMA_01G005100,GLYMA_09G054600,GLYMA_11G164200,GLYMA_18G260000,GLYMA_10G283800,GLYMA_13G011400,GLYMA_16G154600,GLYMA_07G152500,GLYMA_04G190700,GLYMA_07G018800,GLYMA_14G113500,GLYMA_12G233100,GLYMA_09G168700,GLYMA_17G182100,GLYMA_07G207100,GLYMA_18G098500,GLYMA_02G242600,GLYMA_11G067000,GLYMA_20G163900,GLYMA_12G097300,GLY…
GO:0033013	tetrapyrrole metabolic process	biological_process	0.76481	1	1	164	351	39917	XLOC_003252
GO:0033365	protein localization to organelle	biological_process	0.76586	1	1	164	380	39917	GLYMA_14G113500
GO:0040011	locomotion	biological_process	0.76667	1	1	164	382	39917	GLYMA_12G233100
GO:0044283	small molecule biosynthetic process	biological_process	0.76689	1	2	164	702	39917	XLOC_003252,GLYMA_01G112400
GO:0043168	anion binding	molecular_function	0.76737	1	22	164	7072	39917	GLYMA_01G030100,GLYMA_13G092200,GLYMA_11G035000,GLYMA_17G180000,GLYMA_05G094400,GLYMA_20G163900,GLYMA_20G032900,GLYMA_06G218700,XLOC_007684,GLYMA_13G109800,GLYMA_06G194500,GLYMA_17G182100,GLYMA_12G141900,GLYMA_01G125400,GLYMA_12G233100,GLYMA_04G053100,GLYMA_18G082400,XLOC_057129,GLYMA_06G306100,GLYMA_13G271300,GLYMA_08G291800,GLYMA_13G188900
GO:0043231	intracellular membrane-bounded organelle	cellular_component	0.77034	1	20	164	5726	39917	GLYMA_03G121500,GLYMA_02G205600,GLYMA_06G148800,GLYMA_17G095400,GLYMA_09G054600,GLYMA_07G207100,GLYMA_20G032900,GLYMA_06G218700,GLYMA_19G158300,GLYMA_12G233100,GLYMA_14G081200,GLYMA_05G065700,GLYMA_14G113500,GLYMA_04G190700,GLYMA_08G198200,GLYMA_14G081500,GLYMA_07G158600,XLOC_033771,GLYMA_13G011400,GLYMA_14G150500
GO:0007264	small GTPase mediated signal transduction	biological_process	0.77169	1	1	164	341	39917	GLYMA_06G306100
GO:1902580	single-organism cellular localization	biological_process	0.77197	1	1	164	389	39917	GLYMA_14G113500
GO:0043227	membrane-bounded organelle	cellular_component	0.77277	1	20	164	5736	39917	GLYMA_19G158300,GLYMA_07G207100,GLYMA_20G032900,GLYMA_06G218700,GLYMA_02G205600,GLYMA_06G148800,GLYMA_03G121500,GLYMA_09G054600,GLYMA_17G095400,GLYMA_04G190700,GLYMA_14G150500,GLYMA_13G011400,XLOC_033771,GLYMA_07G158600,GLYMA_08G198200,GLYMA_14G081500,GLYMA_14G081200,GLYMA_05G065700,GLYMA_12G233100,GLYMA_14G113500
GO:0044765	single-organism transport	biological_process	0.7753	1	14	164	4310	39917	GLYMA_07G152500,GLYMA_04G020500,GLYMA_12G097300,GLYMA_15G101300,GLYMA_07G158600,GLYMA_17G182100,GLYMA_02G205600,GLYMA_10G283800,GLYMA_09G168700,GLYMA_14G113500,GLYMA_18G260000,GLYMA_07G018800,GLYMA_06G297700,GLYMA_11G164200
GO:1901137	carbohydrate derivative biosynthetic process	biological_process	0.77649	1	2	164	730	39917	GLYMA_02G242600,GLYMA_16G154600
GO:0008104	protein localization	biological_process	0.78192	1	5	164	1759	39917	GLYMA_14G113500,GLYMA_16G145100,GLYMA_07G097800,GLYMA_09G180200,GLYMA_07G158600
GO:0051188	cofactor biosynthetic process	biological_process	0.78818	1	1	164	403	39917	GLYMA_01G112400
GO:0009451	RNA modification	biological_process	0.78861	1	1	164	430	39917	GLYMA_20G163900
GO:0044271	cellular nitrogen compound biosynthetic process	biological_process	0.79084	1	24	164	6644	39917	GLYMA_01G112400,GLYMA_20G193200,GLYMA_19G239900,GLYMA_20G163900,GLYMA_14G214100,GLYMA_16G199000,GLYMA_11G208000,GLYMA_17G131800,GLYMA_17G161700,GLYMA_03G121500,GLYMA_01G005100,GLYMA_09G147200,XLOC_003252,GLYMA_13G260400,GLYMA_13G011400,GLYMA_14G050500,GLYMA_14G150500,GLYMA_14G081500,GLYMA_01G120000,GLYMA_10G078900,GLYMA_14G081200,GLYMA_05G065700,GLYMA_04G175800,XLOC_044940
GO:0005215	transporter activity	molecular_function	0.79134	1	10	164	3225	39917	XLOC_033771,GLYMA_04G020500,GLYMA_13G271300,GLYMA_07G018800,GLYMA_14G153900,GLYMA_11G164200,GLYMA_18G260000,GLYMA_09G168700,GLYMA_17G182100,GLYMA_10G283800
GO:0016746	transferase activity, transferring acyl groups	molecular_function	0.79368	1	2	164	766	39917	GLYMA_17G161700,GLYMA_12G200000
GO:0000003	reproduction	biological_process	0.79563	1	1	164	397	39917	GLYMA_09G197500
GO:0038023	signaling receptor activity	molecular_function	0.7957	1	1	164	441	39917	GLYMA_13G011400
GO:0034641	cellular nitrogen compound metabolic process	biological_process	0.796	1	37	164	10178	39917	GLYMA_11G208000,GLYMA_09G197500,GLYMA_16G199000,GLYMA_08G147700,XLOC_162312,XLOC_089339,GLYMA_01G112400,GLYMA_01G005100,GLYMA_09G054600,GLYMA_06G148800,GLYMA_01G120000,GLYMA_14G050500,GLYMA_13G011400,GLYMA_13G260400,GLYMA_04G175800,GLYMA_14G113500,GLYMA_11G067000,GLYMA_14G214100,GLYMA_19G239900,GLYMA_20G163900,GLYMA_20G193200,GLYMA_17G131800,GLYMA_17G161700,GLYMA_03G121500,GLYMA_03G023800,GLYMA_1…
GO:1902578	single-organism localization	biological_process	0.7984	1	14	164	4396	39917	GLYMA_02G205600,GLYMA_17G182100,GLYMA_10G283800,GLYMA_09G168700,GLYMA_14G113500,GLYMA_18G260000,GLYMA_07G018800,GLYMA_11G164200,GLYMA_06G297700,GLYMA_07G152500,GLYMA_04G020500,GLYMA_12G097300,GLYMA_15G101300,GLYMA_07G158600
GO:0006732	coenzyme metabolic process	biological_process	0.79924	1	1	164	414	39917	GLYMA_01G112400
GO:0016469	proton-transporting two-sector ATPase complex	cellular_component	0.80382	1	1	164	399	39917	GLYMA_17G182100
GO:0009059	macromolecule biosynthetic process	biological_process	0.80398	1	24	164	6783	39917	GLYMA_04G175800,XLOC_044940,GLYMA_14G081200,GLYMA_05G065700,GLYMA_13G011400,GLYMA_14G050500,GLYMA_14G150500,GLYMA_01G120000,GLYMA_14G081500,GLYMA_10G078900,GLYMA_16G154600,GLYMA_09G147200,GLYMA_13G260400,GLYMA_01G005100,GLYMA_17G131800,GLYMA_03G121500,GLYMA_20G163900,GLYMA_09G197500,GLYMA_14G214100,GLYMA_19G239900,GLYMA_16G199000,GLYMA_11G208000,GLYMA_02G242600,GLYMA_20G193200
GO:0051704	multi-organism process	biological_process	0.80443	1	6	164	2098	39917	GLYMA_19G052600,GLYMA_20G193200,GLYMA_13G324100,GLYMA_09G038800,GLYMA_18G098500,GLYMA_20G163900
GO:0043604	amide biosynthetic process	biological_process	0.80693	1	5	164	1516	39917	GLYMA_10G078900,GLYMA_11G208000,GLYMA_01G005100,GLYMA_14G050500,GLYMA_01G112400
GO:0051276	chromosome organization	biological_process	0.80836	1	3	164	1055	39917	XLOC_094398,GLYMA_20G032900,GLYMA_09G197500
GO:0065007	biological regulation	biological_process	0.81429	1	26	164	7512	39917	GLYMA_14G214100,GLYMA_20G163900,GLYMA_19G239900,GLYMA_16G199000,GLYMA_20G193200,GLYMA_20G034200,GLYMA_18G260000,GLYMA_12G090000,GLYMA_16G048600,GLYMA_09G038800,GLYMA_02G205600,GLYMA_17G131800,GLYMA_03G121500,GLYMA_13G011400,GLYMA_14G150500,GLYMA_01G120000,GLYMA_06G306100,GLYMA_14G081500,GLYMA_09G147200,XLOC_057831,GLYMA_13G260400,GLYMA_04G175800,GLYMA_01G049500,GLYMA_05G065700,GLYMA_14G081200,GLY…
GO:0050662	coenzyme binding	molecular_function	0.81521	1	3	164	1101	39917	GLYMA_04G131100,GLYMA_13G109800,GLYMA_12G141900
GO:0016758	transferase activity, transferring hexosyl groups	molecular_function	0.82188	1	2	164	842	39917	GLYMA_16G154600,GLYMA_02G242600
GO:0051179	localization	biological_process	0.8223	1	20	164	6229	39917	GLYMA_07G152500,GLYMA_13G271300,GLYMA_15G101300,GLYMA_16G145100,GLYMA_09G180200,GLYMA_07G097800,GLYMA_07G158600,GLYMA_12G233100,GLYMA_09G168700,GLYMA_17G182100,GLYMA_07G018800,GLYMA_14G113500,GLYMA_04G020500,GLYMA_12G097300,GLYMA_02G205600,GLYMA_10G283800,GLYMA_11G164200,GLYMA_06G297700,GLYMA_14G153900,GLYMA_18G260000
GO:0035556	intracellular signal transduction	biological_process	0.82297	1	2	164	776	39917	GLYMA_12G090000,GLYMA_06G306100
GO:0055086	nucleobase-containing small molecule metabolic process	biological_process	0.82451	1	2	164	774	39917	GLYMA_11G067000,GLYMA_17G161700
GO:1902600	hydrogen ion transmembrane transport	biological_process	0.82686	1	1	164	426	39917	GLYMA_17G182100
GO:0005216	ion channel activity	molecular_function	0.82695	1	1	164	481	39917	GLYMA_09G168700
GO:0022838	substrate-specific channel activity	molecular_function	0.82695	1	1	164	481	39917	GLYMA_09G168700
GO:0071822	protein complex subunit organization	biological_process	0.82739	1	2	164	776	39917	GLYMA_09G197500,GLYMA_07G207100
GO:0003899	DNA-directed RNA polymerase activity	molecular_function	0.82836	1	1	164	407	39917	XLOC_044940
GO:0015267	channel activity	molecular_function	0.82906	1	1	164	484	39917	GLYMA_09G168700
GO:0022803	passive transmembrane transporter activity	molecular_function	0.82906	1	1	164	484	39917	GLYMA_09G168700
GO:0030529	ribonucleoprotein complex	cellular_component	0.82948	1	4	164	1235	39917	GLYMA_14G050500,GLYMA_10G078900,GLYMA_01G005100,GLYMA_11G208000
GO:1902589	single-organism organelle organization	biological_process	0.82996	1	3	164	1157	39917	GLYMA_04G190700,XLOC_130068,GLYMA_07G207100
GO:0019725	cellular homeostasis	biological_process	0.83195	1	1	164	384	39917	GLYMA_18G260000
GO:0004872	receptor activity	molecular_function	0.83393	1	1	164	495	39917	GLYMA_13G011400
GO:0008610	lipid biosynthetic process	biological_process	0.83558	1	2	164	831	39917	GLYMA_02G242600,GLYMA_04G131100
GO:0006810	transport	biological_process	0.8398	1	19	164	6014	39917	GLYMA_17G182100,GLYMA_09G168700,GLYMA_14G113500,GLYMA_07G018800,GLYMA_07G152500,GLYMA_13G271300,GLYMA_07G158600,GLYMA_09G180200,GLYMA_07G097800,GLYMA_16G145100,GLYMA_15G101300,GLYMA_10G283800,GLYMA_02G205600,GLYMA_18G260000,GLYMA_06G297700,GLYMA_11G164200,GLYMA_14G153900,GLYMA_04G020500,GLYMA_12G097300
GO:0006310	DNA recombination	biological_process	0.84061	1	1	164	528	39917	GLYMA_20G163900
GO:0043623	cellular protein complex assembly	biological_process	0.84194	1	1	164	449	39917	GLYMA_09G197500
GO:0006807	nitrogen compound metabolic process	biological_process	0.84368	1	38	164	10715	39917	GLYMA_05G065700,GLYMA_14G081200,XLOC_094398,XLOC_107153,XLOC_044940,XLOC_003252,GLYMA_09G147200,GLYMA_10G078900,GLYMA_09G180200,XLOC_094600,GLYMA_14G081500,GLYMA_14G150500,GLYMA_03G121500,GLYMA_17G161700,GLYMA_17G131800,GLYMA_03G023800,GLYMA_20G193200,GLYMA_03G096500,GLYMA_11G067000,GLYMA_19G239900,GLYMA_14G214100,GLYMA_20G163900,GLYMA_04G175800,GLYMA_14G113500,GLYMA_13G260400,GLYMA_01G120000,GLY…
GO:0034645	cellular macromolecule biosynthetic process	biological_process	0.84419	1	23	164	6702	39917	GLYMA_03G121500,GLYMA_17G131800,GLYMA_01G005100,GLYMA_02G242600,GLYMA_11G208000,GLYMA_16G199000,GLYMA_20G163900,GLYMA_09G197500,GLYMA_14G214100,GLYMA_19G239900,GLYMA_14G081200,GLYMA_05G065700,XLOC_044940,GLYMA_04G175800,GLYMA_13G260400,GLYMA_16G154600,GLYMA_09G147200,GLYMA_10G078900,GLYMA_01G120000,GLYMA_14G081500,GLYMA_14G150500,GLYMA_13G011400,GLYMA_14G050500
GO:0051234	establishment of localization	biological_process	0.84628	1	19	164	6047	39917	GLYMA_02G205600,GLYMA_10G283800,GLYMA_14G153900,GLYMA_06G297700,GLYMA_11G164200,GLYMA_18G260000,GLYMA_04G020500,GLYMA_12G097300,GLYMA_09G168700,GLYMA_17G182100,GLYMA_07G018800,GLYMA_14G113500,GLYMA_13G271300,GLYMA_07G152500,GLYMA_15G101300,GLYMA_16G145100,GLYMA_07G158600,GLYMA_09G180200,GLYMA_07G097800
GO:0005515	protein binding	molecular_function	0.848	1	34	164	10458	39917	GLYMA_07G152500,GLYMA_01G120000,GLYMA_20G213600,GLYMA_12G233100,XLOC_162848,GLYMA_03G016000,GLYMA_03G100000,GLYMA_09G088900,GLYMA_19G158300,GLYMA_19G048800,GLYMA_13G075900,GLYMA_03G232500,GLYMA_03G099100,GLYMA_09G054600,GLYMA_08G291800,XLOC_057831,XLOC_003252,GLYMA_05G100500,GLYMA_18G100000,GLYMA_18G082400,GLYMA_10G061000,GLYMA_18G225300,GLYMA_01G125400,XLOC_094398,GLYMA_20G163900,GLYMA_08G063900…
GO:0005654	nucleoplasm	cellular_component	0.84884	1	1	164	459	39917	GLYMA_03G121500
GO:0044451	nucleoplasm part	cellular_component	0.84884	1	1	164	459	39917	GLYMA_03G121500
GO:0009605	response to external stimulus	biological_process	0.8495	1	1	164	464	39917	GLYMA_18G098500
GO:0005525	GTP binding	molecular_function	0.85053	1	2	164	926	39917	GLYMA_06G306100,GLYMA_13G271300
GO:0032561	guanyl ribonucleotide binding	molecular_function	0.8508	1	2	164	927	39917	GLYMA_13G271300,GLYMA_06G306100
GO:0006818	hydrogen transport	biological_process	0.85543	1	1	164	468	39917	GLYMA_17G182100
GO:0015992	proton transport	biological_process	0.85543	1	1	164	468	39917	GLYMA_17G182100
GO:0019001	guanyl nucleotide binding	molecular_function	0.8557	1	2	164	942	39917	GLYMA_06G306100,GLYMA_13G271300
GO:0043603	cellular amide metabolic process	biological_process	0.85615	1	5	164	1648	39917	GLYMA_01G112400,GLYMA_14G050500,GLYMA_11G208000,GLYMA_01G005100,GLYMA_10G078900
GO:0006950	response to stress	biological_process	0.85692	1	7	164	2371	39917	GLYMA_18G055600,GLYMA_03G232500,GLYMA_04G053100,GLYMA_20G163900,GLYMA_11G164200,GLYMA_01G120000,GLYMA_02G233800
GO:0098588	bounding membrane of organelle	cellular_component	0.86011	1	2	164	915	39917	GLYMA_14G113500,GLYMA_07G158600
GO:0009057	macromolecule catabolic process	biological_process	0.86122	1	1	164	496	39917	GLYMA_03G096500
GO:0016192	vesicle-mediated transport	biological_process	0.86328	1	2	164	982	39917	GLYMA_07G158600,GLYMA_09G168700
GO:0032501	multicellular organismal process	biological_process	0.86421	1	2	164	925	39917	GLYMA_09G054600,GLYMA_13G324100
GO:0031966	mitochondrial membrane	cellular_component	0.86975	1	1	164	497	39917	GLYMA_14G113500
GO:0016616	oxidoreductase activity, acting on the CH-OH group of donors, NAD or NADP as acceptor	molecular_function	0.87139	1	1	164	524	39917	GLYMA_04G131100
GO:0016053	organic acid biosynthetic process	biological_process	0.87146	1	1	164	517	39917	GLYMA_01G112400
GO:0046394	carboxylic acid biosynthetic process	biological_process	0.87146	1	1	164	517	39917	GLYMA_01G112400
GO:0043412	macromolecule modification	biological_process	0.87162	1	11	164	4172	39917	GLYMA_20G213600,GLYMA_12G233100,GLYMA_13G188900,GLYMA_16G154600,GLYMA_08G147700,GLYMA_20G163900,GLYMA_04G053100,GLYMA_14G150500,GLYMA_05G094400,XLOC_057129,GLYMA_02G242600
GO:0005634	nucleus	cellular_component	0.87249	1	12	164	3911	39917	GLYMA_04G190700,GLYMA_14G150500,GLYMA_13G011400,GLYMA_19G158300,GLYMA_14G081500,GLYMA_20G032900,GLYMA_07G207100,GLYMA_05G065700,GLYMA_02G205600,GLYMA_06G148800,GLYMA_14G081200,GLYMA_03G121500
GO:0030234	enzyme regulator activity	molecular_function	0.87283	1	2	164	839	39917	GLYMA_17G044500,GLYMA_16G208900
GO:0044281	small molecule metabolic process	biological_process	0.87538	1	6	164	2226	39917	GLYMA_01G005100,GLYMA_11G067000,XLOC_089339,GLYMA_01G112400,XLOC_003252,GLYMA_17G161700
GO:0044428	nuclear part	cellular_component	0.87605	1	4	164	1507	39917	GLYMA_03G121500,GLYMA_04G190700,GLYMA_02G205600,GLYMA_07G207100
GO:0005740	mitochondrial envelope	cellular_component	0.87903	1	1	164	517	39917	GLYMA_14G113500
GO:0022857	transmembrane transporter activity	molecular_function	0.88058	1	7	164	2660	39917	XLOC_033771,GLYMA_11G164200,GLYMA_17G182100,GLYMA_13G271300,GLYMA_10G283800,GLYMA_09G168700,GLYMA_04G020500
GO:0016773	phosphotransferase activity, alcohol group as acceptor	molecular_function	0.8807	1	8	164	3314	39917	GLYMA_06G194500,GLYMA_12G233100,GLYMA_17G161700,XLOC_057129,GLYMA_05G094400,GLYMA_04G053100,GLYMA_13G188900,GLYMA_07G152500
GO:0006412	translation	biological_process	0.88194	1	4	164	1413	39917	GLYMA_11G208000,GLYMA_01G005100,GLYMA_10G078900,GLYMA_14G050500
GO:0016614	oxidoreductase activity, acting on CH-OH group of donors	molecular_function	0.89123	1	1	164	572	39917	GLYMA_04G131100
GO:0043043	peptide biosynthetic process	biological_process	0.89157	1	4	164	1450	39917	GLYMA_01G005100,GLYMA_11G208000,GLYMA_10G078900,GLYMA_14G050500
GO:0034062	RNA polymerase activity	molecular_function	0.89292	1	1	164	531	39917	XLOC_044940
GO:0012505	endomembrane system	cellular_component	0.89319	1	2	164	999	39917	GLYMA_02G205600,GLYMA_07G158600
GO:0006952	defense response	biological_process	0.89425	1	1	164	525	39917	GLYMA_01G120000
GO:0034622	cellular macromolecular complex assembly	biological_process	0.89439	1	1	164	537	39917	GLYMA_09G197500
GO:0048037	cofactor binding	molecular_function	0.89533	1	3	164	1324	39917	GLYMA_12G141900,GLYMA_13G109800,GLYMA_04G131100
GO:0044429	mitochondrial part	cellular_component	0.89932	1	1	164	561	39917	GLYMA_14G113500
GO:0006796	phosphate-containing compound metabolic process	biological_process	0.89963	1	10	164	3930	39917	GLYMA_12G233100,GLYMA_11G067000,GLYMA_07G097800,GLYMA_09G180200,GLYMA_02G242600,GLYMA_16G145100,XLOC_057129,GLYMA_05G094400,GLYMA_04G053100,GLYMA_13G188900
GO:0016301	kinase activity	molecular_function	0.90066	1	8	164	3433	39917	GLYMA_04G053100,GLYMA_05G094400,XLOC_057129,GLYMA_07G152500,GLYMA_13G188900,GLYMA_06G194500,GLYMA_17G161700,GLYMA_12G233100
GO:0006793	phosphorus metabolic process	biological_process	0.901	1	10	164	3938	39917	GLYMA_12G233100,XLOC_057129,GLYMA_16G145100,GLYMA_07G097800,GLYMA_11G067000,GLYMA_09G180200,GLYMA_02G242600,GLYMA_04G053100,GLYMA_05G094400,GLYMA_13G188900
GO:0005198	structural molecule activity	molecular_function	0.90526	1	4	164	1504	39917	GLYMA_01G005100,GLYMA_11G208000,GLYMA_10G078900,GLYMA_14G050500
GO:0009056	catabolic process	biological_process	0.90668	1	3	164	1344	39917	GLYMA_01G005100,XLOC_089339,GLYMA_03G096500
GO:0006464	cellular protein modification process	biological_process	0.90804	1	9	164	3725	39917	GLYMA_13G188900,GLYMA_16G154600,XLOC_057129,GLYMA_02G242600,GLYMA_04G053100,GLYMA_14G150500,GLYMA_05G094400,GLYMA_12G233100,GLYMA_20G213600
GO:0036211	protein modification process	biological_process	0.90804	1	9	164	3725	39917	GLYMA_12G233100,GLYMA_20G213600,GLYMA_13G188900,GLYMA_16G154600,XLOC_057129,GLYMA_02G242600,GLYMA_05G094400,GLYMA_04G053100,GLYMA_14G150500
GO:0016887	ATPase activity	molecular_function	0.90896	1	2	164	1154	39917	GLYMA_13G271300,GLYMA_20G163900
GO:0044085	cellular component biogenesis	biological_process	0.91172	1	3	164	1365	39917	GLYMA_09G197500,GLYMA_09G180200,GLYMA_19G052600
GO:0006518	peptide metabolic process	biological_process	0.91312	1	4	164	1532	39917	GLYMA_14G050500,GLYMA_11G208000,GLYMA_01G005100,GLYMA_10G078900
GO:0004672	protein kinase activity	molecular_function	0.91409	1	6	164	2817	39917	GLYMA_12G233100,GLYMA_07G152500,GLYMA_13G188900,XLOC_057129,GLYMA_05G094400,GLYMA_04G053100
GO:0016021	integral component of membrane	cellular_component	0.92115	1	14	164	4914	39917	GLYMA_11G164200,GLYMA_06G297700,GLYMA_07G018800,GLYMA_18G260000,GLYMA_09G168700,GLYMA_10G283800,GLYMA_01G120000,GLYMA_12G097300,XLOC_033771,GLYMA_04G020500,GLYMA_03G077800,GLYMA_13G271300,GLYMA_07G152500,GLYMA_03G077600
GO:0098662	inorganic cation transmembrane transport	biological_process	0.92137	1	1	164	620	39917	GLYMA_17G182100
GO:0015078	hydrogen ion transmembrane transporter activity	molecular_function	0.92169	1	1	164	616	39917	GLYMA_11G164200
GO:0098660	inorganic ion transmembrane transport	biological_process	0.92255	1	1	164	624	39917	GLYMA_17G182100
GO:0051186	cofactor metabolic process	biological_process	0.92314	1	1	164	649	39917	GLYMA_01G112400
GO:0098655	cation transmembrane transport	biological_process	0.9235	1	1	164	625	39917	GLYMA_17G182100
GO:0016757	transferase activity, transferring glycosyl groups	molecular_function	0.92373	1	2	164	1140	39917	GLYMA_16G154600,GLYMA_02G242600
GO:0003924	GTPase activity	molecular_function	0.92472	1	1	164	736	39917	GLYMA_13G271300
GO:0071944	cell periphery	cellular_component	0.92485	1	2	164	1090	39917	GLYMA_12G233100,GLYMA_17G044500
GO:0044424	intracellular part	cellular_component	0.9255	1	29	164	8787	39917	GLYMA_11G067000,GLYMA_11G208000,GLYMA_20G032900,GLYMA_06G218700,GLYMA_07G207100,GLYMA_09G197500,GLYMA_19G158300,GLYMA_09G054600,GLYMA_17G095400,GLYMA_01G005100,GLYMA_03G121500,GLYMA_06G148800,GLYMA_02G205600,GLYMA_06G198900,GLYMA_10G078900,GLYMA_07G158600,GLYMA_14G081500,GLYMA_08G198200,GLYMA_04G053100,GLYMA_14G150500,XLOC_033771,GLYMA_13G011400,GLYMA_14G050500,GLYMA_04G190700,GLYMA_07G124400,GLY…
GO:0044248	cellular catabolic process	biological_process	0.92597	1	2	164	1043	39917	GLYMA_01G005100,XLOC_089339
GO:0016817	hydrolase activity, acting on acid anhydrides	molecular_function	0.92697	1	6	164	2643	39917	GLYMA_14G050500,XLOC_033771,GLYMA_20G163900,GLYMA_20G032900,GLYMA_13G271300,GLYMA_17G182100
GO:0044446	intracellular organelle part	cellular_component	0.92716	1	9	164	3346	39917	GLYMA_07G158600,GLYMA_07G207100,GLYMA_09G197500,GLYMA_04G190700,GLYMA_07G124400,GLYMA_14G113500,GLYMA_03G121500,GLYMA_02G205600,GLYMA_06G198900
GO:0044249	cellular biosynthetic process	biological_process	0.92844	1	27	164	8371	39917	GLYMA_20G193200,GLYMA_01G112400,GLYMA_11G208000,GLYMA_02G242600,GLYMA_20G163900,GLYMA_14G214100,GLYMA_09G197500,GLYMA_19G239900,GLYMA_16G199000,GLYMA_17G131800,GLYMA_03G121500,GLYMA_17G161700,GLYMA_01G005100,GLYMA_13G260400,XLOC_003252,GLYMA_09G147200,GLYMA_16G154600,GLYMA_14G081500,GLYMA_01G120000,GLYMA_10G078900,GLYMA_13G011400,GLYMA_14G050500,GLYMA_14G150500,GLYMA_14G081200,GLYMA_05G065700,XLO…
GO:0098772	molecular function regulator	molecular_function	0.92903	1	2	164	1037	39917	GLYMA_17G044500,GLYMA_16G208900
GO:1901576	organic substance biosynthetic process	biological_process	0.92961	1	28	164	8658	39917	GLYMA_03G121500,GLYMA_17G161700,GLYMA_17G131800,GLYMA_01G005100,GLYMA_01G112400,GLYMA_20G193200,GLYMA_16G199000,GLYMA_09G197500,GLYMA_20G163900,GLYMA_14G214100,GLYMA_19G239900,GLYMA_02G242600,GLYMA_11G208000,GLYMA_14G081200,GLYMA_05G065700,GLYMA_04G131100,GLYMA_04G175800,XLOC_044940,GLYMA_09G147200,GLYMA_16G154600,GLYMA_13G260400,XLOC_003252,GLYMA_14G150500,GLYMA_13G011400,GLYMA_14G050500,GLYMA_1…
GO:0031224	intrinsic component of membrane	cellular_component	0.93099	1	14	164	4995	39917	GLYMA_09G168700,GLYMA_10G283800,GLYMA_07G018800,GLYMA_06G297700,GLYMA_11G164200,GLYMA_18G260000,GLYMA_03G077800,GLYMA_04G020500,GLYMA_03G077600,GLYMA_07G152500,GLYMA_13G271300,GLYMA_01G120000,XLOC_033771,GLYMA_12G097300
GO:1901566	organonitrogen compound biosynthetic process	biological_process	0.93213	1	7	164	2610	39917	GLYMA_10G078900,GLYMA_11G208000,GLYMA_01G005100,GLYMA_14G050500,GLYMA_17G161700,XLOC_003252,GLYMA_01G112400
GO:0009055	electron carrier activity	molecular_function	0.93221	1	1	164	566	39917	GLYMA_01G120000
GO:0003678	DNA helicase activity	molecular_function	0.93365	1	1	164	724	39917	GLYMA_20G163900
GO:0044422	organelle part	cellular_component	0.93483	1	9	164	3396	39917	GLYMA_04G190700,GLYMA_07G207100,GLYMA_07G158600,GLYMA_09G197500,GLYMA_03G121500,GLYMA_06G198900,GLYMA_02G205600,GLYMA_07G124400,GLYMA_14G113500
GO:0044260	cellular macromolecule metabolic process	biological_process	0.93536	1	41	164	12660	39917	GLYMA_03G121500,GLYMA_17G131800,GLYMA_03G023800,GLYMA_20G193200,GLYMA_02G242600,GLYMA_05G094400,GLYMA_20G163900,GLYMA_19G239900,GLYMA_14G214100,GLYMA_14G081200,GLYMA_05G065700,XLOC_094398,XLOC_107153,XLOC_044940,GLYMA_09G147200,GLYMA_09G180200,XLOC_094600,GLYMA_10G078900,GLYMA_14G081500,GLYMA_04G053100,GLYMA_14G150500,GLYMA_06G148800,GLYMA_09G054600,GLYMA_01G005100,XLOC_162312,GLYMA_08G147700,XLO…
GO:0006461	protein complex assembly	biological_process	0.93708	1	1	164	678	39917	GLYMA_09G197500
GO:0070271	protein complex biogenesis	biological_process	0.93766	1	1	164	680	39917	GLYMA_09G197500
GO:0009117	nucleotide metabolic process	biological_process	0.93795	1	1	164	676	39917	GLYMA_11G067000
GO:0090407	organophosphate biosynthetic process	biological_process	0.93861	1	1	164	699	39917	GLYMA_02G242600
GO:0006753	nucleoside phosphate metabolic process	biological_process	0.9393	1	1	164	681	39917	GLYMA_11G067000
GO:0006468	protein phosphorylation	biological_process	0.93938	1	5	164	2605	39917	GLYMA_12G233100,GLYMA_13G188900,XLOC_057129,GLYMA_05G094400,GLYMA_04G053100
GO:0004871	signal transducer activity	molecular_function	0.94072	1	1	164	737	39917	GLYMA_13G011400
GO:0044711	single-organism biosynthetic process	biological_process	0.94107	1	5	164	2258	39917	GLYMA_02G242600,GLYMA_04G131100,GLYMA_17G161700,XLOC_003252,GLYMA_01G112400
GO:0022607	cellular component assembly	biological_process	0.94179	1	2	164	1122	39917	GLYMA_09G197500,GLYMA_19G052600
GO:0009058	biosynthetic process	biological_process	0.94198	1	29	164	9059	39917	GLYMA_20G193200,GLYMA_01G112400,GLYMA_02G242600,GLYMA_11G208000,GLYMA_16G199000,GLYMA_20G163900,GLYMA_14G214100,GLYMA_09G197500,GLYMA_19G239900,GLYMA_17G161700,GLYMA_03G121500,GLYMA_17G131800,GLYMA_01G005100,GLYMA_13G260400,XLOC_003252,GLYMA_16G154600,GLYMA_09G147200,GLYMA_10G078900,GLYMA_01G120000,GLYMA_16G145100,GLYMA_14G081500,GLYMA_14G150500,GLYMA_14G050500,GLYMA_13G011400,GLYMA_14G081200,GLY…
GO:0065003	macromolecular complex assembly	biological_process	0.94599	1	1	164	713	39917	GLYMA_09G197500
GO:0098796	membrane protein complex	cellular_component	0.94809	1	3	164	1555	39917	GLYMA_14G113500,GLYMA_07G158600,GLYMA_17G182100
GO:0034220	ion transmembrane transport	biological_process	0.94965	1	1	164	740	39917	GLYMA_17G182100
GO:0005622	intracellular	cellular_component	0.95074	1	29	164	9060	39917	GLYMA_01G005100,GLYMA_17G095400,GLYMA_09G054600,GLYMA_03G121500,GLYMA_02G205600,GLYMA_06G198900,GLYMA_06G148800,GLYMA_20G032900,GLYMA_11G208000,GLYMA_07G207100,GLYMA_06G218700,GLYMA_11G067000,GLYMA_19G158300,GLYMA_09G197500,GLYMA_07G124400,GLYMA_14G113500,GLYMA_12G233100,GLYMA_05G065700,GLYMA_14G081200,GLYMA_14G081500,GLYMA_08G198200,GLYMA_07G158600,GLYMA_10G078900,GLYMA_14G050500,XLOC_033771,GLY…
GO:0060089	molecular transducer activity	molecular_function	0.95189	1	1	164	791	39917	GLYMA_13G011400
GO:0031090	organelle membrane	cellular_component	0.9524	1	2	164	1233	39917	GLYMA_07G158600,GLYMA_14G113500
GO:0005524	ATP binding	molecular_function	0.95318	1	13	164	5546	39917	GLYMA_06G194500,GLYMA_01G125400,GLYMA_12G233100,GLYMA_17G182100,GLYMA_06G218700,XLOC_057129,GLYMA_20G032900,GLYMA_04G053100,GLYMA_05G094400,GLYMA_20G163900,GLYMA_13G271300,GLYMA_08G291800,GLYMA_13G188900
GO:0043234	protein complex	cellular_component	0.95362	1	10	164	3865	39917	GLYMA_07G158600,GLYMA_07G207100,GLYMA_04G053100,GLYMA_09G197500,GLYMA_04G190700,GLYMA_07G124400,GLYMA_14G113500,GLYMA_03G121500,GLYMA_17G182100,GLYMA_06G198900
GO:0009987	cellular process	biological_process	0.95607	1	74	164	21349	39917	GLYMA_02G205600,XLOC_130068,GLYMA_20G193200,GLYMA_20G163900,GLYMA_12G097300,GLYMA_11G067000,GLYMA_02G242600,GLYMA_01G049500,XLOC_107153,XLOC_094398,GLYMA_09G147200,XLOC_057831,XLOC_003252,GLYMA_16G145100,GLYMA_06G306100,GLYMA_09G180200,XLOC_094600,GLYMA_07G097800,GLYMA_01G005100,GLYMA_11G164200,GLYMA_01G112400,XLOC_162312,GLYMA_04G020500,GLYMA_09G197500,GLYMA_20G032900,GLYMA_11G208000,GLYMA_17G18…
GO:0035639	purine ribonucleoside triphosphate binding	molecular_function	0.95616	1	14	164	5880	39917	GLYMA_06G194500,GLYMA_17G182100,GLYMA_12G233100,GLYMA_01G125400,GLYMA_20G163900,GLYMA_05G094400,GLYMA_04G053100,GLYMA_20G032900,XLOC_057129,GLYMA_06G218700,GLYMA_06G306100,GLYMA_13G188900,GLYMA_08G291800,GLYMA_13G271300
GO:0003677	DNA binding	molecular_function	0.95953	1	13	164	4902	39917	GLYMA_13G011400,GLYMA_19G239900,GLYMA_19G158300,GLYMA_14G214100,GLYMA_14G081500,GLYMA_08G291800,GLYMA_08G147700,GLYMA_04G175800,XLOC_130068,XLOC_044940,GLYMA_09G088900,GLYMA_14G081200,GLYMA_02G158000
GO:0019752	carboxylic acid metabolic process	biological_process	0.96048	1	2	164	1294	39917	XLOC_089339,GLYMA_01G112400
GO:0043436	oxoacid metabolic process	biological_process	0.96339	1	2	164	1318	39917	XLOC_089339,GLYMA_01G112400
GO:0006082	organic acid metabolic process	biological_process	0.96398	1	2	164	1322	39917	GLYMA_01G112400,XLOC_089339
GO:0032991	macromolecular complex	cellular_component	0.96439	1	14	164	5012	39917	GLYMA_11G208000,GLYMA_07G207100,GLYMA_10G078900,GLYMA_07G158600,GLYMA_14G050500,GLYMA_09G197500,GLYMA_04G053100,GLYMA_04G190700,GLYMA_01G005100,GLYMA_07G124400,GLYMA_14G113500,GLYMA_03G121500,GLYMA_17G182100,GLYMA_06G198900
GO:1901564	organonitrogen compound metabolic process	biological_process	0.96479	1	9	164	3536	39917	XLOC_089339,GLYMA_01G112400,GLYMA_03G096500,XLOC_003252,GLYMA_14G050500,GLYMA_10G078900,GLYMA_11G208000,GLYMA_17G161700,GLYMA_01G005100
GO:0004386	helicase activity	molecular_function	0.96521	1	1	164	914	39917	GLYMA_20G163900
GO:0044425	membrane part	cellular_component	0.96526	1	17	164	6276	39917	XLOC_033771,GLYMA_07G158600,GLYMA_01G120000,GLYMA_13G271300,GLYMA_07G152500,GLYMA_03G077800,GLYMA_14G113500,GLYMA_07G018800,GLYMA_17G182100,GLYMA_09G168700,GLYMA_12G097300,GLYMA_03G077600,GLYMA_04G020500,GLYMA_18G260000,GLYMA_11G164200,GLYMA_06G297700,GLYMA_10G283800
GO:0016772	transferase activity, transferring phosphorus-containing groups	molecular_function	0.96647	1	10	164	4578	39917	GLYMA_04G053100,GLYMA_05G094400,XLOC_057129,GLYMA_07G152500,GLYMA_13G188900,GLYMA_06G194500,XLOC_044940,GLYMA_03G023800,GLYMA_17G161700,GLYMA_12G233100
GO:0042592	homeostatic process	biological_process	0.96678	1	1	164	784	39917	GLYMA_18G260000
GO:0006260	DNA replication	biological_process	0.96882	1	1	164	892	39917	GLYMA_09G197500
GO:1902494	catalytic complex	cellular_component	0.96924	1	2	164	1257	39917	GLYMA_03G121500,GLYMA_07G124400
GO:0016310	phosphorylation	biological_process	0.9695	1	5	164	2852	39917	GLYMA_12G233100,GLYMA_13G188900,XLOC_057129,GLYMA_04G053100,GLYMA_05G094400
GO:0019012	virion	cellular_component	0.97007	1	1	164	912	39917	GLYMA_01G120000
GO:0015672	monovalent inorganic cation transport	biological_process	0.97022	1	1	164	890	39917	GLYMA_17G182100
GO:0065008	regulation of biological quality	biological_process	0.97029	1	2	164	1284	39917	GLYMA_16G048600,GLYMA_18G260000
GO:0043565	sequence-specific DNA binding	molecular_function	0.97592	1	1	164	895	39917	GLYMA_19G239900
GO:0016779	nucleotidyltransferase activity	molecular_function	0.97638	1	1	164	939	39917	XLOC_044940
GO:0015077	monovalent inorganic cation transmembrane transporter activity	molecular_function	0.9767	1	1	164	937	39917	GLYMA_11G164200
GO:0005623	cell	cellular_component	0.97868	1	30	164	9878	39917	GLYMA_07G207100,GLYMA_20G032900,GLYMA_11G208000,GLYMA_06G218700,GLYMA_11G067000,GLYMA_17G044500,GLYMA_19G158300,GLYMA_09G197500,GLYMA_03G121500,GLYMA_02G205600,GLYMA_06G198900,GLYMA_06G148800,GLYMA_17G095400,GLYMA_01G005100,GLYMA_09G054600,GLYMA_04G190700,GLYMA_14G081500,GLYMA_08G198200,GLYMA_10G078900,GLYMA_07G158600,XLOC_033771,GLYMA_14G050500,GLYMA_13G011400,GLYMA_04G053100,GLYMA_14G150500,GLY…
GO:0044464	cell part	cellular_component	0.97868	1	30	164	9878	39917	GLYMA_09G197500,GLYMA_19G158300,GLYMA_06G218700,GLYMA_20G032900,GLYMA_11G208000,GLYMA_07G207100,GLYMA_17G044500,GLYMA_11G067000,GLYMA_06G148800,GLYMA_02G205600,GLYMA_06G198900,GLYMA_03G121500,GLYMA_01G005100,GLYMA_17G095400,GLYMA_09G054600,GLYMA_04G190700,GLYMA_14G050500,XLOC_033771,GLYMA_13G011400,GLYMA_14G150500,GLYMA_04G053100,GLYMA_08G198200,GLYMA_14G081500,GLYMA_10G078900,GLYMA_07G158600,GLY…
GO:1990234	transferase complex	cellular_component	0.98121	1	1	164	931	39917	GLYMA_03G121500
GO:0006281	DNA repair	biological_process	0.98327	1	1	164	1057	39917	GLYMA_20G163900
GO:0044267	cellular protein metabolic process	biological_process	0.98471	1	13	164	5608	39917	GLYMA_13G188900,GLYMA_16G154600,GLYMA_14G050500,GLYMA_14G150500,GLYMA_04G053100,GLYMA_05G094400,GLYMA_11G208000,XLOC_057129,GLYMA_10G078900,GLYMA_02G242600,GLYMA_20G213600,GLYMA_12G233100,GLYMA_01G005100
GO:0006974	cellular response to DNA damage stimulus	biological_process	0.98775	1	1	164	1128	39917	GLYMA_20G163900
GO:0033554	cellular response to stress	biological_process	0.99122	1	1	164	1203	39917	GLYMA_20G163900
GO:0016020	membrane	cellular_component	0.99325	1	25	164	9623	39917	GLYMA_03G077800,GLYMA_13G188900,GLYMA_13G271300,GLYMA_07G152500,GLYMA_16G154600,GLYMA_01G120000,XLOC_057129,GLYMA_07G158600,XLOC_033771,GLYMA_08G062400,GLYMA_09G168700,GLYMA_17G182100,GLYMA_07G018800,GLYMA_14G113500,GLYMA_04G020500,GLYMA_18G220300,GLYMA_03G077600,GLYMA_12G097300,GLYMA_09G038800,GLYMA_10G283800,GLYMA_12G090000,GLYMA_06G297700,GLYMA_11G164200,GLYMA_14G153900,GLYMA_18G260000
GO:0006812	cation transport	biological_process	0.9933	1	2	164	1718	39917	GLYMA_11G164200,GLYMA_17G182100
GO:0006811	ion transport	biological_process	0.99375	1	3	164	2235	39917	GLYMA_11G164200,GLYMA_09G168700,GLYMA_17G182100
GO:0016818	hydrolase activity, acting on acid anhydrides, in phosphorus-containing anhydrides	molecular_function	0.99491	1	3	164	2465	39917	GLYMA_13G271300,GLYMA_20G032900,GLYMA_20G163900
GO:0044237	cellular metabolic process	biological_process	0.99592	1	47	164	15897	39917	GLYMA_06G148800,GLYMA_01G005100,GLYMA_09G054600,XLOC_089339,GLYMA_01G112400,GLYMA_08G147700,XLOC_162312,GLYMA_09G197500,GLYMA_16G199000,GLYMA_11G208000,GLYMA_20G213600,GLYMA_12G233100,GLYMA_04G175800,GLYMA_14G113500,GLYMA_13G188900,GLYMA_16G154600,GLYMA_13G260400,GLYMA_13G011400,GLYMA_14G050500,GLYMA_01G120000,XLOC_057129,GLYMA_03G023800,GLYMA_17G131800,GLYMA_17G161700,GLYMA_03G121500,GLYMA_20G19…
GO:0015075	ion transmembrane transporter activity	molecular_function	0.99599	1	2	164	1943	39917	GLYMA_09G168700,GLYMA_11G164200
GO:0017111	nucleoside-triphosphatase activity	molecular_function	0.99671	1	2	164	2152	39917	GLYMA_13G271300,GLYMA_20G163900
GO:0022890	inorganic cation transmembrane transporter activity	molecular_function	0.99698	1	1	164	1425	39917	GLYMA_11G164200
GO:0016740	transferase activity	molecular_function	0.99702	1	18	164	8238	39917	GLYMA_03G023800,GLYMA_17G161700,GLYMA_01G112400,GLYMA_03G042300,GLYMA_12G200000,GLYMA_05G094400,GLYMA_02G242600,GLYMA_20G213600,GLYMA_12G233100,XLOC_044940,GLYMA_06G194500,GLYMA_13G188900,GLYMA_16G154600,GLYMA_07G152500,GLYMA_14G050500,GLYMA_04G053100,XLOC_057129,GLYMA_09G180200
GO:0022891	substrate-specific transmembrane transporter activity	molecular_function	0.99716	1	2	164	2035	39917	GLYMA_09G168700,GLYMA_11G164200
GO:0016462	pyrophosphatase activity	molecular_function	0.99726	1	2	164	2196	39917	GLYMA_20G163900,GLYMA_13G271300
GO:0008324	cation transmembrane transporter activity	molecular_function	0.99825	1	1	164	1563	39917	GLYMA_11G164200
GO:0022892	substrate-specific transporter activity	molecular_function	0.99847	1	2	164	2201	39917	GLYMA_09G168700,GLYMA_11G164200
