# Supplementary material for: A Comprehensive Transcriptome Atlas Reveals the Crucial Role of LncRNAs in Maintaining Nodulation Homeostasis in Soybean
Source: Adv Sci (Weinh). 2024 Dec 24;12(7):2412104. doi: 10.1002/advs.202412104 (PMC11831499; doi:10.1002/advs.202412104)
Supplement: Supplementary file 2 — Supporting Information [file ADVS-12-2412104-s002.zip › Supplementary file Suppmental Tables/Table S8.xls]

## Sheet: Sheet1
Table S8. NNR-circRNA and NNR-miRNA information, related to Figure S5.
NNR-circRNA	DE_NARK-miRNA	wgcna-miRNA	NNR-miRNA
novel_circ_0000054	gma-miR169j-3p	gma-miR10408	gma-miR169j-3p
novel_circ_0000591	gma-miR4416a	gma-miR10415	gma-miR4416a
novel_circ_0001188	gma-miR2118a-3p	gma-miR10424a	gma-miR2118a-3p
novel_circ_0001483	gma-miR5368	gma-miR10425	gma-miR5368
novel_circ_0000597	gma-miR6300	gma-miR10426	gma-miR6300
novel_circ_0000892	gma-miR169o	gma-miR1510a-5p	gma-miR169o
novel_circ_0001231	gma-miR164a	gma-miR1516a-5p	gma-miR164a
novel_circ_0001375	gma-miR164b	gma-miR1520p	gma-miR164b
novel_circ_0000033	gma-miR5767	gma-miR169h	gma-miR5767
novel_circ_0000198	gma-miR4416c-3p	gma-miR169i-3p	gma-miR4416c-3p
novel_circ_0000300	gma-miR166h-3p	gma-miR169o	gma-miR166h-3p
novel_circ_0000318	gma-miR166j-3p	gma-miR169p	gma-miR166j-3p
novel_circ_0000389	gma-miR482a-3p	gma-miR4360	gma-miR482a-3p
novel_circ_0000481	gma-miR482c-3p	gma-miR4377	gma-miR482c-3p
novel_circ_0000538	gma-miR393c-3p	gma-miR4378a	gma-miR393c-3p
novel_circ_0000638	gma-miR159a-3p	gma-miR4400	gma-miR159a-3p
novel_circ_0000763	gma-miR398c	gma-miR4401b	gma-miR398c
novel_circ_0000782	gma-miR1509a	gma-miR4997b	gma-miR1509a
novel_circ_0000798	gma-miR166i-5p	gma-miR5033	gma-miR166i-5p
novel_circ_0000831	gma-miR394b-5p	gma-miR5034	gma-miR394b-5p
novel_circ_0000961	gma-miR169h	gma-miR5037a	gma-miR169h
novel_circ_0000997	novel_163	gma-miR5037b	novel_163
novel_circ_0001142	gma-miR319d	gma-miR5037c	gma-miR319d
novel_circ_0001187	gma-miR5373	gma-miR5369	gma-miR5373
novel_circ_0001467	gma-miR1515a	gma-miR5777	gma-miR1515a
novel_circ_0000009	gma-miR482b-3p	gma-miR862a	gma-miR482b-3p
novel_circ_0000691	novel_126	gma-miR862b	novel_126
novel_circ_0000087	gma-miR169n-5p	gma-miR9724	gma-miR169n-5p
novel_circ_0000103	gma-miR5671b	gma-miR9724b	gma-miR5671b
novel_circ_0000726	gma-miR171k-3p	gma-miR9735	gma-miR171k-3p
novel_circ_0001268	gma-miR5761a	gma-miR9742	gma-miR5761a
novel_circ_0001293	gma-miR390e	gma-miR9743	gma-miR390e
novel_circ_0001313	gma-miR390a-5p	novel_157	gma-miR390a-5p
	gma-miR319f	novel_172	gma-miR319f
	gma-miR5371-5p	novel_205	gma-miR5371-5p
	gma-miR398b-5p	novel_209	gma-miR398b-5p
	gma-miR5371-3p	novel_73	gma-miR5371-3p
	gma-miR398a		gma-miR398a
	novel_178		novel_178
	gma-miR408d		gma-miR408d
	gma-miR9741		gma-miR9741
	gma-miR5668		gma-miR5668
	gma-miR396a-3p		gma-miR396a-3p
	gma-miR396h		gma-miR396h
	gma-miR396a-5p		gma-miR396a-5p
	gma-miR482b-5p		gma-miR482b-5p
	gma-miR482e		gma-miR482e
	gma-miR172c		gma-miR172c
	gma-miR172d		gma-miR172d
	gma-miR396b-3p		gma-miR396b-3p
	gma-miR9755		gma-miR9755
	gma-miR396b-5p		gma-miR396b-5p
	gma-miR5559		gma-miR5559
	novel_177		novel_177
	gma-miR4405		gma-miR4405
	gma-miR10443		gma-miR10443
	gma-miR4387c		gma-miR4387c
	gma-miR9743		gma-miR9743
	gma-miR1507c-3p		gma-miR1507c-3p
	gma-miR10420		gma-miR10420
	gma-miR156z		gma-miR156z
	gma-miR159b-3p		gma-miR159b-3p
	gma-miR159b-5p		gma-miR159b-5p
	gma-miR159c		gma-miR159c
	gma-miR390a-3p		gma-miR390a-3p
	gma-miR4995		gma-miR4995
	novel_147		novel_147
	novel_172		novel_172
	novel_180		novel_180
	gma-miR10440		gma-miR10440
	gma-miR1523a		gma-miR1523a
	gma-miR168a		gma-miR168a
	gma-miR168b		gma-miR168b
	gma-miR2119		gma-miR2119
	gma-miR319a		gma-miR319a
	gma-miR319c		gma-miR319c
	gma-miR319q		gma-miR319q
	gma-miR395a		gma-miR395a
	gma-miR399i		gma-miR399i
	gma-miR408b-5p		gma-miR408b-5p
	gma-miR4368b		gma-miR4368b
	gma-miR4415a-3p		gma-miR4415a-3p
	gma-miR5042-3p		gma-miR5042-3p
	gma-miR5372		gma-miR5372
	gma-miR5374-5p		gma-miR5374-5p
	gma-miR5770a		gma-miR5770a
	gma-miR5770b		gma-miR5770b
	gma-miR9722		gma-miR9722
	gma-miR9730		gma-miR9730
	novel_105		novel_105
	novel_162		novel_162
	novel_167		novel_167
	gma-miR10430		gma-miR10430
	gma-miR1508a		gma-miR1508a
	gma-miR1508b		gma-miR1508b
	gma-miR2107		gma-miR2107
	gma-miR403a		gma-miR403a
	gma-miR4341		gma-miR4341
	gma-miR4348b		gma-miR4348b
	gma-miR4370		gma-miR4370
	gma-miR4384		gma-miR4384
	gma-miR4412-5p		gma-miR4412-5p
	gma-miR4413a		gma-miR4413a
	gma-miR5377b		gma-miR5377b
	gma-miR9750-3p		gma-miR9750-3p
	novel_128		novel_128
	novel_150		novel_150
	novel_151		novel_151
	novel_153		novel_153
	novel_181		novel_181
	novel_188		novel_188
	novel_219		novel_219
	novel_82		novel_82
			gma-miR10408
			gma-miR10415
			gma-miR10424a
			gma-miR10425
			gma-miR10426
			gma-miR1510a-5p
			gma-miR1516a-5p
			gma-miR1520p
			gma-miR169i-3p
			gma-miR169p
			gma-miR4360
			gma-miR4377
			gma-miR4378a
			gma-miR4400
			gma-miR4401b
			gma-miR4997b
			gma-miR5033
			gma-miR5034
			gma-miR5037a
			gma-miR5037b
			gma-miR5037c
			gma-miR5369
			gma-miR5777
			gma-miR862a
			gma-miR862b
			gma-miR9724
			gma-miR9724b
			gma-miR9735
			gma-miR9742
			novel_157
			novel_205
			novel_209
			novel_73
