# Supplementary material for: A Comprehensive Transcriptome Atlas Reveals the Crucial Role of LncRNAs in Maintaining Nodulation Homeostasis in Soybean
Source: Adv Sci (Weinh). 2024 Dec 24;12(7):2412104. doi: 10.1002/advs.202412104 (PMC11831499; doi:10.1002/advs.202412104)
Supplement: Supplementary file 2 — Supporting Information [file ADVS-12-2412104-s002.zip › Supplementary file Suppmental Tables/Table S9.xls]

## Sheet: TOC
Table S9 mRNA-lncRNA-miRNA network information, related to Figure 5 and Figure S6
Table S9A Target mRNA of NNR-miRNAs and NNR-lncRNAs, related to Figure 5 .
Table S9B lncRNA-miRNA, related to Figure 5.
Table S9C mRNA-lncRNA-miRNA, related to Figure 5 and Figure S6.

## Sheet: Table S9A
Table S9A Target mRNA of NNR-miRNAs and NNR-lncRNAs, related to Figure 5.
GLYMA_02G132100
GLYMA_13G084000
GLYMA_11G155100
GLYMA_04G192500
GLYMA_02G245700
GLYMA_19G127900
GLYMA_13G005500
GLYMA_20G138000
GLYMA_18G003200
GLYMA_04G179500
GLYMA_20G125500
GLYMA_02G112400
GLYMA_19G095400
GLYMA_18G085400
GLYMA_16G212500
GLYMA_13G067900
GLYMA_01G043600
GLYMA_13G183200
GLYMA_17G030700
GLYMA_02G121000
GLYMA_19G154400
GLYMA_12G178200
GLYMA_06G264800
GLYMA_12G135000
GLYMA_04G228800
GLYMA_20G035300
GLYMA_12G098900
GLYMA_06G006800
GLYMA_03G199100
GLYMA_01G187600
GLYMA_12G074100
GLYMA_07G094000
GLYMA_08G197600
GLYMA_01G206700
GLYMA_08G194900
GLYMA_10G231500
GLYMA_04G107900
GLYMA_06G240900
GLYMA_04G006900
GLYMA_18G003700
GLYMA_16G178000
GLYMA_18G175200
GLYMA_18G003000
GLYMA_13G132500
GLYMA_02G228100
GLYMA_13G322300
GLYMA_13G222800
GLYMA_01G098700
GLYMA_02G051600
GLYMA_01G054400
GLYMA_08G139900
GLYMA_18G130900
GLYMA_05G038300
GLYMA_02G208200
GLYMA_10G231600
GLYMA_09G151400
GLYMA_06G111300
GLYMA_02G040700
GLYMA_13G052900
GLYMA_09G203500
GLYMA_12G049300
GLYMA_08G224700
GLYMA_17G044500
GLYMA_03G253200
GLYMA_08G177200
GLYMA_13G110800
GLYMA_16G178500
GLYMA_U025900
GLYMA_12G178900
GLYMA_18G109900
GLYMA_02G111600
GLYMA_03G173300
GLYMA_20G161800
GLYMA_13G110700
GLYMA_06G063500
GLYMA_11G253900
GLYMA_16G159300
GLYMA_04G145900
GLYMA_16G023800
GLYMA_12G168300
GLYMA_12G041200
GLYMA_16G005100
GLYMA_04G090000
GLYMA_17G047100
GLYMA_08G076400
GLYMA_10G002200
GLYMA_14G054500
GLYMA_16G153600
GLYMA_07G250500
GLYMA_10G231700
GLYMA_13G158000
GLYMA_19G255200
GLYMA_11G221100
GLYMA_02G188300
GLYMA_19G079700
GLYMA_17G214700
GLYMA_05G038700
GLYMA_12G047500
GLYMA_18G003800
GLYMA_20G142000
GLYMA_05G163200
GLYMA_18G207900
GLYMA_14G012000
GLYMA_07G257400
GLYMA_01G011900
GLYMA_13G031600
GLYMA_04G122900
GLYMA_02G001900
GLYMA_10G088000
GLYMA_17G213700
GLYMA_17G214600
GLYMA_08G122700
GLYMA_20G185900
GLYMA_02G210500
GLYMA_07G076800
GLYMA_06G028100
GLYMA_04G112500
GLYMA_17G242300
GLYMA_18G155200
GLYMA_15G061500
GLYMA_16G214500
GLYMA_12G205200
GLYMA_03G130000
GLYMA_01G095000
GLYMA_14G119800
GLYMA_03G046300
GLYMA_17G237900
GLYMA_08G197000
GLYMA_03G034000
GLYMA_05G008600
GLYMA_07G075300
GLYMA_05G015400
GLYMA_09G160100
GLYMA_17G214200
GLYMA_02G028700
GLYMA_08G295600
GLYMA_19G154100
GLYMA_17G094100
GLYMA_18G069900
GLYMA_15G115000
GLYMA_08G083700
GLYMA_12G074400
GLYMA_06G142200
GLYMA_07G266500
GLYMA_03G195700
GLYMA_11G014100
GLYMA_09G038600
GLYMA_08G218400
GLYMA_18G061200
GLYMA_08G360300
GLYMA_U027700
GLYMA_15G117600
GLYMA_10G067600
GLYMA_18G201900
GLYMA_14G053600
GLYMA_08G178200
GLYMA_04G114300
GLYMA_09G203600
GLYMA_13G051800
GLYMA_19G024400
GLYMA_16G076900
GLYMA_17G214100
GLYMA_06G031000
GLYMA_20G060300
GLYMA_07G064900
GLYMA_09G009500
GLYMA_17G056400
GLYMA_09G213100
GLYMA_17G094600
GLYMA_10G193500
GLYMA_03G052100
GLYMA_05G103900
GLYMA_03G048600
GLYMA_07G076600
GLYMA_18G180800
GLYMA_10G230600
GLYMA_10G134400
GLYMA_01G199400
GLYMA_06G322000
GLYMA_10G228600
GLYMA_01G036800
GLYMA_01G044200
GLYMA_01G162200
GLYMA_01G012100
GLYMA_07G178500
GLYMA_17G111400
GLYMA_09G171300
GLYMA_03G149200
GLYMA_08G319900
GLYMA_19G147400
GLYMA_08G283700
GLYMA_14G069600
GLYMA_14G218700
GLYMA_01G102600
GLYMA_11G142900
GLYMA_13G306300
GLYMA_01G083700
GLYMA_02G188400
GLYMA_13G061100
GLYMA_04G209700
GLYMA_11G157400
GLYMA_16G177900
GLYMA_06G217900
GLYMA_02G125900
GLYMA_10G221000
GLYMA_02G119600
GLYMA_12G113400
GLYMA_20G078100
GLYMA_13G131200
GLYMA_06G273600
GLYMA_11G213700
GLYMA_08G123500
GLYMA_12G043000
GLYMA_12G030300
GLYMA_06G083900
GLYMA_10G021100
GLYMA_18G181800
GLYMA_01G200500
GLYMA_02G120900
GLYMA_06G300100
GLYMA_10G232000
GLYMA_03G197100
GLYMA_01G105400
GLYMA_06G263300
GLYMA_17G102800
GLYMA_20G240100
GLYMA_20G241700
GLYMA_16G026400
GLYMA_02G289000
GLYMA_05G146300
GLYMA_17G073200
GLYMA_02G100800
GLYMA_09G158500
GLYMA_05G019900
GLYMA_10G169600
GLYMA_19G254800
GLYMA_15G161600
GLYMA_14G130800
GLYMA_02G029200
GLYMA_20G062800
GLYMA_16G004800
GLYMA_17G214400
GLYMA_12G042400
GLYMA_04G110900
GLYMA_04G005600
GLYMA_07G115000
GLYMA_09G253200
GLYMA_10G212600
GLYMA_18G117400
GLYMA_10G049600
GLYMA_08G076900
GLYMA_17G214500
GLYMA_13G183100
GLYMA_05G126800
GLYMA_08G177100
GLYMA_09G211800
GLYMA_15G139600
GLYMA_16G077800
GLYMA_04G195000
GLYMA_01G114500
GLYMA_14G061800
GLYMA_05G108800
GLYMA_16G214800
GLYMA_03G128300
GLYMA_17G102400
GLYMA_10G050500
GLYMA_17G242100
GLYMA_06G033700
GLYMA_10G195900
GLYMA_13G273300
GLYMA_16G076800
GLYMA_01G048500
GLYMA_17G030000
GLYMA_11G117600
GLYMA_15G148000
GLYMA_13G089700
GLYMA_09G176100
GLYMA_07G155100
GLYMA_17G092500
GLYMA_15G199100
GLYMA_06G154400
GLYMA_04G131100
GLYMA_17G163800
GLYMA_08G300900
GLYMA_04G107700
GLYMA_07G139200
GLYMA_03G222200
GLYMA_17G260400
GLYMA_14G077600
GLYMA_12G047600
GLYMA_02G042700
GLYMA_09G091900
GLYMA_16G102400
GLYMA_08G222200
GLYMA_05G092300
GLYMA_05G061200
GLYMA_05G018100
GLYMA_08G320400
GLYMA_12G109800
GLYMA_11G038800
GLYMA_05G178500
GLYMA_20G104900
GLYMA_18G100500
GLYMA_15G148500
GLYMA_16G212400
GLYMA_17G101800
GLYMA_08G346400
GLYMA_20G157000
GLYMA_05G068500
GLYMA_12G000200
GLYMA_18G263600
GLYMA_03G078700
GLYMA_15G170300
GLYMA_19G117200
GLYMA_03G056800
GLYMA_06G195200
GLYMA_14G223400
GLYMA_20G027100
GLYMA_12G046800
GLYMA_12G102400
GLYMA_08G145000
GLYMA_10G170600
GLYMA_13G002200
GLYMA_02G225300
GLYMA_17G222700
GLYMA_08G059700
GLYMA_12G094200
GLYMA_08G059900
GLYMA_08G345800
GLYMA_07G163300
GLYMA_18G005200
GLYMA_08G113000
GLYMA_13G054200
GLYMA_09G151700
GLYMA_10G050200
GLYMA_02G100300
GLYMA_15G019500
GLYMA_16G179500
GLYMA_02G228000
GLYMA_16G098900
GLYMA_14G059900
GLYMA_01G223600
GLYMA_06G238700
GLYMA_02G100100
GLYMA_07G252100
GLYMA_14G219500
GLYMA_20G026300
GLYMA_04G000100
GLYMA_13G215900
GLYMA_13G054700
GLYMA_01G063000
GLYMA_19G117100
GLYMA_05G178200
GLYMA_02G041900
GLYMA_19G260400
GLYMA_05G104300
GLYMA_08G141000
GLYMA_06G112200
GLYMA_08G059600
GLYMA_14G089800
GLYMA_15G020200
GLYMA_07G199900
GLYMA_06G111800
GLYMA_20G027200
GLYMA_08G020800
GLYMA_02G156000
GLYMA_18G269500
GLYMA_02G227500
GLYMA_09G034500
GLYMA_10G228200
GLYMA_19G224400
GLYMA_08G197500
GLYMA_15G038200
GLYMA_01G206500
GLYMA_05G098200
GLYMA_16G023300
GLYMA_01G107700
GLYMA_14G165400
GLYMA_03G149900
GLYMA_07G253200
GLYMA_03G250000
GLYMA_13G029500
GLYMA_15G224500
GLYMA_09G238300
GLYMA_12G098300
GLYMA_13G249600
GLYMA_10G238100
GLYMA_06G007100
GLYMA_01G162300
GLYMA_08G348200
GLYMA_06G300200
GLYMA_17G029700
GLYMA_13G004400
GLYMA_13G067200
GLYMA_01G161700
GLYMA_12G150100
GLYMA_02G129100
GLYMA_13G081900
GLYMA_11G158200
GLYMA_20G203100
GLYMA_01G010500
GLYMA_05G164500
GLYMA_18G280500
GLYMA_04G019500
GLYMA_14G088600
GLYMA_18G061100
GLYMA_03G119000
GLYMA_17G200600
GLYMA_15G115600
GLYMA_16G212700
GLYMA_13G305000
GLYMA_16G153900
GLYMA_17G073900
GLYMA_02G288200
GLYMA_06G263500
GLYMA_15G258100
GLYMA_07G094100
GLYMA_14G198900
GLYMA_06G263400
GLYMA_08G302400
GLYMA_06G110400
GLYMA_09G185600
GLYMA_17G047000
GLYMA_01G235300
GLYMA_16G178200
GLYMA_15G276300
GLYMA_04G161400
GLYMA_07G044300
GLYMA_04G193900
GLYMA_03G208500
GLYMA_17G214900
GLYMA_07G062900
GLYMA_16G174800
GLYMA_01G186800
GLYMA_07G042100
GLYMA_18G176200
GLYMA_04G194900
GLYMA_08G084800
GLYMA_19G157000
GLYMA_15G062300
GLYMA_05G017800
GLYMA_16G130000
GLYMA_09G082900
GLYMA_14G185800
GLYMA_02G087500
GLYMA_08G345300
GLYMA_18G117500
GLYMA_18G297100
GLYMA_17G092700
GLYMA_14G193900
GLYMA_17G145300
GLYMA_12G168500
GLYMA_02G119200
GLYMA_18G226800
GLYMA_02G286900
GLYMA_02G125800
GLYMA_10G169300
GLYMA_07G156100
GLYMA_02G159200
GLYMA_13G159500
GLYMA_08G360100
GLYMA_07G090300
GLYMA_01G229400
GLYMA_14G010500
GLYMA_09G202600
GLYMA_06G063000
GLYMA_01G157000
GLYMA_06G003900
GLYMA_13G216800
GLYMA_18G107900
GLYMA_08G249700
GLYMA_18G264100
GLYMA_08G277000
GLYMA_02G211700
GLYMA_U034500
GLYMA_18G220300
GLYMA_17G237100
GLYMA_03G102500
GLYMA_20G068500
GLYMA_03G090000
GLYMA_09G263000
GLYMA_17G204300
GLYMA_08G160800
GLYMA_18G226500
GLYMA_08G254600
GLYMA_07G123600
GLYMA_20G174800
GLYMA_13G131400
GLYMA_10G151800
GLYMA_07G043100
GLYMA_08G345100
GLYMA_09G090300
GLYMA_04G017700
GLYMA_03G100500
GLYMA_17G261300
GLYMA_06G144000
GLYMA_16G178400
GLYMA_15G043500
GLYMA_06G262400
GLYMA_10G114500
GLYMA_02G235200
GLYMA_07G166400
GLYMA_07G061500
GLYMA_17G167100
GLYMA_17G166300
GLYMA_03G034200
GLYMA_03G221900
GLYMA_14G218800
GLYMA_13G098900
GLYMA_16G213700
GLYMA_19G153700
GLYMA_19G080300
GLYMA_04G041700
GLYMA_20G225000
GLYMA_01G206200
GLYMA_20G180100
GLYMA_06G003800
GLYMA_18G207700
GLYMA_20G143000
GLYMA_14G174500
GLYMA_12G047700
GLYMA_09G010700
GLYMA_07G089300
GLYMA_18G086900
GLYMA_20G031700
GLYMA_13G108600
GLYMA_10G220900
GLYMA_08G352300
GLYMA_03G118100
GLYMA_15G060100
GLYMA_11G103500
GLYMA_08G124300
GLYMA_05G029600
GLYMA_14G090200
GLYMA_18G187200
GLYMA_12G043300
GLYMA_17G055700
GLYMA_18G192000
GLYMA_20G079400
GLYMA_04G101900
GLYMA_12G094800
GLYMA_18G164200
GLYMA_18G061300
GLYMA_06G308900
GLYMA_04G107500
GLYMA_02G208400
GLYMA_04G194000
GLYMA_08G256300
GLYMA_05G103200
GLYMA_13G193800
GLYMA_17G243100
GLYMA_09G158900
GLYMA_12G194400
GLYMA_12G205000
GLYMA_03G173700
GLYMA_05G127300
GLYMA_02G202100
GLYMA_18G082200
GLYMA_07G227700
GLYMA_07G088600
GLYMA_20G180000
GLYMA_05G078900
GLYMA_01G080200
GLYMA_08G145500
GLYMA_07G099500
GLYMA_02G105500
GLYMA_06G272900
GLYMA_13G158100
GLYMA_05G092200
GLYMA_05G108600
GLYMA_11G093000
GLYMA_15G043600
GLYMA_18G139400
GLYMA_01G225000
GLYMA_07G138900
GLYMA_17G163300
GLYMA_05G126700
GLYMA_07G059500
GLYMA_01G102700
GLYMA_02G222800
GLYMA_01G060900
GLYMA_08G351700
GLYMA_12G190100
GLYMA_05G018300
GLYMA_20G053400
GLYMA_04G025400
GLYMA_18G158200
GLYMA_10G112700
GLYMA_15G020300
GLYMA_07G257300
GLYMA_01G235000
GLYMA_10G142600
GLYMA_03G010900
GLYMA_05G060300
GLYMA_15G038400
GLYMA_14G110600
GLYMA_04G180400
GLYMA_20G081600
GLYMA_20G191600
GLYMA_15G193100
GLYMA_09G171600
GLYMA_05G103300
GLYMA_09G091200
GLYMA_15G115200
GLYMA_10G190100
GLYMA_13G226700
GLYMA_09G090100
GLYMA_20G127200
GLYMA_20G203700
GLYMA_03G056900
GLYMA_19G234300
GLYMA_08G121900
GLYMA_16G189300
GLYMA_09G262700
GLYMA_16G214900
GLYMA_14G220000
GLYMA_03G252300
GLYMA_15G212800
GLYMA_10G221100
GLYMA_19G223600
GLYMA_13G032400
GLYMA_19G052400
GLYMA_11G012700
GLYMA_14G130900
GLYMA_13G189500
GLYMA_20G068300
GLYMA_17G237400
GLYMA_18G269900
GLYMA_17G045900
GLYMA_10G237800
GLYMA_05G146600
GLYMA_19G128800
GLYMA_02G100000
GLYMA_11G170300
GLYMA_17G074200
GLYMA_14G062200
GLYMA_12G205700
GLYMA_05G010500
GLYMA_18G130100
GLYMA_17G054900
GLYMA_18G135000
GLYMA_06G160500
GLYMA_02G228200
GLYMA_10G003400
GLYMA_09G062900
GLYMA_03G099900
GLYMA_18G265100
GLYMA_18G143400
GLYMA_08G142400
GLYMA_07G265900
GLYMA_08G314400
GLYMA_09G185500
GLYMA_16G159200
GLYMA_04G006800
GLYMA_06G250600
GLYMA_06G310200
GLYMA_13G248600
GLYMA_07G042700
GLYMA_17G029000
GLYMA_19G053300
GLYMA_17G215000
GLYMA_20G245100
GLYMA_01G061500
GLYMA_02G288600
GLYMA_02G232500
GLYMA_04G180100
GLYMA_09G204300
GLYMA_08G216800
GLYMA_19G092300
GLYMA_11G011200
GLYMA_15G047500
GLYMA_02G067400
GLYMA_15G024200
GLYMA_06G264100
GLYMA_04G188900
GLYMA_09G186700
GLYMA_06G222600
GLYMA_13G158200
GLYMA_11G221000
GLYMA_11G182500
GLYMA_15G036100
GLYMA_07G253100
GLYMA_16G197800
GLYMA_02G225600
GLYMA_06G178400
GLYMA_12G043700
GLYMA_20G036400
GLYMA_20G071600
GLYMA_07G065500
GLYMA_02G289400
GLYMA_13G222400
GLYMA_08G309500
GLYMA_20G244000
GLYMA_07G231400
GLYMA_07G103000
GLYMA_18G248900
GLYMA_07G211900
GLYMA_20G244100
GLYMA_07G099300
GLYMA_06G213600
GLYMA_10G212400
GLYMA_01G011600
GLYMA_03G072100
GLYMA_14G150600
GLYMA_15G118800
GLYMA_13G222600
GLYMA_09G100700
GLYMA_06G005400
GLYMA_05G108200
GLYMA_01G229200
GLYMA_08G140100
GLYMA_17G238200
GLYMA_06G182100
GLYMA_03G130200
GLYMA_05G029900
GLYMA_09G009400
GLYMA_18G061700
GLYMA_08G302200
GLYMA_06G262700
GLYMA_14G131100
GLYMA_20G026700
GLYMA_11G144200
GLYMA_11G013700
GLYMA_13G109300
GLYMA_01G054800
GLYMA_07G059400
GLYMA_04G130500
GLYMA_18G155600
GLYMA_11G222300
GLYMA_17G242200
GLYMA_06G006700
GLYMA_18G089300
GLYMA_04G221500
GLYMA_03G249900
GLYMA_17G145100
GLYMA_11G182100
GLYMA_13G067100
GLYMA_05G108900
GLYMA_03G034100
GLYMA_08G310900
GLYMA_13G157800
GLYMA_08G145900
GLYMA_13G223900
GLYMA_15G039100
GLYMA_07G173700
GLYMA_01G012500
GLYMA_17G224100
GLYMA_04G111500
GLYMA_17G094400
GLYMA_14G163100
GLYMA_12G193100
GLYMA_20G054700
GLYMA_07G255400
GLYMA_11G143800
GLYMA_18G249100
GLYMA_03G089400
GLYMA_05G010200
GLYMA_07G230500
GLYMA_19G260500
GLYMA_16G195600
GLYMA_10G153000
GLYMA_17G073800
GLYMA_05G021300
GLYMA_08G249200
GLYMA_01G117000
GLYMA_09G084200
GLYMA_01G234900
GLYMA_16G194500
GLYMA_06G032500
GLYMA_15G161100
GLYMA_10G169000
GLYMA_11G155400
GLYMA_04G168500
GLYMA_19G223500
GLYMA_08G319000
GLYMA_18G004000
GLYMA_19G113200
GLYMA_09G008600
GLYMA_14G119200
GLYMA_19G091500
GLYMA_01G061100
GLYMA_02G288700
GLYMA_11G036600
GLYMA_02G186900
GLYMA_01G206800
GLYMA_05G008500
GLYMA_14G075400
GLYMA_11G019200
GLYMA_02G160100
GLYMA_16G127700
GLYMA_11G144300
GLYMA_08G222900
GLYMA_18G270100
GLYMA_15G085500
GLYMA_08G044400
GLYMA_03G150700
GLYMA_14G092500
GLYMA_19G059700
GLYMA_19G233900
GLYMA_08G194000
GLYMA_19G223800
GLYMA_20G031200
GLYMA_10G050000
GLYMA_18G247600
GLYMA_11G012200
GLYMA_05G010600
GLYMA_20G027000
GLYMA_11G168200
GLYMA_16G129600
GLYMA_15G193000
GLYMA_08G020300
GLYMA_08G198500
GLYMA_06G251000
GLYMA_04G192000
GLYMA_13G342800
GLYMA_15G243300
GLYMA_08G140200
GLYMA_09G111900
GLYMA_11G037800
GLYMA_05G146400
GLYMA_04G122400
GLYMA_20G225900
GLYMA_20G174600
GLYMA_09G038100
GLYMA_05G088000
GLYMA_16G175600
GLYMA_18G249000
GLYMA_08G339700
GLYMA_11G171400
GLYMA_08G077600
GLYMA_13G305500
GLYMA_20G234900
GLYMA_07G081500
GLYMA_13G006700
GLYMA_17G028100
GLYMA_14G174600
GLYMA_06G033600
GLYMA_15G069100
GLYMA_15G202600
GLYMA_04G042400
GLYMA_11G182200
GLYMA_16G175900
GLYMA_10G092800
GLYMA_01G052300
GLYMA_11G144000
GLYMA_20G235100
GLYMA_10G221500
GLYMA_09G050200
GLYMA_16G097100
GLYMA_20G244600
GLYMA_11G093500
GLYMA_08G318400
GLYMA_10G146600
GLYMA_19G148500
GLYMA_14G162800
GLYMA_14G193200
GLYMA_16G173500
GLYMA_19G133800
GLYMA_06G083400
GLYMA_13G214900
GLYMA_04G174600
GLYMA_05G022300
GLYMA_08G044300
GLYMA_13G160400
GLYMA_14G151000
GLYMA_07G103400
GLYMA_07G266800
GLYMA_13G250100
GLYMA_03G118400
GLYMA_08G019900
GLYMA_07G171100
GLYMA_13G160100
GLYMA_06G011700
GLYMA_03G248900
GLYMA_06G213400
GLYMA_01G011500
GLYMA_03G011100
GLYMA_11G102800
GLYMA_18G248200
GLYMA_15G169600
GLYMA_10G213400
GLYMA_08G160500
GLYMA_07G139100
GLYMA_09G170400
GLYMA_20G157800
GLYMA_13G359000
GLYMA_06G210600
GLYMA_14G144300
GLYMA_04G091100
GLYMA_12G204300
GLYMA_07G234900
GLYMA_07G178100
GLYMA_10G236800
GLYMA_15G085200
GLYMA_01G114000
GLYMA_18G082500
GLYMA_04G122100
GLYMA_01G233300
GLYMA_08G121700
GLYMA_12G205300
GLYMA_20G084200
GLYMA_06G143200
GLYMA_01G224300
GLYMA_02G066300
GLYMA_12G002100
GLYMA_20G036300
GLYMA_18G166600
GLYMA_19G258900
GLYMA_03G098600
GLYMA_12G044100
GLYMA_13G248000
GLYMA_10G237600
GLYMA_09G157900
GLYMA_01G128700
GLYMA_16G167900
GLYMA_14G126800
GLYMA_12G192900
GLYMA_19G004700
GLYMA_13G051300
GLYMA_08G223700
GLYMA_16G197700
GLYMA_15G158400
GLYMA_20G226300
GLYMA_16G180300
GLYMA_13G032700
GLYMA_03G209800
GLYMA_18G061900
GLYMA_06G033900
GLYMA_20G156700
GLYMA_04G089200
GLYMA_09G094000
GLYMA_13G149200
GLYMA_18G138400
GLYMA_18G110200
GLYMA_17G111300
GLYMA_07G171200
GLYMA_09G035300
GLYMA_06G194500
GLYMA_14G061300
GLYMA_06G325200
GLYMA_17G187500
GLYMA_17G209100
GLYMA_13G135600
GLYMA_10G106000
GLYMA_20G078300
GLYMA_07G230400
GLYMA_02G049800
GLYMA_10G152000
GLYMA_05G010300
GLYMA_03G209900
GLYMA_16G076000
GLYMA_14G193800
GLYMA_10G235800
GLYMA_02G203300
GLYMA_03G222000
GLYMA_03G096400
GLYMA_06G321300
GLYMA_03G250600
GLYMA_16G215800
GLYMA_17G243500
GLYMA_08G350600
GLYMA_13G341500
GLYMA_20G240300
GLYMA_07G090800
GLYMA_02G041700
GLYMA_14G070400
GLYMA_07G234400
GLYMA_01G233400
GLYMA_05G019300
GLYMA_08G160000
GLYMA_09G048700
GLYMA_03G137000
GLYMA_06G199600
GLYMA_02G112100
GLYMA_10G049300
GLYMA_12G134600
GLYMA_20G069900
GLYMA_04G150600
GLYMA_15G161500
GLYMA_15G186100
GLYMA_08G284000
GLYMA_20G027500
GLYMA_02G206500
GLYMA_08G319700
GLYMA_20G087800
GLYMA_08G216700
GLYMA_07G127200
GLYMA_02G189900
GLYMA_05G098600
GLYMA_05G234500
GLYMA_20G055400
GLYMA_09G035700
GLYMA_03G097600
GLYMA_14G218900
GLYMA_20G163400
GLYMA_15G038500
GLYMA_07G120200
GLYMA_02G105300
GLYMA_09G204500
GLYMA_18G155000
GLYMA_07G166300
GLYMA_07G053400
GLYMA_01G091900
GLYMA_06G182000
GLYMA_10G145400
GLYMA_09G090900
GLYMA_07G059300
GLYMA_05G091800
GLYMA_20G014400
GLYMA_16G173000
GLYMA_09G126400
GLYMA_20G235700
GLYMA_04G192400
GLYMA_08G018900
GLYMA_13G250000
GLYMA_08G122000
GLYMA_07G041400
GLYMA_19G132800
GLYMA_07G258200
GLYMA_06G005100
GLYMA_17G043700
GLYMA_07G258100
GLYMA_06G007400
GLYMA_20G085100
GLYMA_06G238900
GLYMA_13G111500
GLYMA_01G207000
GLYMA_09G102100
GLYMA_03G089800
GLYMA_17G030600
GLYMA_14G169200
GLYMA_06G005700
GLYMA_08G019800
GLYMA_13G098800
GLYMA_12G179200
GLYMA_08G044800
GLYMA_03G099800
GLYMA_18G089200
GLYMA_10G090600
GLYMA_08G196700
GLYMA_01G224200
GLYMA_11G155300
GLYMA_14G223700
GLYMA_12G187000
GLYMA_19G153300
GLYMA_13G358800
GLYMA_12G004000
GLYMA_12G048000
GLYMA_18G100800
GLYMA_03G032900
GLYMA_02G195600
GLYMA_01G160900
GLYMA_13G159800
GLYMA_02G287600
GLYMA_15G243400
GLYMA_18G168600
GLYMA_13G087200
GLYMA_01G187200
GLYMA_20G241600
GLYMA_20G175200
GLYMA_11G256800
GLYMA_07G043200
GLYMA_03G220800
GLYMA_05G162400
GLYMA_18G065700
GLYMA_18G226300
GLYMA_10G230000
GLYMA_11G038100
GLYMA_12G178800
GLYMA_09G131500
GLYMA_02G070900
GLYMA_01G159900
GLYMA_02G108500
GLYMA_02G121400
GLYMA_09G049200
GLYMA_01G200200
GLYMA_12G001600
GLYMA_16G179100
GLYMA_13G000600
GLYMA_04G205600
GLYMA_20G157900
GLYMA_13G227200
GLYMA_07G253400
GLYMA_18G155800
GLYMA_04G026600
GLYMA_09G212800
GLYMA_04G101500
GLYMA_20G057600
GLYMA_14G087600
GLYMA_10G191800
GLYMA_17G030400
GLYMA_10G239100
GLYMA_14G091500
GLYMA_18G265700
GLYMA_02G066200
GLYMA_05G023300
GLYMA_06G032300
GLYMA_02G099900
GLYMA_06G004800
GLYMA_10G196300
GLYMA_15G019900
GLYMA_19G254500
GLYMA_18G004700
GLYMA_20G244200
GLYMA_04G019100
GLYMA_01G234300
GLYMA_15G147700
GLYMA_02G050400
GLYMA_10G195600
GLYMA_20G179600
GLYMA_20G142100
GLYMA_04G041300
GLYMA_13G043500
GLYMA_02G224800
GLYMA_03G175300
GLYMA_15G276100
GLYMA_09G262800
GLYMA_10G049800
GLYMA_07G160000
GLYMA_01G029800
GLYMA_01G233200
GLYMA_10G109400
GLYMA_05G100500
GLYMA_02G002900
GLYMA_06G194200
GLYMA_03G052200
GLYMA_19G104100
GLYMA_02G028400
GLYMA_13G030700
GLYMA_10G191100
GLYMA_09G239000
GLYMA_07G258700
GLYMA_08G146500
GLYMA_06G083500
GLYMA_16G104000
GLYMA_02G107300
GLYMA_11G167100
GLYMA_15G134900
GLYMA_16G104100
GLYMA_08G046000
GLYMA_18G117700
GLYMA_17G025500
GLYMA_02G167600
GLYMA_02G105400
GLYMA_03G137300
GLYMA_05G125900
GLYMA_02G195400
GLYMA_05G162800
GLYMA_06G310100
GLYMA_16G216200
GLYMA_16G138800
GLYMA_14G132400
GLYMA_04G065400
GLYMA_15G168200
GLYMA_16G194600
GLYMA_04G001200
GLYMA_04G204300
GLYMA_12G188100
GLYMA_06G009000
GLYMA_02G180200
GLYMA_11G182600
GLYMA_05G162500
GLYMA_11G212300
GLYMA_05G145000
GLYMA_01G055400
GLYMA_13G232400
GLYMA_01G118400
GLYMA_03G117800
GLYMA_14G110700
GLYMA_02G125600
GLYMA_14G151100
GLYMA_01G163700
GLYMA_08G141100
GLYMA_03G195600
GLYMA_13G192400
GLYMA_02G066000
GLYMA_16G167600
GLYMA_11G175200
GLYMA_10G145500
GLYMA_15G116500
GLYMA_11G013400
GLYMA_19G032700
GLYMA_07G230300
GLYMA_02G248100
GLYMA_09G136700
GLYMA_08G222800
GLYMA_05G162100
GLYMA_20G057800
GLYMA_16G023500
GLYMA_11G207300
GLYMA_06G310500
GLYMA_04G041900
GLYMA_08G282600
GLYMA_15G060200
GLYMA_20G073500
GLYMA_07G164600
GLYMA_09G138100
GLYMA_05G010400
GLYMA_11G255600
GLYMA_09G062400
GLYMA_04G001600
GLYMA_12G112000
GLYMA_18G295800
GLYMA_15G062400
GLYMA_11G019900
GLYMA_18G005600
GLYMA_15G211800
GLYMA_02G225800
GLYMA_04G017900
GLYMA_12G113100
GLYMA_03G101000
GLYMA_15G276800
GLYMA_20G031400
GLYMA_16G129900
GLYMA_13G170700
GLYMA_10G088400
GLYMA_17G238300
GLYMA_06G275400
GLYMA_11G253700
GLYMA_08G347300
GLYMA_17G179300
GLYMA_09G169500
GLYMA_10G144800
GLYMA_01G126000
GLYMA_04G195300
GLYMA_07G163600
GLYMA_04G191500
GLYMA_20G224000
GLYMA_04G183400
GLYMA_16G127900
GLYMA_05G039400
GLYMA_08G158200
GLYMA_17G148600
GLYMA_12G178600
GLYMA_16G212300
GLYMA_20G142900
GLYMA_13G082200
GLYMA_16G178300
GLYMA_18G204900
GLYMA_04G162600
GLYMA_10G212700
GLYMA_08G143400
GLYMA_14G055400
GLYMA_09G086800
GLYMA_06G177900
GLYMA_05G015100
GLYMA_18G268700
GLYMA_01G208200
GLYMA_15G085400
GLYMA_10G193600
GLYMA_05G011300
GLYMA_13G159000
GLYMA_11G238200
GLYMA_13G132600
GLYMA_02G246500
GLYMA_03G097300
GLYMA_16G194300
GLYMA_13G307000
GLYMA_19G224700
GLYMA_04G065500
GLYMA_11G011900
GLYMA_05G069400
GLYMA_19G233700
GLYMA_20G162300
GLYMA_18G176600
GLYMA_12G133400
GLYMA_13G196200
GLYMA_16G103400
GLYMA_01G100200
GLYMA_05G060400
GLYMA_11G254900
GLYMA_01G098300
GLYMA_10G229400
GLYMA_13G222200
GLYMA_14G218100
GLYMA_05G061000
GLYMA_05G030700
GLYMA_16G071100
GLYMA_08G248800
GLYMA_20G157100
GLYMA_11G036900
GLYMA_01G129400
GLYMA_12G141900
GLYMA_14G063200
GLYMA_07G228100
GLYMA_02G002300
GLYMA_13G112800
GLYMA_09G202700
GLYMA_17G024900
GLYMA_15G086200
GLYMA_10G194700
GLYMA_15G147000
GLYMA_13G023900
GLYMA_04G210200
GLYMA_03G172900
GLYMA_06G275600
GLYMA_10G238300
GLYMA_19G144700
GLYMA_14G186400
GLYMA_18G155700
GLYMA_12G041300
GLYMA_17G194300
GLYMA_08G348000
GLYMA_01G052700
GLYMA_05G127400
GLYMA_20G086800
GLYMA_08G124600
GLYMA_07G163000
GLYMA_02G028100
GLYMA_15G169500
GLYMA_19G233800
GLYMA_08G345000
GLYMA_16G152700
GLYMA_03G117600
GLYMA_19G004100
GLYMA_01G044100
GLYMA_02G197900
GLYMA_16G110700
GLYMA_04G222100
GLYMA_11G013900
GLYMA_06G111700
GLYMA_07G060800
GLYMA_14G193300
GLYMA_14G061600
GLYMA_09G186900
GLYMA_06G200100
GLYMA_14G219400
GLYMA_11G093800
GLYMA_14G104100
GLYMA_09G203200
GLYMA_07G171600
GLYMA_19G147200
GLYMA_15G062100
GLYMA_15G168400
GLYMA_01G228400
GLYMA_17G093900
GLYMA_09G009000
GLYMA_14G060000
GLYMA_14G009900
GLYMA_12G204700
GLYMA_20G156600
GLYMA_15G159400
GLYMA_16G216500
GLYMA_18G060400
GLYMA_10G109900
GLYMA_04G065800
GLYMA_16G178800
GLYMA_18G247000
GLYMA_08G295500
GLYMA_12G002700
GLYMA_06G232300
GLYMA_01G162500
GLYMA_20G066800
GLYMA_04G066600
GLYMA_12G109500
GLYMA_20G053500
GLYMA_09G262400
GLYMA_16G158700
GLYMA_19G148400
GLYMA_12G003900
GLYMA_13G089600
GLYMA_08G121800
GLYMA_08G218800
GLYMA_18G004400
GLYMA_03G063000
GLYMA_03G053500
GLYMA_18G146600
GLYMA_02G180500
GLYMA_08G244900
GLYMA_07G120400
GLYMA_20G240500
GLYMA_17G244000
GLYMA_01G026700
GLYMA_04G180000
GLYMA_17G046500
GLYMA_02G219100
GLYMA_16G049500
GLYMA_08G045300
GLYMA_17G196500
GLYMA_05G092100
GLYMA_13G308100
GLYMA_13G340700
GLYMA_01G096600
GLYMA_03G209000
GLYMA_18G155500
GLYMA_19G035800
GLYMA_08G285400
GLYMA_04G195200
GLYMA_06G181600
GLYMA_12G002400
GLYMA_07G205200
GLYMA_19G255700
GLYMA_04G114800
GLYMA_14G098100
GLYMA_04G189100
GLYMA_20G179100
GLYMA_03G197900
GLYMA_20G061500
GLYMA_08G077400
GLYMA_03G208400
GLYMA_07G123000
GLYMA_02G049700
GLYMA_03G010800
GLYMA_09G210700
GLYMA_18G268000
GLYMA_06G061700
GLYMA_16G070100
GLYMA_16G198700
GLYMA_16G069700
GLYMA_15G214700
GLYMA_02G264200
GLYMA_11G036700
GLYMA_19G259300
GLYMA_07G098500
GLYMA_09G061500
GLYMA_07G089900
GLYMA_20G044100
GLYMA_20G224300
GLYMA_15G021800
GLYMA_18G202400
GLYMA_16G069500
GLYMA_20G027700
GLYMA_16G158100
GLYMA_13G359100
GLYMA_15G021900
GLYMA_01G036300
GLYMA_16G128000
GLYMA_10G229300
GLYMA_18G268200
GLYMA_13G061600
GLYMA_13G323800
GLYMA_15G036200
GLYMA_04G000600
GLYMA_04G054400
GLYMA_18G295900
GLYMA_15G221300
GLYMA_07G253600
GLYMA_07G200200
GLYMA_07G061200
GLYMA_01G043300
GLYMA_13G272100
GLYMA_08G275400
GLYMA_16G004500
GLYMA_10G145300
GLYMA_09G187000
GLYMA_01G028500
GLYMA_13G087800
GLYMA_20G139500
GLYMA_01G046300
GLYMA_07G206900
GLYMA_02G086900
GLYMA_07G256700
GLYMA_20G118900
GLYMA_09G159100
GLYMA_06G110800
GLYMA_12G150900
GLYMA_07G204600
GLYMA_08G218200
GLYMA_18G117800
GLYMA_13G249700
GLYMA_13G098400
GLYMA_12G176900
GLYMA_17G147400
GLYMA_09G186000
GLYMA_05G144600
GLYMA_13G171500
GLYMA_13G342600
GLYMA_15G133400
GLYMA_13G171400
GLYMA_02G224000
GLYMA_17G103500
GLYMA_10G235700
GLYMA_14G169700
GLYMA_15G206400
GLYMA_04G042500
GLYMA_13G186700
GLYMA_07G211800
GLYMA_05G066300
GLYMA_08G250000
GLYMA_07G204800
GLYMA_04G091200
GLYMA_09G168300
GLYMA_10G191700
GLYMA_10G135500
GLYMA_08G245700
GLYMA_08G301400
GLYMA_13G106400
GLYMA_18G177200
GLYMA_07G253500
GLYMA_20G015900
GLYMA_05G070600
GLYMA_13G307100
GLYMA_19G181000
GLYMA_13G360000
GLYMA_05G064200
GLYMA_11G094900
GLYMA_11G157100
GLYMA_13G133000
GLYMA_16G154100
GLYMA_06G160300
GLYMA_18G104100
GLYMA_14G070200
GLYMA_03G208200
GLYMA_10G239000
GLYMA_03G038700
GLYMA_16G025100
GLYMA_09G096300
GLYMA_04G115300
GLYMA_01G083000
GLYMA_19G113400
GLYMA_10G168900
GLYMA_01G207900
GLYMA_13G112400
GLYMA_01G037100
GLYMA_03G114700
GLYMA_10G229700
GLYMA_01G037500
GLYMA_12G094400
GLYMA_02G211600
GLYMA_03G104500
GLYMA_17G030200
GLYMA_14G219600
GLYMA_18G227000
GLYMA_06G234000
GLYMA_01G067100
GLYMA_19G113100
GLYMA_18G103700
GLYMA_03G039200
GLYMA_05G232300
GLYMA_07G043600
GLYMA_20G120300
GLYMA_07G267100
GLYMA_17G092800
GLYMA_13G133100
GLYMA_02G206300
GLYMA_11G038600
GLYMA_13G226600
GLYMA_19G054400
GLYMA_14G157600
GLYMA_05G139500
GLYMA_09G061900
GLYMA_15G046500
GLYMA_18G249700
GLYMA_12G178000
GLYMA_15G086100
GLYMA_09G126600
GLYMA_16G069800
GLYMA_16G178100
GLYMA_07G212400
GLYMA_13G001800
GLYMA_18G066500
GLYMA_17G054500
GLYMA_18G106300
GLYMA_18G226400
GLYMA_17G202900
GLYMA_10G196900
GLYMA_06G006100
GLYMA_20G139300
GLYMA_18G082400
GLYMA_16G112100
GLYMA_03G174300
GLYMA_18G148700
GLYMA_16G159100
GLYMA_03G010700
GLYMA_18G180400
GLYMA_13G171200
GLYMA_08G348300
GLYMA_18G202600
GLYMA_20G139600
GLYMA_06G224200
GLYMA_05G178300
GLYMA_16G194400
GLYMA_03G175500
GLYMA_08G176300
GLYMA_06G160400
GLYMA_20G185100
GLYMA_01G187700
GLYMA_16G179000
GLYMA_15G243900
GLYMA_16G180200
GLYMA_08G254800
GLYMA_14G124800
GLYMA_01G090700
GLYMA_01G012200
GLYMA_04G211700
GLYMA_14G167800
GLYMA_08G320200
GLYMA_12G150500
GLYMA_05G233500
GLYMA_09G090600
GLYMA_13G248300
GLYMA_13G248800
GLYMA_02G235100
GLYMA_12G187100
GLYMA_20G073600
GLYMA_18G138700
GLYMA_08G198400
GLYMA_10G129500
GLYMA_13G191900
GLYMA_16G180800
GLYMA_12G002600
GLYMA_08G245600
GLYMA_13G272400
GLYMA_17G074600
GLYMA_09G261200
GLYMA_19G113500
GLYMA_08G350000
GLYMA_17G241600
GLYMA_02G196300
GLYMA_14G158200
GLYMA_19G127600
GLYMA_01G200100
GLYMA_09G203000
GLYMA_04G190700
GLYMA_01G138600
GLYMA_06G214800
GLYMA_17G046800
GLYMA_05G029800
GLYMA_07G095200
GLYMA_20G138600
GLYMA_14G070800
GLYMA_08G218100
GLYMA_03G220000
GLYMA_18G249600
GLYMA_07G095500
GLYMA_02G264800
GLYMA_04G101400
GLYMA_03G030800
GLYMA_12G188800
GLYMA_02G072800
GLYMA_09G062500
GLYMA_05G121600
GLYMA_16G069600
GLYMA_16G175300
GLYMA_02G042600
GLYMA_15G114700
GLYMA_18G226900
GLYMA_18G141500
GLYMA_13G108800
GLYMA_13G157400
GLYMA_06G246400
GLYMA_17G044300
GLYMA_11G222600
GLYMA_08G295100
GLYMA_09G263500
GLYMA_18G141100
GLYMA_08G352200
GLYMA_17G029200
GLYMA_01G117200
GLYMA_16G138600
GLYMA_20G138800
GLYMA_13G034600
GLYMA_05G107500
GLYMA_17G029300
GLYMA_06G231800
GLYMA_02G234900
GLYMA_13G192700
GLYMA_09G238200
GLYMA_01G164800
GLYMA_14G106200
GLYMA_04G150900
GLYMA_06G321600
GLYMA_17G223500
GLYMA_13G030600
GLYMA_03G250800
GLYMA_10G228900
GLYMA_08G344600
GLYMA_17G042900
GLYMA_16G004600
GLYMA_06G009300
GLYMA_08G255700
GLYMA_02G042800
GLYMA_15G218000
GLYMA_18G085500
GLYMA_10G196800
GLYMA_04G103600
GLYMA_13G360600
GLYMA_16G159500
GLYMA_03G253700
GLYMA_02G129300
GLYMA_07G076400
GLYMA_17G054600
GLYMA_13G340500
GLYMA_16G199000
GLYMA_04G054600
GLYMA_05G232500
GLYMA_20G191200
GLYMA_02G264500
GLYMA_10G142700
GLYMA_17G145900
GLYMA_15G114000
GLYMA_02G104600
GLYMA_20G143600
GLYMA_05G161600
GLYMA_03G137400
GLYMA_15G134300
GLYMA_16G170000
GLYMA_11G222200
GLYMA_10G194800
GLYMA_08G223500
GLYMA_02G232400
GLYMA_06G193600
GLYMA_08G159000
GLYMA_10G087100
GLYMA_07G211700
GLYMA_16G070000
GLYMA_07G254100
GLYMA_06G061900
GLYMA_09G122000
GLYMA_13G061500
GLYMA_16G207700
GLYMA_01G157500
GLYMA_18G295500
GLYMA_18G268100
GLYMA_04G042600
GLYMA_02G104300
GLYMA_13G223100
GLYMA_14G204800
GLYMA_05G022100
GLYMA_20G243600
GLYMA_12G234700
GLYMA_14G078600
GLYMA_20G137700
GLYMA_01G094900
GLYMA_11G157200
GLYMA_01G225100
GLYMA_07G076500
GLYMA_05G037900
GLYMA_18G052400
GLYMA_09G262900
GLYMA_14G055200
GLYMA_16G069400
GLYMA_04G041500
GLYMA_08G045200
GLYMA_13G249300
GLYMA_11G254300
GLYMA_05G010800
GLYMA_04G152800
GLYMA_09G049100
GLYMA_07G256300
GLYMA_10G086800
GLYMA_01G048700
GLYMA_18G060800
GLYMA_12G205600
GLYMA_13G306900
GLYMA_18G082700
GLYMA_06G032400
GLYMA_17G166600
GLYMA_18G186800
GLYMA_06G005800
GLYMA_13G112000
GLYMA_14G059800
GLYMA_01G200400
GLYMA_06G310000
GLYMA_13G110200
GLYMA_09G038800
GLYMA_08G273400
GLYMA_11G038000
GLYMA_01G161600
GLYMA_05G070400
GLYMA_14G090000
GLYMA_18G085700
GLYMA_14G098200
GLYMA_06G010800
GLYMA_03G101200
GLYMA_07G199800
GLYMA_08G345500
GLYMA_11G206300
GLYMA_02G225900
GLYMA_02G124900
GLYMA_09G080000
GLYMA_08G160400
GLYMA_08G122200
GLYMA_08G277600
GLYMA_09G009100
GLYMA_15G046300
GLYMA_20G158500
GLYMA_07G155500
GLYMA_14G169800
GLYMA_09G262600
GLYMA_12G048400
GLYMA_14G158600
GLYMA_07G223600
GLYMA_02G105600
GLYMA_12G049100
GLYMA_01G049600
GLYMA_12G110100
GLYMA_19G154200
GLYMA_17G259300
GLYMA_07G155200
GLYMA_20G072100
GLYMA_16G077400
GLYMA_19G144500
GLYMA_02G197800
GLYMA_16G078400
GLYMA_15G205100
GLYMA_04G106200
GLYMA_19G255400
GLYMA_18G066000
GLYMA_08G118200
GLYMA_12G168700
GLYMA_13G215000
GLYMA_08G344300
GLYMA_01G186600
GLYMA_05G021700
GLYMA_13G051600
GLYMA_02G219400
GLYMA_06G159600
GLYMA_16G154000
GLYMA_02G125700
GLYMA_07G251200
GLYMA_05G164700
GLYMA_02G181800
GLYMA_19G053900
GLYMA_09G202500
GLYMA_20G240200
GLYMA_05G015500
GLYMA_03G129300
GLYMA_14G087400
GLYMA_08G196500
GLYMA_02G028900
GLYMA_09G039900
GLYMA_15G019800
GLYMA_07G090400
GLYMA_11G254700
GLYMA_18G168900
GLYMA_20G245200
GLYMA_10G077700
GLYMA_09G159300
GLYMA_09G131700
GLYMA_09G185100
GLYMA_20G036100
GLYMA_02G042000
GLYMA_10G104000
GLYMA_09G261700
GLYMA_11G039300
GLYMA_18G082300
GLYMA_15G242700
GLYMA_18G105100
GLYMA_20G126000
GLYMA_13G160500
GLYMA_20G015700
GLYMA_14G010900
GLYMA_17G173000
GLYMA_17G242400
GLYMA_09G134500
GLYMA_08G295000
GLYMA_16G169700
GLYMA_17G030100
GLYMA_16G096200
GLYMA_02G126100
GLYMA_04G026400
GLYMA_01G118300
GLYMA_16G168700
GLYMA_20G157400
GLYMA_01G157300
GLYMA_09G185400
GLYMA_08G294800
GLYMA_01G067600
GLYMA_20G035200
GLYMA_16G215200
GLYMA_03G254300
GLYMA_09G148400
GLYMA_14G175400
GLYMA_09G112100
GLYMA_11G143700
GLYMA_02G264600
GLYMA_20G240600
GLYMA_18G269200
GLYMA_02G228300
GLYMA_05G017600
GLYMA_08G359100
GLYMA_01G027900
GLYMA_16G048600
GLYMA_01G044000
GLYMA_06G257300
GLYMA_05G023100
GLYMA_09G081800
GLYMA_06G010500
GLYMA_09G137000
GLYMA_01G037200
GLYMA_19G259800
GLYMA_11G142500
GLYMA_10G196700
GLYMA_19G254900
GLYMA_02G232200
GLYMA_11G204800
GLYMA_20G242000
GLYMA_04G209800
GLYMA_19G114700
GLYMA_18G003300
GLYMA_02G264900
GLYMA_03G249400
GLYMA_07G268300
GLYMA_18G087600
GLYMA_05G029300
GLYMA_20G072500
GLYMA_06G325700
GLYMA_13G214600
GLYMA_10G229000
GLYMA_11G020800
GLYMA_19G258500
GLYMA_16G108400
GLYMA_17G223300
GLYMA_02G195500
GLYMA_01G116700
GLYMA_10G050600
GLYMA_04G027300
GLYMA_12G132200
GLYMA_15G021600
GLYMA_05G161900
GLYMA_09G091100
GLYMA_14G123400
GLYMA_03G147900
GLYMA_09G262500
GLYMA_18G208300
GLYMA_09G062700
GLYMA_16G077900
GLYMA_03G054600
GLYMA_13G272300
GLYMA_15G147900
GLYMA_02G248200
GLYMA_03G197500
GLYMA_13G083900
GLYMA_16G175200
GLYMA_15G187100
GLYMA_03G174000
GLYMA_02G222600
GLYMA_10G122300
GLYMA_08G345900
GLYMA_10G220800
GLYMA_20G070100
GLYMA_12G109700
GLYMA_08G060300
GLYMA_01G138500
GLYMA_01G117900
GLYMA_06G004200
GLYMA_14G185700
GLYMA_05G018400
GLYMA_13G024000
GLYMA_15G141400
GLYMA_13G053000
GLYMA_18G159900
GLYMA_02G042500
GLYMA_01G205900
GLYMA_08G320000
GLYMA_01G121700
GLYMA_10G193200
GLYMA_10G236000
GLYMA_02G247100
GLYMA_01G224800
GLYMA_04G000900
GLYMA_06G194800
GLYMA_11G143100
GLYMA_17G046700
GLYMA_16G049700
GLYMA_15G135400
GLYMA_09G048400
GLYMA_08G249400
GLYMA_06G144300
GLYMA_09G131800
GLYMA_04G104000
GLYMA_03G106000
GLYMA_20G138400
GLYMA_02G101400
GLYMA_07G074900
GLYMA_20G175000
GLYMA_11G019100
GLYMA_16G210800
GLYMA_19G231800
GLYMA_13G274000
GLYMA_04G025300
GLYMA_14G168400
GLYMA_14G204200
GLYMA_08G178100
GLYMA_04G168300
GLYMA_20G163700
GLYMA_18G177000
GLYMA_09G205100
GLYMA_18G005000
GLYMA_18G082100
GLYMA_17G111200
GLYMA_19G157500
GLYMA_09G160200
GLYMA_18G148600
GLYMA_04G105900
GLYMA_04G195600
GLYMA_U039500
GLYMA_02G189800
GLYMA_13G000200
GLYMA_04G180300
GLYMA_03G054100
GLYMA_04G114600
GLYMA_16G169500
GLYMA_13G035000
GLYMA_19G061400
GLYMA_14G157900
GLYMA_18G156000
GLYMA_02G197700
[truncated: 1,711 more rows]

## Sheet: Table S9B
Table S8C lncRNA-miRNA, related to Figure 5 and Figure S5.
sRNA	B_R_C_readcount	B_C_readcount	log2FoldChange	pval	padj	transcript_id	transcript_name	gene_id	gene_name	transcript_locus	B_R_C_FPKM	B_C_FPKM	log2FoldChange	pvalue	padj
gma-miR5559	119.379	31.4381	1.91663	0.0227028	0.996721	TCONS_00354385	GLYMA_09G201800-OT6	GLYMA_09G201800	-	9:42596748-42603048	0.120306	0	8.16402	0.00147763	0.230963
gma-miR5559	119.379	31.4381	1.91663	0.0227028	0.996721	TCONS_00141594	GLYMA_17G150000-OT1	GLYMA_17G150000	-	17:12437545-12444376	0.292797	0.0541757	2.51732	0.0320384	1
sRNA	B_R_L_readcount	B_L_readcount	log2FoldChange	pval	padj	transcript_id	transcript_name	gene_id	gene_name	transcript_locus	B_R_L_FPKM	B_L_FPKM	log2FoldChange	pvalue	padj
gma-miR5371-3p	206.461	614.646	-1.57314	0.00645004	0.332822	TCONS_00266733	LINC46298	XLOC_128939	XLOC_128939	5:33990341-33995540	0.170346	0.000565667	6.03156	0.0121285	0.430999
gma-miR5371-3p	206.461	614.646	-1.57314	0.00645004	0.332822	TCONS_00121100	GLYMA_15G213600-AS2	XLOC_058466	XLOC_058466	15:34072289-34073049	0.033303	0.52413	-4.03835	0.0075733	0.332781
gma-miR5371-3p	206.461	614.646	-1.57314	0.00645004	0.332822	TCONS_00104417	LINC17737	XLOC_050583	XLOC_050583	14:46312189-46323544	0.326624	0.000294333	6.92324	0.000605432	0.0750202
gma-miR5371-3p	206.461	614.646	-1.57314	0.00645004	0.332822	TCONS_00104424	LINC17745	XLOC_050583	XLOC_050583	14:46312189-46323567	0.00780567	0.0880373	-3.61348	0.0188105	0.541462
gma-miR5371-3p	206.461	614.646	-1.57314	0.00645004	0.332822	TCONS_00104421	LINC17743	XLOC_050583	XLOC_050583	14:46312189-46323547	0	0.0920103	-8.46578	0.00479769	0.258599
gma-miR5371-3p	206.461	614.646	-1.57314	0.00645004	0.332822	TCONS_00104414	LINC17739	XLOC_050583	XLOC_050583	14:46312189-46323544	0.081379	0	7.82413	0.0111539	0.414216
gma-miR5371-3p	206.461	614.646	-1.57314	0.00645004	0.332822	TCONS_00104413	LINC17740	XLOC_050583	XLOC_050583	14:46312189-46323544	0.126049	0	9.21283	0.00235169	0.171127
gma-miR5371-3p	206.461	614.646	-1.57314	0.00645004	0.332822	TCONS_00104412	LINC17733	XLOC_050583	XLOC_050583	14:46312189-46323543	0	0.078587	-8.23418	0.00686892	0.316297
gma-miR5371-3p	206.461	614.646	-1.57314	0.00645004	0.332822	TCONS_00104409	LINC17732	XLOC_050583	XLOC_050583	14:46312189-46323392	0.180095	0	8.93743	0.00290506	0.195877
gma-miR390e	590.024	173.773	1.75888	0.000553278	0.0842307	TCONS_00091467	LINC14681	XLOC_043544	XLOC_043544	14:3878083-3879959	1.38209	0.0604043	4.19258	0.000143479	0.0300149
gma-miR390e	590.024	173.773	1.75888	0.000553278	0.0842307	TCONS_00208523	LINC35698	XLOC_101016	XLOC_101016	2:45228507-45230149	2.64669	0.0839933	4.63428	6.30011e-06	0.00300629
gma-miR4416c-3p	177.692	576.489	-1.69535	0.00392956	0.253457	TCONS_00327573	GLYMA_08G361600-OT1	GLYMA_08G361600	-	8:47318355-47324241	0	0.119448	-6.77764	0.0122678	0.433208
gma-miR390a-5p	590.537	174.766	1.75192	0.000602137	0.0842307	TCONS_00208523	LINC35698	XLOC_101016	XLOC_101016	2:45228507-45230149	2.64669	0.0839933	4.63428	6.30011e-06	0.00300629
gma-miR390a-5p	590.537	174.766	1.75192	0.000602137	0.0842307	TCONS_00091467	LINC14681	XLOC_043544	XLOC_043544	14:3878083-3879959	1.38209	0.0604043	4.19258	0.000143479	0.0300149
gma-miR5761a	1.15302	110.92	-6.66079	7.46202e-12	3.8504e-09	TCONS_00135365	GLYMA_16G143200-AS1	XLOC_065597	XLOC_065597	16:30275582-30276212	0.179419	0	5.69901	0.0131805	0.449525
gma-miR5761a	1.15302	110.92	-6.66079	7.46202e-12	3.8504e-09	TCONS_00065668	GLYMA_12G184200-AS1	XLOC_032169	XLOC_032169	12:34550687-34551866	0.0383367	0.299325	-2.79909	0.0481785	0.832984
gma-miR5761a	1.15302	110.92	-6.66079	7.46202e-12	3.8504e-09	TCONS_00099638	GLYMA_14G078300-AS3	XLOC_047838	XLOC_047838	14:6622761-6631682	0	0.209712	-9.44409	0.0017002	0.140725
gma-miR5761a	1.15302	110.92	-6.66079	7.46202e-12	3.8504e-09	TCONS_00020188	GLYMA_10G098800-OT1	GLYMA_10G098800	-	10:17215562-17222401	9.37236	4.31283	0.973637	0.0257313	0.630678
gma-miR5761a	1.15302	110.92	-6.66079	7.46202e-12	3.8504e-09	TCONS_00001707	LINC199	XLOC_000753	XLOC_000753	1:6850632-6851324	0.266447	0.0164163	3.6417	0.0346082	0.718524
gma-miR5761a	1.15302	110.92	-6.66079	7.46202e-12	3.8504e-09	TCONS_00026697	G4DT-OT1	GLYMA_10G295300	G4DT	10:51250135-51256351	0.0336173	0.230357	-3.01317	0.0342614	0.714576
gma-miR5761a	1.15302	110.92	-6.66079	7.46202e-12	3.8504e-09	TCONS_00175366	LINC30281	XLOC_085120	XLOC_085120	19:18178928-18179657	0.15516	0	5.76354	0.0115805	0.421053
gma-miR5761a	1.15302	110.92	-6.66079	7.46202e-12	3.8504e-09	TCONS_00221471	LINC38300	XLOC_107328	XLOC_107328	20:26203776-26204578	0.0153177	0.185805	-3.60613	0.0458817	0.815819
gma-miR5761a	1.15302	110.92	-6.66079	7.46202e-12	3.8504e-09	TCONS_00033257	GLYMA_10G200500-AS1	XLOC_017256	XLOC_017256	10:43127356-43128334	0.56332	0	6.56459	0.001521	0.13126
gma-miR408d	193.583	395.323	-1.02879	0.0380532	0.9848	TCONS_00174888	LINC30095	XLOC_084801	XLOC_084801	19:10437432-10438613	0.336841	0	7.37199	0.00343239	0.214274
gma-miR408d	193.583	395.323	-1.02879	0.0380532	0.9848	TCONS_00202629	GLYMA_02G096500-OT1	GLYMA_02G096500	-	2:8677586-8682458	0.120023	0	6.6637	0.0356286	0.726926
gma-miR408d	193.583	395.323	-1.02879	0.0380532	0.9848	TCONS_00119781	LINC19957	XLOC_057557	XLOC_057557	15:18981497-18982029	0	0.207802	-5.81172	0.011245	0.415885
gma-miR319f	596.289	100.967	2.55996	0.000816188	0.0842307	TCONS_00058700	GLYMA_12G204900-AS1	XLOC_028689	XLOC_028689	12:36520388-36522891	0.134522	0	6.59086	0.00211764	0.159882
gma-miR319f	596.289	100.967	2.55996	0.000816188	0.0842307	TCONS_00058701	GLYMA_12G204900-AS2	XLOC_028689	XLOC_028689	12:36520470-36522891	0.158211	0	7.09754	0.0220524	0.582295
gma-miR5371-5p	64.4637	167.937	-1.37579	0.00296036	0.218221	TCONS_00327615	GLYMA_08G363000-OT2	GLYMA_08G363000	-	8:47454889-47457936	0	0.105402	-6.76628	0.0324361	0.696708
gma-miR5371-5p	64.4637	167.937	-1.37579	0.00296036	0.218221	TCONS_00086252	GLYMA_13G233100-AS1	XLOC_041418	XLOC_041418	13:34404872-34407232	1.044	0.25669	1.86218	0.0124345	0.435617
gma-miR5371-5p	64.4637	167.937	-1.37579	0.00296036	0.218221	TCONS_00121835	GLYMA_15G230800-AS2	XLOC_058942	XLOC_058942	15:43212851-43289843	0.235203	0.0130697	3.44652	0.0442216	0.801821
gma-miR166i-5p	194.662	556.617	-1.51231	0.000685389	0.0842307	TCONS_00178535	GLYMA_19G158300-AS1	XLOC_086871	XLOC_086871	19:41896647-41897062	0.216364	0	5.42462	0.0182904	0.533923
gma-miR166i-5p	194.662	556.617	-1.51231	0.000685389	0.0842307	TCONS_00247409	GLYMA_04G113800-OT1	GLYMA_04G113800	-	4:12930625-12938002	0.420038	0.110133	1.73074	0.0262976	0.63828
gma-miR166i-5p	194.662	556.617	-1.51231	0.000685389	0.0842307	TCONS_00321729	GLYMA_08G186300-OT2	GLYMA_08G186300	-	8:14921695-14923439	0.111416	0	6.20808	0.00546846	0.278705
gma-miR166i-5p	194.662	556.617	-1.51231	0.000685389	0.0842307	TCONS_00226538	GLYMA_20G235000-AS2	XLOC_109555	XLOC_109555	20:46760171-46761458	0.0981087	0.00475567	3.89272	0.0280874	0.656345
gma-miR398a	109.724	41.9707	1.39843	0.0133403	0.625781	TCONS_00188642	GLYMA_19G214700-AS1	XLOC_091736	XLOC_091736	19:46781161-46781904	0.149025	0	5.64177	0.0138996	0.463584
gma-miR398a	109.724	41.9707	1.39843	0.0133403	0.625781	TCONS_00203229	GLYMA_02G114100-OT2	GLYMA_02G114100	-	2:11079665-11081302	0.383259	0.0269147	3.37094	0.0367244	0.736287
gma-miR398a	109.724	41.9707	1.39843	0.0133403	0.625781	TCONS_00004481	LINC1416	XLOC_002736	XLOC_002736	1:39314238-39315552	0.123474	0.516033	-2.10775	0.0430993	0.795015
gma-miR4416a	59.2723	160.818	-1.44265	0.00295551	0.218221	TCONS_00184391	LINC32052	XLOC_089703	XLOC_089703	19:27010608-27011969	0.037504	0.254705	-2.70739	0.0458726	0.815756
gma-miR4416a	59.2723	160.818	-1.44265	0.00295551	0.218221	TCONS_00108011	LINC17990	XLOC_051959	XLOC_051959	15:7216307-7224455	0.117519	0	7.23104	0.0213139	0.572688
gma-miR4416a	59.2723	160.818	-1.44265	0.00295551	0.218221	TCONS_00108008	LINC17985	XLOC_051959	XLOC_051959	15:7216266-7224455	0	0.0241727	-6.36142	0.0164139	0.506996
gma-miR4416a	59.2723	160.818	-1.44265	0.00295551	0.218221	TCONS_00301576	LINC50862	XLOC_144322	XLOC_144322	7:11599207-11599546	0	0.210315	-5.2104	0.0345971	0.718524
sRNA	B_R_R_readcount	B_R_readcount	log2FoldChange	pval	padj	transcript_id	transcript_name	gene_id	gene_name	transcript_locus	B_R_R_FPKM	B_R_FPKM	log2FoldChange	pvalue	padj
gma-miR166h-3p	8384.06	18303.3	-1.12643	0.0340364	0.993252	TCONS_00182367	GLYMA_19G021300-AS1	XLOC_088335	XLOC_088335	19:2296980-2299329	0.097791	0.507968	-2.46498	0.0123439	0.439288
gma-miR482c-3p	212.723	540.765	-1.3454	0.0419032	0.993252	TCONS_00278296	GLYMA_06G020800-AS1	XLOC_134209	XLOC_134209	6:1577278-1579431	0.331315	3.41824	-3.49288	8.71471e-05	0.0203703
gma-miR6300	602.996	228.683	1.39635	0.0114565	0.957002	TCONS_00025473	GLYMA_10G256800-OT6	GLYMA_10G256800	-	10:48346422-48354796	0.305154	0.000900667	6.41901	0.00196619	0.144895
gma-miR6300	602.996	228.683	1.39635	0.0114565	0.957002	TCONS_00038243	GLYMA_11G063200-AS1	XLOC_019128	XLOC_019128	11:4784305-4784994	0	0.268802	-6.82136	0.0100155	0.38752
gma-miR6300	602.996	228.683	1.39635	0.0114565	0.957002	TCONS_00142826	LINC24187	XLOC_068769	XLOC_068769	17:20022981-20023894	0.0890913	0.525172	-2.42472	0.0347144	0.77527
gma-miR6300	602.996	228.683	1.39635	0.0114565	0.957002	TCONS_00092255	GLYMA_14G075400-AS2	XLOC_043860	XLOC_043860	14:6308717-6311758	0.105281	0.679543	-2.79636	0.00853053	0.353597
gma-miR6300	602.996	228.683	1.39635	0.0114565	0.957002	TCONS_00245024	GLYMA_04G046800-AS1	XLOC_118087	XLOC_118087	4:3759206-3760511	0.123766	1.25943	-3.41947	0.000476011	0.0603933
gma-miR6300	602.996	228.683	1.39635	0.0114565	0.957002	TCONS_00232704	GLYMA_03G179400-AS2	XLOC_112612	XLOC_112612	3:39164482-39165328	0	0.171129	-6.47645	0.00579986	0.282338
gma-miR6300	602.996	228.683	1.39635	0.0114565	0.957002	TCONS_00223464	GLYMA_20G134300-OT1	GLYMA_20G134300	-	20:37405015-37414892	0.100176	0.005039	4.09194	0.0360783	0.791037
gma-miR6300	602.996	228.683	1.39635	0.0114565	0.957002	TCONS_00004929	GLYMA_01G124900-AS2	XLOC_003002	XLOC_003002	1:43078232-43082170	0.248932	0.0007	5.38812	0.00492383	0.256012
gma-miR6300	602.996	228.683	1.39635	0.0114565	0.957002	TCONS_00020699	LINC4809	XLOC_011118	XLOC_011118	10:23985992-23995158	0	0.084434	-6.68475	0.0395835	0.822907
gma-miR6300	602.996	228.683	1.39635	0.0114565	0.957002	TCONS_00201816	GLYMA_02G063900-AS1	XLOC_097661	XLOC_097661	2:5727036-5727567	0.04683	0.374311	-2.73473	0.0314871	0.736429
gma-miR6300	602.996	228.683	1.39635	0.0114565	0.957002	TCONS_00301087	GLYMA_07G099000-OT4	GLYMA_07G099000	-	7:9341116-9345386	0.0102877	0.191876	-4.19295	0.048012	0.906593
gma-miR6300	602.996	228.683	1.39635	0.0114565	0.957002	TCONS_00356610	GLYMA_09G284800-AS4	XLOC_169639	XLOC_169639	9:50002900-50006594	0	0.141681	-7.13323	0.00561645	0.276142
gma-miR6300	602.996	228.683	1.39635	0.0114565	0.957002	TCONS_00130339	GLYMA_16G218000-AS1	XLOC_063044	XLOC_063044	16:37545081-37545415	0	0.169141	-5.13425	0.0497511	0.923292
gma-miR393c-3p	16.9549	4.46274	1.87122	0.0429832	0.993252	TCONS_00037847	GLYMA_11G049100-OT1	GLYMA_11G049100	-	11:3696797-3702675	0	0.103203	-8.0496	0.00110567	0.101825
gma-miR164b	85.097	277.494	-1.70541	0.0196229	0.993252	TCONS_00092255	GLYMA_14G075400-AS2	XLOC_043860	XLOC_043860	14:6308717-6311758	0.105281	0.679543	-2.79636	0.00853053	0.353597
gma-miR164b	85.097	277.494	-1.70541	0.0196229	0.993252	TCONS_00166556	GLYMA_18G093100-AS1	XLOC_080171	XLOC_080171	18:9387954-9388653	0.090141	0	5.14991	0.0410259	0.837573
gma-miR164b	85.097	277.494	-1.70541	0.0196229	0.993252	TCONS_00273672	GLYMA_05G109800-AS8	XLOC_132332	XLOC_132332	5:29155109-29167779	0	0.0606797	-6.64113	0.0430248	0.857764
gma-miR169o	3.97992	22.6374	-2.47024	0.0125098	0.957002	TCONS_00163287	GLYMA_18G278800-AS3	XLOC_078776	XLOC_078776	18:56011017-56013884	0.341829	0.0118487	4.50797	0.0203994	0.578099
gma-miR5368	6.71805	0.339061	4.53211	0.00857255	0.957002	TCONS_00056897	GLYMA_12G155500-OT1	GLYMA_12G155500	-	12:24315368-24317297	0	0.2833	-8.19414	0.000967541	0.0937537
gma-miR5368	6.71805	0.339061	4.53211	0.00857255	0.957002	TCONS_00014224	GLYMA_01G146500-AS1	XLOC_008064	XLOC_008064	1:48176028-48177781	0.138509	0.607159	-2.23631	0.0296797	0.712738
gma-miR5368	6.71805	0.339061	4.53211	0.00857255	0.957002	TCONS_00132557	GLYMA_16G067600-OT3	GLYMA_16G067600	-	16:6686418-6692217	0.312284	0	9.29051	1.11667e-07	0.000158931
gma-miR159a-3p	20782	46302.5	-1.15575	0.0435513	0.993252	TCONS_00123777	LINC21078	XLOC_059806	XLOC_059806	16:1182941-1187265	0	0.08126	-6.44337	0.00277547	0.180128
gma-miR159a-3p	20782	46302.5	-1.15575	0.0435513	0.993252	TCONS_00074712	LINC12918	XLOC_036215	XLOC_036215	13:34693030-34693642	0.030369	0.31212	-3.39607	0.0307381	0.727013
gma-miR159a-3p	20782	46302.5	-1.15575	0.0435513	0.993252	TCONS_00051515	GLYMA_11G236500-AS1	XLOC_025267	XLOC_025267	11:33141174-33141757	0.119788	0.716185	-2.6834	0.0331728	0.758272
gma-miR159a-3p	20782	46302.5	-1.15575	0.0435513	0.993252	TCONS_00247516	GLYMA_04G116800-OT1	GLYMA_04G116800	-	4:13650519-13663047	0.0668507	0.00755467	3.02533	0.0147425	0.485207
gma-miR159a-3p	20782	46302.5	-1.15575	0.0435513	0.993252	TCONS_00289080	GLYMA_06G047800-AS1	XLOC_139017	XLOC_139017	6:3609167-3611092	0.18846	0.591288	-1.74279	0.0484071	0.910231
gma-miR5767	110.412	259.364	-1.23272	0.0321354	0.993252	TCONS_00192025	GLYMA_02G068500-AS1	XLOC_093089	XLOC_093089	2:6025876-6029664	0.187976	0	7.5615	0.00910423	0.366803
gma-miR5767	110.412	259.364	-1.23272	0.0321354	0.993252	TCONS_00202126	LINC34444	XLOC_097817	XLOC_097817	2:6749953-6750699	0.031164	0.334	-3.27568	0.0335579	0.762186
gma-miR5767	110.412	259.364	-1.23272	0.0321354	0.993252	TCONS_00026697	G4DT-OT1	GLYMA_10G295300	G4DT	10:51250135-51256351	0.308563	1.55151	-2.43001	0.000844678	0.0869649
gma-miR166i-5p	50.6536	15.7902	1.66599	0.0484492	0.993252	TCONS_00195677	GLYMA_02G168500-OT1	GLYMA_02G168500	-	2:26001261-26005584	0.106292	0	7.89085	0.00151263	0.124769
gma-miR166i-5p	50.6536	15.7902	1.66599	0.0484492	0.993252	TCONS_00071323	GLYMA_13G123000-AS1	XLOC_034914	XLOC_034914	13:23623367-23624098	0.0251903	0.247987	-3.28802	0.0431086	0.857982
gma-miR166i-5p	50.6536	15.7902	1.66599	0.0484492	0.993252	TCONS_00357343	LINC59340	XLOC_169981	XLOC_169981	KZ847133:489992-492970	0	0.386393	-9.19259	0.000330151	0.0479599
gma-miR166i-5p	50.6536	15.7902	1.66599	0.0484492	0.993252	TCONS_00127407	LINC21946	XLOC_061726	XLOC_061726	16:24430023-24431267	0.364482	1.37376	-2.01853	0.0356174	0.785112
gma-miR4416c-3p	80.8283	237.932	-1.5682	0.033948	0.993252	TCONS_00327573	GLYMA_08G361600-OT1	GLYMA_08G361600	-	8:47318355-47324241	0.004588	0.439748	-6.41253	0.000140087	0.0277113
gma-miR4416c-3p	80.8283	237.932	-1.5682	0.033948	0.993252	TCONS_00178270	GLYMA_19G148400-AS2	XLOC_086747	XLOC_086747	19:40890397-40891985	0.0165177	0.151872	-3.19087	0.0345294	0.771838
gma-miR164a	85.097	277.494	-1.70541	0.0196229	0.993252	TCONS_00092255	GLYMA_14G075400-AS2	XLOC_043860	XLOC_043860	14:6308717-6311758	0.105281	0.679543	-2.79636	0.00853053	0.353597
gma-miR164a	85.097	277.494	-1.70541	0.0196229	0.993252	TCONS_00189671	GLYMA_19G246500-AS1	XLOC_092101	XLOC_092101	19:49314086-49314751	0	0.563547	-7.84402	0.000879713	0.0885007
gma-miR164a	85.097	277.494	-1.70541	0.0196229	0.993252	TCONS_00273672	GLYMA_05G109800-AS8	XLOC_132332	XLOC_132332	5:29155109-29167779	0	0.0606797	-6.64113	0.0430248	0.857764
gma-miR4416a	198.032	707.884	-1.83991	0.00635086	0.957002	TCONS_00271476	LINC46636	XLOC_130876	XLOC_130876	5:6086775-6087444	0.0969457	0	5.25003	0.036884	0.79942
gma-miR4416a	198.032	707.884	-1.83991	0.00635086	0.957002	TCONS_00178270	GLYMA_19G148400-AS2	XLOC_086747	XLOC_086747	19:40890397-40891985	0.0165177	0.151872	-3.19087	0.0345294	0.771838
gma-miR4416a	198.032	707.884	-1.83991	0.00635086	0.957002	TCONS_00208579	LINC35704	XLOC_101044	XLOC_101044	2:45483208-45490709	0	0.0660987	-6.34454	0.0183832	0.547346
gma-miR4416a	198.032	707.884	-1.83991	0.00635086	0.957002	TCONS_00108006	LINC17987	XLOC_051959	XLOC_051959	15:7216266-7224455	0.0915577	0	7.12982	0.02569	0.656305
gma-miR4416a	198.032	707.884	-1.83991	0.00635086	0.957002	TCONS_00108003	LINC17982	XLOC_051959	XLOC_051959	15:7216161-7224455	0.070695	0	6.79257	0.036917	0.799567
gma-miR4416a	198.032	707.884	-1.83991	0.00635086	0.957002	TCONS_00108001	LINC17980	XLOC_051959	XLOC_051959	15:7215115-7224455	0.049995	0	6.60349	0.0161472	0.511463
gma-miR4416a	198.032	707.884	-1.83991	0.00635086	0.957002	TCONS_00108011	LINC17990	XLOC_051959	XLOC_051959	15:7216307-7224455	0	0.140176	-7.79247	0.0118664	0.429371
gma-miR4416a	198.032	707.884	-1.83991	0.00635086	0.957002	TCONS_00208584	LINC35707	XLOC_101044	XLOC_101044	2:45483208-45490903	0	0.228962	-9.70669	2.33449e-07	0.000287133
sRNA	N_R_C_readcount	N_C_readcount	log2FoldChange	pval	padj	transcript_id	transcript_name	gene_id	gene_name	transcript_locus	N_R_C_FPKM	N_C_FPKM	log2FoldChange	pvalue	padj
gma-miR168b	1872.29	4473.38	-1.25652	0.0226283	0.259905	TCONS_00309255	GLYMA_07G065600-AS2	XLOC_147821	XLOC_147821	7:5879136-5887575	0.223276	0	8.03527	0.00143404	0.134477
gma-miR168b	1872.29	4473.38	-1.25652	0.0226283	0.259905	TCONS_00093267	LINC14938	XLOC_044406	XLOC_044406	14:11422669-11425069	0	0.159098	-6.29567	0.0102225	0.39268
gma-miR395a	577.605	1279.94	-1.14783	0.0164591	0.259905	TCONS_00355635	GLYMA_09G250300-AS1	XLOC_169239	XLOC_169239	9:47112065-47114606	0	0.213048	-6.68972	0.0128108	0.443056
gma-miR5761a	236.884	57.8547	2.03515	0.00021245	0.00691979	TCONS_00099636	GLYMA_14G078300-AS2	XLOC_047838	XLOC_047838	14:6622761-6631682	0	0.0658617	-7.60544	0.00477422	0.264205
gma-miR5374-5p	31.3717	5.49722	2.51004	0.00181134	0.0435489	TCONS_00299848	GLYMA_07G063800-OT8	GLYMA_07G063800	-	7:5641434-5717353	0	0.131447	-6.46551	0.0102304	0.392738
gma-miR5374-5p	31.3717	5.49722	2.51004	0.00181134	0.0435489	TCONS_00142807	GLYMA_17G179300-OT1	GLYMA_17G179300	-	17:19708335-19710751	0.248991	0	8.06464	0.00136032	0.13022
gma-miR5374-5p	31.3717	5.49722	2.51004	0.00181134	0.0435489	TCONS_00182294	GLYMA_19G019100-AS3	XLOC_088301	XLOC_088301	19:2034373-2035686	0	0.0998957	-5.7769	0.0136367	0.454695
gma-miR5374-5p	31.3717	5.49722	2.51004	0.00181134	0.0435489	TCONS_00247213	GLYMA_04G110500-OT8	GLYMA_04G110500	-	4:12194526-12200477	0	0.0471877	-6.3362	0.0206529	0.54915
gma-miR5374-5p	31.3717	5.49722	2.51004	0.00181134	0.0435489	TCONS_00299846	GLYMA_07G063800-OT7	GLYMA_07G063800	-	7:5641400-5717353	0.622321	0.0874767	3.07285	0.0424241	0.746221
gma-miR408b-5p	21.1819	1.4202	3.87527	0.00191004	0.0435489	TCONS_00064073	LINC11253	XLOC_031247	XLOC_031247	12:21070508-21079532	0.034904	0.00556433	2.51849	0.0449753	0.765987
gma-miR408b-5p	21.1819	1.4202	3.87527	0.00191004	0.0435489	TCONS_00339898	GLYMA_09G042600-AS1	XLOC_161373	XLOC_161373	9:3644579-3645794	0	0.166991	-5.16743	0.0409676	0.737881
gma-miR5372	35809.5	14374.7	1.3168	0.0311545	0.277171	TCONS_00061516	GLYMA_12G067600-OT1	GLYMA_12G067600	-	12:4954180-4958893	0.479941	0.204342	1.50851	0.0486999	0.792396
novel_147	30.6835	71.7732	-1.22722	0.0302634	0.277171	TCONS_00324396	GLYMA_08G263300-OT4	GLYMA_08G263300	-	8:28535974-28540805	0	0.204162	-6.71543	0.044679	0.763607
gma-miR319c	116148	250099	-1.10653	0.0343043	0.27934	TCONS_00247213	GLYMA_04G110500-OT8	GLYMA_04G110500	-	4:12194526-12200477	0	0.0471877	-6.3362	0.0206529	0.54915
gma-miR319c	116148	250099	-1.10653	0.0343043	0.27934	TCONS_00247222	GLYMA_04G110500-OT4	GLYMA_04G110500	-	4:12194526-12200477	0	0.0678027	-6.16611	0.0269409	0.617624
gma-miR5559	946.152	62.0742	3.92776	2.18345e-07	2.48914e-05	TCONS_00002302	GLYMA_01G070700-AS2	XLOC_001136	XLOC_001136	1:12623895-12626249	0.0635733	0	5.86114	0.0433776	0.755
novel_105	2.10393	9.19792	-2.14074	0.045708	0.348523	TCONS_00355635	GLYMA_09G250300-AS1	XLOC_169239	XLOC_169239	9:47112065-47114606	0	0.213048	-6.68972	0.0128108	0.443056
gma-miR1523a	60.0717	22.9901	1.38279	0.0316072	0.277171	TCONS_00164960	GLYMA_18G036100-AS1	XLOC_079454	XLOC_079454	18:2814680-2816630	0	0.0497113	-5.4982	0.0233063	0.578179
gma-miR1523a	60.0717	22.9901	1.38279	0.0316072	0.277171	TCONS_00195598	LINC33570	XLOC_094703	XLOC_094703	2:24950601-24954277	2.29989	1.20281	1.18539	0.0299606	0.647503
gma-miR1523a	60.0717	22.9901	1.38279	0.0316072	0.277171	TCONS_00285014	LINC48691	XLOC_136979	XLOC_136979	6:31265602-31266521	0.071803	0.866191	-3.29002	0.0107126	0.402156
gma-miR1523a	60.0717	22.9901	1.38279	0.0316072	0.277171	TCONS_00303030	LINC51113	XLOC_145026	XLOC_145026	7:19279106-19281178	0.107153	0	6.7928	0.00346268	0.222006
gma-miR1523a	60.0717	22.9901	1.38279	0.0316072	0.277171	TCONS_00312338	LINC52573	XLOC_149270	XLOC_149270	7:21025219-21025818	0	0.414137	-6.63305	0.00358907	0.227148
gma-miR2119	100.229	30.9091	1.69347	0.0257679	0.26705	TCONS_00253925	GLYMA_04G034500-AS2	XLOC_122263	XLOC_122263	4:2753707-2755937	0.00587	0.163309	-3.75918	0.0306155	0.652793
gma-miR2119	100.229	30.9091	1.69347	0.0257679	0.26705	TCONS_00116887	LINC19609	XLOC_056318	XLOC_056318	15:7169836-7173713	0	0.0255763	-5.39818	0.026881	0.616524
gma-miR2119	100.229	30.9091	1.69347	0.0257679	0.26705	TCONS_00266475	GLYMA_05G138900-AS1	XLOC_128842	XLOC_128842	5:33133791-33140199	0.409151	0.155716	1.6426	0.0322572	0.668327
gma-miR9722	1.44039	9.54092	-2.7125	0.0239386	0.259905	TCONS_00079066	LINC13317	XLOC_037971	XLOC_037971	13:1987640-1987925	1.70946	0.313373	2.58094	0.0442018	0.76051
gma-miR9722	1.44039	9.54092	-2.7125	0.0239386	0.259905	TCONS_00051586	GLYMA_11G239900-AS1	XLOC_025306	XLOC_025306	11:33441893-33443397	0.086557	0	5.88043	0.0151934	0.475881
gma-miR9722	1.44039	9.54092	-2.7125	0.0239386	0.259905	TCONS_00299846	GLYMA_07G063800-OT7	GLYMA_07G063800	-	7:5641400-5717353	0.622321	0.0874767	3.07285	0.0424241	0.746221
gma-miR9722	1.44039	9.54092	-2.7125	0.0239386	0.259905	TCONS_00004946	LINC1563	XLOC_003009	XLOC_003009	1:43240923-43242829	0.0812783	0.00733867	3.65423	0.0458374	0.770362
gma-miR9722	1.44039	9.54092	-2.7125	0.0239386	0.259905	TCONS_00006129	GLYMA_01G161400-AS1	XLOC_003634	XLOC_003634	1:49950361-49951445	0.22945	0.0226043	3.23323	0.0284527	0.631198
gma-miR9722	1.44039	9.54092	-2.7125	0.0239386	0.259905	TCONS_00347029	GLYMA_09G258400-AS1	XLOC_164951	XLOC_164951	9:47715809-47716567	0	0.116657	-5.29044	0.0392814	0.72803
gma-miR9722	1.44039	9.54092	-2.7125	0.0239386	0.259905	TCONS_00266475	GLYMA_05G138900-AS1	XLOC_128842	XLOC_128842	5:33133791-33140199	0.409151	0.155716	1.6426	0.0322572	0.668327
gma-miR9722	1.44039	9.54092	-2.7125	0.0239386	0.259905	TCONS_00299848	GLYMA_07G063800-OT8	GLYMA_07G063800	-	7:5641434-5717353	0	0.131447	-6.46551	0.0102304	0.392738
gma-miR9722	1.44039	9.54092	-2.7125	0.0239386	0.259905	TCONS_00144306	LINC24697	XLOC_069712	XLOC_069712	17:36172249-36174315	0.393022	0.0143707	4.71966	0.0193812	0.53536
gma-miR9722	1.44039	9.54092	-2.7125	0.0239386	0.259905	TCONS_00169486	LINC29274	XLOC_082163	XLOC_082163	18:41468279-41470312	0.0964303	0	6.51827	0.00316248	0.211644
gma-miR9722	1.44039	9.54092	-2.7125	0.0239386	0.259905	TCONS_00013326	GLYMA_01G118900-AS3	XLOC_007511	XLOC_007511	1:40864752-40880284	0	0.147262	-7.54709	0.00322533	0.213488
gma-miR9722	1.44039	9.54092	-2.7125	0.0239386	0.259905	TCONS_00167067	GLYMA_18G111500-AS2	XLOC_080448	XLOC_080448	18:13232218-13234822	0	0.428311	-8.13594	0.00920651	0.37099
gma-miR9722	1.44039	9.54092	-2.7125	0.0239386	0.259905	TCONS_00159762	LINC27341	XLOC_077057	XLOC_077057	18:36494195-36498985	0.598992	0.186387	1.99948	0.0242458	0.588537
gma-miR5770b	18.518	5.22278	1.83564	0.0458582	0.348523	TCONS_00140278	LINC23789	XLOC_067609	XLOC_067609	17:8235055-8236481	0	0.173628	-5.75353	0.0167773	0.500203
gma-miR319f	6.72707	243.866	-5.17741	9.19987e-10	2.09757e-07	TCONS_00247213	GLYMA_04G110500-OT8	GLYMA_04G110500	-	4:12194526-12200477	0	0.0471877	-6.3362	0.0206529	0.54915
gma-miR319f	6.72707	243.866	-5.17741	9.19987e-10	2.09757e-07	TCONS_00282221	GLYMA_06G142200-OT1	GLYMA_06G142200	-	6:11583059-11585663	0.380404	1.93833	-2.1921	0.0102025	0.392258
gma-miR319f	6.72707	243.866	-5.17741	9.19987e-10	2.09757e-07	TCONS_00247222	GLYMA_04G110500-OT4	GLYMA_04G110500	-	4:12194526-12200477	0	0.0678027	-6.16611	0.0269409	0.617624
gma-miR319f	6.72707	243.866	-5.17741	9.19987e-10	2.09757e-07	TCONS_00309770	LINC52122	XLOC_148011	XLOC_148011	7:7412887-7417304	0.0201023	0.456443	-4.21651	0.00199745	0.163528
gma-miR399i	5.83246	0.370813	3.88483	0.0303371	NA	TCONS_00056498	LINC9883	XLOC_027400	XLOC_027400	12:19310813-19326494	0.45021	0.150043	1.85822	0.00172586	0.150628
gma-miR408d	6390.57	1755.94	1.86374	0.00395706	0.0820191	TCONS_00169486	LINC29274	XLOC_082163	XLOC_082163	18:41468279-41470312	0.0964303	0	6.51827	0.00316248	0.211644
gma-miR408d	6390.57	1755.94	1.86374	0.00395706	0.0820191	TCONS_00056498	LINC9883	XLOC_027400	XLOC_027400	12:19310813-19326494	0.45021	0.150043	1.85822	0.00172586	0.150628
gma-miR5770a	3924.1	808.173	2.27972	0.000126243	0.00479724	TCONS_00159762	LINC27341	XLOC_077057	XLOC_077057	18:36494195-36498985	0.598992	0.186387	1.99948	0.0242458	0.588537
gma-miR5371-3p	1354.13	152.438	3.15078	4.732e-05	0.00215779	TCONS_00104424	LINC17745	XLOC_050583	XLOC_050583	14:46312189-46323567	0.168201	0.002263	6.22665	6.51569e-07	0.000564414
gma-miR5371-3p	1354.13	152.438	3.15078	4.732e-05	0.00215779	TCONS_00104412	LINC17733	XLOC_050583	XLOC_050583	14:46312189-46323543	0.384724	0.073158	2.64466	0.034347	0.685309
gma-miR5371-3p	1354.13	152.438	3.15078	4.732e-05	0.00215779	TCONS_00104418	LINC17742	XLOC_050583	XLOC_050583	14:46312189-46323545	0	0.15439	-8.72465	0.00226168	0.174641
gma-miR5371-3p	1354.13	152.438	3.15078	4.732e-05	0.00215779	TCONS_00104422	LINC17747	XLOC_050583	XLOC_050583	14:46312189-46323567	0.104115	0	8.68421	0.00428937	0.248397
gma-miR5371-3p	1354.13	152.438	3.15078	4.732e-05	0.00215779	TCONS_00266733	LINC46298	XLOC_128939	XLOC_128939	5:33990341-33995540	0	0.101575	-6.95216	0.0345128	0.687167
gma-miR4415a-3p	22.1299	6.30741	1.81989	0.0205315	0.259905	TCONS_00056498	LINC9883	XLOC_027400	XLOC_027400	12:19310813-19326494	0.45021	0.150043	1.85822	0.00172586	0.150628
gma-miR4415a-3p	22.1299	6.30741	1.81989	0.0205315	0.259905	TCONS_00143422	LINC24464	XLOC_069256	XLOC_069256	17:29284250-29285142	0	0.238864	-6.35927	0.022379	0.568797
gma-miR4415a-3p	22.1299	6.30741	1.81989	0.0205315	0.259905	TCONS_00021409	LINC5100	XLOC_011604	XLOC_011604	10:32271212-32274881	0.0179277	0	5.22577	0.0455265	0.769708
gma-miR4368b	4.87168	17.4188	-1.82717	0.0287686	0.277171	TCONS_00093270	GLYMA_14G107400-AS1	XLOC_044408	XLOC_044408	14:11425503-11428601	0	0.0512993	-5.95295	0.0149784	0.473631
sRNA	N_R_L_readcount	N_L_readcount	log2FoldChange	pval	padj	transcript_id	transcript_name	gene_id	gene_name	transcript_locus	N_R_L_FPKM	N_L_FPKM	log2FoldChange	pvalue	padj
gma-miR4413a	63.3305	137.338	-1.07525	0.0162546	0.611917	TCONS_00297825	LINC50591	XLOC_142948	XLOC_142948	6:51376228-51383105	0.136627	0	7.72496	0.00378471	0.359565
gma-miR4413a	63.3305	137.338	-1.07525	0.0162546	0.611917	TCONS_00359459	LINC60212	XLOC_171349	XLOC_171349	KZ847194:49905-54892	0	0.605911	-9.33385	0.00355613	0.345675
gma-miR4413a	63.3305	137.338	-1.07525	0.0162546	0.611917	TCONS_00099638	GLYMA_14G078300-AS3	XLOC_047838	XLOC_047838	14:6622761-6631682	0.0622113	0	7.51896	0.0221704	0.890472
gma-miR4413a	63.3305	137.338	-1.07525	0.0162546	0.611917	TCONS_00177101	LINC30880	XLOC_086231	XLOC_086231	19:36068444-36073617	0.305128	0	8.64749	1.06338e-05	0.0071515
gma-miR4413a	63.3305	137.338	-1.07525	0.0162546	0.611917	TCONS_00214986	GLYMA_20G134900-OT5	GLYMA_20G134900	-	20:37450450-37455675	0.001797	0.196076	-5.77083	0.00612009	0.46538
gma-miR4413a	63.3305	137.338	-1.07525	0.0162546	0.611917	TCONS_00024290	GLYMA_10G213300-OT6	GLYMA_10G213300	-	10:44572341-44576098	0.147546	0	6.15904	0.0354908	1
gma-miR4413a	63.3305	137.338	-1.07525	0.0162546	0.611917	TCONS_00055908	GLYMA_12G119200-AS1	XLOC_026966	XLOC_026966	12:12617738-12618759	0.0917283	0.565366	-2.44529	0.0443849	1
gma-miR4413a	63.3305	137.338	-1.07525	0.0162546	0.611917	TCONS_00087372	LINC14410	XLOC_041888	XLOC_041888	13:37683399-37686065	0	0.1415	-7.11999	0.0010934	0.175093
gma-miR4413a	63.3305	137.338	-1.07525	0.0162546	0.611917	TCONS_00099634	GLYMA_14G078300-AS1	XLOC_047838	XLOC_047838	14:6622761-6631682	0	0.237148	-9.64718	0.00013272	0.0443149
gma-miR403a	69.303	168.314	-1.24151	0.00349176	0.347779	TCONS_00066137	GLYMA_12G200500-AS1	XLOC_032355	XLOC_032355	12:36162639-36163630	0	0.143599	-6.01211	0.0225396	0.898111
gma-miR403a	69.303	168.314	-1.24151	0.00349176	0.347779	TCONS_00177101	LINC30880	XLOC_086231	XLOC_086231	19:36068444-36073617	0.305128	0	8.64749	1.06338e-05	0.0071515
novel_188	8.21803	0.618329	3.61287	0.0126812	0.574113	TCONS_00254646	LINC43483	XLOC_122574	XLOC_122574	4:5041980-5048200	0.319349	0	8.6318	0.000778336	0.142023
novel_188	8.21803	0.618329	3.61287	0.0126812	0.574113	TCONS_00254648	LINC43487	XLOC_122574	XLOC_122574	4:5041980-5048216	0	0.177619	-7.62171	0.00420424	0.38226
novel_188	8.21803	0.618329	3.61287	0.0126812	0.574113	TCONS_00254644	LINC43486	XLOC_122574	XLOC_122574	4:5041980-5048200	0	0.385016	-8.45879	0.00105342	0.171951
novel_188	8.21803	0.618329	3.61287	0.0126812	0.574113	TCONS_00254645	LINC43485	XLOC_122574	XLOC_122574	4:5041980-5048200	0.186656	0	7.51449	0.0212182	0.869888
novel_188	8.21803	0.618329	3.61287	0.0126812	0.574113	TCONS_00197011	LINC34035	XLOC_095612	XLOC_095612	2:38792363-38798913	0.084193	0	7.512	0.0232808	0.911586
gma-miR408d	138.787	73.1455	0.950471	0.0274092	0.682489	TCONS_00070054	LINC12558	XLOC_034402	XLOC_034402	13:19268178-19271040	0	0.23901	-7.93551	0.0154719	0.73919
gma-miR408d	138.787	73.1455	0.950471	0.0274092	0.682489	TCONS_00334239	GLYMA_08G231200-AS3	XLOC_158661	XLOC_158661	8:18966858-18968399	0	0.0565047	-5.47998	0.0454323	1
gma-miR2107	5.42999	0.536414	2.91257	0.0434806	0.812621	TCONS_00197011	LINC34035	XLOC_095612	XLOC_095612	2:38792363-38798913	0.084193	0	7.512	0.0232808	0.911586
gma-miR2107	5.42999	0.536414	2.91257	0.0434806	0.812621	TCONS_00210778	GLYMA_20G030900-OT7	GLYMA_20G030900	-	20:3759242-3769291	0	0.112517	-7.99974	0.0028327	0.303926
gma-miR2107	5.42999	0.536414	2.91257	0.0434806	0.812621	TCONS_00210765	GLYMA_20G030900-OT1	GLYMA_20G030900	-	20:3759203-3769291	0.002148	0.105291	-4.92926	0.019055	0.825708
gma-miR1508b	1752.29	2779.98	-0.665428	0.0363475	0.754211	TCONS_00293984	LINC49693	XLOC_140848	XLOC_140848	6:18332834-18334167	0.623252	0.017234	4.80742	0.0345882	1
gma-miR1508b	1752.29	2779.98	-0.665428	0.0363475	0.754211	TCONS_00013306	GLYMA_01G118800-AS3	XLOC_007502	XLOC_007502	1:40777059-40824243	0.698268	0.0660587	3.35844	0.0342417	1
gma-miR1508b	1752.29	2779.98	-0.665428	0.0363475	0.754211	TCONS_00050551	GLYMA_11G203100-AS1	XLOC_024786	XLOC_024786	11:28359813-28360624	0	0.131065	-5.63695	0.0280386	0.998956
gma-miR1508b	1752.29	2779.98	-0.665428	0.0363475	0.754211	TCONS_00028820	GLYMA_10G065900-AS1	XLOC_014555	XLOC_014555	10:6373384-6378687	0.458158	0.0589737	3.04753	0.00636667	0.47262
gma-miR1508b	1752.29	2779.98	-0.665428	0.0363475	0.754211	TCONS_00159486	LINC27216	XLOC_076849	XLOC_076849	18:32649134-32649942	0.246626	0	6.49884	0.0297424	1
novel_128	7.01435	0.440406	3.42707	0.0218808	0.640979	TCONS_00022372	GLYMA_10G153700-OT1	GLYMA_10G153700	-	10:38874847-38879356	0.123125	0	7.37297	0.0259872	0.959099
gma-miR5373	26.2853	70.1373	-1.31245	0.00799174	0.44221	TCONS_00265736	LINC46165	XLOC_128486	XLOC_128486	5:29778000-29779176	0.0744143	0	5.59854	0.0311208	1
gma-miR5373	26.2853	70.1373	-1.31245	0.00799174	0.44221	TCONS_00047357	GLYMA_11G105800-AS1	XLOC_023158	XLOC_023158	11:8038721-8039699	0.112477	0.976005	-3.02132	0.0163237	0.762445
gma-miR5373	26.2853	70.1373	-1.31245	0.00799174	0.44221	TCONS_00199413	GLYMA_02G288100-OT3	GLYMA_02G288100	-	2:46837228-46842131	0	0.081898	-7.35793	0.00631429	0.471633
gma-miR5371-3p	74.7637	34.012	1.14282	0.0293558	0.696151	TCONS_00104418	LINC17742	XLOC_050583	XLOC_050583	14:46312189-46323545	0.256699	0	9.93852	0.00172073	0.229058
gma-miR5371-3p	74.7637	34.012	1.14282	0.0293558	0.696151	TCONS_00104421	LINC17743	XLOC_050583	XLOC_050583	14:46312189-46323547	0	0.12511	-8.79222	0.00633604	0.471633
gma-miR5371-3p	74.7637	34.012	1.14282	0.0293558	0.696151	TCONS_00104409	LINC17732	XLOC_050583	XLOC_050583	14:46312189-46323392	2.1291	0	12.6305	0.000130073	0.0438862
gma-miR4348b	4.08021	12.9616	-1.84768	0.0431033	0.812621	TCONS_00158902	GLYMA_18G146300-AS1	XLOC_076375	XLOC_076375	18:24769667-24770362	12.8523	4.53677	1.54255	0.045053	1
gma-miR4348b	4.08021	12.9616	-1.84768	0.0431033	0.812621	TCONS_00259585	LINC44887	XLOC_125457	XLOC_125457	4:47097871-47098605	0	0.216778	-6.14901	0.0167639	0.775897
gma-miR4348b	4.08021	12.9616	-1.84768	0.0431033	0.812621	TCONS_00000643	LINC57	XLOC_000256	XLOC_000256	1:1935164-1936546	0.273361	0.0326557	2.91517	0.03517	1
gma-miR394b-5p	47.771	142.137	-1.51235	0.00130838	0.174632	TCONS_00166639	GLYMA_18G097000-AS1	XLOC_080213	XLOC_080213	18:9990086-9995897	0.047813	0	6.45561	0.00832655	0.549881
gma-miR394b-5p	47.771	142.137	-1.51235	0.00130838	0.174632	TCONS_00199713	GLYMA_02G296200-AS3	XLOC_096719	XLOC_096719	2:47383120-47387276	0.0660897	0	6.71992	0.0159021	0.75272
gma-miR394b-5p	47.771	142.137	-1.51235	0.00130838	0.174632	TCONS_00267429	GLYMA_05G169800-OT2	GLYMA_05G169800	-	5:36014053-36019682	0.0398307	0	6.67495	0.018234	0.808191
gma-miR5371-5p	20.1014	5.38	1.93208	0.0205588	0.639894	TCONS_00327616	GLYMA_08G363000-OT3	GLYMA_08G363000	-	8:47454905-47457936	0.638736	0	9.88053	7.01329e-05	0.0289411
sRNA	N_R_R_readcount	N_R_readcount	log2FoldChange	pval	padj	transcript_id	transcript_name	gene_id	gene_name	transcript_locus	N_R_R_FPKM	N_R_FPKM	log2FoldChange	pvalue	padj
gma-miR390a-3p	104.973	46.1944	1.18605	0.0479653	0.985252	TCONS_00163288	GLYMA_18G278800-AS2	XLOC_078776	XLOC_078776	18:56011017-56013884	0.110546	0	6.73842	0.0370177	0.867223
gma-miR390a-3p	104.973	46.1944	1.18605	0.0479653	0.985252	TCONS_00329462	GLYMA_08G057600-OT1	GLYMA_08G057600	-	8:4421683-4429228	0.0154223	0	5.64977	0.0484597	0.982826
gma-miR390a-3p	104.973	46.1944	1.18605	0.0479653	0.985252	TCONS_00026262	GLYMA_10G281900-AS1	XLOC_013563	XLOC_013563	10:50291386-50291962	0.284934	0	6.53916	0.00242657	0.194298
gma-miR5368	10.4548	1.7151	2.6217	0.0453172	0.985252	TCONS_00195266	GLYMA_02G161200-OT3	GLYMA_02G161200	-	2:19688318-19695625	0	0.0904827	-8.44997	0.00637012	0.34551
gma-miR5368	10.4548	1.7151	2.6217	0.0453172	0.985252	TCONS_00100615	LINC16477	XLOC_048304	XLOC_048304	14:11152428-11155884	0.0852953	0	5.65543	0.0495429	0.992418
gma-miR5368	10.4548	1.7151	2.6217	0.0453172	0.985252	TCONS_00235950	LINC40348	XLOC_113867	XLOC_113867	3:2347453-2348088	2.04589	0.482	1.99417	0.0233326	0.698261
gma-miR5368	10.4548	1.7151	2.6217	0.0453172	0.985252	TCONS_00132557	GLYMA_16G067600-OT3	GLYMA_16G067600	-	16:6686418-6692217	0.233383	0	8.85807	0.00411651	0.266608
gma-miR4995	6.49968	0.579732	3.33015	0.0456477	0.985252	TCONS_00274771	GLYMA_05G145000-AS1	XLOC_132826	XLOC_132826	5:33900010-33906706	0.068363	0.560366	-3.04072	0.0418597	0.920384
gma-miR4995	6.49968	0.579732	3.33015	0.0456477	0.985252	TCONS_00130266	GLYMA_16G213800-AS1	XLOC_062996	XLOC_062996	16:37166925-37167954	0.0269837	0.382945	-3.78589	0.0131546	0.513918
gma-miR394b-5p	13.4011	69.1473	-2.35753	0.000691226	0.048501	TCONS_00199713	GLYMA_02G296200-AS3	XLOC_096719	XLOC_096719	2:47383120-47387276	1.33333e-06	0.0335967	-4.40315	0.0290984	0.774547
gma-miR394b-5p	13.4011	69.1473	-2.35753	0.000691226	0.048501	TCONS_00249867	LINC43063	XLOC_120715	XLOC_120715	4:41888759-41893476	0.00419	0.059178	-3.61302	0.0433454	0.935486
gma-miR394b-5p	13.4011	69.1473	-2.35753	0.000691226	0.048501	TCONS_00267429	GLYMA_05G169800-OT2	GLYMA_05G169800	-	5:36014053-36019682	0	0.111393	-8.39572	0.000763039	0.0928396
gma-miR159c	76.953	15.5192	2.30998	0.000549769	0.0462906	TCONS_00131453	LINC22396	XLOC_063415	XLOC_063415	16:2817817-2818567	4.9831	0.560259	3.0665	0.000434692	0.0656614
gma-miR159c	76.953	15.5192	2.30998	0.000549769	0.0462906	TCONS_00025482	LINC5508	XLOC_013293	XLOC_013293	10:48368667-48371232	0.357199	1.39578	-2.03136	0.00503513	0.302627
gma-miR159c	76.953	15.5192	2.30998	0.000549769	0.0462906	TCONS_00175020	GLYMA_19G061300-AS1	XLOC_084900	XLOC_084900	19:12739526-12740561	0.00960933	0.147662	-3.86308	0.0212792	0.66852
novel_180	15.5327	4.52404	1.78573	0.0404923	0.985252	TCONS_00199560	GLYMA_02G292200-AS1	XLOC_096680	XLOC_096680	2:47125528-47129009	0.122057	0.830178	-2.82247	0.00106933	0.115906
gma-miR159b-3p	87.1745	17.1927	2.33908	0.000384055	0.0462906	TCONS_00131453	LINC22396	XLOC_063415	XLOC_063415	16:2817817-2818567	4.9831	0.560259	3.0665	0.000434692	0.0656614
gma-miR159b-5p	26.7121	2.45817	3.47388	0.000232996	0.0462906	TCONS_00120496	GLYMA_15G202600-OT2	GLYMA_15G202600	-	15:25634687-25648285	9.48878	0	12.3036	0.000145364	0.0305702
gma-miR159b-5p	26.7121	2.45817	3.47388	0.000232996	0.0462906	TCONS_00080875	GLYMA_13G053600-AS2	XLOC_039082	XLOC_039082	13:15089096-15110816	0	0.197512	-6.52992	0.0480676	0.979003
gma-miR10420	8.13244	64.7986	-2.99302	0.00222929	0.117316	TCONS_00297822	LINC50587	XLOC_142948	XLOC_142948	6:51376228-51383015	0.0917627	2.03333e-05	5.41187	0.00154403	0.146089
gma-miR10420	8.13244	64.7986	-2.99302	0.00222929	0.117316	TCONS_00265692	LINC46146	XLOC_128450	XLOC_128450	5:29249967-29250629	0.0312073	0.346183	-3.45439	0.0445952	0.947372
gma-miR10420	8.13244	64.7986	-2.99302	0.00222929	0.117316	TCONS_00003856	GLYMA_01G098500-AS1	XLOC_002300	XLOC_002300	1:32739905-32740733	0.131661	0	5.95093	0.0340394	0.834006
gma-miR10420	8.13244	64.7986	-2.99302	0.00222929	0.117316	TCONS_00193469	GLYMA_02G116700-OT1	GLYMA_02G116700	-	2:11375305-11388431	0.167735	0.00256267	4.83446	0.0171985	0.592428
gma-miR10420	8.13244	64.7986	-2.99302	0.00222929	0.117316	TCONS_00314816	LINC53253	XLOC_150697	XLOC_150697	7:41046741-41047274	0.130552	0	5.38636	0.0276142	0.756768
gma-miR10420	8.13244	64.7986	-2.99302	0.00222929	0.117316	TCONS_00206867	GLYMA_02G210400-AS1	XLOC_100331	XLOC_100331	2:39548156-39550324	0.00458967	0.0748617	-3.43996	0.045481	0.953049
gma-miR10420	8.13244	64.7986	-2.99302	0.00222929	0.117316	TCONS_00288753	GLYMA_06G033500-AS3	XLOC_138857	XLOC_138857	6:2585691-2586586	0.108381	0.00486467	3.937	0.0311805	0.802653
gma-miR10420	8.13244	64.7986	-2.99302	0.00222929	0.117316	TCONS_00195266	GLYMA_02G161200-OT3	GLYMA_02G161200	-	2:19688318-19695625	0	0.0904827	-8.44997	0.00637012	0.34551
gma-miR10420	8.13244	64.7986	-2.99302	0.00222929	0.117316	TCONS_00099508	GLYMA_14G075400-OT1	GLYMA_14G075400	-	14:6305574-6311780	1.97522	0.045069	5.32267	0.00380639	0.255568
gma-miR10420	8.13244	64.7986	-2.99302	0.00222929	0.117316	TCONS_00205876	LINC35264	XLOC_099698	XLOC_099698	2:31070737-31075297	0.0814777	0	6.89224	0.00817362	0.399324
gma-miR10420	8.13244	64.7986	-2.99302	0.00222929	0.117316	TCONS_00349830	LINC57738	XLOC_166050	XLOC_166050	9:5989159-5991324	0.396416	0.072173	2.36966	0.0207608	0.659917
gma-miR10420	8.13244	64.7986	-2.99302	0.00222929	0.117316	TCONS_00189959	GLYMA_19G258800-AS1	XLOC_092233	XLOC_092233	19:50259572-50261755	0.213111	0	7.53722	0.0166561	0.582041
gma-miR10420	8.13244	64.7986	-2.99302	0.00222929	0.117316	TCONS_00297826	LINC50590	XLOC_142948	XLOC_142948	6:51376228-51383105	0.0414443	0	6.17179	0.0218067	0.675158
gma-miR10420	8.13244	64.7986	-2.99302	0.00222929	0.117316	TCONS_00104941	LINC17792	XLOC_050793	XLOC_050793	14:48026407-48027398	0	0.0745313	-5.57194	0.0277005	0.757712
gma-miR156z	77.7278	15.5192	2.32465	0.000471683	0.0462906	TCONS_00228352	GLYMA_03G046900-OT2	GLYMA_03G046900	-	3:5940787-5983342	0.1237	0.805532	-2.74959	0.0161609	0.573275
gma-miR156z	77.7278	15.5192	2.32465	0.000471683	0.0462906	TCONS_00236441	LINC40392	XLOC_114073	XLOC_114073	3:5107313-5110379	0.150917	0.501751	-1.79137	0.0380106	0.880538
gma-miR156z	77.7278	15.5192	2.32465	0.000471683	0.0462906	TCONS_00360259	GLYMA_U040800-AS2	XLOC_171897	XLOC_171897	KZ847441:43-3466	0	0.154524	-8.1291	0.00108211	0.116806
gma-miR156z	77.7278	15.5192	2.32465	0.000471683	0.0462906	TCONS_00308339	GLYMA_07G038900-OT3	GLYMA_07G038900	-	7:3203894-3209225	0.0901383	0	6.06217	0.0325157	0.817919
gma-miR156z	77.7278	15.5192	2.32465	0.000471683	0.0462906	TCONS_00354002	LINC58892	XLOC_168493	XLOC_168493	9:41331464-41332484	0.122139	0.00456833	4.19832	0.0181609	0.612574
gma-miR156z	77.7278	15.5192	2.32465	0.000471683	0.0462906	TCONS_00210258	LINC35776	XLOC_101638	XLOC_101638	20:1370605-1373289	0	0.798876	-9.8032	3.25423e-05	0.0105381
gma-miR156z	77.7278	15.5192	2.32465	0.000471683	0.0462906	TCONS_00303180	LINC51131	XLOC_145078	XLOC_145078	7:19952111-19954468	0.272874	0.896998	-1.77677	0.0310684	0.800727
gma-miR156z	77.7278	15.5192	2.32465	0.000471683	0.0462906	TCONS_00315256	GLYMA_07G243800-OT1	GLYMA_07G243800	-	7:42339307-42341842	1.45161	0.381776	1.83668	0.0464361	0.962591
gma-miR156z	77.7278	15.5192	2.32465	0.000471683	0.0462906	TCONS_00232702	LINC40119	XLOC_112610	XLOC_112610	3:39155760-39156545	0.161877	0.0114053	3.53146	0.0449837	0.949813
gma-miR156z	77.7278	15.5192	2.32465	0.000471683	0.0462906	TCONS_00175020	GLYMA_19G061300-AS1	XLOC_084900	XLOC_084900	19:12739526-12740561	0.00960933	0.147662	-3.86308	0.0212792	0.66852
gma-miR156z	77.7278	15.5192	2.32465	0.000471683	0.0462906	TCONS_00199560	GLYMA_02G292200-AS1	XLOC_096680	XLOC_096680	2:47125528-47129009	0.122057	0.830178	-2.82247	0.00106933	0.115906
gma-miR156z	77.7278	15.5192	2.32465	0.000471683	0.0462906	TCONS_00106996	LINC17918	XLOC_051560	XLOC_051560	15:4455615-4459711	0.201037	0.00126367	6.04302	2.05736e-05	0.00768202
gma-miR156z	77.7278	15.5192	2.32465	0.000471683	0.0462906	TCONS_00102902	LINC17302	XLOC_049711	XLOC_049711	14:34090206-34091680	0.117868	0.006531	3.41118	0.0422947	0.925177
gma-miR156z	77.7278	15.5192	2.32465	0.000471683	0.0462906	TCONS_00288265	GLYMA_06G016900-AS1	XLOC_138682	XLOC_138682	6:1258512-1262439	0.00232533	0.0269443	-3.45734	0.0417759	0.919234
gma-miR156z	77.7278	15.5192	2.32465	0.000471683	0.0462906	TCONS_00130340	GLYMA_16G218100-AS6	XLOC_063045	XLOC_063045	16:37549777-37554548	0.074325	0	7.30903	0.0114548	0.476723
gma-miR156z	77.7278	15.5192	2.32465	0.000471683	0.0462906	TCONS_00122137	GLYMA_15G240300-OT1	GLYMA_15G240300	-	15:45503570-45520499	0.0312557	0	8.04371	0.00959507	0.433868
gma-miR156z	77.7278	15.5192	2.32465	0.000471683	0.0462906	TCONS_00160300	LINC27530	XLOC_077425	XLOC_077425	18:42530912-42533623	0.0611427	0.383685	-2.72402	0.0263318	0.738492
gma-miR156z	77.7278	15.5192	2.32465	0.000471683	0.0462906	TCONS_00122191	LINC20854	XLOC_059120	XLOC_059120	15:45673654-45674178	0.142542	0	5.4894	0.0242502	0.710428
gma-miR156z	77.7278	15.5192	2.32465	0.000471683	0.0462906	TCONS_00247514	GLYMA_04G116800-OT3	GLYMA_04G116800	-	4:13650519-13663047	0	0.0110517	-5.67337	0.0443935	0.94501
gma-miR156z	77.7278	15.5192	2.32465	0.000471683	0.0462906	TCONS_00131453	LINC22396	XLOC_063415	XLOC_063415	16:2817817-2818567	4.9831	0.560259	3.0665	0.000434692	0.0656614
gma-miR156z	77.7278	15.5192	2.32465	0.000471683	0.0462906	TCONS_00028454	GLYMA_10G054400-AS1	XLOC_014396	XLOC_014396	10:4941792-4943298	0.0563323	0	5.38316	0.0244427	0.714251
gma-miR156z	77.7278	15.5192	2.32465	0.000471683	0.0462906	TCONS_00025482	LINC5508	XLOC_013293	XLOC_013293	10:48368667-48371232	0.357199	1.39578	-2.03136	0.00503513	0.302627
gma-miR396a-3p	939.379	336.94	1.47997	0.0216911	0.985252	TCONS_00288497	GLYMA_06G023800-AS1	XLOC_138751	XLOC_138751	6:1785141-1787697	0.101176	0.687609	-2.83345	0.00217973	0.182208
gma-miR396a-3p	939.379	336.94	1.47997	0.0216911	0.985252	TCONS_00148924	GLYMA_17G100800-AS2	XLOC_071477	XLOC_071477	17:7926231-7929875	0.56519	0.0191567	4.61588	0.000496901	0.0713484
gma-miR396a-3p	939.379	336.94	1.47997	0.0216911	0.985252	TCONS_00132164	GLYMA_16G054300-AS1	XLOC_063740	XLOC_063740	16:5296194-5306639	0	0.0799263	-8.85906	0.0002537	0.045285
sRNA	N_C_readcount	B_C_readcount	log2FoldChange	pval	padj	transcript_id	transcript_name	gene_id	gene_name	transcript_locus	N_C_FPKM	B_C_FPKM	log2FoldChange	pvalue	padj
gma-miR9730	83.5985	20.2175	2.05762	7.06963e-06	0.00019736	TCONS_00309765	GLYMA_07G080900-AS2	XLOC_148007	XLOC_148007	7:7403634-7405319	0.184343	0	7.00322	0.0011472	0.0599716
gma-miR5373	192.802	112.911	0.772429	0.0490846	0.216685	TCONS_00199413	GLYMA_02G288100-OT3	GLYMA_02G288100	-	2:46837228-46842131	0.0259487	0.228605	-3.201	0.0375844	0.547059
gma-miR5373	192.802	112.911	0.772429	0.0490846	0.216685	TCONS_00152287	LINC25858	XLOC_073220	XLOC_073220	17:30479410-30481956	0	0.133864	-7.18193	0.0269035	0.454099
gma-miR5373	192.802	112.911	0.772429	0.0490846	0.216685	TCONS_00170335	LINC29501	XLOC_082662	XLOC_082662	18:48085607-48085871	0.335541	0	5.33944	0.031188	0.494124
gma-miR5373	192.802	112.911	0.772429	0.0490846	0.216685	TCONS_00134422	LINC23263	XLOC_065133	XLOC_065133	16:24551815-24552196	0.34341	0	5.79822	0.0139229	0.307562
gma-miR5373	192.802	112.911	0.772429	0.0490846	0.216685	TCONS_00236668	LINC40416	XLOC_114181	XLOC_114181	3:6573794-6576147	0.188795	0	7.51549	0.000330988	0.0242953
gma-miR5373	192.802	112.911	0.772429	0.0490846	0.216685	TCONS_00055231	LINC9534	XLOC_026585	XLOC_026585	12:8473393-8474805	0.107222	0	6.01536	0.00976622	0.251093
gma-miR5373	192.802	112.911	0.772429	0.0490846	0.216685	TCONS_00257940	LINC44458	XLOC_124569	XLOC_124569	4:35788078-35790216	0	0.47091	-8.82919	8.86735e-07	0.000215228
gma-miR5373	192.802	112.911	0.772429	0.0490846	0.216685	TCONS_00216878	LINC37237	XLOC_104961	XLOC_104961	20:43025324-43026034	0	0.125757	-5.49421	0.0277548	0.461609
gma-miR5373	192.802	112.911	0.772429	0.0490846	0.216685	TCONS_00126932	LINC21775	XLOC_061426	XLOC_061426	16:19635132-19635487	58.0621	99.223	-0.922197	0.0451507	0.599223
gma-miR5373	192.802	112.911	0.772429	0.0490846	0.216685	TCONS_00359664	LINC60296	XLOC_171486	XLOC_171486	KZ847221:1384-1868	0.219159	0	5.60127	0.0270368	0.454999
gma-miR5373	192.802	112.911	0.772429	0.0490846	0.216685	TCONS_00127407	LINC21946	XLOC_061726	XLOC_061726	16:24430023-24431267	0.00779133	0.247782	-4.49659	0.00460822	0.156178
gma-miR168a	4020.74	1135.45	1.82419	8.64167e-08	3.6187e-06	TCONS_00142375	GLYMA_17G171500-AS2	XLOC_068506	XLOC_068506	17:16418044-16422209	0.095516	0.006053	3.68766	0.0432965	0.58704
gma-miR4994-5p	29.4244	131.843	-2.16798	4.37259e-07	1.46482e-05	TCONS_00049647	LINC8878	XLOC_024264	XLOC_024264	11:21007579-21009677	0.568782	0	8.93323	6.78558e-07	0.000172725
gma-miR4994-5p	29.4244	131.843	-2.16798	4.37259e-07	1.46482e-05	TCONS_00128692	GLYMA_16G152700-AS1	XLOC_062440	XLOC_062440	16:31330286-31332148	0.298938	0.038496	2.71542	0.0454416	0.600245
gma-miR4994-5p	29.4244	131.843	-2.16798	4.37259e-07	1.46482e-05	TCONS_00070054	LINC12558	XLOC_034402	XLOC_034402	13:19268178-19271040	0	0.182302	-7.52239	0.0195286	0.377653
gma-miR4994-5p	29.4244	131.843	-2.16798	4.37259e-07	1.46482e-05	TCONS_00152288	LINC25859	XLOC_073221	XLOC_073221	17:30482046-30483025	0	0.24419	-6.67216	0.0227513	0.414189
gma-miR4994-5p	29.4244	131.843	-2.16798	4.37259e-07	1.46482e-05	TCONS_00002645	LINC566	XLOC_001359	XLOC_001359	1:17708553-17709468	0.605284	0.020794	4.21895	0.00315566	0.12235
gma-miR5371-5p	20.9692	66.9185	-1.67903	0.000797736	0.0106897	TCONS_00236670	LINC40418	XLOC_114183	XLOC_114183	3:6577114-6579065	0.108765	0	6.47457	0.0191632	0.37377
gma-miR5371-5p	20.9692	66.9185	-1.67903	0.000797736	0.0106897	TCONS_00185377	GLYMA_19G100700-AS3	XLOC_090297	XLOC_090297	19:34768360-34774612	0.0534347	0	6.91266	0.0402436	0.56598
gma-miR1510b-5p	916.937	1914.65	-1.06175	0.0384505	0.197814	TCONS_00254649	LINC43488	XLOC_122574	XLOC_122574	4:5041980-5048219	0.442657	1.79053	-2.14185	0.00412202	0.145625
gma-miR1510b-5p	916.937	1914.65	-1.06175	0.0384505	0.197814	TCONS_00232701	LINC40118	XLOC_112609	XLOC_112609	3:39153493-39155109	0.007886	0.345547	-4.83501	0.00182587	0.0840609
gma-miR169w	176.606	77.5713	1.18038	0.00250476	0.0288328	TCONS_00193443	LINC33104	XLOC_093686	XLOC_093686	2:11286710-11290098	0.016817	0.132196	-3.04035	0.03203	0.502017
gma-miR4344	2.30404	19.2866	-3.0672	0.000646195	0.00983979	TCONS_00093270	GLYMA_14G107400-AS1	XLOC_044408	XLOC_044408	14:11425503-11428601	0.0512993	0	6.04371	0.0140518	0.308858
gma-miR4344	2.30404	19.2866	-3.0672	0.000646195	0.00983979	TCONS_00264191	LINC45445	XLOC_127356	XLOC_127356	5:11581093-11583010	0.639526	0.0948253	2.48711	0.0490611	0.621697
gma-miR9762	37.6623	91.3359	-1.27417	0.00468564	0.042424	TCONS_00326030	GLYMA_08G305800-OT3	GLYMA_08G305800	-	8:42384923-42397855	0.003451	0.0512803	-3.96181	0.0194653	0.377183
gma-miR9762	37.6623	91.3359	-1.27417	0.00468564	0.042424	TCONS_00028598	LINC5734	XLOC_014477	XLOC_014477	10:5611316-5612845	0.125093	0	6.30909	0.024306	0.430142
gma-miR9762	37.6623	91.3359	-1.27417	0.00468564	0.042424	TCONS_00355997	LINC59058	XLOC_169386	XLOC_169386	9:48118974-48122053	0	0.11436	-6.95395	0.0342815	0.520472
gma-miR4409	272.519	134.975	1.01174	0.00263829	0.0288328	TCONS_00202415	GLYMA_02G088900-OT1	GLYMA_02G088900	-	2:7820938-7827554	25.6197	0.240884	6.66059	0.0183415	0.364439
gma-miR4409	272.519	134.975	1.01174	0.00263829	0.0288328	TCONS_00095224	LINC15673	XLOC_045747	XLOC_045747	14:33781469-33782519	0.0177743	0.183005	-3.37979	0.0358087	0.533385
gma-miR160b	315.598	125.19	1.33773	9.82716e-05	0.00193653	TCONS_00186669	GLYMA_19G143200-AS2	XLOC_090889	XLOC_090889	19:40425920-40427446	0.23052	0	6.50327	0.0266897	0.452272
gma-miR160b	315.598	125.19	1.33773	9.82716e-05	0.00193653	TCONS_00357901	LINC59580	XLOC_170310	XLOC_170310	KZ847134:930297-953626	0	0.029032	-7.78562	0.0138864	0.307312
novel_143	1.61097	13.1863	-2.98906	0.00619769	0.0532366	TCONS_00175684	LINC30432	XLOC_085355	XLOC_085355	19:24246152-24247258	0.0909687	0	5.40903	0.0474596	0.612181
novel_143	1.61097	13.1863	-2.98906	0.00619769	0.0532366	TCONS_00312971	LINC52887	XLOC_149768	XLOC_149768	7:30906329-30906641	0	0.962457	-7.0648	0.00107113	0.0574895
novel_143	1.61097	13.1863	-2.98906	0.00619769	0.0532366	TCONS_00079039	LINC13313	XLOC_037952	XLOC_037952	13:1763621-1767209	0.00387333	0.354178	-6.50126	4.23533e-06	0.000792352
novel_143	1.61097	13.1863	-2.98906	0.00619769	0.0532366	TCONS_00264191	LINC45445	XLOC_127356	XLOC_127356	5:11581093-11583010	0.639526	0.0948253	2.48711	0.0490611	0.621697
novel_143	1.61097	13.1863	-2.98906	0.00619769	0.0532366	TCONS_00112934	GLYMA_15G235200-OT1	GLYMA_15G235200	-	15:44270591-44273547	0.446367	0	7.92556	0.00110393	0.0587185
gma-miR4352b	6.77148	19.5412	-1.50737	0.0419489	0.200755	TCONS_00264191	LINC45445	XLOC_127356	XLOC_127356	5:11581093-11583010	0.639526	0.0948253	2.48711	0.0490611	0.621697
gma-miR4352b	6.77148	19.5412	-1.50737	0.0419489	0.200755	TCONS_00093270	GLYMA_14G107400-AS1	XLOC_044408	XLOC_044408	14:11425503-11428601	0.0512993	0	6.04371	0.0140518	0.308858
gma-miR4352b	6.77148	19.5412	-1.50737	0.0419489	0.200755	TCONS_00169486	LINC29274	XLOC_082163	XLOC_082163	18:41468279-41470312	0	0.0821103	-6.32862	0.00792848	0.220434
gma-miR4368b	15.6556	4.98526	1.62167	0.0431078	0.203396	TCONS_00093270	GLYMA_14G107400-AS1	XLOC_044408	XLOC_044408	14:11425503-11428601	0.0512993	0	6.04371	0.0140518	0.308858
gma-miR4374a	2.27414	14.7145	-2.66329	0.00385527	0.0358754	TCONS_00112282	LINC19015	XLOC_054306	XLOC_054306	15:38245606-38246586	0.204584	0	6.40054	0.00409074	0.145057
gma-miR1510b-3p	3195.47	1923.72	0.732501	0.0376229	0.196932	TCONS_00236668	LINC40416	XLOC_114181	XLOC_114181	3:6573794-6576147	0.188795	0	7.51549	0.000330988	0.0242953
gma-miR403a	95.5506	196.965	-1.04237	0.00705207	0.0580686	TCONS_00050689	LINC9159	XLOC_024858	XLOC_024858	11:29433257-29441216	0	0.213876	-9.55062	1.47493e-08	6.25328e-06
gma-miR403a	95.5506	196.965	-1.04237	0.00705207	0.0580686	TCONS_00077288	LINC13142	XLOC_037255	XLOC_037255	13:42106835-42107306	0.211224	0	5.46505	0.0272279	0.456745
gma-miR403a	95.5506	196.965	-1.04237	0.00705207	0.0580686	TCONS_00353610	LINC58847	XLOC_168325	XLOC_168325	9:39965876-39969940	0	0.747832	-9.97115	1.62601e-10	1.1796e-07
gma-miR5770a	724.762	1781.38	-1.29799	0.0358597	0.190683	TCONS_00159762	LINC27341	XLOC_077057	XLOC_077057	18:36494195-36498985	0.186387	0.022425	2.88122	0.0249586	0.435977
gma-miR5770a	724.762	1781.38	-1.29799	0.0358597	0.190683	TCONS_00093272	GLYMA_14G107400-AS3	XLOC_044410	XLOC_044410	14:11430108-11438090	0.0145563	0	5.58696	0.0422397	0.580809
gma-miR5770a	724.762	1781.38	-1.29799	0.0358597	0.190683	TCONS_00062824	LINC10865	XLOC_030455	XLOC_030455	12:10355827-10357529	0.639879	0.02889	4.1725	0.00419993	0.147114
gma-miR1509b	15.6094	54.3809	-1.78682	0.00292059	0.0296485	TCONS_00070054	LINC12558	XLOC_034402	XLOC_034402	13:19268178-19271040	0	0.182302	-7.52239	0.0195286	0.377653
gma-miR1509b	15.6094	54.3809	-1.78682	0.00292059	0.0296485	TCONS_00137783	GLYMA_17G017200-AS1	XLOC_066627	XLOC_066627	17:1280144-1282500	0	0.0360307	-5.26291	0.0355542	0.530785
gma-miR1509b	15.6094	54.3809	-1.78682	0.00292059	0.0296485	TCONS_00132809	LINC22565	XLOC_064016	XLOC_064016	16:7782259-7785797	0	0.43697	-8.69333	0.00448371	0.153472
gma-miR1509b	15.6094	54.3809	-1.78682	0.00292059	0.0296485	TCONS_00021915	GLYMA_10G141200-OT2	GLYMA_10G141200	-	10:37474144-37486463	0.556995	0.0827077	2.57257	0.0223488	0.409711
gma-miR1509b	15.6094	54.3809	-1.78682	0.00292059	0.0296485	TCONS_00127671	LINC22025	XLOC_061873	XLOC_061873	16:26119087-26123613	0.124939	0.667385	-2.53228	0.038625	0.554503
gma-miR1509b	15.6094	54.3809	-1.78682	0.00292059	0.0296485	TCONS_00318578	GLYMA_08G083500-OT2	GLYMA_08G083500	-	8:6308190-6314977	0.001016	0.058127	-4.98076	0.0279239	0.463289
gma-miR4416a	2967.06	863.553	1.78105	1.47957e-07	5.5073e-06	TCONS_00167689	LINC28494	XLOC_080854	XLOC_080854	18:19386900-19389143	0.673612	0	9.27444	1.64541e-07	5.25338e-05
gma-miR4416a	2967.06	863.553	1.78105	1.47957e-07	5.5073e-06	TCONS_00019541	LINC4305	XLOC_010276	XLOC_010276	10:9479284-9482222	0.0172323	0.176234	-3.39173	0.0132045	0.298267
gma-miR4416a	2967.06	863.553	1.78105	1.47957e-07	5.5073e-06	TCONS_00247088	LINC41987	XLOC_118855	XLOC_118855	4:10865406-10866120	0.239508	0	6.1741	0.00712684	0.206672
gma-miR4416a	2967.06	863.553	1.78105	1.47957e-07	5.5073e-06	TCONS_00326628	LINC54609	XLOC_155629	XLOC_155629	8:44520941-44523433	0.066247	0	6.11873	0.00932693	0.24437
gma-miR4416a	2967.06	863.553	1.78105	1.47957e-07	5.5073e-06	TCONS_00229275	LINC39391	XLOC_110786	XLOC_110786	3:17434427-17441830	0.0625857	0	5.67923	0.0267402	0.45253
gma-miR171k-5p	7.59632	20.0964	-1.40844	0.029247	0.163296	TCONS_00032515	LINC7000	XLOC_016938	XLOC_016938	10:40754523-40757213	0.056928	0	6.01581	0.0107925	0.265808
gma-miR171k-5p	7.59632	20.0964	-1.40844	0.029247	0.163296	TCONS_00183123	LINC31488	XLOC_088746	XLOC_088746	19:7067134-7067593	0.195218	0	5.38399	0.034568	0.522512
gma-miR171k-5p	7.59632	20.0964	-1.40844	0.029247	0.163296	TCONS_00273281	GLYMA_05G099800-OT1	GLYMA_05G099800	-	5:26432747-26437659	0.188044	0	8.55295	0.000681064	0.0416526
gma-miR171k-5p	7.59632	20.0964	-1.40844	0.029247	0.163296	TCONS_00192526	LINC33010	XLOC_093306	XLOC_093306	2:7611321-7612614	0	0.207644	-7.01124	0.0012491	0.0636587
gma-miR171k-5p	7.59632	20.0964	-1.40844	0.029247	0.163296	TCONS_00068823	GLYMA_13G043500-AS2	XLOC_033817	XLOC_033817	13:13677342-13680025	0.0321883	0	5.33294	0.0267148	0.452288
gma-miR167c	132268	78268.9	0.756935	0.0351069	0.18969	TCONS_00185848	LINC32469	XLOC_090561	XLOC_090561	19:37172896-37176609	0.978406	0	10.5329	3.39217e-13	4.30058e-10
gma-miR167c	132268	78268.9	0.756935	0.0351069	0.18969	TCONS_00167889	GLYMA_18G140200-AS1	XLOC_080960	XLOC_080960	18:21200279-21201285	0.334844	0	7.1147	0.000936561	0.0525113
gma-miR167c	132268	78268.9	0.756935	0.0351069	0.18969	TCONS_00028929	GLYMA_10G070400-OT1	GLYMA_10G070400	-	10:7032970-7034428	0	0.55606	-8.41003	8.67047e-06	0.00141704
gma-miR5372	12936.4	37917.1	-1.55139	1.04143e-05	0.000268369	TCONS_00133754	GLYMA_16G096000-AS1	XLOC_064651	XLOC_064651	16:17699554-17712527	0	0.0327833	-6.2824	0.0445049	0.594849
gma-miR5372	12936.4	37917.1	-1.55139	1.04143e-05	0.000268369	TCONS_00154489	GLYMA_18G000200-AS3	XLOC_074255	XLOC_074255	18:47352-49552	0.137158	0	6.33707	0.0231115	0.417193
gma-miR5372	12936.4	37917.1	-1.55139	1.04143e-05	0.000268369	TCONS_00017709	GLYMA_10G020900-AS1	XLOC_009482	XLOC_009482	10:1807806-1811917	0.167426	0.00634667	4.25655	0.0150542	0.322713
gma-miR5767	227.613	410.531	-0.850039	0.0133518	0.094942	TCONS_00312265	LINC52545	XLOC_149216	XLOC_149216	7:19978183-19982784	0.090897	0	6.06029	0.00751899	0.214481
gma-miR5371-3p	137.413	809.471	-2.55856	1.49795e-08	1.00363e-06	TCONS_00185377	GLYMA_19G100700-AS3	XLOC_090297	XLOC_090297	19:34768360-34774612	0.0534347	0	6.91266	0.0402436	0.56598
gma-miR5371-3p	137.413	809.471	-2.55856	1.49795e-08	1.00363e-06	TCONS_00104412	LINC17733	XLOC_050583	XLOC_050583	14:46312189-46323543	0.073158	0	7.87774	0.00419527	0.147114
gma-miR396a-3p	397.538	747.869	-0.911219	0.00710691	0.0580686	TCONS_00175681	LINC30430	XLOC_085352	XLOC_085352	19:24244368-24245276	0.0916223	0	5.23567	0.0325964	0.506267
gma-miR396a-3p	397.538	747.869	-0.911219	0.00710691	0.0580686	TCONS_00033155	GLYMA_10G195700-AS1	XLOC_017197	XLOC_017197	10:42730665-42735441	0.445528	0.0706777	2.51702	0.00447041	0.153248
gma-miR396a-3p	397.538	747.869	-0.911219	0.00710691	0.0580686	TCONS_00050689	LINC9159	XLOC_024858	XLOC_024858	11:29433257-29441216	0	0.213876	-9.55062	1.47493e-08	6.25328e-06
gma-miR396a-3p	397.538	747.869	-0.911219	0.00710691	0.0580686	TCONS_00177306	GLYMA_19G115500-OT1	GLYMA_19G115500	-	19:37074228-37074998	0	0.377687	-6.72486	0.00258912	0.107094
gma-miR396a-3p	397.538	747.869	-0.911219	0.00710691	0.0580686	TCONS_00003878	LINC1174	XLOC_002310	XLOC_002310	1:32908539-32908966	0	0.149089	-5.15708	0.0484928	0.618513
gma-miR396a-3p	397.538	747.869	-0.911219	0.00710691	0.0580686	TCONS_00114359	GLYMA_15G006000-AS2	XLOC_055379	XLOC_055379	15:512041-512981	0.136951	0	5.82304	0.0484602	0.618299
gma-miR396a-3p	397.538	747.869	-0.911219	0.00710691	0.0580686	TCONS_00247214	GLYMA_04G110500-OT7	GLYMA_04G110500	-	4:12194526-12200477	0.0475363	0	5.93415	0.0382471	0.551203
gma-miR396a-3p	397.538	747.869	-0.911219	0.00710691	0.0580686	TCONS_00023535	LINC5379	XLOC_012542	XLOC_012542	10:42358091-42359623	0.121416	0	6.29976	0.00548373	0.174399
gma-miR396a-3p	397.538	747.869	-0.911219	0.00710691	0.0580686	TCONS_00103314	LINC17495	XLOC_050009	XLOC_050009	14:39816274-39818477	0	0.178189	-7.51957	0.000447911	0.0305269
gma-miR168b	4019.1	1133.8	1.82569	8.5566e-08	3.6187e-06	TCONS_00309254	GLYMA_07G065600-AS1	XLOC_147821	XLOC_147821	7:5878886-5887575	0.0972387	0	6.66275	0.00262083	0.10799
gma-miR168b	4019.1	1133.8	1.82569	8.5566e-08	3.6187e-06	TCONS_00360678	LINC60729	XLOC_172245	XLOC_172245	KZ847969:2107-3600	3.68341	1.18336	1.50335	0.0169228	0.346628
gma-miR168b	4019.1	1133.8	1.82569	8.5566e-08	3.6187e-06	TCONS_00175684	LINC30432	XLOC_085355	XLOC_085355	19:24246152-24247258	0.0909687	0	5.40903	0.0474596	0.612181
gma-miR168b	4019.1	1133.8	1.82569	8.5566e-08	3.6187e-06	TCONS_00142375	GLYMA_17G171500-AS2	XLOC_068506	XLOC_068506	17:16418044-16422209	0.095516	0.006053	3.68766	0.0432965	0.58704
gma-miR168b	4019.1	1133.8	1.82569	8.5566e-08	3.6187e-06	TCONS_00093267	LINC14938	XLOC_044406	XLOC_044406	14:11422669-11425069	0.159098	0	6.38701	0.00935703	0.244847
gma-miR168b	4019.1	1133.8	1.82569	8.5566e-08	3.6187e-06	TCONS_00309248	GLYMA_07G065500-AS1	XLOC_147821	XLOC_147821	7:5858671-5887575	0	0.0612797	-6.00405	0.0101336	0.256548
gma-miR10440	180.236	680.121	-1.91674	3.71097e-05	0.000887981	TCONS_00165645	LINC28077	XLOC_079781	XLOC_079781	18:5515876-5516965	0	0.43689	-7.80902	0.000240814	0.0191259
gma-miR10440	180.236	680.121	-1.91674	3.71097e-05	0.000887981	TCONS_00228524	GLYMA_03G052900-AS1	XLOC_110258	XLOC_110258	3:7003959-7004403	0	0.259924	-5.82534	0.0132865	0.299549
gma-miR5368	105.806	287.902	-1.44102	0.00279017	0.0292096	TCONS_00065729	LINC11766	XLOC_032211	XLOC_032211	12:34846606-34847403	3.19704	0.0104437	7.32186	3.9125e-09	1.93525e-06
gma-miR5368	105.806	287.902	-1.44102	0.00279017	0.0292096	TCONS_00223875	LINC38752	XLOC_108512	XLOC_108512	20:38630958-38632090	0.195139	0	5.85934	0.0122587	0.286365
gma-miR5368	105.806	287.902	-1.44102	0.00279017	0.0292096	TCONS_00193443	LINC33104	XLOC_093686	XLOC_093686	2:11286710-11290098	0.016817	0.132196	-3.04035	0.03203	0.502017
gma-miR5368	105.806	287.902	-1.44102	0.00279017	0.0292096	TCONS_00195266	GLYMA_02G161200-OT3	GLYMA_02G161200	-	2:19688318-19695625	0.074042	0.000812667	5.74649	0.0374021	0.545986
gma-miR4995	36.1621	119.989	-1.72298	0.00119708	0.0148527	TCONS_00326030	GLYMA_08G305800-OT3	GLYMA_08G305800	-	8:42384923-42397855	0.003451	0.0512803	-3.96181	0.0194653	0.377183
gma-miR4401b	19.3759	2.42596	3.01715	0.000417232	0.00698864	TCONS_00309248	GLYMA_07G065500-AS1	XLOC_147821	XLOC_147821	7:5858671-5887575	0	0.0612797	-6.00405	0.0101336	0.256548
gma-miR4401b	19.3759	2.42596	3.01715	0.000417232	0.00698864	TCONS_00012656	LINC3271	XLOC_007058	XLOC_007058	1:34316401-34317288	0	0.0700997	-5.21135	0.0424401	0.582162
gma-miR4401b	19.3759	2.42596	3.01715	0.000417232	0.00698864	TCONS_00093270	GLYMA_14G107400-AS1	XLOC_044408	XLOC_044408	14:11425503-11428601	0.0512993	0	6.04371	0.0140518	0.308858
gma-miR4401b	19.3759	2.42596	3.01715	0.000417232	0.00698864	TCONS_00136236	GLYMA_16G179300-AS2	XLOC_066009	XLOC_066009	16:33992711-33995558	0.35094	0.0101473	4.74938	0.0187996	0.369714
gma-miR10425	0	3.11488	-4.08396	0.0449979	0.206497	TCONS_00343007	GLYMA_09G128000-OT2	GLYMA_09G128000	-	9:31908264-31918494	0.134584	0	8.88828	0.00403873	0.143938
gma-miR166u	30462.1	17798	0.775283	0.021015	0.122117	TCONS_00240696	GLYMA_03G165200-AS2	XLOC_116430	XLOC_116430	3:38005768-38007218	0.0763097	0	5.67555	0.0476013	0.612883
gma-miR166u	30462.1	17798	0.775283	0.021015	0.122117	TCONS_00159485	LINC27215	XLOC_076848	XLOC_076848	18:32645097-32646052	0.388098	0.0133263	3.97889	0.0206044	0.390619
gma-miR166u	30462.1	17798	0.775283	0.021015	0.122117	TCONS_00247504	LINC42094	XLOC_119067	XLOC_119067	4:13615292-13616268	0.157627	0	6.02503	0.0368067	0.540402
gma-miR166u	30462.1	17798	0.775283	0.021015	0.122117	TCONS_00159480	LINC27211	XLOC_076843	XLOC_076843	18:32614577-32616516	0.342492	0	8.08851	0.000137487	0.0125012
gma-miR4416c-3p	6059.08	2091.69	1.53409	0.000457429	0.00729708	TCONS_00030141	LINC6324	XLOC_015543	XLOC_015543	10:22355884-22356118	0	0.631542	-6.21161	0.00656535	0.196958
gma-miR4416c-3p	6059.08	2091.69	1.53409	0.000457429	0.00729708	TCONS_00257054	LINC43981	XLOC_123857	XLOC_123857	4:21791771-21793095	0	0.099477	-6.0038	0.0143284	0.31239
gma-miR4416c-3p	6059.08	2091.69	1.53409	0.000457429	0.00729708	TCONS_00303401	LINC51222	XLOC_145234	XLOC_145234	7:23407954-23408187	0.535752	0	5.80176	0.0258269	0.444323
gma-miR4416c-3p	6059.08	2091.69	1.53409	0.000457429	0.00729708	TCONS_00358102	LINC59666	XLOC_170440	XLOC_170440	KZ847136:198757-199501	0.689177	0	7.7235	0.000122759	0.011471
gma-miR4413a	273.097	483.882	-0.824501	0.0457647	0.207178	TCONS_00309767	LINC52120	XLOC_148008	XLOC_148008	7:7407323-7409574	0.319788	0	8.21819	2.67424e-05	0.00342039
gma-miR4413a	273.097	483.882	-0.824501	0.0457647	0.207178	TCONS_00359262	LINC60136	XLOC_171217	XLOC_171217	KZ847174:62608-64778	0.355063	0	8.31184	1.41706e-05	0.00210039
gma-miR4413a	273.097	483.882	-0.824501	0.0457647	0.207178	TCONS_00127671	LINC22025	XLOC_061873	XLOC_061873	16:26119087-26123613	0.124939	0.667385	-2.53228	0.038625	0.554503
gma-miR4413a	273.097	483.882	-0.824501	0.0457647	0.207178	TCONS_00301085	GLYMA_07G099000-OT2	GLYMA_07G099000	-	7:9340680-9345386	0.0386653	0.000562	4.26875	0.0231971	0.418159
gma-miR4413a	273.097	483.882	-0.824501	0.0457647	0.207178	TCONS_00297823	LINC50588	XLOC_142948	XLOC_142948	6:51376228-51383051	0.092115	0	6.90366	0.010868	0.266856
gma-miR4413a	273.097	483.882	-0.824501	0.0457647	0.207178	TCONS_00166999	LINC28287	XLOC_080406	XLOC_080406	18:12432034-12441472	0.0489967	0	7.57293	0.000241114	0.0191284
gma-miR4413a	273.097	483.882	-0.824501	0.0457647	0.207178	TCONS_00175668	LINC30420	XLOC_085339	XLOC_085339	19:24203356-24204745	0.265725	0	7.08561	0.00140054	0.0693009
gma-miR4413a	273.097	483.882	-0.824501	0.0457647	0.207178	TCONS_00127339	LINC21914	XLOC_061683	XLOC_061683	16:23809393-23811885	0.0562527	0.00145533	4.13819	0.0328284	0.508279
gma-miR4413a	273.097	483.882	-0.824501	0.0457647	0.207178	TCONS_00135549	GLYMA_16G149800-AS1	XLOC_065689	XLOC_065689	16:31035441-31036059	0.162519	0	5.57161	0.0226426	0.412909
gma-miR4413a	273.097	483.882	-0.824501	0.0457647	0.207178	TCONS_00335852	LINC55683	XLOC_159651	XLOC_159651	8:36043861-36045166	0	0.098217	-5.84405	0.0468688	0.609264
gma-miR4413a	273.097	483.882	-0.824501	0.0457647	0.207178	TCONS_00313238	LINC53027	XLOC_149994	XLOC_149994	7:34406114-34406614	0.534544	0.0123753	4.88025	0.00663441	0.198157
gma-miR4413a	273.097	483.882	-0.824501	0.0457647	0.207178	TCONS_00350546	LINC57874	XLOC_166403	XLOC_166403	9:10471789-10472481	0.213334	0.00796233	4.14875	0.0404493	0.567346
gma-miR4413a	273.097	483.882	-0.824501	0.0457647	0.207178	TCONS_00126144	GLYMA_16G088900-OT6	GLYMA_16G088900	-	16:11338379-11356513	0.0632437	0	7.35073	0.0243142	0.430162
gma-miR4413a	273.097	483.882	-0.824501	0.0457647	0.207178	TCONS_00238241	LINC41080	XLOC_115266	XLOC_115266	3:25991633-25993938	0.103901	0	6.61765	0.00257563	0.106671
gma-miR4413a	273.097	483.882	-0.824501	0.0457647	0.207178	TCONS_00111556	LINC18661	XLOC_053757	XLOC_053757	15:27370297-27370879	0.226981	0	5.86876	0.0135463	0.303104
gma-miR4413a	273.097	483.882	-0.824501	0.0457647	0.207178	TCONS_00214986	GLYMA_20G134900-OT5	GLYMA_20G134900	-	20:37450450-37455675	0.002176	0.143631	-5.40481	0.0373485	0.545688
gma-miR4413a	273.097	483.882	-0.824501	0.0457647	0.207178	TCONS_00024278	GLYMA_10G213300-OT12	GLYMA_10G213300	-	10:44572341-44576098	0	0.297559	-7.21176	0.0005558	0.0360726
gma-miR4413a	273.097	483.882	-0.824501	0.0457647	0.207178	TCONS_00221273	LINC38247	XLOC_107233	XLOC_107233	20:24887306-24889087	0.482018	0.0266487	3.81193	0.00220378	0.0957659
gma-miR4413a	273.097	483.882	-0.824501	0.0457647	0.207178	TCONS_00013494	GLYMA_01G123100-AS1	XLOC_007600	XLOC_007600	1:42338864-42340094	0.04696	0.419003	-3.1902	0.0221874	0.407841
gma-miR4413a	273.097	483.882	-0.824501	0.0457647	0.207178	TCONS_00159000	LINC26939	XLOC_076454	XLOC_076454	18:25807596-25809377	0.0841257	0	5.9605	0.0106927	0.264714
gma-miR5376	16.0981	44.6703	-1.47705	0.00740141	0.0586874	TCONS_00003249	LINC873	XLOC_001809	XLOC_001809	1:25558061-25559185	0	0.059986	-4.99669	0.0477213	0.613612
gma-miR5376	16.0981	44.6703	-1.47705	0.00740141	0.0586874	TCONS_00060748	GLYMA_12G038000-OT2	GLYMA_12G038000	-	12:2742674-2745848	0.105448	0.00653567	3.67524	0.0431	0.585572
gma-miR5376	16.0981	44.6703	-1.47705	0.00740141	0.0586874	TCONS_00342405	LINC56798	XLOC_162906	XLOC_162906	9:24857515-24858320	0	0.122616	-5.6595	0.018807	0.369749
gma-miR5376	16.0981	44.6703	-1.47705	0.00740141	0.0586874	TCONS_00182184	GLYMA_19G016200-OT5	GLYMA_19G016200	-	19:1607233-1609423	0.006775	0.223665	-4.52915	0.00281053	0.11296
gma-miR4411	0.327288	8.731	-4.60987	0.00266811	0.0288328	TCONS_00038267	LINC7397	XLOC_019142	XLOC_019142	11:4888751-4889451	0.169604	0	5.77193	0.0156732	0.33096
gma-miR4411	0.327288	8.731	-4.60987	0.00266811	0.0288328	TCONS_00099854	LINC16314	XLOC_047925	XLOC_047925	14:7363874-7364227	1.08028	0	7.33351	0.000513231	0.0340027
gma-miR4411	0.327288	8.731	-4.60987	0.00266811	0.0288328	TCONS_00052526	GLYMA_12G011700-AS1	XLOC_025638	XLOC_025638	12:854938-856335	0.230675	0.00994033	4.27987	0.011216	0.272055
gma-miR4411	0.327288	8.731	-4.60987	0.00266811	0.0288328	TCONS_00030493	LINC6498	XLOC_015816	XLOC_015816	10:25999773-26000168	0.343226	0	5.89384	0.0128043	0.29303
gma-miR4411	0.327288	8.731	-4.60987	0.00266811	0.0288328	TCONS_00345214	LINC57361	XLOC_164272	XLOC_164272	9:42373061-42373833	4.26151	0	10.394	1.80819e-12	1.88895e-09
gma-miR4411	0.327288	8.731	-4.60987	0.00266811	0.0288328	TCONS_00256751	LINC43836	XLOC_123621	XLOC_123621	4:18089918-18095330	0	0.252355	-8.13605	0.0101606	0.256768
gma-miR4411	0.327288	8.731	-4.60987	0.00266811	0.0288328	TCONS_00179686	LINC31148	XLOC_087298	XLOC_087298	19:45158550-45160175	0.007321	0.108269	-3.79828	0.0471698	0.610566
gma-miR4411	0.327288	8.731	-4.60987	0.00266811	0.0288328	TCONS_00054489	GLYMA_12G073600-OT1	GLYMA_12G073600	-	12:5488837-5492024	2.0228	0.146039	3.55225	0.00012818	0.0118661
gma-miR4411	0.327288	8.731	-4.60987	0.00266811	0.0288328	TCONS_00037446	LINC7343	XLOC_018806	XLOC_018806	11:2513698-2514687	0.0716583	0	5.04502	0.0498745	0.627687
novel_147	64.4017	30.7189	1.0469	0.0389723	0.197814	TCONS_00324385	GLYMA_08G263300-OT2	GLYMA_08G263300	-	8:28535933-28540805	0.167367	0	6.59808	0.00763996	0.216082
novel_147	64.4017	30.7189	1.0469	0.0389723	0.197814	TCONS_00324396	GLYMA_08G263300-OT4	GLYMA_08G263300	-	8:28535974-28540805	0.204162	0	6.80651	0.0456991	0.601795
novel_147	64.4017	30.7189	1.0469	0.0389723	0.197814	TCONS_00324393	GLYMA_08G263300-OT3	GLYMA_08G263300	-	8:28535963-28540805	0.304972	0	6.72532	0.00227087	0.0974807
gma-miR159a-3p	337423	202876	0.733956	0.0137591	0.094942	TCONS_00258970	GLYMA_04G180000-OT1	GLYMA_04G180000	-	4:44510562-44512239	0.782391	0.0324587	4.04381	0.0103742	0.259619
gma-miR159a-3p	337423	202876	0.733956	0.0137591	0.094942	TCONS_00256475	GLYMA_04G122200-AS1	XLOC_123457	XLOC_123457	4:15616315-15621076	0.073919	0	5.028	0.0451128	0.599223
gma-miR159a-3p	337423	202876	0.733956	0.0137591	0.094942	TCONS_00257039	LINC43968	XLOC_123842	XLOC_123842	4:21757960-21761695	0	0.033118	-5.10198	0.0449634	0.598482
gma-miR862b	0	5.70026	-4.97937	0.0416225	0.200755	TCONS_00028598	LINC5734	XLOC_014477	XLOC_014477	10:5611316-5612845	0.125093	0	6.30909	0.024306	0.430142
gma-miR862b	0	5.70026	-4.97937	0.0416225	0.200755	TCONS_00002242	GLYMA_01G069600-OT2	GLYMA_01G069600	-	1:11739807-11741934	0.133521	0	6.12806	0.031546	0.496949
gma-miR862b	0	5.70026	-4.97937	0.0416225	0.200755	TCONS_00309248	GLYMA_07G065500-AS1	XLOC_147821	XLOC_147821	7:5858671-5887575	0	0.0612797	-6.00405	0.0101336	0.256548
gma-miR862b	0	5.70026	-4.97937	0.0416225	0.200755	TCONS_00349358	LINC57676	XLOC_165866	XLOC_165866	9:4270574-4271353	0.114962	0	5.25855	0.0358827	0.533546
gma-miR862b	0	5.70026	-4.97937	0.0416225	0.200755	TCONS_00128945	LINC22237	XLOC_062524	XLOC_062524	16:31919746-31922437	0	0.148916	-7.47943	0.00524637	0.169618
gma-miR862b	0	5.70026	-4.97937	0.0416225	0.200755	TCONS_00137783	GLYMA_17G017200-AS1	XLOC_066627	XLOC_066627	17:1280144-1282500	0	0.0360307	-5.26291	0.0355542	0.530785
gma-miR862b	0	5.70026	-4.97937	0.0416225	0.200755	TCONS_00267389	GLYMA_05G168300-AS1	XLOC_129197	XLOC_129197	5:35884232-35886285	0.350617	0.0482107	2.61514	0.0203666	0.388139
gma-miR862b	0	5.70026	-4.97937	0.0416225	0.200755	TCONS_00266742	LINC46302	XLOC_128939	XLOC_128939	5:33990357-33995540	0.0545273	0	5.73672	0.0319683	0.501572
gma-miR862b	0	5.70026	-4.97937	0.0416225	0.200755	TCONS_00312265	LINC52545	XLOC_149216	XLOC_149216	7:19978183-19982784	0.090897	0	6.06029	0.00751899	0.214481
gma-miR862b	0	5.70026	-4.97937	0.0416225	0.200755	TCONS_00050690	LINC9160	XLOC_024859	XLOC_024859	11:29441280-29443992	0	0.197347	-7.90259	9.059e-05	0.00909962
gma-miR862b	0	5.70026	-4.97937	0.0416225	0.200755	TCONS_00341295	LINC56369	XLOC_162134	XLOC_162134	9:12130240-12130707	0	0.17283	-5.37358	0.0392273	0.558912
gma-miR862b	0	5.70026	-4.97937	0.0416225	0.200755	TCONS_00074599	GLYMA_13G234300-OT2	GLYMA_13G234300	-	13:34500197-34502719	0	1.47056	-9.1817	0.00268361	0.109682
gma-miR862b	0	5.70026	-4.97937	0.0416225	0.200755	TCONS_00360602	LINC60683	XLOC_172176	XLOC_172176	KZ847805:1897-3371	0	0.167375	-6.77818	0.0030182	0.118641
gma-miR862b	0	5.70026	-4.97937	0.0416225	0.200755	TCONS_00190261	LINC32829	XLOC_092364	XLOC_092364	2:302683-303797	0.13818	0	5.99394	0.0121933	0.28587
gma-miR862b	0	5.70026	-4.97937	0.0416225	0.200755	TCONS_00112282	LINC19015	XLOC_054306	XLOC_054306	15:38245606-38246586	0.204584	0	6.40054	0.00409074	0.145057
gma-miR862b	0	5.70026	-4.97937	0.0416225	0.200755	TCONS_00004874	LINC1537	XLOC_002963	XLOC_002963	1:42571002-42572090	0	0.155632	-6.22526	0.0156732	0.33096
gma-miR862b	0	5.70026	-4.97937	0.0416225	0.200755	TCONS_00112141	LINC18942	XLOC_054191	XLOC_054191	15:35626580-35634534	0.00633367	0.0582313	-3.25497	0.0211571	0.396833
gma-miR862b	0	5.70026	-4.97937	0.0416225	0.200755	TCONS_00266734	LINC46297	XLOC_128939	XLOC_128939	5:33990341-33995540	0.125898	4e-06	5.17348	0.00302148	0.118663
novel_167	0.348608	6.28804	-4.12242	0.0156104	0.0999542	TCONS_00113146	LINC19272	XLOC_054793	XLOC_054793	15:46204750-46206880	2.5158	0.108925	4.38751	1.23136e-05	0.00188504
gma-miR4382	0.327288	5.95832	-4.05475	0.0138908	0.094942	TCONS_00187057	LINC32590	XLOC_091044	XLOC_091044	19:41633381-41633971	0.180973	0	5.5534	0.0250492	0.436931
gma-miR4382	0.327288	5.95832	-4.05475	0.0138908	0.094942	TCONS_00259270	GLYMA_04G189800-OT3	GLYMA_04G189800	-	4:46060586-46065299	0.180456	2.33333e-05	6.49697	5.24157e-05	0.00590051
gma-miR4382	0.327288	5.95832	-4.05475	0.0138908	0.094942	TCONS_00232611	GLYMA_03G175900-AS1	XLOC_112576	XLOC_112576	3:38908403-38908914	0.146354	0	5.12366	0.0388417	0.555649
gma-miR4382	0.327288	5.95832	-4.05475	0.0138908	0.094942	TCONS_00336210	LINC55792	XLOC_159866	XLOC_159866	8:38921406-38925009	0	0.238973	-7.79152	0.000131075	0.012025
gma-miR160a-5p	315.598	125.19	1.33773	9.82716e-05	0.00193653	TCONS_00357901	LINC59580	XLOC_170310	XLOC_170310	KZ847134:930297-953626	0	0.029032	-7.78562	0.0138864	0.307312
gma-miR9724b	0	75.0921	-8.69546	2.54514e-11	2.84208e-09	TCONS_00159394	LINC27150	XLOC_076769	XLOC_076769	18:31410298-31412019	0.303206	0.0110977	4.45246	0.00774446	0.21762
gma-miR9724b	0	75.0921	-8.69546	2.54514e-11	2.84208e-09	TCONS_00223267	GLYMA_20G127200-OT1	GLYMA_20G127200	-	20:36930310-36935961	2.39462	0.651897	1.75038	0.00197872	0.0890684
gma-miR9724b	0	75.0921	-8.69546	2.54514e-11	2.84208e-09	TCONS_00340229	LINC56141	XLOC_161530	XLOC_161530	9:5090286-5093543	0.141784	1.24131	-3.19758	0.00400288	0.143012
gma-miR9724b	0	75.0921	-8.69546	2.54514e-11	2.84208e-09	TCONS_00079043	GLYMA_13G006300-OT1	GLYMA_13G006300	-	13:1850357-1860801	0.0170963	0.255948	-3.66505	0.0263477	0.449218
gma-miR9724b	0	75.0921	-8.69546	2.54514e-11	2.84208e-09	TCONS_00259270	GLYMA_04G189800-OT3	GLYMA_04G189800	-	4:46060586-46065299	0.180456	2.33333e-05	6.49697	5.24157e-05	0.00590051
gma-miR9724b	0	75.0921	-8.69546	2.54514e-11	2.84208e-09	TCONS_00311661	LINC52404	XLOC_148882	XLOC_148882	7:16478625-16485200	0.258391	0.0349283	2.69877	0.0327271	0.507345
gma-miR9724b	0	75.0921	-8.69546	2.54514e-11	2.84208e-09	TCONS_00340230	LINC56143	XLOC_161530	XLOC_161530	9:5090292-5093543	0.039044	0.4186	-3.42372	0.00982485	0.252005
novel_73	68.2447	11.9799	2.47476	0.000882786	0.0113744	TCONS_00239837	LINC41441	XLOC_116103	XLOC_116103	3:35297393-35298012	0	0.149066	-5.44142	0.0264521	0.450468
novel_73	68.2447	11.9799	2.47476	0.000882786	0.0113744	TCONS_00340230	LINC56143	XLOC_161530	XLOC_161530	9:5090292-5093543	0.039044	0.4186	-3.42372	0.00982485	0.252005
novel_73	68.2447	11.9799	2.47476	0.000882786	0.0113744	TCONS_00340229	LINC56141	XLOC_161530	XLOC_161530	9:5090286-5093543	0.141784	1.24131	-3.19758	0.00400288	0.143012
novel_73	68.2447	11.9799	2.47476	0.000882786	0.0113744	TCONS_00150047	GLYMA_17G135700-OT1	GLYMA_17G135700	-	17:10942294-10943193	0.798669	2.59691	-1.8532	0.0430501	0.585158
novel_73	68.2447	11.9799	2.47476	0.000882786	0.0113744	TCONS_00130536	GLYMA_16G000600-OT1	GLYMA_16G000600	-	16:44566-58202	0	0.0787403	-6.16736	0.0080707	0.222811
gma-miR4994-3p	25.8243	100.817	-1.96691	3.90323e-06	0.000118871	TCONS_00257039	LINC43968	XLOC_123842	XLOC_123842	4:21757960-21761695	0	0.033118	-5.10198	0.0449634	0.598482
gma-miR4994-3p	25.8243	100.817	-1.96691	3.90323e-06	0.000118871	TCONS_00103314	LINC17495	XLOC_050009	XLOC_050009	14:39816274-39818477	0	0.178189	-7.51957	0.000447911	0.0305269
gma-miR4994-3p	25.8243	100.817	-1.96691	3.90323e-06	0.000118871	TCONS_00126144	GLYMA_16G088900-OT6	GLYMA_16G088900	-	16:11338379-11356513	0.0632437	0	7.35073	0.0243142	0.430162
gma-miR4994-3p	25.8243	100.817	-1.96691	3.90323e-06	0.000118871	TCONS_00079734	LINC13416	XLOC_038438	XLOC_038438	13:4780918-4783464	0.132656	0	7.13369	0.000721495	0.0432973
gma-miR1523a	20.689	76.8312	-1.89593	0.000105534	0.00196411	TCONS_00150369	LINC25205	XLOC_072020	XLOC_072020	17:11903689-11904694	0.039923	4.17852	-6.5933	4.28429e-10	2.78336e-07
gma-miR1523a	20.689	76.8312	-1.89593	0.000105534	0.00196411	TCONS_00126055	LINC21368	XLOC_060794	XLOC_060794	16:10545154-10546794	0.336537	0.0434587	2.81295	0.047943	0.614864
gma-miR1523a	20.689	76.8312	-1.89593	0.000105534	0.00196411	TCONS_00335281	LINC55445	XLOC_159256	XLOC_159256	8:27766262-27766959	0.177734	0	5.71789	0.0490482	0.621697
gma-miR1523a	20.689	76.8312	-1.89593	0.000105534	0.00196411	TCONS_00359948	LINC60383	XLOC_171661	XLOC_171661	KZ847285:262-1152	0.242922	0.022775	2.92086	0.0405149	0.567962
gma-miR1523a	20.689	76.8312	-1.89593	0.000105534	0.00196411	TCONS_00069177	LINC12404	XLOC_033960	XLOC_033960	13:15162033-15162406	0.220241	0	5.31897	0.0269534	0.454501
gma-miR1523a	20.689	76.8312	-1.89593	0.000105534	0.00196411	TCONS_00164960	GLYMA_18G036100-AS1	XLOC_079454	XLOC_079454	18:2814680-2816630	0.0497113	0	5.59047	0.0183516	0.364455
gma-miR1523a	20.689	76.8312	-1.89593	0.000105534	0.00196411	TCONS_00169941	GLYMA_18G190400-AS1	XLOC_082473	XLOC_082473	18:45968845-45970483	0.321829	0.00388133	5.84264	0.000461895	0.0312193
gma-miR1523a	20.689	76.8312	-1.89593	0.000105534	0.00196411	TCONS_00175019	LINC30146	XLOC_084899	XLOC_084899	19:12732745-12734622	0.501025	0.0165863	4.38918	0.00661469	0.197885
gma-miR1523a	20.689	76.8312	-1.89593	0.000105534	0.00196411	TCONS_00022372	GLYMA_10G153700-OT1	GLYMA_10G153700	-	10:38874847-38879356	0.0457383	0	5.89648	0.0413174	0.575075
gma-miR1523a	20.689	76.8312	-1.89593	0.000105534	0.00196411	TCONS_00050666	LINC9148	XLOC_024842	XLOC_024842	11:29271815-29272119	0	0.309349	-5.51401	0.0236453	0.422564
gma-miR1523a	20.689	76.8312	-1.89593	0.000105534	0.00196411	TCONS_00285014	LINC48691	XLOC_136979	XLOC_136979	6:31265602-31266521	0.866191	0	8.36781	1.64473e-05	0.0023407
gma-miR1523a	20.689	76.8312	-1.89593	0.000105534	0.00196411	TCONS_00189964	GLYMA_19G259000-OT1	GLYMA_19G259000	-	19:50279363-50280343	0	0.70587	-8.0142	0.00178918	0.0829766
gma-miR1523a	20.689	76.8312	-1.89593	0.000105534	0.00196411	TCONS_00120700	LINC20335	XLOC_058193	XLOC_058193	15:28515396-28515916	0.186011	0	5.49103	0.0295091	0.478681
gma-miR1523a	20.689	76.8312	-1.89593	0.000105534	0.00196411	TCONS_00168752	LINC28977	XLOC_081662	XLOC_081662	18:33980335-33983194	0	0.0847653	-6.78062	0.00222704	0.096296
gma-miR5374-5p	4.93952	15.1567	-1.61984	0.0315656	0.173352	TCONS_00357947	LINC59610	XLOC_170356	XLOC_170356	KZ847135:248116-248370	0	0.443849	-5.76612	0.0142311	0.310966
gma-miR5374-5p	4.93952	15.1567	-1.61984	0.0315656	0.173352	TCONS_00312362	LINC52580	XLOC_149290	XLOC_149290	7:21380480-21382737	0	0.445572	-7.19625	0.00180059	0.0832953
gma-miR5374-5p	4.93952	15.1567	-1.61984	0.0315656	0.173352	TCONS_00030476	LINC6486	XLOC_015798	XLOC_015798	10:25557517-25560211	0.054905	0.643032	-3.62573	0.00994784	0.254067
gma-miR5374-5p	4.93952	15.1567	-1.61984	0.0315656	0.173352	TCONS_00205452	LINC35101	XLOC_099433	XLOC_099433	2:27296986-27297992	0	0.0928007	-5.61629	0.0187772	0.369386
gma-miR5374-5p	4.93952	15.1567	-1.61984	0.0315656	0.173352	TCONS_00009802	LINC2087	XLOC_005068	XLOC_005068	1:3887163-3889674	0.0245587	0.252552	-3.44207	0.0420607	0.57999
gma-miR1509a	564.202	1583.38	-1.48813	0.000346086	0.00610205	TCONS_00127671	LINC22025	XLOC_061873	XLOC_061873	16:26119087-26123613	0.124939	0.667385	-2.53228	0.038625	0.554503
gma-miR1509a	564.202	1583.38	-1.48813	0.000346086	0.00610205	TCONS_00070054	LINC12558	XLOC_034402	XLOC_034402	13:19268178-19271040	0	0.182302	-7.52239	0.0195286	0.377653
gma-miR1509a	564.202	1583.38	-1.48813	0.000346086	0.00610205	TCONS_00132809	LINC22565	XLOC_064016	XLOC_064016	16:7782259-7785797	0	0.43697	-8.69333	0.00448371	0.153472
gma-miR530a	17.301	4.18363	2.10653	0.0141705	0.094942	TCONS_00176747	LINC30802	XLOC_086018	XLOC_086018	19:33806702-33808745	0.193764	0	7.35456	0.000540577	0.0353835
gma-miR530a	17.301	4.18363	2.10653	0.0141705	0.094942	TCONS_00120810	LINC20385	XLOC_058277	XLOC_058277	15:30135273-30137322	0.19382	0.00621467	4.59876	0.00512895	0.166938
gma-miR530a	17.301	4.18363	2.10653	0.0141705	0.094942	TCONS_00247431	LINC42061	XLOC_119016	XLOC_119016	4:13002267-13003332	0	0.119811	-5.70022	0.0197645	0.38092
gma-miR530a	17.301	4.18363	2.10653	0.0141705	0.094942	TCONS_00151498	LINC25469	XLOC_072618	XLOC_072618	17:19691984-19693806	0.0783213	0	6.03327	0.00881672	0.235106
gma-miR530a	17.301	4.18363	2.10653	0.0141705	0.094942	TCONS_00001846	LINC238	XLOC_000841	XLOC_000841	1:7958919-7959737	0.26236	0	6.51352	0.00358035	0.132982
gma-miR530a	17.301	4.18363	2.10653	0.0141705	0.094942	TCONS_00175019	LINC30146	XLOC_084899	XLOC_084899	19:12732745-12734622	0.501025	0.0165863	4.38918	0.00661469	0.197885
gma-miR530a	17.301	4.18363	2.10653	0.0141705	0.094942	TCONS_00049613	LINC8850	XLOC_024231	XLOC_024231	11:20382868-20384712	0.0624387	0	5.68909	0.0165726	0.34215
gma-miR530a	17.301	4.18363	2.10653	0.0141705	0.094942	TCONS_00249183	LINC42807	XLOC_120279	XLOC_120279	4:35234623-35235229	0.320584	0	6.36963	0.0307921	0.490237
gma-miR530a	17.301	4.18363	2.10653	0.0141705	0.094942	TCONS_00341807	GLYMA_09G101200-AS1	XLOC_162472	XLOC_162472	9:18419413-18421487	0.12992	0	6.80612	0.00194529	0.0881104
gma-miR530a	17.301	4.18363	2.10653	0.0141705	0.094942	TCONS_00169305	LINC29227	XLOC_082076	XLOC_082076	18:40303713-40306005	0.999652	0.068409	3.67267	0.000438204	0.0300535
gma-miR530a	17.301	4.18363	2.10653	0.0141705	0.094942	TCONS_00159116	LINC27016	XLOC_076559	XLOC_076559	18:27206771-27209146	0.341429	0.005355	5.16432	0.00102136	0.0556177
gma-miR530a	17.301	4.18363	2.10653	0.0141705	0.094942	TCONS_00200950	GLYMA_02G031900-AS1	XLOC_097287	XLOC_097287	2:2925667-2927529	0	0.295023	-7.99872	5.96733e-05	0.00653171
gma-miR530a	17.301	4.18363	2.10653	0.0141705	0.094942	TCONS_00002753	LINC613	XLOC_001421	XLOC_001421	1:18950474-18951725	0.258623	0	7.08949	0.00248669	0.104002
gma-miR530a	17.301	4.18363	2.10653	0.0141705	0.094942	TCONS_00102114	LINC17019	XLOC_049237	XLOC_049237	14:26968186-26969281	0.187539	0	6.45068	0.0233119	0.41924
gma-miR530a	17.301	4.18363	2.10653	0.0141705	0.094942	TCONS_00359128	LINC60068	XLOC_171108	XLOC_171108	KZ847162:5715-7444	0.066995	0	5.63148	0.0220832	0.406726
gma-miR530a	17.301	4.18363	2.10653	0.0141705	0.094942	TCONS_00257245	LINC44061	XLOC_123978	XLOC_123978	4:23710721-23711893	0	0.611354	-8.3524	1.83702e-05	0.00254924
sRNA	N_L_readcount	B_L_readcount	log2FoldChange	pval	padj	transcript_id	transcript_name	gene_id	gene_name	transcript_locus	N_L_FPKM	B_L_FPKM	log2FoldChange	pvalue	padj
gma-miR169n-3p	2.52552	13.2948	-2.43833	0.00963224	0.0990502	TCONS_00235950	LINC40348	XLOC_113867	XLOC_113867	3:2347453-2348088	0.186366	0	5.77878	0.0136808	0.271871
gma-miR169n-3p	2.52552	13.2948	-2.43833	0.00963224	0.0990502	TCONS_00015680	LINC3923	XLOC_008693	XLOC_008693	1:53219683-53223616	0.355697	2.21066	-2.76871	2.26007e-05	0.00233131
gma-miR862b	0	51.7913	-8.03936	0.0396911	0.290829	TCONS_00115411	LINC19527	XLOC_055763	XLOC_055763	15:3213901-3214207	0	0.216187	-5.2112	0.0377611	0.495079
gma-miR862b	0	51.7913	-8.03936	0.0396911	0.290829	TCONS_00013349	GLYMA_01G119100-OT2	GLYMA_01G119100	-	1:40900762-40905827	0.718804	0.217073	1.55641	0.0169345	0.308964
gma-miR862b	0	51.7913	-8.03936	0.0396911	0.290829	TCONS_00083295	LINC14081	XLOC_040239	XLOC_040239	13:24810585-24811258	0.46489	0.0186743	3.84706	0.0096015	0.216681
gma-miR862b	0	51.7913	-8.03936	0.0396911	0.290829	TCONS_00043150	LINC8171	XLOC_021402	XLOC_021402	11:30165995-30166915	0	0.139073	-6.13648	0.0107852	0.2336
gma-miR862b	0	51.7913	-8.03936	0.0396911	0.290829	TCONS_00349358	LINC57676	XLOC_165866	XLOC_165866	9:4270574-4271353	0.653983	0	7.81662	3.38827e-05	0.0032495
gma-miR862b	0	51.7913	-8.03936	0.0396911	0.290829	TCONS_00028598	LINC5734	XLOC_014477	XLOC_014477	10:5611316-5612845	0.316308	0	7.79435	0.0053409	0.148153
gma-miR862b	0	51.7913	-8.03936	0.0396911	0.290829	TCONS_00156378	GLYMA_18G067900-AS1	XLOC_075040	XLOC_075040	18:6285612-6286889	0.168665	0.00832667	3.80097	0.0174543	0.315175
gma-miR862b	0	51.7913	-8.03936	0.0396911	0.290829	TCONS_00190261	LINC32829	XLOC_092364	XLOC_092364	2:302683-303797	0.191502	0.005644	4.59869	0.00651175	0.169181
gma-miR862b	0	51.7913	-8.03936	0.0396911	0.290829	TCONS_00050690	LINC9160	XLOC_024859	XLOC_024859	11:29441280-29443992	0	0.382903	-8.98401	2.44534e-07	5.2283e-05
gma-miR862b	0	51.7913	-8.03936	0.0396911	0.290829	TCONS_00021756	LINC5220	XLOC_011845	XLOC_011845	10:36056685-36057560	0.008421	0.231018	-4.12405	0.0118016	0.247831
gma-miR862b	0	51.7913	-8.03936	0.0396911	0.290829	TCONS_00341295	LINC56369	XLOC_162134	XLOC_162134	9:12130240-12130707	0.002385	0.321389	-4.49151	0.0113626	0.24112
gma-miR862b	0	51.7913	-8.03936	0.0396911	0.290829	TCONS_00220623	LINC37926	XLOC_106744	XLOC_106744	20:17502493-17503247	0	0.183596	-6.19425	0.0241411	0.383907
gma-miR862b	0	51.7913	-8.03936	0.0396911	0.290829	TCONS_00266734	LINC46297	XLOC_128939	XLOC_128939	5:33990341-33995540	0.128508	0	7.20914	0.00022039	0.0143468
gma-miR862b	0	51.7913	-8.03936	0.0396911	0.290829	TCONS_00267207	LINC46335	XLOC_129140	XLOC_129140	5:35451751-35452432	0.064169	0.433797	-2.68529	0.0228684	0.371947
gma-miR862b	0	51.7913	-8.03936	0.0396911	0.290829	TCONS_00110163	LINC18213	XLOC_052901	XLOC_052901	15:15016628-15016914	0.819214	0	6.76187	0.0011994	0.0509596
gma-miR862b	0	51.7913	-8.03936	0.0396911	0.290829	TCONS_00074599	GLYMA_13G234300-OT2	GLYMA_13G234300	-	13:34500197-34502719	0.848165	0	8.27546	0.00741818	0.183234
gma-miR862b	0	51.7913	-8.03936	0.0396911	0.290829	TCONS_00013923	LINC3720	XLOC_007909	XLOC_007909	1:46219188-46219907	0.102456	0	5.20345	0.0396504	0.508894
gma-miR862b	0	51.7913	-8.03936	0.0396911	0.290829	TCONS_00271762	LINC46722	XLOC_131061	XLOC_131061	5:8590990-8591625	0.239023	0.00345267	4.08881	0.027758	0.416761
gma-miR862b	0	51.7913	-8.03936	0.0396911	0.290829	TCONS_00312265	LINC52545	XLOC_149216	XLOC_149216	7:19978183-19982784	0.424102	0	8.29998	5.81678e-06	0.000783457
gma-miR862b	0	51.7913	-8.03936	0.0396911	0.290829	TCONS_00117390	GLYMA_15G107800-AS2	XLOC_056512	XLOC_056512	15:8473061-8474584	0.13933	0	5.18383	0.0454437	0.547708
gma-miR862b	0	51.7913	-8.03936	0.0396911	0.290829	TCONS_00100762	LINC16513	XLOC_048379	XLOC_048379	14:12387386-12388074	0.030562	0.3028	-3.30818	0.0441788	0.539951
gma-miR862b	0	51.7913	-8.03936	0.0396911	0.290829	TCONS_00210506	GLYMA_20G022800-AS1	XLOC_101729	XLOC_101729	20:2371837-2373161	0.290104	0.0181473	3.76187	0.00906787	0.209046
gma-miR862b	0	51.7913	-8.03936	0.0396911	0.290829	TCONS_00221236	LINC38227	XLOC_107206	XLOC_107206	20:24535132-24536287	0.135516	0.007588	3.4049	0.0326062	0.455338
gma-miR862b	0	51.7913	-8.03936	0.0396911	0.290829	TCONS_00200877	LINC34332	XLOC_097240	XLOC_097240	2:2617908-2618510	0.778995	0.0343153	3.95054	0.00921344	0.210979
gma-miR862b	0	51.7913	-8.03936	0.0396911	0.290829	TCONS_00343350	LINC57168	XLOC_163552	XLOC_163552	9:34832651-34834129	0.314049	0.00848167	4.89731	0.000835534	0.0389658
gma-miR5371-3p	63.4682	657.692	-3.37476	1.0554e-09	3.90498e-08	TCONS_00127242	LINC21855	XLOC_061602	XLOC_061602	16:21993503-21995398	1.39255	0.173091	2.81834	0.000245365	0.0155383
gma-miR5371-3p	63.4682	657.692	-3.37476	1.0554e-09	3.90498e-08	TCONS_00140777	GLYMA_17G121300-OT2	GLYMA_17G121300	-	17:9655102-9663555	0.211988	0	7.62007	0.00211549	0.076925
gma-miR5371-3p	63.4682	657.692	-3.37476	1.0554e-09	3.90498e-08	TCONS_00121100	GLYMA_15G213600-AS2	XLOC_058466	XLOC_058466	15:34072289-34073049	0	0.52413	-7.64729	0.000293267	0.0178473
gma-miR5371-3p	63.4682	657.692	-3.37476	1.0554e-09	3.90498e-08	TCONS_00104418	LINC17742	XLOC_050583	XLOC_050583	14:46312189-46323545	0	0.073539	-8.05734	0.00882138	0.20526
gma-miR862a	0	14.7664	-6.23788	5.71273e-05	0.00126823	TCONS_00100762	LINC16513	XLOC_048379	XLOC_048379	14:12387386-12388074	0.030562	0.3028	-3.30818	0.0441788	0.539951
gma-miR862a	0	14.7664	-6.23788	5.71273e-05	0.00126823	TCONS_00156378	GLYMA_18G067900-AS1	XLOC_075040	XLOC_075040	18:6285612-6286889	0.168665	0.00832667	3.80097	0.0174543	0.315175
gma-miR862a	0	14.7664	-6.23788	5.71273e-05	0.00126823	TCONS_00271762	LINC46722	XLOC_131061	XLOC_131061	5:8590990-8591625	0.239023	0.00345267	4.08881	0.027758	0.416761
gma-miR862a	0	14.7664	-6.23788	5.71273e-05	0.00126823	TCONS_00341295	LINC56369	XLOC_162134	XLOC_162134	9:12130240-12130707	0.002385	0.321389	-4.49151	0.0113626	0.24112
gma-miR862a	0	14.7664	-6.23788	5.71273e-05	0.00126823	TCONS_00021756	LINC5220	XLOC_011845	XLOC_011845	10:36056685-36057560	0.008421	0.231018	-4.12405	0.0118016	0.247831
gma-miR862a	0	14.7664	-6.23788	5.71273e-05	0.00126823	TCONS_00083295	LINC14081	XLOC_040239	XLOC_040239	13:24810585-24811258	0.46489	0.0186743	3.84706	0.0096015	0.216681
gma-miR862a	0	14.7664	-6.23788	5.71273e-05	0.00126823	TCONS_00267207	LINC46335	XLOC_129140	XLOC_129140	5:35451751-35452432	0.064169	0.433797	-2.68529	0.0228684	0.371947
gma-miR862a	0	14.7664	-6.23788	5.71273e-05	0.00126823	TCONS_00349358	LINC57676	XLOC_165866	XLOC_165866	9:4270574-4271353	0.653983	0	7.81662	3.38827e-05	0.0032495
gma-miR862a	0	14.7664	-6.23788	5.71273e-05	0.00126823	TCONS_00266475	GLYMA_05G138900-AS1	XLOC_128842	XLOC_128842	5:33133791-33140199	0.114672	0.38431	-1.87454	0.0100237	0.222627
gma-miR862a	0	14.7664	-6.23788	5.71273e-05	0.00126823	TCONS_00049839	GLYMA_11G179200-AS2	XLOC_024451	XLOC_024451	11:24485919-24486673	0.096425	0	5.30726	0.0271902	0.411221
gma-miR862a	0	14.7664	-6.23788	5.71273e-05	0.00126823	TCONS_00013923	LINC3720	XLOC_007909	XLOC_007909	1:46219188-46219907	0.102456	0	5.20345	0.0396504	0.508894
gma-miR5678	42.2081	20.2885	1.05478	0.0358025	0.282853	TCONS_00240179	LINC41477	XLOC_116227	XLOC_116227	3:36279984-36283107	0.162375	1.15645	-2.93782	0.00160184	0.0627407
gma-miR5678	42.2081	20.2885	1.05478	0.0358025	0.282853	TCONS_00145428	GLYMA_17G249500-OT1	GLYMA_17G249500	-	17:40464025-40465507	0.141478	0.00652267	3.39912	0.0430883	0.533015
gma-miR5678	42.2081	20.2885	1.05478	0.0358025	0.282853	TCONS_00121253	LINC20559	XLOC_058563	XLOC_058563	15:35511824-35513144	0	0.0560393	-5.38161	0.034688	0.471321
gma-miR5678	42.2081	20.2885	1.05478	0.0358025	0.282853	TCONS_00270439	LINC46518	XLOC_130404	XLOC_130404	5:2256845-2258158	0.043197	0.303389	-2.88259	0.0387985	0.503071
gma-miR5678	42.2081	20.2885	1.05478	0.0358025	0.282853	TCONS_00219439	GLYMA_20G029300-AS1	XLOC_105911	XLOC_105911	20:3484238-3487753	0.223802	0	8.40881	2.90876e-05	0.00286698
gma-miR4416a	356.495	169.57	1.06547	0.00253751	0.031296	TCONS_00212614	LINC36586	XLOC_103098	XLOC_103098	20:24435044-24436026	0	0.0974237	-5.61644	0.0430296	0.532418
gma-miR4416a	356.495	169.57	1.06547	0.00253751	0.031296	TCONS_00108006	LINC17987	XLOC_051959	XLOC_051959	15:7216266-7224455	0.139653	0	7.42042	0.000139073	0.0099473
gma-miR4416a	356.495	169.57	1.06547	0.00253751	0.031296	TCONS_00029712	LINC6066	XLOC_015175	XLOC_015175	10:15189957-15190374	0	0.208454	-5.64918	0.0239022	0.381688
gma-miR4416a	356.495	169.57	1.06547	0.00253751	0.031296	TCONS_00063525	LINC11072	XLOC_030914	XLOC_030914	12:15482270-15483805	0.976122	0.0522803	3.9976	0.000455661	0.0250118
gma-miR4416a	356.495	169.57	1.06547	0.00253751	0.031296	TCONS_00300409	LINC50743	XLOC_143849	XLOC_143849	7:6970824-6973146	0.328529	0.887391	-1.58032	0.0361453	0.482544
gma-miR4416a	356.495	169.57	1.06547	0.00253751	0.031296	TCONS_00159931	LINC27407	XLOC_077176	XLOC_077176	18:38863137-38863870	0.40303	0.0346907	3.05101	0.0247083	0.389524
gma-miR4416a	356.495	169.57	1.06547	0.00253751	0.031296	TCONS_00237487	LINC40724	XLOC_114716	XLOC_114716	3:16995864-16996210	0	0.17115	-5.02477	0.0437788	0.537067
gma-miR4416a	356.495	169.57	1.06547	0.00253751	0.031296	TCONS_00108002	LINC17979	XLOC_051959	XLOC_051959	15:7215115-7224455	0.0126417	0.122515	-3.19612	0.0277836	0.417059
gma-miR4416a	356.495	169.57	1.06547	0.00253751	0.031296	TCONS_00011114	LINC2548	XLOC_005931	XLOC_005931	1:16430752-16431460	0.144863	0	5.59367	0.015796	0.296582
gma-miR4416a	356.495	169.57	1.06547	0.00253751	0.031296	TCONS_00123296	LINC21055	XLOC_059658	XLOC_059658	15:51684839-51686001	0	0.562101	-8.11343	3.10766e-05	0.00302018
gma-miR4416a	356.495	169.57	1.06547	0.00253751	0.031296	TCONS_00234600	GLYMA_03G243700-AS2	XLOC_113338	XLOC_113338	3:44134217-44143964	0.0882303	0	6.401	0.0176318	0.316886
gma-miR4416a	356.495	169.57	1.06547	0.00253751	0.031296	TCONS_00169580	LINC29296	XLOC_082213	XLOC_082213	18:42262465-42262810	0.048386	0.948393	-4.28953	0.00689171	0.17537
gma-miR4416a	356.495	169.57	1.06547	0.00253751	0.031296	TCONS_00263769	LINC45278	XLOC_127077	XLOC_127077	5:8013331-8014034	0.007757	0.177559	-4.21429	0.0295058	0.430854
gma-miR4416a	356.495	169.57	1.06547	0.00253751	0.031296	TCONS_00143924	LINC24609	XLOC_069534	XLOC_069534	17:33608381-33612345	0	0.124417	-6.40579	0.0160723	0.299634
gma-miR4416a	356.495	169.57	1.06547	0.00253751	0.031296	TCONS_00313156	LINC52988	XLOC_149926	XLOC_149926	7:33691185-33691790	0.0182593	0.314617	-3.61693	0.030018	0.434968
gma-miR4416a	356.495	169.57	1.06547	0.00253751	0.031296	TCONS_00295265	LINC50176	XLOC_141721	XLOC_141721	6:36316746-36318076	0.529811	0.091441	2.2776	0.0314286	0.446312
gma-miR4416a	356.495	169.57	1.06547	0.00253751	0.031296	TCONS_00023619	LINC5383	XLOC_012574	XLOC_012574	10:42615935-42616731	0.502765	0.0747953	2.40411	0.0377593	0.495079
gma-miR4416a	356.495	169.57	1.06547	0.00253751	0.031296	TCONS_00219487	LINC37437	XLOC_105947	XLOC_105947	20:3861030-3861319	0.025368	0.4372	-3.52122	0.0298789	0.433662
gma-miR4416a	356.495	169.57	1.06547	0.00253751	0.031296	TCONS_00270523	LINC46526	XLOC_130445	XLOC_130445	5:2555705-2558364	0.402818	2.15016	-2.56722	4.04591e-05	0.00377368
gma-miR4416a	356.495	169.57	1.06547	0.00253751	0.031296	TCONS_00001818	LINC229	XLOC_000821	XLOC_000821	1:7683767-7685422	0.525299	0.055407	2.92063	0.00584512	0.157399
gma-miR4416a	356.495	169.57	1.06547	0.00253751	0.031296	TCONS_00224782	LINC38845	XLOC_108864	XLOC_108864	20:41265169-41267429	0.043014	0.748193	-4.17331	1.56187e-05	0.00173883
gma-miR4416a	356.495	169.57	1.06547	0.00253751	0.031296	TCONS_00033985	LINC7119	XLOC_017502	XLOC_017502	10:45171955-45173817	0.110694	0.445014	-2.08935	0.0384138	0.499736
gma-miR4416a	356.495	169.57	1.06547	0.00253751	0.031296	TCONS_00234601	GLYMA_03G243700-AS3	XLOC_113338	XLOC_113338	3:44134235-44143964	0.347573	0.0334143	3.13657	0.000536925	0.0282356
gma-miR4416a	356.495	169.57	1.06547	0.00253751	0.031296	TCONS_00301576	LINC50862	XLOC_144322	XLOC_144322	7:11599207-11599546	0	0.210315	-5.27106	0.0316135	0.447899
gma-miR4416a	356.495	169.57	1.06547	0.00253751	0.031296	TCONS_00175052	GLYMA_19G061800-OT3	GLYMA_19G061800	-	19:12829922-12836363	0.0237397	0.408773	-4.20233	0.000375041	0.0214892
gma-miR4416a	356.495	169.57	1.06547	0.00253751	0.031296	TCONS_00247088	LINC41987	XLOC_118855	XLOC_118855	4:10865406-10866120	1.00444	0.00221467	6.3065	2.62764e-05	0.00263578
gma-miR4416a	356.495	169.57	1.06547	0.00253751	0.031296	TCONS_00103519	LINC17563	XLOC_050127	XLOC_050127	14:41604697-41606404	0.204605	0.0269823	2.48105	0.0406368	0.51552
gma-miR5670b	9.49624	2.36958	2.13213	0.0423203	0.29565	TCONS_00103586	LINC17581	XLOC_050166	XLOC_050166	14:42085983-42087534	7.12675	2.49368	1.3895	0.0360322	0.481538
gma-miR5670b	9.49624	2.36958	2.13213	0.0423203	0.29565	TCONS_00183299	GLYMA_19G054600-AS1	XLOC_088875	XLOC_088875	19:9091490-9097160	1.45456	0	10.7641	2.45353e-15	2.6047e-12
gma-miR5670b	9.49624	2.36958	2.13213	0.0423203	0.29565	TCONS_00227331	LINC38998	XLOC_109851	XLOC_109851	3:1186564-1188058	0.239522	0.0166687	3.58492	0.0169878	0.309678
gma-miR4400	0	9.13235	-5.51437	0.00152117	0.0197658	TCONS_00122137	GLYMA_15G240300-OT1	GLYMA_15G240300	-	15:45503570-45520499	0.054222	0	8.44684	0.00604714	0.160884
gma-miR4400	0	9.13235	-5.51437	0.00152117	0.0197658	TCONS_00341049	LINC56281	XLOC_161951	XLOC_161951	9:9797930-9798422	0	0.250849	-5.95801	0.00720934	0.179613
gma-miR390e	571.749	182.254	1.64628	0.00115244	0.0174437	TCONS_00208523	LINC35698	XLOC_101016	XLOC_101016	2:45228507-45230149	0.757303	0.0839933	2.88186	0.00741215	0.183203
gma-miR390e	571.749	182.254	1.64628	0.00115244	0.0174437	TCONS_00002556	LINC525	XLOC_001293	XLOC_001293	1:16430624-16437175	0	0.20871	-6.55542	0.0019195	0.0716926
gma-miR390e	571.749	182.254	1.64628	0.00115244	0.0174437	TCONS_00067356	LINC11917	XLOC_032922	XLOC_032922	13:1127039-1128697	0	0.619852	-8.97809	2.02536e-07	4.44858e-05
gma-miR390e	571.749	182.254	1.64628	0.00115244	0.0174437	TCONS_00094426	LINC15343	XLOC_045186	XLOC_045186	14:24094182-24095345	0	0.437903	-7.99562	2.4292e-05	0.00247017
gma-miR390e	571.749	182.254	1.64628	0.00115244	0.0174437	TCONS_00050680	LINC9152	XLOC_024849	XLOC_024849	11:29409792-29410224	0.21815	0	5.41835	0.0180633	0.322177
gma-miR390e	571.749	182.254	1.64628	0.00115244	0.0174437	TCONS_00110917	LINC18416	XLOC_053312	XLOC_053312	15:20650697-20651051	0	0.326088	-5.89672	0.00838943	0.198623
gma-miR390e	571.749	182.254	1.64628	0.00115244	0.0174437	TCONS_00091467	LINC14681	XLOC_043544	XLOC_043544	14:3878083-3879959	0.514726	0.0604043	2.79561	0.0231514	0.374637
gma-miR390e	571.749	182.254	1.64628	0.00115244	0.0174437	TCONS_00013779	LINC3672	XLOC_007808	XLOC_007808	1:45085869-45086175	0	0.512387	-6.33444	0.00500478	0.1415
gma-miR390e	571.749	182.254	1.64628	0.00115244	0.0174437	TCONS_00223269	GLYMA_20G127200-OT2	GLYMA_20G127200	-	20:36930310-36935979	0.388366	0.822983	-1.23486	0.0373688	0.491707
gma-miR390e	571.749	182.254	1.64628	0.00115244	0.0174437	TCONS_00340602	LINC56193	XLOC_161699	XLOC_161699	9:6564288-6564558	0	0.588604	-6.36074	0.00327076	0.105398
gma-miR390e	571.749	182.254	1.64628	0.00115244	0.0174437	TCONS_00002559	LINC526	XLOC_001293	XLOC_001293	1:16436298-16437175	0.018862	0.555372	-4.87391	0.00141693	0.0574254
gma-miR390e	571.749	182.254	1.64628	0.00115244	0.0174437	TCONS_00169561	LINC29291	XLOC_082200	XLOC_082200	18:42131497-42131857	0	0.157891	-5.07203	0.0397703	0.509862
gma-miR172k	0.590819	6.02234	-3.20469	0.0370307	0.282853	TCONS_00241233	GLYMA_03G187500-AS1	XLOC_116686	XLOC_116686	3:39873879-39875682	0.0409387	0	5.14965	0.0388499	0.503563
gma-miR172k	0.590819	6.02234	-3.20469	0.0370307	0.282853	TCONS_00227795	GLYMA_03G029300-AS1	XLOC_110045	XLOC_110045	3:3225164-3226386	0.246773	0	6.98809	0.00095737	0.0432108
gma-miR172k	0.590819	6.02234	-3.20469	0.0370307	0.282853	TCONS_00004481	LINC1416	XLOC_002736	XLOC_002736	1:39314238-39315552	0.0432607	0.516033	-3.43542	0.00624779	0.16462
gma-miR172k	0.590819	6.02234	-3.20469	0.0370307	0.282853	TCONS_00018699	LINC4127	XLOC_009830	XLOC_009830	10:4675469-4679155	0.103188	0.792089	-3.00729	0.000329109	0.0194499
gma-miR172k	0.590819	6.02234	-3.20469	0.0370307	0.282853	TCONS_00091571	GLYMA_14G054300-AS1	XLOC_043599	XLOC_043599	14:4315405-4316845	0.0162147	0.355557	-4.46763	0.00293426	0.0971552
gma-miR172k	0.590819	6.02234	-3.20469	0.0370307	0.282853	TCONS_00104506	LINC17763	XLOC_050625	XLOC_050625	14:46574886-46582681	0	1.71717	-12.6045	4.38313e-08	1.18176e-05
gma-miR172k	0.590819	6.02234	-3.20469	0.0370307	0.282853	TCONS_00067561	LINC12001	XLOC_033061	XLOC_033061	13:2614116-2618062	0.207891	0.00526067	4.08733	0.0158765	0.297508
gma-miR172k	0.590819	6.02234	-3.20469	0.0370307	0.282853	TCONS_00121318	LINC20571	XLOC_058593	XLOC_058593	15:36230291-36230722	0.194156	0	5.33495	0.0216883	0.360403
gma-miR172k	0.590819	6.02234	-3.20469	0.0370307	0.282853	TCONS_00311653	LINC52401	XLOC_148876	XLOC_148876	7:16438197-16444239	0	1.09973	-11.6447	1.23745e-22	3.05116e-19
gma-miR172k	0.590819	6.02234	-3.20469	0.0370307	0.282853	TCONS_00227794	GLYMA_03G029300-AS2	XLOC_110045	XLOC_110045	3:3225164-3226386	0.136501	0	6.10556	0.0242942	0.38542
gma-miR172k	0.590819	6.02234	-3.20469	0.0370307	0.282853	TCONS_00239841	LINC41444	XLOC_116104	XLOC_116104	3:35299136-35300519	0	0.083774	-5.83463	0.00921357	0.210979
gma-miR10425	0	3.4047	-4.10124	0.0327828	NA	TCONS_00327670	GLYMA_08G365600-OT1	GLYMA_08G365600	-	8:47650682-47655472	0.0692617	0	6.68117	0.0101218	0.224089
gma-miR396a-5p	544.928	1019.68	-0.903625	0.0486029	0.30441	TCONS_00236356	GLYMA_03G037200-OT2	GLYMA_03G037200	-	3:4520262-4598908	1.44375	0	9.17733	9.80641e-08	2.36829e-05
gma-miR396a-5p	544.928	1019.68	-0.903625	0.0486029	0.30441	TCONS_00219883	LINC37595	XLOC_106232	XLOC_106232	20:8485983-8488196	0.153958	0.000514	5.28772	0.00266103	0.0906814
gma-miR396a-5p	544.928	1019.68	-0.903625	0.0486029	0.30441	TCONS_00126767	LINC21725	XLOC_061344	XLOC_061344	16:18674306-18674705	0.214879	0	5.27366	0.036042	0.481584
gma-miR396a-5p	544.928	1019.68	-0.903625	0.0486029	0.30441	TCONS_00247721	GLYMA_04G122300-OT2	GLYMA_04G122300	-	4:15629079-15631853	0.096965	0	6.54324	0.0469825	0.557372
novel_209	0.779033	8.22485	-3.59494	0.00926174	0.0990502	TCONS_00166606	LINC28203	XLOC_080200	XLOC_080200	18:9827168-9829781	0.0345753	0.943063	-4.79843	0.000323545	0.0192211
novel_209	0.779033	8.22485	-3.59494	0.00926174	0.0990502	TCONS_00040579	GLYMA_11G141600-AS2	XLOC_019993	XLOC_019993	11:10815646-10816336	8.91846	2.51674	1.6606	0.00401106	0.121856
novel_51	91.0174	271.999	-1.59088	0.00520249	0.0577476	TCONS_00357687	LINC59492	XLOC_170188	XLOC_170188	KZ847133:3432043-3439351	0.31323	0.000602667	6.45523	0.00162599	0.0633457
novel_51	91.0174	271.999	-1.59088	0.00520249	0.0577476	TCONS_00080397	LINC13638	XLOC_038820	XLOC_038820	13:11796486-11798009	0.117493	0	5.88776	0.039986	0.510672
novel_160	14.3153	1.2158	3.59748	0.000584889	0.0102509	TCONS_00158636	LINC26801	XLOC_076203	XLOC_076203	18:21819078-21819895	0.185906	0	6.14286	0.00487613	0.139072
novel_160	14.3153	1.2158	3.59748	0.000584889	0.0102509	TCONS_00114166	GLYMA_15G277300-OT1	GLYMA_15G277300	-	15:51662806-51722716	0.052414	0	6.69985	0.0395443	0.50799
gma-miR1535a	23.1317	9.38936	1.24735	0.0489237	0.30441	TCONS_00136236	GLYMA_16G179300-AS2	XLOC_066009	XLOC_066009	16:33992711-33995558	0	0.0686957	-5.99505	0.034449	0.469366
gma-miR1535a	23.1317	9.38936	1.24735	0.0489237	0.30441	TCONS_00358833	LINC59899	XLOC_170874	XLOC_170874	KZ847146:380079-380634	1.91025	0.00487	6.12178	1.22025e-05	0.00141965
gma-miR1535a	23.1317	9.38936	1.24735	0.0489237	0.30441	TCONS_00030630	GLYMA_10G114400-AS1	XLOC_015933	XLOC_015933	10:28481531-28516223	0.109456	0	5.62184	0.0169576	0.309239
gma-miR1535a	23.1317	9.38936	1.24735	0.0489237	0.30441	TCONS_00109859	LINC18153	XLOC_052748	XLOC_052748	15:13572459-13572996	0	0.143107	-5.46037	0.0316571	0.448266
gma-miR1535a	23.1317	9.38936	1.24735	0.0489237	0.30441	TCONS_00214638	GLYMA_20G123900-OT3	GLYMA_20G123900	-	20:36645402-36648862	0.146447	0	6.82693	0.0343104	0.468205
gma-miR1535a	23.1317	9.38936	1.24735	0.0489237	0.30441	TCONS_00130049	GLYMA_16G208400-AS1	XLOC_062942	XLOC_062942	16:36793198-36794254	0.011071	0.196412	-4.10048	0.0116039	0.245016
gma-miR1535a	23.1317	9.38936	1.24735	0.0489237	0.30441	TCONS_00120685	LINC20325	XLOC_058178	XLOC_058178	15:28094584-28095769	0.00111167	0.166432	-4.89049	0.00424451	0.126362
gma-miR1535a	23.1317	9.38936	1.24735	0.0489237	0.30441	TCONS_00118716	LINC19768	XLOC_057074	XLOC_057074	15:12960832-12964477	0.024525	0.171568	-2.83438	0.0121147	0.251768
gma-miR1535a	23.1317	9.38936	1.24735	0.0489237	0.30441	TCONS_00311023	LINC52301	XLOC_148553	XLOC_148553	7:13081636-13081853	0	0.353507	-5.40906	0.0217134	0.360495
gma-miR1535a	23.1317	9.38936	1.24735	0.0489237	0.30441	TCONS_00126147	GLYMA_16G088900-OT3	GLYMA_16G088900	-	16:11338379-11356513	0	0.033057	-6.62648	0.0398503	0.50992
gma-miR1535a	23.1317	9.38936	1.24735	0.0489237	0.30441	TCONS_00341204	LINC56337	XLOC_162067	XLOC_162067	9:11416201-11416407	0	0.534405	-5.87432	0.0119289	0.249475
gma-miR1535a	23.1317	9.38936	1.24735	0.0489237	0.30441	TCONS_00247431	LINC42061	XLOC_119016	XLOC_119016	4:13002267-13003332	0	0.138913	-6.02059	0.00566813	0.153989
gma-miR1535a	23.1317	9.38936	1.24735	0.0489237	0.30441	TCONS_00354685	LINC58953	XLOC_168793	XLOC_168793	9:43677629-43677976	0	0.239094	-5.59509	0.0149508	0.287059
gma-miR1535a	23.1317	9.38936	1.24735	0.0489237	0.30441	TCONS_00011007	LINC2476	XLOC_005832	XLOC_005832	1:14180466-14182146	0.040667	0	5.06338	0.047719	0.5617
gma-miR1535a	23.1317	9.38936	1.24735	0.0489237	0.30441	TCONS_00257940	LINC44458	XLOC_124569	XLOC_124569	4:35788078-35790216	0	0.904346	-9.86113	3.45224e-10	1.52089e-07
gma-miR1535a	23.1317	9.38936	1.24735	0.0489237	0.30441	TCONS_00168575	LINC28861	XLOC_081498	XLOC_081498	18:32123067-32124263	0.010865	0.136426	-2.97172	0.0320199	0.451189
gma-miR1535a	23.1317	9.38936	1.24735	0.0489237	0.30441	TCONS_00120502	LINC20227	XLOC_058028	XLOC_058028	15:25665674-25667732	0.0208243	0.174668	-2.95821	0.0132218	0.265954
gma-miR1535a	23.1317	9.38936	1.24735	0.0489237	0.30441	TCONS_00175141	GLYMA_19G063600-AS1	XLOC_084972	XLOC_084972	19:14053757-14055308	0.156663	0	6.68869	0.0395277	0.50799
gma-miR1535a	23.1317	9.38936	1.24735	0.0489237	0.30441	TCONS_00126144	GLYMA_16G088900-OT6	GLYMA_16G088900	-	16:11338379-11356513	0	0.104326	-8.2893	0.000674638	0.0334305
gma-miR1535a	23.1317	9.38936	1.24735	0.0489237	0.30441	TCONS_00001427	LINC166	XLOC_000639	XLOC_000639	1:5398096-5398922	0	0.665039	-8.08614	1.44166e-05	0.00162825
gma-miR1535a	23.1317	9.38936	1.24735	0.0489237	0.30441	TCONS_00257431	LINC44154	XLOC_124129	XLOC_124129	4:27118694-27123119	0.063054	0	6.92992	0.00060072	0.0306226
gma-miR1535a	23.1317	9.38936	1.24735	0.0489237	0.30441	TCONS_00213433	LINC36915	XLOC_103645	XLOC_103645	20:32414530-32415390	0.00978567	0.161625	-3.54207	0.0493446	0.572584
gma-miR1535a	23.1317	9.38936	1.24735	0.0489237	0.30441	TCONS_00243349	GLYMA_03G257000-AS1	XLOC_117448	XLOC_117448	3:45170178-45174294	0	0.306753	-9.17683	1.08756e-07	2.59777e-05
gma-miR1535a	23.1317	9.38936	1.24735	0.0489237	0.30441	TCONS_00021919	GLYMA_10G141300-AS1	XLOC_011942	XLOC_011942	10:37476286-37486463	1.10551	2.17162	-1.12541	0.00884369	0.205495
gma-miR1535a	23.1317	9.38936	1.24735	0.0489237	0.30441	TCONS_00123727	GLYMA_16G011900-AS1	XLOC_059785	XLOC_059785	16:1017713-1018623	0.672671	0.0980403	2.59995	0.0432597	0.533777
gma-miR1535a	23.1317	9.38936	1.24735	0.0489237	0.30441	TCONS_00144528	LINC24745	XLOC_069827	XLOC_069827	17:37474352-37478607	2.78481	9.15409	-1.87317	5.99664e-06	0.000801933
gma-miR1535a	23.1317	9.38936	1.24735	0.0489237	0.30441	TCONS_00238250	LINC41083	XLOC_115267	XLOC_115267	3:26009231-26012370	0.184535	0	7.94743	2.4885e-05	0.00251769
gma-miR1535a	23.1317	9.38936	1.24735	0.0489237	0.30441	TCONS_00350425	LINC57858	XLOC_166350	XLOC_166350	9:9574349-9575526	0.00970433	0.24622	-4.56186	0.0024339	0.085182
gma-miR1535a	23.1317	9.38936	1.24735	0.0489237	0.30441	TCONS_00002134	LINC354	XLOC_001037	XLOC_001037	1:10941516-10942204	0.347682	0	6.76312	0.00126011	0.0528784
gma-miR1535a	23.1317	9.38936	1.24735	0.0489237	0.30441	TCONS_00258383	LINC44651	XLOC_124868	XLOC_124868	4:40071163-40072985	0	0.171908	-7.27548	0.000216645	0.0141595
gma-miR1535a	23.1317	9.38936	1.24735	0.0489237	0.30441	TCONS_00096769	LINC16069	XLOC_046638	XLOC_046638	14:46322607-46323516	0.0783487	0	5.14614	0.0326781	0.455888
gma-miR1535a	23.1317	9.38936	1.24735	0.0489237	0.30441	TCONS_00344859	GLYMA_09G190200-AS1	XLOC_164165	XLOC_164165	9:41472005-41472345	0.249937	0	5.37753	0.0278553	0.417235
gma-miR1535a	23.1317	9.38936	1.24735	0.0489237	0.30441	TCONS_00314173	LINC53128	XLOC_150365	XLOC_150365	7:38108434-38111076	0.113688	0.507086	-2.29272	0.0118212	0.247919
gma-miR1535a	23.1317	9.38936	1.24735	0.0489237	0.30441	TCONS_00223767	GLYMA_20G142200-AS1	XLOC_108463	XLOC_108463	20:38079959-38085123	0.216904	0	8.80318	4.59194e-07	9.14036e-05
gma-miR1535a	23.1317	9.38936	1.24735	0.0489237	0.30441	TCONS_00195284	LINC33423	XLOC_094478	XLOC_094478	2:20416016-20416635	0	0.238161	-6.29285	0.00320507	0.103828
gma-miR1535a	23.1317	9.38936	1.24735	0.0489237	0.30441	TCONS_00243348	GLYMA_03G257000-AS2	XLOC_117448	XLOC_117448	3:45170178-45174294	0.074979	0.860419	-3.6188	1.40196e-05	0.00159583
gma-miR1535a	23.1317	9.38936	1.24735	0.0489237	0.30441	TCONS_00314174	LINC53129	XLOC_150365	XLOC_150365	7:38108434-38112902	0	0.16703	-5.62886	0.0487588	0.569789
gma-miR4416b	21.1386	6.45314	1.6247	0.0215466	0.199306	TCONS_00084407	LINC14184	XLOC_040682	XLOC_040682	13:28460080-28460975	0.2138	0	6.41231	0.00250198	0.0867899
gma-miR4416b	21.1386	6.45314	1.6247	0.0215466	0.199306	TCONS_00325513	LINC54493	XLOC_155159	XLOC_155159	8:40124492-40124816	0.825887	0	6.89541	0.00072824	0.0352972
gma-miR4416b	21.1386	6.45314	1.6247	0.0215466	0.199306	TCONS_00288736	LINC49274	XLOC_138845	XLOC_138845	6:2507680-2509813	0.524906	0	8.19005	9.33521e-06	0.0011546
gma-miR4416b	21.1386	6.45314	1.6247	0.0215466	0.199306	TCONS_00304552	LINC51676	XLOC_145972	XLOC_145972	7:35512987-35513429	0.664473	0	7.06521	0.000379714	0.0217082
gma-miR4416b	21.1386	6.45314	1.6247	0.0215466	0.199306	TCONS_00169910	GLYMA_18G189200-OT1	GLYMA_18G189200	-	18:45656778-45659747	0.273778	0.0114817	4.29425	0.00240598	0.0845921
gma-miR4416b	21.1386	6.45314	1.6247	0.0215466	0.199306	TCONS_00168741	LINC28966	XLOC_081651	XLOC_081651	18:33966339-33967450	0	0.08411	-5.6412	0.0188127	0.330719
gma-miR4416b	21.1386	6.45314	1.6247	0.0215466	0.199306	TCONS_00022149	LINC5278	XLOC_012013	XLOC_012013	10:38052843-38053384	0.806498	0.020358	4.80449	0.00116682	0.0499405
gma-miR4416b	21.1386	6.45314	1.6247	0.0215466	0.199306	TCONS_00236377	GLYMA_03G037700-OT3	GLYMA_03G037700	-	3:4533046-4797699	0.697203	0	8.15881	5.98151e-05	0.00513711
gma-miR4416b	21.1386	6.45314	1.6247	0.0215466	0.199306	TCONS_00236376	GLYMA_03G037100-AS2	XLOC_114026	XLOC_114026	3:4533046-4549685	0.478543	0	8.17809	1.20226e-05	0.00140621
gma-miR4416b	21.1386	6.45314	1.6247	0.0215466	0.199306	TCONS_00222101	LINC38580	XLOC_107792	XLOC_107792	20:32814250-32814502	0.413456	0	5.59137	0.0200048	0.343886
gma-miR390a-5p	573.145	183.27	1.64176	0.00121863	0.0176436	TCONS_00208523	LINC35698	XLOC_101016	XLOC_101016	2:45228507-45230149	0.757303	0.0839933	2.88186	0.00741215	0.183203
gma-miR390a-5p	573.145	183.27	1.64176	0.00121863	0.0176436	TCONS_00223269	GLYMA_20G127200-OT2	GLYMA_20G127200	-	20:36930310-36935979	0.388366	0.822983	-1.23486	0.0373688	0.491707
gma-miR390a-5p	573.145	183.27	1.64176	0.00121863	0.0176436	TCONS_00091467	LINC14681	XLOC_043544	XLOC_043544	14:3878083-3879959	0.514726	0.0604043	2.79561	0.0231514	0.374637
gma-miR9724b	0	84.6543	-8.74753	4.61203e-12	2.55968e-10	TCONS_00277909	LINC47861	XLOC_134070	XLOC_134070	6:470919-471241	0	0.412335	-6.18771	0.00425657	0.126647
gma-miR9724b	0	84.6543	-8.74753	4.61203e-12	2.55968e-10	TCONS_00158054	LINC26634	XLOC_075859	XLOC_075859	18:16570243-16572434	0.124283	0	6.92741	0.000986996	0.0441439
gma-miR9724b	0	84.6543	-8.74753	4.61203e-12	2.55968e-10	TCONS_00259270	GLYMA_04G189800-OT3	GLYMA_04G189800	-	4:46060586-46065299	0.229913	0.00520733	4.61745	0.000169351	0.0116095
gma-miR9724b	0	84.6543	-8.74753	4.61203e-12	2.55968e-10	TCONS_00311662	LINC52406	XLOC_148882	XLOC_148882	7:16478625-16485206	0.253111	0	8.38738	0.000539502	0.0282932
gma-miR9724b	0	84.6543	-8.74753	4.61203e-12	2.55968e-10	TCONS_00311663	LINC52405	XLOC_148882	XLOC_148882	7:16478625-16485206	0.256548	0	8.34846	0.000612239	0.0310286
gma-miR9724b	0	84.6543	-8.74753	4.61203e-12	2.55968e-10	TCONS_00257114	GLYMA_04G139600-OT1	GLYMA_04G139600	-	4:22545691-22550651	2.30928	0.192576	3.38451	5.36699e-07	0.000104784
gma-miR1510b-3p	2187.47	1296.18	0.755229	0.0274032	0.240139	TCONS_00205881	LINC35263	XLOC_099698	XLOC_099698	2:31070737-31075297	0.0750693	0	7.05176	0.026878	0.409097
gma-miR1510b-3p	2187.47	1296.18	0.755229	0.0274032	0.240139	TCONS_00236668	LINC40416	XLOC_114181	XLOC_114181	3:6573794-6576147	0.0355277	0	5.37185	0.0335299	0.462288
gma-miR4401b	19.0419	4.7635	2.01673	0.00351898	0.0404076	TCONS_00136236	GLYMA_16G179300-AS2	XLOC_066009	XLOC_066009	16:33992711-33995558	0	0.0686957	-5.99505	0.034449	0.469366
gma-miR4401b	19.0419	4.7635	2.01673	0.00351898	0.0404076	TCONS_00351975	GLYMA_09G118200-OT7	GLYMA_09G118200	-	9:28304226-28308885	0.069256	0	5.79452	0.0364895	0.484852
gma-miR396h	542.771	1014.95	-0.902658	0.0487757	0.30441	TCONS_00219883	LINC37595	XLOC_106232	XLOC_106232	20:8485983-8488196	0.153958	0.000514	5.28772	0.00266103	0.0906814
gma-miR396h	542.771	1014.95	-0.902658	0.0487757	0.30441	TCONS_00313189	LINC53008	XLOC_149958	XLOC_149958	7:34104733-34106953	0.105607	0	6.7754	0.00490458	0.13955
gma-miR396h	542.771	1014.95	-0.902658	0.0487757	0.30441	TCONS_00236356	GLYMA_03G037200-OT2	GLYMA_03G037200	-	3:4520262-4598908	1.44375	0	9.17733	9.80641e-08	2.36829e-05
gma-miR396h	542.771	1014.95	-0.902658	0.0487757	0.30441	TCONS_00256897	LINC43889	XLOC_123725	XLOC_123725	4:19634235-19634811	0	0.164693	-5.63509	0.0477006	0.561698
gma-miR396h	542.771	1014.95	-0.902658	0.0487757	0.30441	TCONS_00288383	LINC49257	XLOC_138713	XLOC_138713	6:1511299-1512659	0.101538	0.006297	3.28254	0.0460348	0.55135
gma-miR396h	542.771	1014.95	-0.902658	0.0487757	0.30441	TCONS_00220441	LINC37815	XLOC_106600	XLOC_106600	20:15577965-15578365	0.00729567	0.319058	-4.2274	0.0182612	0.324495
gma-miR9730	414.471	229.369	0.858	0.037374	0.282853	TCONS_00309765	GLYMA_07G080900-AS2	XLOC_148007	XLOC_148007	7:7403634-7405319	0.0765003	0	5.85349	0.0335134	0.462288
gma-miR408d	136.446	420.714	-1.62837	0.000524884	0.00971035	TCONS_00070054	LINC12558	XLOC_034402	XLOC_034402	13:19268178-19271040	0.23901	0	7.92965	0.0106479	0.231842
gma-miR408d	136.446	420.714	-1.62837	0.000524884	0.00971035	TCONS_00169486	LINC29274	XLOC_082163	XLOC_082163	18:41468279-41470312	0.022898	0.287971	-3.70152	0.0128968	0.262037
gma-miR408d	136.446	420.714	-1.62837	0.000524884	0.00971035	TCONS_00338160	GLYMA_08G347900-AS3	XLOC_160668	XLOC_160668	8:46226631-46232061	0.292372	0.0375497	2.64393	0.0495101	0.573686
gma-miR408d	136.446	420.714	-1.62837	0.000524884	0.00971035	TCONS_00165662	GLYMA_18G061500-AS3	XLOC_079792	XLOC_079792	18:5590418-5593099	0.276619	0	6.20812	0.0208834	0.352241
gma-miR10433	3.75909	0.344443	3.54348	0.0483382	NA	TCONS_00120071	LINC20051	XLOC_057736	XLOC_057736	15:21401402-21402489	0.0625557	0	5.17198	0.048935	0.570444
gma-miR10433	3.75909	0.344443	3.54348	0.0483382	NA	TCONS_00134963	LINC23416	XLOC_065443	XLOC_065443	16:28292285-28292947	0	0.282275	-6.53352	0.00233577	0.0828093
gma-miR10189	19.546	41.3648	-1.10583	0.0260634	0.234571	TCONS_00249098	LINC42755	XLOC_120197	XLOC_120197	4:33828866-33829162	0	0.241939	-5.31198	0.0284941	0.423117
gma-miR10189	19.546	41.3648	-1.10583	0.0260634	0.234571	TCONS_00104514	GLYMA_14G200800-AS2	XLOC_050617	XLOC_050617	14:46583142-46617191	6.23035	19.2339	-1.75311	0.0251126	0.393019
gma-miR10189	19.546	41.3648	-1.10583	0.0260634	0.234571	TCONS_00326354	GLYMA_08G315800-AS1	XLOC_155525	XLOC_155525	8:43562771-43565550	0.165979	0.566021	-1.9179	0.0341704	0.466982
gma-miR5037a	0	3.87854	-4.33338	0.0456173	NA	TCONS_00033985	LINC7119	XLOC_017502	XLOC_017502	10:45171955-45173817	0.110694	0.445014	-2.08935	0.0384138	0.499736
gma-miR5767	369.811	205.187	0.848127	0.0356225	0.282853	TCONS_00158147	LINC26659	XLOC_075902	XLOC_075902	18:17181285-17183993	0.206363	0	7.9332	2.16203e-05	0.0022554
gma-miR5767	369.811	205.187	0.848127	0.0356225	0.282853	TCONS_00247741	LINC42177	XLOC_119215	XLOC_119215	4:15719810-15725387	0.00400167	0.048418	-3.67154	0.0484722	0.568037
gma-miR5767	369.811	205.187	0.848127	0.0356225	0.282853	TCONS_00049412	GLYMA_11G171100-OT3	GLYMA_11G171100	-	11:18426882-18478118	0.319659	0	8.09212	2.16287e-05	0.0022554
gma-miR5767	369.811	205.187	0.848127	0.0356225	0.282853	TCONS_00096110	LINC15997	XLOC_046328	XLOC_046328	14:43123285-43124007	0	0.115938	-5.51142	0.0291587	0.427829
gma-miR5767	369.811	205.187	0.848127	0.0356225	0.282853	TCONS_00312265	LINC52545	XLOC_149216	XLOC_149216	7:19978183-19982784	0.424102	0	8.29998	5.81678e-06	0.000783457
gma-miR5767	369.811	205.187	0.848127	0.0356225	0.282853	TCONS_00247739	LINC42175	XLOC_119215	XLOC_119215	4:15718029-15725387	0	0.0143617	-5.65291	0.024778	0.389831
novel_150	46.4069	101.319	-1.11525	0.0460342	0.30441	TCONS_00270459	LINC46522	XLOC_130420	XLOC_130420	5:2370629-2372613	0.0112233	0.198091	-3.87209	0.00715949	0.17913
gma-miR166i-5p	153.275	592.227	-1.96111	0.00139738	0.0193886	TCONS_00256989	LINC43938	XLOC_123798	XLOC_123798	4:20954101-20954736	0	0.156044	-5.61609	0.0193366	0.336447
gma-miR166i-5p	153.275	592.227	-1.96111	0.00139738	0.0193886	TCONS_00127407	LINC21946	XLOC_061726	XLOC_061726	16:24430023-24431267	0	0.181081	-6.84758	0.000906026	0.0414193
gma-miR166i-5p	153.275	592.227	-1.96111	0.00139738	0.0193886	TCONS_00352258	LINC58561	XLOC_167590	XLOC_167590	9:31189717-31193242	0	0.143702	-6.68641	0.00982058	0.219808
gma-miR166i-5p	153.275	592.227	-1.96111	0.00139738	0.0193886	TCONS_00055231	LINC9534	XLOC_026585	XLOC_026585	12:8473393-8474805	0.184457	0	6.87465	0.000773295	0.0368501
gma-miR396a-3p	216.37	613.599	-1.51142	0.000940677	0.0156623	TCONS_00195822	LINC33641	XLOC_094845	XLOC_094845	2:27400053-27403386	0.290935	0.018936	3.72041	0.00989196	0.220695
gma-miR396a-3p	216.37	613.599	-1.51142	0.000940677	0.0156623	TCONS_00050689	LINC9159	XLOC_024858	XLOC_024858	11:29433257-29441216	0.00146533	0.279376	-7.49185	1.15624e-09	4.48157e-07
gma-miR396a-3p	216.37	613.599	-1.51142	0.000940677	0.0156623	TCONS_00132164	GLYMA_16G054300-AS1	XLOC_063740	XLOC_063740	16:5296194-5306639	0	0.0130427	-6.01389	0.0271832	0.411164
gma-miR396a-3p	216.37	613.599	-1.51142	0.000940677	0.0156623	TCONS_00262290	GLYMA_05G027500-OT2	GLYMA_05G027500	-	5:2397964-2400364	0.0302927	0.349244	-3.43988	0.00628567	0.16516
gma-miR396a-3p	216.37	613.599	-1.51142	0.000940677	0.0156623	TCONS_00182009	GLYMA_19G008900-OT1	GLYMA_19G008900	-	19:857647-859202	0.423272	0.0424887	2.80793	0.0451513	0.545815
gma-miR396a-3p	216.37	613.599	-1.51142	0.000940677	0.0156623	TCONS_00205559	LINC35123	XLOC_099476	XLOC_099476	2:27875368-27875689	0.324499	0	5.58779	0.0170868	0.310853
gma-miR396a-3p	216.37	613.599	-1.51142	0.000940677	0.0156623	TCONS_00036272	LINC7291	XLOC_018470	XLOC_018470	11:206291-207407	0.625623	1.64791	-1.54371	0.045	0.545019
gma-miR396a-3p	216.37	613.599	-1.51142	0.000940677	0.0156623	TCONS_00228162	LINC39056	XLOC_110136	XLOC_110136	3:5016502-5016996	0.192877	0	5.56991	0.0155164	0.293532
gma-miR396a-3p	216.37	613.599	-1.51142	0.000940677	0.0156623	TCONS_00310054	LINC52143	XLOC_148109	XLOC_148109	7:8349176-8349743	0	0.369521	-6.70827	0.00127527	0.0532709
gma-miR396a-3p	216.37	613.599	-1.51142	0.000940677	0.0156623	TCONS_00314173	LINC53128	XLOC_150365	XLOC_150365	7:38108434-38111076	0.113688	0.507086	-2.29272	0.0118212	0.247919
gma-miR396a-3p	216.37	613.599	-1.51142	0.000940677	0.0156623	TCONS_00177306	GLYMA_19G115500-OT1	GLYMA_19G115500	-	19:37074228-37074998	0	0.52316	-7.33681	0.000172528	0.0117744
gma-miR396a-3p	216.37	613.599	-1.51142	0.000940677	0.0156623	TCONS_00033155	GLYMA_10G195700-AS1	XLOC_017197	XLOC_017197	10:42730665-42735441	0.328944	0.0739407	1.97575	0.0190134	0.333168
gma-miR396a-3p	216.37	613.599	-1.51142	0.000940677	0.0156623	TCONS_00062850	GLYMA_12G109800-OT1	GLYMA_12G109800	-	12:10463224-10468319	12.7223	2.56341	2.13049	0.000153506	0.0107283
gma-miR5044	0	3.58896	-4.19494	0.0325624	NA	TCONS_00332244	GLYMA_08G155700-OT1	GLYMA_08G155700	-	8:12016051-12022136	0.0332107	0.485266	-3.95635	0.0139755	0.275244
gma-miR5761a	410.453	117.634	1.80007	9.45042e-08	2.8609e-06	TCONS_00255902	LINC43603	XLOC_123102	XLOC_123102	4:9756062-9756939	0	0.370835	-7.32976	0.000950684	0.0429725
gma-miR5761a	410.453	117.634	1.80007	9.45042e-08	2.8609e-06	TCONS_00243220	LINC41669	XLOC_117394	XLOC_117394	3:44845921-44847951	0.0164127	0.213498	-3.78025	0.0100558	0.223016
gma-miR5761a	410.453	117.634	1.80007	9.45042e-08	2.8609e-06	TCONS_00065668	GLYMA_12G184200-AS1	XLOC_032169	XLOC_032169	12:34550687-34551866	0.017756	0.299325	-3.96279	0.00505873	0.142619
gma-miR5761a	410.453	117.634	1.80007	9.45042e-08	2.8609e-06	TCONS_00099634	GLYMA_14G078300-AS1	XLOC_047838	XLOC_047838	14:6622761-6631682	0.237148	0	9.64542	4.11435e-05	0.00382817
gma-miR5761a	410.453	117.634	1.80007	9.45042e-08	2.8609e-06	TCONS_00016341	LINC3982	XLOC_008987	XLOC_008987	1:55031638-55033349	0.838637	0.121346	2.56816	0.016339	0.302219
gma-miR5761a	410.453	117.634	1.80007	9.45042e-08	2.8609e-06	TCONS_00027819	GLYMA_10G034300-AS1	XLOC_014134	XLOC_014134	10:2948719-2950318	0.125101	0.014872	2.88926	0.0369908	0.489047
gma-miR5761a	410.453	117.634	1.80007	9.45042e-08	2.8609e-06	TCONS_00211696	LINC36163	XLOC_102441	XLOC_102441	20:12963332-12963948	0	0.450525	-7.07494	0.00041195	0.0230427
gma-miR5761a	410.453	117.634	1.80007	9.45042e-08	2.8609e-06	TCONS_00322090	GLYMA_08G197100-OT1	GLYMA_08G197100	-	8:15907052-15910727	0.0715867	0	6.58319	0.0014317	0.0578861
gma-miR5761a	410.453	117.634	1.80007	9.45042e-08	2.8609e-06	TCONS_00099638	GLYMA_14G078300-AS3	XLOC_047838	XLOC_047838	14:6622761-6631682	0	0.209712	-9.50642	0.0016238	0.0633249
gma-miR5761a	410.453	117.634	1.80007	9.45042e-08	2.8609e-06	TCONS_00247739	LINC42175	XLOC_119215	XLOC_119215	4:15718029-15725387	0	0.0143617	-5.65291	0.024778	0.389831
gma-miR5761a	410.453	117.634	1.80007	9.45042e-08	2.8609e-06	TCONS_00126813	LINC21736	XLOC_061362	XLOC_061362	16:18953142-18953550	0	0.309782	-5.97824	0.0092675	0.211865
gma-miR5761a	410.453	117.634	1.80007	9.45042e-08	2.8609e-06	TCONS_00247741	LINC42177	XLOC_119215	XLOC_119215	4:15719810-15725387	0.00400167	0.048418	-3.67154	0.0484722	0.568037
gma-miR5761a	410.453	117.634	1.80007	9.45042e-08	2.8609e-06	TCONS_00285725	LINC48983	XLOC_137502	XLOC_137502	6:40777465-40777785	0	0.242765	-5.30634	0.0283698	0.422294
gma-miR5761a	410.453	117.634	1.80007	9.45042e-08	2.8609e-06	TCONS_00262290	GLYMA_05G027500-OT2	GLYMA_05G027500	-	5:2397964-2400364	0.0302927	0.349244	-3.43988	0.00628567	0.16516
gma-miR5371-5p	10.0347	178.487	-4.16163	4.32396e-16	2.87976e-14	TCONS_00086252	GLYMA_13G233100-AS1	XLOC_041418	XLOC_041418	13:34404872-34407232	0.891639	0.25669	1.63895	0.0290061	0.42666
gma-miR2109-5p	2068.55	1354.16	0.611368	0.0313709	0.267859	TCONS_00314995	GLYMA_07G235100-AS1	XLOC_150767	XLOC_150767	7:41602711-41607518	0.173681	0.0135757	3.34016	0.0457566	0.549611
gma-miR2109-5p	2068.55	1354.16	0.611368	0.0313709	0.267859	TCONS_00094868	GLYMA_14G146000-OT2	GLYMA_14G146000	-	14:30911603-30924666	0	0.061133	-6.58253	0.041465	0.521006
gma-miR2109-5p	2068.55	1354.16	0.611368	0.0313709	0.267859	TCONS_00042275	GLYMA_11G187800-AS1	XLOC_021016	XLOC_021016	11:25959706-25962087	0.363712	0.069357	2.1344	0.0372466	0.491197
gma-miR2109-5p	2068.55	1354.16	0.611368	0.0313709	0.267859	TCONS_00114169	GLYMA_15G277000-AS1	XLOC_055288	XLOC_055288	15:51670963-51673486	0.050682	0	5.81567	0.0363414	0.483767
gma-miR2109-5p	2068.55	1354.16	0.611368	0.0313709	0.267859	TCONS_00342419	LINC56806	XLOC_162919	XLOC_162919	9:24882900-24883536	0	0.189563	-5.90177	0.0147581	0.28443
gma-miR5770a	356.571	678.036	-0.930144	0.0343603	0.282853	TCONS_00062824	LINC10865	XLOC_030455	XLOC_030455	12:10355827-10357529	1.02262	0.00698833	6.34238	1.96674e-06	0.000318496
gma-miR5037c	0.958662	16.3407	-4.47103	0.00106957	0.0169603	TCONS_00166607	LINC28204	XLOC_080201	XLOC_080201	18:9829886-9831624	0.0281343	0.63457	-3.74286	0.0147499	0.284344
gma-miR5037c	0.958662	16.3407	-4.47103	0.00106957	0.0169603	TCONS_00024290	GLYMA_10G213300-OT6	GLYMA_10G213300	-	10:44572341-44576098	0	0.111006	-5.88414	0.0317794	0.448954
gma-miR5037c	0.958662	16.3407	-4.47103	0.00106957	0.0169603	TCONS_00166608	LINC28206	XLOC_080201	XLOC_080201	18:9829886-9831647	0.0386337	3.17051	-5.96955	3.7189e-07	7.59034e-05
gma-miR5037c	0.958662	16.3407	-4.47103	0.00106957	0.0169603	TCONS_00166609	LINC28205	XLOC_080201	XLOC_080201	18:9829886-9831647	0.253298	3.46104	-3.86971	8.50058e-06	0.00106604
gma-miR5037c	0.958662	16.3407	-4.47103	0.00106957	0.0169603	TCONS_00357847	LINC59568	XLOC_170296	XLOC_170296	KZ847134:749854-750238	0	0.180551	-5.1609	0.0452097	0.546261
gma-miR5037c	0.958662	16.3407	-4.47103	0.00106957	0.0169603	TCONS_00360678	LINC60729	XLOC_172245	XLOC_172245	KZ847969:2107-3600	2.46514	13.8183	-2.73233	0.0253691	0.395307
gma-miR5037c	0.958662	16.3407	-4.47103	0.00106957	0.0169603	TCONS_00296919	GLYMA_06G294100-AS2	XLOC_142589	XLOC_142589	6:48305418-48305855	0.011621	0.229894	-3.89033	0.0408693	0.517238
gma-miR5037c	0.958662	16.3407	-4.47103	0.00106957	0.0169603	TCONS_00028045	GLYMA_10G043200-AS1	XLOC_014250	XLOC_014250	10:3885422-3887954	0	0.0885143	-6.44615	0.0447103	0.543261
gma-miR5037c	0.958662	16.3407	-4.47103	0.00106957	0.0169603	TCONS_00021919	GLYMA_10G141300-AS1	XLOC_011942	XLOC_011942	10:37476286-37486463	1.10551	2.17162	-1.12541	0.00884369	0.205495
gma-miR5037c	0.958662	16.3407	-4.47103	0.00106957	0.0169603	TCONS_00334578	GLYMA_08G242400-AS3	XLOC_158826	XLOC_158826	8:20747619-20759621	0.145111	0.00119533	5.86114	0.000786326	0.0372614
gma-miR5037c	0.958662	16.3407	-4.47103	0.00106957	0.0169603	TCONS_00219123	GLYMA_20G020500-AS1	XLOC_105781	XLOC_105781	20:2112280-2114840	0.021489	0.248777	-3.46129	0.0126586	0.258883
gma-miR5037c	0.958662	16.3407	-4.47103	0.00106957	0.0169603	TCONS_00042275	GLYMA_11G187800-AS1	XLOC_021016	XLOC_021016	11:25959706-25962087	0.363712	0.069357	2.1344	0.0372466	0.491197
gma-miR5037c	0.958662	16.3407	-4.47103	0.00106957	0.0169603	TCONS_00184139	LINC31895	XLOC_089477	XLOC_089477	19:22626897-22627545	0	0.248464	-6.42364	0.00311144	0.101635
gma-miR5037c	0.958662	16.3407	-4.47103	0.00106957	0.0169603	TCONS_00024284	GLYMA_10G213300-OT9	GLYMA_10G213300	-	10:44572341-44576098	0.0992993	0.001639	4.23739	0.0290724	0.427136
gma-miR5037c	0.958662	16.3407	-4.47103	0.00106957	0.0169603	TCONS_00266475	GLYMA_05G138900-AS1	XLOC_128842	XLOC_128842	5:33133791-33140199	0.114672	0.38431	-1.87454	0.0100237	0.222627
gma-miR5037c	0.958662	16.3407	-4.47103	0.00106957	0.0169603	TCONS_00192525	LINC33009	XLOC_093305	XLOC_093305	2:7609906-7610329	0	1.38388	-8.17556	9.49178e-06	0.00117006
gma-miR5037c	0.958662	16.3407	-4.47103	0.00106957	0.0169603	TCONS_00183299	GLYMA_19G054600-AS1	XLOC_088875	XLOC_088875	19:9091490-9097160	1.45456	0	10.7641	2.45353e-15	2.6047e-12
gma-miR5037c	0.958662	16.3407	-4.47103	0.00106957	0.0169603	TCONS_00236808	LINC40460	XLOC_114275	XLOC_114275	3:7813696-7814206	0	0.226001	-5.85118	0.00943912	0.214441
novel_90	66.0029	34.9552	0.912848	0.0401746	0.290829	TCONS_00302885	GLYMA_07G153800-AS1	XLOC_144977	XLOC_144977	7:18791940-18794403	0.0618143	0	6.11752	0.0217745	0.361031
novel_90	66.0029	34.9552	0.912848	0.0401746	0.290829	TCONS_00254794	GLYMA_04G066200-OT9	GLYMA_04G066200	-	4:5514769-5521360	0.225914	0	7.0219	0.00057351	0.0296495
novel_90	66.0029	34.9552	0.912848	0.0401746	0.290829	TCONS_00301665	LINC50891	XLOC_144375	XLOC_144375	7:12237317-12240851	0.000331	0.297781	-7.19584	8.01823e-07	0.000147327
novel_90	66.0029	34.9552	0.912848	0.0401746	0.290829	TCONS_00137569	LINC23614	XLOC_066534	XLOC_066534	17:770919-771993	0.511957	0	7.90811	0.000324144	0.0192288
novel_90	66.0029	34.9552	0.912848	0.0401746	0.290829	TCONS_00236710	LINC40435	XLOC_114215	XLOC_114215	3:6851008-6852960	0	0.08586	-5.13009	0.0428028	0.530928
gma-miR9742	18.5725	0	6.80804	1.30183e-06	3.61257e-05	TCONS_00040798	LINC7545	XLOC_020096	XLOC_020096	11:11803548-11804084	0	0.129412	-5.24465	0.042347	0.527515
gma-miR9742	18.5725	0	6.80804	1.30183e-06	3.61257e-05	TCONS_00110196	LINC18220	XLOC_052918	XLOC_052918	15:15178227-15181332	0	0.314575	-8.89428	2.87368e-07	6.01789e-05
gma-miR9742	18.5725	0	6.80804	1.30183e-06	3.61257e-05	TCONS_00099639	GLYMA_14G078300-AS4	XLOC_047838	XLOC_047838	14:6622761-6631682	0.071503	0	8.1042	0.000959806	0.0432816
gma-miR9742	18.5725	0	6.80804	1.30183e-06	3.61257e-05	TCONS_00205489	LINC35108	XLOC_099441	XLOC_099441	2:27343139-27347829	0.370834	1.69565	-2.35559	5.09953e-05	0.00455093
gma-miR9742	18.5725	0	6.80804	1.30183e-06	3.61257e-05	TCONS_00123727	GLYMA_16G011900-AS1	XLOC_059785	XLOC_059785	16:1017713-1018623	0.672671	0.0980403	2.59995	0.0432597	0.533777
gma-miR9742	18.5725	0	6.80804	1.30183e-06	3.61257e-05	TCONS_00159830	LINC27372	XLOC_077113	XLOC_077113	18:37645374-37645750	0	0.712636	-7.07788	0.000392079	0.0223066
gma-miR9742	18.5725	0	6.80804	1.30183e-06	3.61257e-05	TCONS_00122107	LINC20824	XLOC_059076	XLOC_059076	15:45123627-45123940	0	0.506871	-6.38491	0.00223179	0.0800988
gma-miR9742	18.5725	0	6.80804	1.30183e-06	3.61257e-05	TCONS_00050690	LINC9160	XLOC_024859	XLOC_024859	11:29441280-29443992	0	0.382903	-8.98401	2.44534e-07	5.2283e-05
gma-miR9742	18.5725	0	6.80804	1.30183e-06	3.61257e-05	TCONS_00328550	GLYMA_08G025900-AS1	XLOC_156373	XLOC_156373	8:2047246-2047768	0.135773	0	5.12514	0.0491593	0.571451
gma-miR9742	18.5725	0	6.80804	1.30183e-06	3.61257e-05	TCONS_00219883	LINC37595	XLOC_106232	XLOC_106232	20:8485983-8488196	0.153958	0.000514	5.28772	0.00266103	0.0906814
gma-miR9742	18.5725	0	6.80804	1.30183e-06	3.61257e-05	TCONS_00326354	GLYMA_08G315800-AS1	XLOC_155525	XLOC_155525	8:43562771-43565550	0.165979	0.566021	-1.9179	0.0341704	0.466982
gma-miR9742	18.5725	0	6.80804	1.30183e-06	3.61257e-05	TCONS_00256164	LINC43668	XLOC_123262	XLOC_123262	4:12659137-12659475	0	1.34647	-7.83037	4.30026e-05	0.00395779
gma-miR9742	18.5725	0	6.80804	1.30183e-06	3.61257e-05	TCONS_00126147	GLYMA_16G088900-OT3	GLYMA_16G088900	-	16:11338379-11356513	0	0.033057	-6.62648	0.0398503	0.50992
gma-miR9742	18.5725	0	6.80804	1.30183e-06	3.61257e-05	TCONS_00210884	LINC35873	XLOC_101912	XLOC_101912	20:4686758-4687108	0.0392837	0.451153	-3.24158	0.0498693	0.576327
gma-miR9742	18.5725	0	6.80804	1.30183e-06	3.61257e-05	TCONS_00146711	LINC24907	XLOC_070653	XLOC_070653	17:2235956-2236477	0.129811	0	5.12964	0.0352902	0.476369
gma-miR9742	18.5725	0	6.80804	1.30183e-06	3.61257e-05	TCONS_00037109	LINC7327	XLOC_018679	XLOC_018679	11:1570408-1570932	0	0.170369	-5.68781	0.0123598	0.254778
gma-miR9742	18.5725	0	6.80804	1.30183e-06	3.61257e-05	TCONS_00094948	GLYMA_14G148200-OT1	GLYMA_14G148200	-	14:31889989-31894900	0.196821	0	8.06973	0.000998509	0.0445156
gma-miR9742	18.5725	0	6.80804	1.30183e-06	3.61257e-05	TCONS_00099634	GLYMA_14G078300-AS1	XLOC_047838	XLOC_047838	14:6622761-6631682	0.237148	0	9.64542	4.11435e-05	0.00382817
gma-miR9742	18.5725	0	6.80804	1.30183e-06	3.61257e-05	TCONS_00133765	LINC22965	XLOC_064661	XLOC_064661	16:17738219-17739216	0.158347	0	6.194	0.00589391	0.158184
gma-miR9742	18.5725	0	6.80804	1.30183e-06	3.61257e-05	TCONS_00126144	GLYMA_16G088900-OT6	GLYMA_16G088900	-	16:11338379-11356513	0	0.104326	-8.2893	0.000674638	0.0334305
gma-miR9742	18.5725	0	6.80804	1.30183e-06	3.61257e-05	TCONS_00195946	LINC33686	XLOC_094945	XLOC_094945	2:28773088-28773368	0	0.273653	-5.42399	0.0205076	0.349074
gma-miR9742	18.5725	0	6.80804	1.30183e-06	3.61257e-05	TCONS_00163267	LINC27887	XLOC_078760	XLOC_078760	18:55925594-55926167	0	0.186224	-5.72472	0.042774	0.530716
gma-miR9742	18.5725	0	6.80804	1.30183e-06	3.61257e-05	TCONS_00099638	GLYMA_14G078300-AS3	XLOC_047838	XLOC_047838	14:6622761-6631682	0	0.209712	-9.50642	0.0016238	0.0633249
gma-miR9742	18.5725	0	6.80804	1.30183e-06	3.61257e-05	TCONS_00339332	LINC56072	XLOC_161123	XLOC_161123	9:1712759-1715059	0.0474433	0	5.59036	0.046425	0.554468
gma-miR9742	18.5725	0	6.80804	1.30183e-06	3.61257e-05	TCONS_00104506	LINC17763	XLOC_050625	XLOC_050625	14:46574886-46582681	0	1.71717	-12.6045	4.38313e-08	1.18176e-05
gma-miR9742	18.5725	0	6.80804	1.30183e-06	3.61257e-05	TCONS_00200942	LINC34350	XLOC_097280	XLOC_097280	2:2886920-2889848	0.201147	0.669077	-1.84619	0.0250665	0.392419
gma-miR9742	18.5725	0	6.80804	1.30183e-06	3.61257e-05	TCONS_00099635	GLYMA_14G078300-AS6	XLOC_047838	XLOC_047838	14:6622761-6631682	0.0317523	0.638964	-4.40507	0.00140362	0.0570524
sRNA	N_R_readcount	B_R_readcount	log2FoldChange	pval	padj	transcript_id	transcript_name	gene_id	gene_name	transcript_locus	N_R_FPKM	B_R_FPKM	log2FoldChange	pvalue	padj
novel_73	17.7724	1.50169	3.6276	0.00145008	0.0547405	TCONS_00281655	GLYMA_06G126400-AS1	XLOC_135381	XLOC_135381	6:10358165-10360569	0	0.127559	-6.62112	0.0485481	0.793237
novel_73	17.7724	1.50169	3.6276	0.00145008	0.0547405	TCONS_00340228	LINC56142	XLOC_161530	XLOC_161530	9:5090286-5093543	0.16305	2.1329	-3.74477	0.0136815	0.371772
novel_73	17.7724	1.50169	3.6276	0.00145008	0.0547405	TCONS_00239837	LINC41441	XLOC_116103	XLOC_116103	3:35297393-35298012	0.004493	0.347661	-5.1041	0.00307107	0.13732
gma-miR5037c	0.828476	132.638	-7.02476	3.78586e-08	8.57497e-06	TCONS_00130340	GLYMA_16G218100-AS6	XLOC_063045	XLOC_063045	16:37549777-37554548	0	0.155596	-8.41674	0.000799092	0.052798
gma-miR5037c	0.828476	132.638	-7.02476	3.78586e-08	8.57497e-06	TCONS_00130344	GLYMA_16G218100-AS2	XLOC_063045	XLOC_063045	16:37549777-37554548	0.037207	0.337948	-3.1866	0.0125748	0.352768
gma-miR5037c	0.828476	132.638	-7.02476	3.78586e-08	8.57497e-06	TCONS_00130346	GLYMA_16G218100-AS3	XLOC_063045	XLOC_063045	16:37549777-37554548	0.0648487	0	7.39256	0.000472167	0.0362913
gma-miR5037c	0.828476	132.638	-7.02476	3.78586e-08	8.57497e-06	TCONS_00183299	GLYMA_19G054600-AS1	XLOC_088875	XLOC_088875	19:9091490-9097160	0.967196	0.001768	8.61475	1.35082e-10	9.13756e-08
gma-miR5037c	0.828476	132.638	-7.02476	3.78586e-08	8.57497e-06	TCONS_00334576	GLYMA_08G242400-AS1	XLOC_158826	XLOC_158826	8:20747619-20758005	0	0.042201	-7.86596	0.0133259	0.365903
gma-miR5037c	0.828476	132.638	-7.02476	3.78586e-08	8.57497e-06	TCONS_00024290	GLYMA_10G213300-OT6	GLYMA_10G213300	-	10:44572341-44576098	0.386347	0.0344723	3.35144	0.0348691	0.658959
gma-miR5037c	0.828476	132.638	-7.02476	3.78586e-08	8.57497e-06	TCONS_00186972	GLYMA_19G153600-AS4	XLOC_091024	XLOC_091024	19:41385118-41386110	0	0.0683413	-5.37038	0.0373183	0.686332
gma-miR5037c	0.828476	132.638	-7.02476	3.78586e-08	8.57497e-06	TCONS_00018700	LINC4128	XLOC_009830	XLOC_009830	10:4675569-4679155	0	0.10596	-7.24789	0.00597661	0.21842
gma-miR5037c	0.828476	132.638	-7.02476	3.78586e-08	8.57497e-06	TCONS_00360678	LINC60729	XLOC_172245	XLOC_172245	KZ847969:2107-3600	2.372	13.0328	-2.53594	0.0147448	0.3908
gma-miR5037c	0.828476	132.638	-7.02476	3.78586e-08	8.57497e-06	TCONS_00269505	GLYMA_05G245700-OT1	GLYMA_05G245700	-	5:41958116-41963008	0	0.160961	-8.79037	0.00491395	0.19125
gma-miR9742	24.0095	0	7.25367	1.72756e-06	0.00013043	TCONS_00166417	GLYMA_18G086400-AS3	XLOC_080101	XLOC_080101	18:8563902-8603873	0.117884	1.36336	-3.49223	0.00517976	0.198762
gma-miR9742	24.0095	0	7.25367	1.72756e-06	0.00013043	TCONS_00099637	GLYMA_14G078300-AS5	XLOC_047838	XLOC_047838	14:6622761-6631682	0	0.135662	-9.12293	0.003334	0.144717
gma-miR9742	24.0095	0	7.25367	1.72756e-06	0.00013043	TCONS_00048441	LINC8522	XLOC_023582	XLOC_023582	11:11033975-11034955	0	0.827136	-8.83844	1.37248e-06	0.000328871
gma-miR9742	24.0095	0	7.25367	1.72756e-06	0.00013043	TCONS_00339332	LINC56072	XLOC_161123	XLOC_161123	9:1712759-1715059	0.244708	0.044135	2.37965	0.0343029	0.652682
gma-miR9742	24.0095	0	7.25367	1.72756e-06	0.00013043	TCONS_00080896	GLYMA_13G054800-AS1	XLOC_039101	XLOC_039101	13:15215851-15217387	0.768718	2.59126	-1.81965	0.0435962	0.745093
gma-miR9742	24.0095	0	7.25367	1.72756e-06	0.00013043	TCONS_00253924	GLYMA_04G034500-AS1	XLOC_122263	XLOC_122263	4:2753519-2755937	0	0.05381	-5.90807	0.0368228	0.680861
gma-miR9742	24.0095	0	7.25367	1.72756e-06	0.00013043	TCONS_00111258	LINC18532	XLOC_053546	XLOC_053546	15:23562999-23564559	0.091452	0	6.34596	0.00588595	0.216507
gma-miR9742	24.0095	0	7.25367	1.72756e-06	0.00013043	TCONS_00146711	LINC24907	XLOC_070653	XLOC_070653	17:2235956-2236477	0.309137	0	6.51931	0.00562832	0.210717
gma-miR9742	24.0095	0	7.25367	1.72756e-06	0.00013043	TCONS_00256164	LINC43668	XLOC_123262	XLOC_123262	4:12659137-12659475	0.00273567	0.398636	-4.50926	0.018733	0.455685
gma-miR9742	24.0095	0	7.25367	1.72756e-06	0.00013043	TCONS_00126145	GLYMA_16G088900-OT4	GLYMA_16G088900	-	16:11338379-11356513	0.330583	0.0318173	3.30985	0.0161344	0.414836
gma-miR9742	24.0095	0	7.25367	1.72756e-06	0.00013043	TCONS_00099636	GLYMA_14G078300-AS2	XLOC_047838	XLOC_047838	14:6622761-6631682	0.004897	0.530056	-6.53977	0.000240759	0.0219086
gma-miR9742	24.0095	0	7.25367	1.72756e-06	0.00013043	TCONS_00110196	LINC18220	XLOC_052918	XLOC_052918	15:15178227-15181332	0	0.354688	-9.27713	1.18832e-07	4.04602e-05
gma-miR9742	24.0095	0	7.25367	1.72756e-06	0.00013043	TCONS_00079031	LINC13310	XLOC_037948	XLOC_037948	13:1750405-1751346	0	0.0676557	-5.3952	0.0264464	0.559901
gma-miR9742	24.0095	0	7.25367	1.72756e-06	0.00013043	TCONS_00030516	LINC6511	XLOC_015839	XLOC_015839	10:26390702-26391159	0.147301	0	5.31656	0.0356971	0.667938
gma-miR169o	0	23.4791	-6.7672	1.58107e-05	0.000795807	TCONS_00163288	GLYMA_18G278800-AS2	XLOC_078776	XLOC_078776	18:56011017-56013884	0	0.158792	-7.33588	0.0235503	0.521472
gma-miR169o	0	23.4791	-6.7672	1.58107e-05	0.000795807	TCONS_00323989	GLYMA_08G255800-AS1	XLOC_154156	XLOC_154156	8:22681607-22684395	0.0142393	0.451131	-4.77585	0.0201878	0.47554
gma-miR5670b	4.71081	0	4.92167	0.0292479	0.77937	TCONS_00183299	GLYMA_19G054600-AS1	XLOC_088875	XLOC_088875	19:9091490-9097160	0.967196	0.001768	8.61475	1.35082e-10	9.13756e-08
gma-miR862a	0.53727	15.9361	-5.24318	0.00113795	0.0468629	TCONS_00271762	LINC46722	XLOC_131061	XLOC_131061	5:8590990-8591625	0.150683	0	5.79554	0.0133008	0.365584
gma-miR862a	0.53727	15.9361	-5.24318	0.00113795	0.0468629	TCONS_00168258	LINC28683	XLOC_081220	XLOC_081220	18:25585380-25585867	0.220465	0	5.99078	0.00979588	0.301139
gma-miR862a	0.53727	15.9361	-5.24318	0.00113795	0.0468629	TCONS_00083295	LINC14081	XLOC_040239	XLOC_040239	13:24810585-24811258	0.255005	0	6.56499	0.00220266	0.107063
gma-miR862a	0.53727	15.9361	-5.24318	0.00113795	0.0468629	TCONS_00341295	LINC56369	XLOC_162134	XLOC_162134	9:12130240-12130707	0	0.221803	-5.98668	0.00924606	0.290427
gma-miR862a	0.53727	15.9361	-5.24318	0.00113795	0.0468629	TCONS_00037067	LINC7322	XLOC_018659	XLOC_018659	11:1436684-1437134	0.159417	0	5.4116	0.0236149	0.521908
gma-miR862a	0.53727	15.9361	-5.24318	0.00113795	0.0468629	TCONS_00156467	LINC26375	XLOC_075089	XLOC_075089	18:6869435-6869847	0.194789	0	5.57923	0.0173101	0.433894
gma-miR862a	0.53727	15.9361	-5.24318	0.00113795	0.0468629	TCONS_00085648	GLYMA_13G212300-AS1	XLOC_041169	XLOC_041169	13:32597106-32597638	0	0.118095	-5.32613	0.03841	0.697442
gma-miR169i-3p	0	22.8909	-6.72826	1.29562e-05	0.000733644	TCONS_00159879	LINC27391	XLOC_077139	XLOC_077139	18:38160858-38161514	0	0.219571	-6.37923	0.00519244	0.199048
gma-miR862b	0.53727	66.9638	-7.31449	1.32237e-06	0.000119807	TCONS_00341295	LINC56369	XLOC_162134	XLOC_162134	9:12130240-12130707	0	0.221803	-5.98668	0.00924606	0.290427
gma-miR862b	0.53727	66.9638	-7.31449	1.32237e-06	0.000119807	TCONS_00266740	LINC46301	XLOC_128939	XLOC_128939	5:33990343-33995540	0.00559567	0.0764397	-3.0886	0.0387759	0.700289
gma-miR862b	0.53727	66.9638	-7.31449	1.32237e-06	0.000119807	TCONS_00309248	GLYMA_07G065500-AS1	XLOC_147821	XLOC_147821	7:5858671-5887575	0	0.292372	-8.54081	6.8524e-05	0.00817778
gma-miR862b	0.53727	66.9638	-7.31449	1.32237e-06	0.000119807	TCONS_00156467	LINC26375	XLOC_075089	XLOC_075089	18:6869435-6869847	0.194789	0	5.57923	0.0173101	0.433894
gma-miR862b	0.53727	66.9638	-7.31449	1.32237e-06	0.000119807	TCONS_00168258	LINC28683	XLOC_081220	XLOC_081220	18:25585380-25585867	0.220465	0	5.99078	0.00979588	0.301139
gma-miR862b	0.53727	66.9638	-7.31449	1.32237e-06	0.000119807	TCONS_00037067	LINC7322	XLOC_018659	XLOC_018659	11:1436684-1437134	0.159417	0	5.4116	0.0236149	0.521908
gma-miR862b	0.53727	66.9638	-7.31449	1.32237e-06	0.000119807	TCONS_00197409	LINC34074	XLOC_095767	XLOC_095767	2:40168053-40169110	0.0630157	0	5.41267	0.0254839	0.546738
gma-miR862b	0.53727	66.9638	-7.31449	1.32237e-06	0.000119807	TCONS_00112282	LINC19015	XLOC_054306	XLOC_054306	15:38245606-38246586	0.389923	0.010079	5.00305	0.00156989	0.0846558
gma-miR862b	0.53727	66.9638	-7.31449	1.32237e-06	0.000119807	TCONS_00085648	GLYMA_13G212300-AS1	XLOC_041169	XLOC_041169	13:32597106-32597638	0	0.118095	-5.32613	0.03841	0.697442
gma-miR862b	0.53727	66.9638	-7.31449	1.32237e-06	0.000119807	TCONS_00312265	LINC52545	XLOC_149216	XLOC_149216	7:19978183-19982784	0.145542	0	7.11504	0.000858514	0.0554722
gma-miR862b	0.53727	66.9638	-7.31449	1.32237e-06	0.000119807	TCONS_00002242	GLYMA_01G069600-OT2	GLYMA_01G069600	-	1:11739807-11741934	0	0.317191	-7.78279	0.00210386	0.103886
gma-miR862b	0.53727	66.9638	-7.31449	1.32237e-06	0.000119807	TCONS_00302167	GLYMA_07G129200-AS2	XLOC_144633	XLOC_144633	7:15387795-15388661	0.10867	0.004689	3.89558	0.0449779	0.761556
gma-miR862b	0.53727	66.9638	-7.31449	1.32237e-06	0.000119807	TCONS_00067054	LINC11872	XLOC_032771	XLOC_032771	12:39648847-39649603	0	0.233095	-6.66629	0.00202778	0.101606
gma-miR862b	0.53727	66.9638	-7.31449	1.32237e-06	0.000119807	TCONS_00304841	GLYMA_07G197600-AS2	XLOC_146087	XLOC_146087	7:36595053-36598826	0.915061	0.290723	1.60286	0.0412345	0.72441
gma-miR862b	0.53727	66.9638	-7.31449	1.32237e-06	0.000119807	TCONS_00200877	LINC34332	XLOC_097240	XLOC_097240	2:2617908-2618510	0.229674	0	6.30945	0.00801296	0.26457
gma-miR862b	0.53727	66.9638	-7.31449	1.32237e-06	0.000119807	TCONS_00315189	GLYMA_07G240800-AS1	XLOC_150845	XLOC_150845	7:42127067-42127516	0.0215947	0.850069	-4.64476	0.00875558	0.279691
gma-miR862b	0.53727	66.9638	-7.31449	1.32237e-06	0.000119807	TCONS_00271762	LINC46722	XLOC_131061	XLOC_131061	5:8590990-8591625	0.150683	0	5.79554	0.0133008	0.365584
gma-miR862b	0.53727	66.9638	-7.31449	1.32237e-06	0.000119807	TCONS_00141981	LINC23944	XLOC_068305	XLOC_068305	17:13886581-13887859	0.27207	0.00108233	5.66339	0.00273966	0.125926
gma-miR862b	0.53727	66.9638	-7.31449	1.32237e-06	0.000119807	TCONS_00266734	LINC46297	XLOC_128939	XLOC_128939	5:33990341-33995540	0.0960597	0	7.0853	0.00726854	0.248422
gma-miR862b	0.53727	66.9638	-7.31449	1.32237e-06	0.000119807	TCONS_00343350	LINC57168	XLOC_163552	XLOC_163552	9:34832651-34834129	0.045905	0	5.31998	0.0287196	0.58619
gma-miR862b	0.53727	66.9638	-7.31449	1.32237e-06	0.000119807	TCONS_00074599	GLYMA_13G234300-OT2	GLYMA_13G234300	-	13:34500197-34502719	1.99748	0	9.76316	0.00163958	0.0873174
gma-miR862b	0.53727	66.9638	-7.31449	1.32237e-06	0.000119807	TCONS_00083295	LINC14081	XLOC_040239	XLOC_040239	13:24810585-24811258	0.255005	0	6.56499	0.00220266	0.107063
gma-miR862b	0.53727	66.9638	-7.31449	1.32237e-06	0.000119807	TCONS_00190261	LINC32829	XLOC_092364	XLOC_092364	2:302683-303797	0.243191	0.004419	5.33046	0.001449	0.0800285
gma-miR862b	0.53727	66.9638	-7.31449	1.32237e-06	0.000119807	TCONS_00130266	GLYMA_16G213800-AS1	XLOC_062996	XLOC_062996	16:37166925-37167954	0.382945	0	7.74892	0.000373888	0.0305605
gma-miR862b	0.53727	66.9638	-7.31449	1.32237e-06	0.000119807	TCONS_00084996	GLYMA_13G188000-OT2	GLYMA_13G188000	-	13:30176974-30212836	0.0136557	0.200402	-3.40582	0.014676	0.389991
gma-miR4344	1.75385	11.0799	-2.7587	0.0354547	0.892276	TCONS_00247741	LINC42177	XLOC_119215	XLOC_119215	4:15719810-15725387	0	0.040113	-6.98325	0.0108256	0.321294
gma-miR4344	1.75385	11.0799	-2.7587	0.0354547	0.892276	TCONS_00093270	GLYMA_14G107400-AS1	XLOC_044408	XLOC_044408	14:11425503-11428601	0.0390467	0.647024	-3.97515	0.0184616	0.451721
gma-miR9724b	0	81.5686	-8.56148	5.12931e-10	2.32358e-07	TCONS_00259270	GLYMA_04G189800-OT3	GLYMA_04G189800	-	4:46060586-46065299	0.115424	0.00196233	5.49197	0.000418832	0.0333488
gma-miR9724b	0	81.5686	-8.56148	5.12931e-10	2.32358e-07	TCONS_00340228	LINC56142	XLOC_161530	XLOC_161530	9:5090286-5093543	0.16305	2.1329	-3.74477	0.0136815	0.371772
gma-miR9724b	0	81.5686	-8.56148	5.12931e-10	2.32358e-07	TCONS_00082179	GLYMA_13G098900-AS1	XLOC_039784	XLOC_039784	13:21402757-21405931	0.0241867	0.145895	-2.50037	0.0491318	0.798886
sRNA	N_R_C_readcount	B_R_C_readcount	log2FoldChange	pval	padj	transcript_id	transcript_name	gene_id	gene_name	transcript_locus	N_R_C_FPKM	B_R_C_FPKM	log2FoldChange	pvalue	padj
gma-miR398b-5p	410.963	135.329	1.60153	0.00108018	0.0372661	TCONS_00059929	GLYMA_12G006400-AS1	XLOC_029204	XLOC_029204	12:489641-490019	0.230517	0	5.34312	0.0281642	0.493005
gma-miR398b-5p	410.963	135.329	1.60153	0.00108018	0.0372661	TCONS_00028929	GLYMA_10G070400-OT1	GLYMA_10G070400	-	10:7032970-7034428	0	0.398853	-7.90916	0.00210642	0.103293
gma-miR4416c-5p	1.98145	11.6829	-2.56772	0.0138401	0.238741	TCONS_00005183	LINC1650	XLOC_003194	XLOC_003194	1:45275180-45276955	0.191721	0	7.20123	0.00127419	0.0721809
gma-miR4416c-5p	1.98145	11.6829	-2.56772	0.0138401	0.238741	TCONS_00288736	LINC49274	XLOC_138845	XLOC_138845	6:2507680-2509813	0.32388	0.009843	4.34515	0.0126394	0.315912
gma-miR4416c-5p	1.98145	11.6829	-2.56772	0.0138401	0.238741	TCONS_00022149	LINC5278	XLOC_012013	XLOC_012013	10:38052843-38053384	0.392134	0	6.4975	0.00462496	0.170702
gma-miR4416c-5p	1.98145	11.6829	-2.56772	0.0138401	0.238741	TCONS_00169910	GLYMA_18G189200-OT1	GLYMA_18G189200	-	18:45656778-45659747	0.0691333	0	6.25323	0.00838781	0.248314
gma-miR4416c-5p	1.98145	11.6829	-2.56772	0.0138401	0.238741	TCONS_00325513	LINC54493	XLOC_155159	XLOC_155159	8:40124492-40124816	0.418871	0	5.86635	0.0145691	0.343247
gma-miR4416c-5p	1.98145	11.6829	-2.56772	0.0138401	0.238741	TCONS_00304552	LINC51676	XLOC_145972	XLOC_145972	7:35512987-35513429	0.481307	0	6.59476	0.00307184	0.131856
novel_73	164.418	11.0403	3.8857	2.01467e-09	2.43271e-07	TCONS_00239837	LINC41441	XLOC_116103	XLOC_116103	3:35297393-35298012	0	0.184338	-5.72414	0.017899	0.38418
novel_73	164.418	11.0403	3.8857	2.01467e-09	2.43271e-07	TCONS_00340229	LINC56141	XLOC_161530	XLOC_161530	9:5090286-5093543	0	0.822246	-9.64787	2.80451e-08	1.23111e-05
novel_73	164.418	11.0403	3.8857	2.01467e-09	2.43271e-07	TCONS_00340230	LINC56143	XLOC_161530	XLOC_161530	9:5090292-5093543	0.00808767	0.365224	-5.41193	0.000293601	0.0252731
novel_73	164.418	11.0403	3.8857	2.01467e-09	2.43271e-07	TCONS_00340231	LINC56144	XLOC_161530	XLOC_161530	9:5090302-5093543	0	0.253381	-7.19905	0.00880759	0.255985
gma-miR2111b	76.3569	16.4575	2.2135	0.00498694	0.133816	TCONS_00340230	LINC56143	XLOC_161530	XLOC_161530	9:5090292-5093543	0.00808767	0.365224	-5.41193	0.000293601	0.0252731
gma-miR2111b	76.3569	16.4575	2.2135	0.00498694	0.133816	TCONS_00340229	LINC56141	XLOC_161530	XLOC_161530	9:5090286-5093543	0	0.822246	-9.64787	2.80451e-08	1.23111e-05
gma-miR2111b	76.3569	16.4575	2.2135	0.00498694	0.133816	TCONS_00340231	LINC56144	XLOC_161530	XLOC_161530	9:5090302-5093543	0	0.253381	-7.19905	0.00880759	0.255985
gma-miR2111b	76.3569	16.4575	2.2135	0.00498694	0.133816	TCONS_00169915	LINC29416	XLOC_082451	XLOC_082451	18:45689318-45690286	0.255163	0	6.82599	0.00376023	0.149545
gma-miR2111b	76.3569	16.4575	2.2135	0.00498694	0.133816	TCONS_00355956	GLYMA_09G262000-AS2	XLOC_169364	XLOC_169364	9:47996755-47997963	0.135564	0	6.11729	0.00788608	0.238716
gma-miR9722	1.5822	9.21135	-2.52324	0.0457728	0.566878	TCONS_00296505	LINC50493	XLOC_142401	XLOC_142401	6:46555135-46555964	0.0130433	0.250712	-3.7333	0.0316587	0.524217
gma-miR9722	1.5822	9.21135	-2.52324	0.0457728	0.566878	TCONS_00159762	LINC27341	XLOC_077057	XLOC_077057	18:36494195-36498985	0.598992	0.0129753	5.57452	1.50279e-06	0.000374941
gma-miR9722	1.5822	9.21135	-2.52324	0.0457728	0.566878	TCONS_00122151	GLYMA_15G240300-OT10	GLYMA_15G240300	-	15:45503570-45520594	0.073587	0.00260367	4.6095	0.0114065	0.296218
gma-miR9722	1.5822	9.21135	-2.52324	0.0457728	0.566878	TCONS_00104633	LINC17775	XLOC_050675	XLOC_050675	14:47073772-47074559	0.239341	0	6.20257	0.0290317	0.501405
gma-miR9722	1.5822	9.21135	-2.52324	0.0457728	0.566878	TCONS_00204759	LINC34798	XLOC_098949	XLOC_098949	2:18063377-18064294	0	0.137196	-5.81184	0.0160354	0.361345
gma-miR9722	1.5822	9.21135	-2.52324	0.0457728	0.566878	TCONS_00051586	GLYMA_11G239900-AS1	XLOC_025306	XLOC_025306	11:33441893-33443397	0.086557	0	5.79584	0.0185776	0.392448
gma-miR9722	1.5822	9.21135	-2.52324	0.0457728	0.566878	TCONS_00347029	GLYMA_09G258400-AS1	XLOC_164951	XLOC_164951	9:47715809-47716567	0	0.11696	-5.43189	0.0279483	0.49131
gma-miR9722	1.5822	9.21135	-2.52324	0.0457728	0.566878	TCONS_00079066	LINC13317	XLOC_037971	XLOC_037971	13:1987640-1987925	1.70946	0	7.78807	0.000411597	0.0321973
gma-miR9722	1.5822	9.21135	-2.52324	0.0457728	0.566878	TCONS_00192518	LINC33007	XLOC_093301	XLOC_093301	2:7591543-7594627	0.632871	1.64634	-1.31172	0.0392451	0.583814
gma-miR9722	1.5822	9.21135	-2.52324	0.0457728	0.566878	TCONS_00334770	LINC55255	XLOC_158931	XLOC_158931	8:21777452-21780389	0.019053	0.21673	-3.18958	0.0295532	0.506557
gma-miR9722	1.5822	9.21135	-2.52324	0.0457728	0.566878	TCONS_00158147	LINC26659	XLOC_075902	XLOC_075902	18:17181285-17183993	0.0390847	0	5.53957	0.0215427	0.427646
gma-miR9722	1.5822	9.21135	-2.52324	0.0457728	0.566878	TCONS_00144306	LINC24697	XLOC_069712	XLOC_069712	17:36172249-36174315	0.393022	0	8.07079	0.00142971	0.0783294
gma-miR9722	1.5822	9.21135	-2.52324	0.0457728	0.566878	TCONS_00120194	LINC20108	XLOC_057833	XLOC_057833	15:22958745-22959077	0.573441	0.0193607	4.57396	0.0145342	0.342805
gma-miR9722	1.5822	9.21135	-2.52324	0.0457728	0.566878	TCONS_00299848	GLYMA_07G063800-OT8	GLYMA_07G063800	-	7:5641434-5717353	0	0.0984887	-6.17105	0.0302617	0.513714
gma-miR9722	1.5822	9.21135	-2.52324	0.0457728	0.566878	TCONS_00175027	GLYMA_19G061400-OT1	GLYMA_19G061400	-	19:12778536-12788469	0	0.141846	-8.86502	1.52474e-06	0.000379675
gma-miR9722	1.5822	9.21135	-2.52324	0.0457728	0.566878	TCONS_00175029	GLYMA_19G061400-OT2	GLYMA_19G061400	-	19:12778560-12788469	0	0.129654	-8.7345	0.000373913	0.0300405
gma-miR9722	1.5822	9.21135	-2.52324	0.0457728	0.566878	TCONS_00040969	LINC7581	XLOC_020190	XLOC_020190	11:12890879-12892035	0.157437	0	6.35317	0.00488554	0.176662
gma-miR9722	1.5822	9.21135	-2.52324	0.0457728	0.566878	TCONS_00304893	LINC51707	XLOC_146113	XLOC_146113	7:36832624-36834484	0.013807	0.238788	-4.05372	0.0177542	0.382777
gma-miR9722	1.5822	9.21135	-2.52324	0.0457728	0.566878	TCONS_00342643	LINC56920	XLOC_163097	XLOC_163097	9:27820698-27820934	0.329714	0	5.27237	0.0386499	0.57947
gma-miR9722	1.5822	9.21135	-2.52324	0.0457728	0.566878	TCONS_00312265	LINC52545	XLOC_149216	XLOC_149216	7:19978183-19982784	0.168675	0	6.91147	0.00176776	0.0907718
gma-miR5033	0	3.42359	-4.2468	0.0448458	0.566878	TCONS_00356854	LINC59144	XLOC_169724	XLOC_169724	KZ847133:1280480-1292732	0	384.901	-18.4357	9.98464e-12	1.01227e-08
gma-miR5033	0	3.42359	-4.2468	0.0448458	0.566878	TCONS_00074315	LINC12892	XLOC_036066	XLOC_036066	13:33636107-33639056	0.114484	0	6.9647	0.010217	0.278103
gma-miR391-5p	12.1114	38.561	-1.67385	0.0101856	0.213898	TCONS_00214982	GLYMA_20G134900-OT4	GLYMA_20G134900	-	20:37450439-37455675	0.116225	0	7.80967	0.00235633	0.111565
gma-miR391-5p	12.1114	38.561	-1.67385	0.0101856	0.213898	TCONS_00214980	GLYMA_20G134900-OT1	GLYMA_20G134900	-	20:37450420-37455675	0.117166	0	7.80194	0.00233957	0.111142
gma-miR5377b	4.99811	0.326188	3.75233	0.0450361	0.566878	TCONS_00258222	LINC44572	XLOC_124742	XLOC_124742	4:38263621-38264336	0	0.205031	-6.05716	0.0130893	0.322789
gma-miR5377b	4.99811	0.326188	3.75233	0.0450361	0.566878	TCONS_00336098	GLYMA_08G281500-OT1	GLYMA_08G281500	-	8:38536290-38547175	0.00162233	0.045091	-4.3349	0.0266991	0.48026
gma-miR3522	12429.7	3173.03	1.96983	0.0113628	0.228677	TCONS_00254792	GLYMA_04G066200-OT8	GLYMA_04G066200	-	4:5511747-5521467	0.0336823	0.243848	-2.9563	0.0410666	0.59735
gma-miR3522	12429.7	3173.03	1.96983	0.0113628	0.228677	TCONS_00190173	GLYMA_02G000200-AS1	XLOC_092325	XLOC_092325	2:19459-22109	0	0.417315	-8.47468	0.000669318	0.045722
gma-miR3522	12429.7	3173.03	1.96983	0.0113628	0.228677	TCONS_00210774	GLYMA_20G030900-OT9	GLYMA_20G030900	-	20:3759242-3769291	0	0.0911127	-6.24212	0.0252783	0.466365
gma-miR3522	12429.7	3173.03	1.96983	0.0113628	0.228677	TCONS_00123293	LINC21052	XLOC_059655	XLOC_059655	15:51683224-51696404	0.00244933	0.595314	-7.6266	1.52949e-10	1.22552e-07
gma-miR3522	12429.7	3173.03	1.96983	0.0113628	0.228677	TCONS_00163287	GLYMA_18G278800-AS3	XLOC_078776	XLOC_078776	18:56011017-56013884	0.00399367	0.175672	-4.19498	0.0345805	0.548295
gma-miR3522	12429.7	3173.03	1.96983	0.0113628	0.228677	TCONS_00210772	GLYMA_20G030900-OT10	GLYMA_20G030900	-	20:3759242-3769291	0.0957433	0	7.75969	0.00259377	0.118673
gma-miR3522	12429.7	3173.03	1.96983	0.0113628	0.228677	TCONS_00210765	GLYMA_20G030900-OT1	GLYMA_20G030900	-	20:3759203-3769291	0.095021	0.000631667	6.77461	0.00155259	0.0828794
gma-miR3522	12429.7	3173.03	1.96983	0.0113628	0.228677	TCONS_00248071	GLYMA_04G130600-AS1	XLOC_119412	XLOC_119412	4:18306725-18312228	0	0.381709	-9.76988	1.09892e-09	7.42739e-07
gma-miR3522	12429.7	3173.03	1.96983	0.0113628	0.228677	TCONS_00327670	GLYMA_08G365600-OT1	GLYMA_08G365600	-	8:47650682-47655472	0.121394	0	7.36509	0.00558429	0.192797
gma-miR3522	12429.7	3173.03	1.96983	0.0113628	0.228677	TCONS_00177100	LINC30877	XLOC_086231	XLOC_086231	19:36068411-36073617	0.189244	0	7.7739	0.000181955	0.0179624
gma-miR398c	7272.06	458.486	3.98728	8.54809e-06	0.000516091	TCONS_00018699	LINC4127	XLOC_009830	XLOC_009830	10:4675469-4679155	0.0347263	0.286957	-2.85789	0.009539	0.268066
gma-miR4416c-3p	5951.7	2471.92	1.26767	0.0157981	0.254349	TCONS_00056498	LINC9883	XLOC_027400	XLOC_027400	12:19310813-19326494	0.45021	0.15034	1.64065	0.00748048	0.230645
gma-miR4416c-3p	5951.7	2471.92	1.26767	0.0157981	0.254349	TCONS_00249397	LINC42899	XLOC_120427	XLOC_120427	4:38102247-38102480	0	0.444357	-5.5637	0.0206883	0.417934
gma-miR4416c-3p	5951.7	2471.92	1.26767	0.0157981	0.254349	TCONS_00056499	LINC9884	XLOC_027400	XLOC_027400	12:19310883-19326494	0.0794647	0	8.51964	0.0062313	0.205926
gma-miR4416c-3p	5951.7	2471.92	1.26767	0.0157981	0.254349	TCONS_00030141	LINC6324	XLOC_015543	XLOC_015543	10:22355884-22356118	0	1.1291	-6.90401	0.00219144	0.106239
gma-miR4416c-3p	5951.7	2471.92	1.26767	0.0157981	0.254349	TCONS_00358102	LINC59666	XLOC_170440	XLOC_170440	KZ847136:198757-199501	1.71524	0	9.13416	4.8472e-07	0.000143664
gma-miR4416c-3p	5951.7	2471.92	1.26767	0.0157981	0.254349	TCONS_00303401	LINC51222	XLOC_145234	XLOC_145234	7:23407954-23408187	0.511851	0	5.6896	0.022183	0.434084
gma-miR4411	1.92521	12.3607	-2.66974	0.00986476	0.213898	TCONS_00345214	LINC57361	XLOC_164272	XLOC_164272	9:42373061-42373833	4.44104	0.007728	8.68834	6.84227e-12	7.10606e-09
gma-miR4411	1.92521	12.3607	-2.66974	0.00986476	0.213898	TCONS_00099854	LINC16314	XLOC_047925	XLOC_047925	14:7363874-7364227	0.817287	0	6.95262	0.0017832	0.0914452
gma-miR4411	1.92521	12.3607	-2.66974	0.00986476	0.213898	TCONS_00030493	LINC6498	XLOC_015816	XLOC_015816	10:25999773-26000168	0.241326	0	5.56873	0.032194	0.527951
gma-miR4411	1.92521	12.3607	-2.66974	0.00986476	0.213898	TCONS_00038267	LINC7397	XLOC_019142	XLOC_019142	11:4888751-4889451	0.175155	0	5.79213	0.0161552	0.362781
gma-miR4411	1.92521	12.3607	-2.66974	0.00986476	0.213898	TCONS_00165646	LINC28078	XLOC_079782	XLOC_079782	18:5517128-5517400	0	0.692846	-6.34721	0.00744807	0.229981
gma-miR4411	1.92521	12.3607	-2.66974	0.00986476	0.213898	TCONS_00009990	LINC2112	XLOC_005159	XLOC_005159	1:4740087-4741159	0.0369517	0.507016	-3.09607	0.0144959	0.342322
gma-miR4411	1.92521	12.3607	-2.66974	0.00986476	0.213898	TCONS_00173901	LINC29823	XLOC_084204	XLOC_084204	19:2876024-2876997	0.322947	0.00638667	5.30031	0.0029266	0.127498
gma-miR10425	0	5.30798	-4.883	0.0211534	0.319284	TCONS_00327670	GLYMA_08G365600-OT1	GLYMA_08G365600	-	8:47650682-47655472	0.121394	0	7.36509	0.00558429	0.192797
gma-miR10425	0	5.30798	-4.883	0.0211534	0.319284	TCONS_00343004	GLYMA_09G128000-OT1	GLYMA_09G128000	-	9:31908252-31915562	0.0838343	0.756948	-3.08936	0.0108228	0.28707
gma-miR9742	7.46247	0	5.29693	0.00231018	0.0697386	TCONS_00099633	GLYMA_14G078300-AS7	XLOC_047838	XLOC_047838	14:6622761-6631682	0	0.0446783	-7.1284	0.030621	0.516605
gma-miR9742	7.46247	0	5.29693	0.00231018	0.0697386	TCONS_00170347	GLYMA_18G201500-AS1	XLOC_082673	XLOC_082673	18:48156808-48157581	0	0.1708	-5.93588	0.0383725	0.57865
gma-miR9742	7.46247	0	5.29693	0.00231018	0.0697386	TCONS_00159830	LINC27372	XLOC_077113	XLOC_077113	18:37645374-37645750	0	0.286814	-5.65226	0.0233221	0.446592
gma-miR9742	7.46247	0	5.29693	0.00231018	0.0697386	TCONS_00122107	LINC20824	XLOC_059076	XLOC_059076	15:45123627-45123940	0	0.228702	-5.07203	0.0460268	0.634091
gma-miR9742	7.46247	0	5.29693	0.00231018	0.0697386	TCONS_00050690	LINC9160	XLOC_024859	XLOC_024859	11:29441280-29443992	0.005035	0.246163	-5.42928	0.000459715	0.0346375
gma-miR9742	7.46247	0	5.29693	0.00231018	0.0697386	TCONS_00005245	LINC1668	XLOC_003238	XLOC_003238	1:45666375-45666641	0.26251	0	5.08549	0.0430323	0.612858
gma-miR9742	7.46247	0	5.29693	0.00231018	0.0697386	TCONS_00166417	GLYMA_18G086400-AS3	XLOC_080101	XLOC_080101	18:8563902-8603873	0.0436027	0.427288	-3.08878	0.0312773	0.520509
gma-miR9742	7.46247	0	5.29693	0.00231018	0.0697386	TCONS_00256164	LINC43668	XLOC_123262	XLOC_123262	4:12659137-12659475	0	0.290236	-5.48863	0.0239324	0.453115
gma-miR9742	7.46247	0	5.29693	0.00231018	0.0697386	TCONS_00110196	LINC18220	XLOC_052918	XLOC_052918	15:15178227-15181332	0	0.955152	-10.2698	7.33536e-12	7.55673e-09
gma-miR9742	7.46247	0	5.29693	0.00231018	0.0697386	TCONS_00099638	GLYMA_14G078300-AS3	XLOC_047838	XLOC_047838	14:6622761-6631682	0	0.120265	-8.46534	0.000725141	0.0484112
gma-miR9742	7.46247	0	5.29693	0.00231018	0.0697386	TCONS_00205489	LINC35108	XLOC_099441	XLOC_099441	2:27343139-27347829	0.138391	0.568857	-1.95743	0.0107376	0.285745
gma-miR9742	7.46247	0	5.29693	0.00231018	0.0697386	TCONS_00099635	GLYMA_14G078300-AS6	XLOC_047838	XLOC_047838	14:6622761-6631682	0.276456	0	9.97849	1.51894e-05	0.00255305
gma-miR9742	7.46247	0	5.29693	0.00231018	0.0697386	TCONS_00175689	LINC30436	XLOC_085360	XLOC_085360	19:24252638-24254213	0.143027	0	6.7385	0.00357731	0.145209
gma-miR5559	1042.69	127.846	3.0271	0.000337549	0.0135864	TCONS_00088456	GLYMA_13G317500-AS1	XLOC_042370	XLOC_042370	13:41219036-41219647	0	0.140556	-5.17759	0.0433532	0.614449
gma-miR5559	1042.69	127.846	3.0271	0.000337549	0.0135864	TCONS_00092664	GLYMA_14G088100-AS1	XLOC_044061	XLOC_044061	14:7904685-7908007	0.253293	0.757092	-1.58397	0.0402313	0.590731
gma-miR5559	1042.69	127.846	3.0271	0.000337549	0.0135864	TCONS_00009797	LINC2086	XLOC_005064	XLOC_005064	1:3878778-3879764	0.0244187	0.658829	-4.61062	0.0128244	0.318679
gma-miR5559	1042.69	127.846	3.0271	0.000337549	0.0135864	TCONS_00168752	LINC28977	XLOC_081662	XLOC_081662	18:33980335-33983194	0	0.0674513	-6.31158	0.0127358	0.31732
gma-miR2119	112.811	27.7106	2.02302	0.00724006	0.18405	TCONS_00116887	LINC19609	XLOC_056318	XLOC_056318	15:7169836-7173713	0	0.229271	-8.39546	0.000245076	0.0222032
gma-miR2119	112.811	27.7106	2.02302	0.00724006	0.18405	TCONS_00226615	GLYMA_20G238200-OT1	GLYMA_20G238200	-	20:46996004-47000066	0.194893	0.00209067	5.84258	0.000769338	0.0507104
gma-miR2119	112.811	27.7106	2.02302	0.00724006	0.18405	TCONS_00120072	LINC20052	XLOC_057737	XLOC_057737	15:21402810-21406150	0.13286	0	7.61953	0.0002557	0.0229219
gma-miR5770b	20.9336	5.84779	1.84001	0.0455618	0.566878	TCONS_00159760	LINC27339	XLOC_077057	XLOC_077057	18:36492762-36494002	0.785626	0.108016	2.92438	0.0112967	0.294382
gma-miR5770b	20.9336	5.84779	1.84001	0.0455618	0.566878	TCONS_00127242	LINC21855	XLOC_061602	XLOC_061602	16:21993503-21995398	0.772543	0.148573	2.44317	0.0088871	0.257486
novel_209	0.32582	11.0005	-4.96815	0.00126185	0.0406316	TCONS_00285645	LINC48967	XLOC_137463	XLOC_137463	6:40296516-40298240	0.00392833	0.158726	-3.49862	0.0445663	0.623898
gma-miR5770c	29.0776	3.32543	3.11619	0.0124329	0.230964	TCONS_00168895	LINC29058	XLOC_081789	XLOC_081789	18:35737406-35737856	0.369274	0	6.29699	0.00657439	0.212722
gma-miR5770c	29.0776	3.32543	3.11619	0.0124329	0.230964	TCONS_00247948	LINC42248	XLOC_119340	XLOC_119340	4:17293120-17293432	5.91287	17.6612	-1.55115	0.0152537	0.351659
gma-miR5770c	29.0776	3.32543	3.11619	0.0124329	0.230964	TCONS_00172259	GLYMA_18G269500-AS2	XLOC_083486	XLOC_083486	18:55321042-55322503	0.214407	0	6.14884	0.00752047	0.231266
gma-miR5770c	29.0776	3.32543	3.11619	0.0124329	0.230964	TCONS_00187094	LINC32595	XLOC_091065	XLOC_091065	19:41815562-41818513	0	0.134721	-7.42507	0.000331285	0.0275882
gma-miR5770c	29.0776	3.32543	3.11619	0.0124329	0.230964	TCONS_00099633	GLYMA_14G078300-AS7	XLOC_047838	XLOC_047838	14:6622761-6631682	0	0.0446783	-7.1284	0.030621	0.516605
gma-miR5770c	29.0776	3.32543	3.11619	0.0124329	0.230964	TCONS_00160453	LINC27584	XLOC_077508	XLOC_077508	18:43432112-43432986	0	0.186668	-6.21308	0.00800061	0.240977
gma-miR5770c	29.0776	3.32543	3.11619	0.0124329	0.230964	TCONS_00099635	GLYMA_14G078300-AS6	XLOC_047838	XLOC_047838	14:6622761-6631682	0.276456	0	9.97849	1.51894e-05	0.00255305
gma-miR5770c	29.0776	3.32543	3.11619	0.0124329	0.230964	TCONS_00183550	LINC31634	XLOC_089039	XLOC_089039	19:11752224-11752553	0.35727	0	5.7999	0.0171896	0.375327
gma-miR5770c	29.0776	3.32543	3.11619	0.0124329	0.230964	TCONS_00080881	LINC13749	XLOC_039086	XLOC_039086	13:15102821-15103372	0	0.221594	-5.82402	0.0148866	0.346675
gma-miR5770c	29.0776	3.32543	3.11619	0.0124329	0.230964	TCONS_00084079	GLYMA_13G159800-AS2	XLOC_040556	XLOC_040556	13:27551045-27555870	0	0.064977	-6.80338	0.013442	0.32688
gma-miR5770c	29.0776	3.32543	3.11619	0.0124329	0.230964	TCONS_00129225	GLYMA_16G170800-OT1	GLYMA_16G170800	-	16:33109822-33144503	0.215401	0	6.76046	0.00266154	0.120351
gma-miR5770c	29.0776	3.32543	3.11619	0.0124329	0.230964	TCONS_00118828	LINC19783	XLOC_057124	XLOC_057124	15:13426669-13431606	0	0.103181	-7.76686	0.000115135	0.0126463
gma-miR5770c	29.0776	3.32543	3.11619	0.0124329	0.230964	TCONS_00099638	GLYMA_14G078300-AS3	XLOC_047838	XLOC_047838	14:6622761-6631682	0	0.120265	-8.46534	0.000725141	0.0484112
gma-miR4416a	2932.9	1104.67	1.40876	0.00831754	0.191303	TCONS_00229276	LINC39392	XLOC_110786	XLOC_110786	3:17434456-17441830	0.119629	0	6.51184	0.0037538	0.149336
gma-miR4416a	2932.9	1104.67	1.40876	0.00831754	0.191303	TCONS_00229275	LINC39391	XLOC_110786	XLOC_110786	3:17434427-17441830	0.0775973	0	5.91311	0.0118226	0.302977
gma-miR4416a	2932.9	1104.67	1.40876	0.00831754	0.191303	TCONS_00229280	LINC39395	XLOC_110786	XLOC_110786	3:17437335-17441830	0.328031	0.0607757	2.35875	0.0106695	0.284421
gma-miR4416a	2932.9	1104.67	1.40876	0.00831754	0.191303	TCONS_00336098	GLYMA_08G281500-OT1	GLYMA_08G281500	-	8:38536290-38547175	0.00162233	0.045091	-4.3349	0.0266991	0.48026
gma-miR4416a	2932.9	1104.67	1.40876	0.00831754	0.191303	TCONS_00123296	LINC21055	XLOC_059658	XLOC_059658	15:51684839-51686001	0	0.306681	-7.01278	0.00181806	0.0926007
gma-miR4416a	2932.9	1104.67	1.40876	0.00831754	0.191303	TCONS_00167689	LINC28494	XLOC_080854	XLOC_080854	18:19386900-19389143	0.188877	0	7.48298	0.000312784	0.0263213
gma-miR4416a	2932.9	1104.67	1.40876	0.00831754	0.191303	TCONS_00175111	GLYMA_19G062900-AS1	XLOC_084955	XLOC_084955	19:13447402-13450653	0	0.139656	-6.16663	0.0482071	0.648218
gma-miR4416a	2932.9	1104.67	1.40876	0.00831754	0.191303	TCONS_00247088	LINC41987	XLOC_118855	XLOC_118855	4:10865406-10866120	0.426548	0.00435	5.21696	0.00341867	0.140828
gma-miR4416a	2932.9	1104.67	1.40876	0.00831754	0.191303	TCONS_00108234	LINC18000	XLOC_052039	XLOC_052039	15:7808998-7811045	0.037404	0	5.06015	0.0463652	0.634798
gma-miR4416a	2932.9	1104.67	1.40876	0.00831754	0.191303	TCONS_00102904	LINC17304	XLOC_049713	XLOC_049713	14:34162806-34164242	0.008851	0.445517	-5.40227	0.000923856	0.0578754
gma-miR398a	1791.48	180.317	3.31199	5.09034e-07	4.09772e-05	TCONS_00301668	LINC50892	XLOC_144378	XLOC_144378	7:12255483-12261756	0	0.120428	-8.02174	7.87455e-05	0.00957099
gma-miR398a	1791.48	180.317	3.31199	5.09034e-07	4.09772e-05	TCONS_00323079	GLYMA_08G225300-OT2	GLYMA_08G225300	-	8:18252410-18259183	0.101243	0	6.20397	0.027185	0.484365
gma-miR4415a-3p	24.6456	7.91579	1.64214	0.0302611	0.429886	TCONS_00056498	LINC9883	XLOC_027400	XLOC_027400	12:19310813-19326494	0.45021	0.15034	1.64065	0.00748048	0.230645
gma-miR4415a-3p	24.6456	7.91579	1.64214	0.0302611	0.429886	TCONS_00311653	LINC52401	XLOC_148876	XLOC_148876	7:16438197-16444239	0	0.303886	-9.57948	7.14397e-09	3.8174e-06
gma-miR4415a-3p	24.6456	7.91579	1.64214	0.0302611	0.429886	TCONS_00167689	LINC28494	XLOC_080854	XLOC_080854	18:19386900-19389143	0.188877	0	7.48298	0.000312784	0.0263213
gma-miR4415a-3p	24.6456	7.91579	1.64214	0.0302611	0.429886	TCONS_00180953	GLYMA_19G239700-AS1	XLOC_087797	XLOC_087797	19:48791531-48795751	0.120424	0	7.60271	0.0101522	0.277024
gma-miR4415a-3p	24.6456	7.91579	1.64214	0.0302611	0.429886	TCONS_00026697	G4DT-OT1	GLYMA_10G295300	G4DT	10:51250135-51256351	0.687795	0.056265	3.44547	0.011153	0.292007
gma-miR4415a-3p	24.6456	7.91579	1.64214	0.0302611	0.429886	TCONS_00120890	GLYMA_15G209900-OT1	GLYMA_15G209900	-	15:32140743-32144042	0.300277	0.033746	2.81466	0.0471912	0.640422
gma-miR4415a-3p	24.6456	7.91579	1.64214	0.0302611	0.429886	TCONS_00056499	LINC9884	XLOC_027400	XLOC_027400	12:19310883-19326494	0.0794647	0	8.51964	0.0062313	0.205926
gma-miR4415a-3p	24.6456	7.91579	1.64214	0.0302611	0.429886	TCONS_00257431	LINC44154	XLOC_124129	XLOC_124129	4:27118694-27123119	0.272644	0	8.89839	3.35368e-06	0.000729822
gma-miR4415a-3p	24.6456	7.91579	1.64214	0.0302611	0.429886	TCONS_00102904	LINC17304	XLOC_049713	XLOC_049713	14:34162806-34164242	0.008851	0.445517	-5.40227	0.000923856	0.0578754
gma-miR4415a-3p	24.6456	7.91579	1.64214	0.0302611	0.429886	TCONS_00353610	LINC58847	XLOC_168325	XLOC_168325	9:39965876-39969940	0	0.343567	-8.81041	0.000412736	0.0322469
gma-miR4415a-3p	24.6456	7.91579	1.64214	0.0302611	0.429886	TCONS_00111556	LINC18661	XLOC_053757	XLOC_053757	15:27370297-27370879	0.237842	0	5.8724	0.0153275	0.352492
gma-miR4415a-3p	24.6456	7.91579	1.64214	0.0302611	0.429886	TCONS_00203407	GLYMA_02G118300-OT1	GLYMA_02G118300	-	2:11543791-11607693	0	0.124519	-6.13194	0.0402876	0.591203
gma-miR408b-5p	24.0128	1.72451	3.80061	0.00350473	0.0995756	TCONS_00168710	LINC28939	XLOC_081620	XLOC_081620	18:33928899-33929223	0	0.232808	-5.29017	0.0313244	0.520958
gma-miR4994-3p	35.4535	133.6	-1.91497	9.46123e-05	0.00456978	TCONS_00210765	GLYMA_20G030900-OT1	GLYMA_20G030900	-	20:3759203-3769291	0.095021	0.000631667	6.77461	0.00155259	0.0828794
gma-miR4994-3p	35.4535	133.6	-1.91497	9.46123e-05	0.00456978	TCONS_00079734	LINC13416	XLOC_038438	XLOC_038438	13:4780918-4783464	0.171302	0	7.56611	0.000262195	0.0233892
gma-miR4994-3p	35.4535	133.6	-1.91497	9.46123e-05	0.00456978	TCONS_00357928	LINC59602	XLOC_170338	XLOC_170338	KZ847134:1194063-1198624	0	0.0609703	-5.81161	0.0430113	0.612858
gma-miR408d	7242.36	1023.69	2.82267	0.000127867	0.00561453	TCONS_00338160	GLYMA_08G347900-AS3	XLOC_160668	XLOC_160668	8:46226631-46232061	0.0492147	0	5.51017	0.0260789	0.474283
gma-miR408d	7242.36	1023.69	2.82267	0.000127867	0.00561453	TCONS_00165662	GLYMA_18G061500-AS3	XLOC_079792	XLOC_079792	18:5590418-5593099	0.232296	0	5.82562	0.0219167	0.431517
gma-miR408d	7242.36	1023.69	2.82267	0.000127867	0.00561453	TCONS_00056498	LINC9883	XLOC_027400	XLOC_027400	12:19310813-19326494	0.45021	0.15034	1.64065	0.00748048	0.230645
gma-miR1509a	923.693	2124.41	-1.20164	0.013728	0.238741	TCONS_00132809	LINC22565	XLOC_064016	XLOC_064016	16:7782259-7785797	0	0.333948	-8.17675	0.00397553	0.154877
gma-miR9724b	0	89.6659	-8.95694	9.36266e-12	2.26108e-09	TCONS_00340230	LINC56143	XLOC_161530	XLOC_161530	9:5090292-5093543	0.00808767	0.365224	-5.41193	0.000293601	0.0252731
gma-miR9724b	0	89.6659	-8.95694	9.36266e-12	2.26108e-09	TCONS_00259270	GLYMA_04G189800-OT3	GLYMA_04G189800	-	4:46060586-46065299	0.186699	0	8.46518	1.00097e-05	0.00179106
gma-miR9724b	0	89.6659	-8.95694	9.36266e-12	2.26108e-09	TCONS_00174316	LINC29910	XLOC_084451	XLOC_084451	19:5918998-5919753	0	0.131758	-5.43135	0.0300352	0.511378
gma-miR9724b	0	89.6659	-8.95694	9.36266e-12	2.26108e-09	TCONS_00311662	LINC52406	XLOC_148882	XLOC_148882	7:16478625-16485206	0.186629	0	7.89449	0.000117333	0.0127992
gma-miR9724b	0	89.6659	-8.95694	9.36266e-12	2.26108e-09	TCONS_00159394	LINC27150	XLOC_076769	XLOC_076769	18:31410298-31412019	0.203127	0	7.28473	0.000868332	0.0552953
gma-miR9724b	0	89.6659	-8.95694	9.36266e-12	2.26108e-09	TCONS_00340231	LINC56144	XLOC_161530	XLOC_161530	9:5090302-5093543	0	0.253381	-7.19905	0.00880759	0.255985
gma-miR9724b	0	89.6659	-8.95694	9.36266e-12	2.26108e-09	TCONS_00158054	LINC26634	XLOC_075859	XLOC_075859	18:16570243-16572434	0.104451	0.00588233	3.95469	0.0405759	0.593456
gma-miR9724b	0	89.6659	-8.95694	9.36266e-12	2.26108e-09	TCONS_00340229	LINC56141	XLOC_161530	XLOC_161530	9:5090286-5093543	0	0.822246	-9.64787	2.80451e-08	1.23111e-05
sRNA	N_R_L_readcount	B_R_L_readcount	log2FoldChange	pval	padj	transcript_id	transcript_name	gene_id	gene_name	transcript_locus	N_R_L_FPKM	B_R_L_FPKM	log2FoldChange	pvalue	padj
gma-miR4352b	69.4943	27.6156	1.27653	0.0242301	0.258454	TCONS_00160760	LINC27662	XLOC_077711	XLOC_077711	18:46374206-46374868	0	0.23587	-6.11028	0.0405441	0.704647
gma-miR4352b	69.4943	27.6156	1.27653	0.0242301	0.258454	TCONS_00247739	LINC42175	XLOC_119215	XLOC_119215	4:15718029-15725387	0	0.100169	-8.12013	0.000231296	0.0237208
gma-miR4387c	5.43153	0.563701	3.01291	0.0478865	0.383092	TCONS_00192526	LINC33010	XLOC_093306	XLOC_093306	2:7611321-7612614	0	2.50978	-10.4437	2.74329e-10	2.71205e-07
gma-miR10408	12.841	77.8482	-2.7305	3.04366e-06	9.73971e-05	TCONS_00359546	LINC60255	XLOC_171423	XLOC_171423	KZ847210:18367-19647	0.127866	0	6.22977	0.0152058	0.403578
gma-miR4416a	152.349	32.3065	2.25422	1.1344e-05	0.000302507	TCONS_00004774	LINC1498	XLOC_002888	XLOC_002888	1:41458729-41459767	0.174827	0.009121	3.34002	0.0499276	0.785905
gma-miR4416a	152.349	32.3065	2.25422	1.1344e-05	0.000302507	TCONS_00193252	LINC33093	XLOC_093625	XLOC_093625	2:10664833-10668181	0.943465	0.271044	1.88199	0.0200626	0.474912
gma-miR4416a	152.349	32.3065	2.25422	1.1344e-05	0.000302507	TCONS_00176636	LINC30764	XLOC_085940	XLOC_085940	19:32885479-32887132	0.330827	0.0359483	3.01002	0.0194294	0.466584
gma-miR4416a	152.349	32.3065	2.25422	1.1344e-05	0.000302507	TCONS_00263950	LINC45375	XLOC_127235	XLOC_127235	5:9911432-9912867	0.343719	0.0480467	2.72678	0.0408086	0.707223
gma-miR4416a	152.349	32.3065	2.25422	1.1344e-05	0.000302507	TCONS_00270523	LINC46526	XLOC_130445	XLOC_130445	5:2555705-2558364	0.516519	1.58049	-1.53137	0.0442411	0.738514
gma-miR4416a	152.349	32.3065	2.25422	1.1344e-05	0.000302507	TCONS_00001818	LINC229	XLOC_000821	XLOC_000821	1:7683767-7685422	0.960811	0.062644	3.89236	0.000900955	0.0639625
gma-miR4416a	152.349	32.3065	2.25422	1.1344e-05	0.000302507	TCONS_00185978	LINC32483	XLOC_090611	XLOC_090611	19:37877381-37879200	1.23804	0.060474	4.30542	0.00070253	0.0536239
gma-miR4416a	152.349	32.3065	2.25422	1.1344e-05	0.000302507	TCONS_00176107	LINC30624	XLOC_085683	XLOC_085683	19:29298701-29299876	0.192719	0	6.64113	0.0158893	0.41422
gma-miR4416a	152.349	32.3065	2.25422	1.1344e-05	0.000302507	TCONS_00186566	LINC32544	XLOC_090844	XLOC_090844	19:40094701-40096768	1.65492	0.474743	1.81309	0.0389043	0.69009
gma-miR4416a	152.349	32.3065	2.25422	1.1344e-05	0.000302507	TCONS_00229279	LINC39396	XLOC_110787	XLOC_110787	3:17435958-17436643	0.222285	0	6.13851	0.016329	0.420557
gma-miR4416a	152.349	32.3065	2.25422	1.1344e-05	0.000302507	TCONS_00359889	LINC60370	XLOC_171628	XLOC_171628	KZ847266:3339-6016	1.4696	0.514482	1.55856	0.0443021	0.739118
gma-miR4416a	152.349	32.3065	2.25422	1.1344e-05	0.000302507	TCONS_00001842	LINC236	XLOC_000837	XLOC_000837	1:7883172-7884457	0	0.143899	-6.32697	0.0141713	0.387628
gma-miR4416a	152.349	32.3065	2.25422	1.1344e-05	0.000302507	TCONS_00049745	LINC8943	XLOC_024358	XLOC_024358	11:23020299-23021287	0.159186	0	6.11366	0.0151853	0.403352
gma-miR4416a	152.349	32.3065	2.25422	1.1344e-05	0.000302507	TCONS_00312178	LINC52510	XLOC_149150	XLOC_149150	7:19148343-19148662	0.658862	0.0394633	3.90713	0.0252527	0.543193
gma-miR4416a	152.349	32.3065	2.25422	1.1344e-05	0.000302507	TCONS_00295265	LINC50176	XLOC_141721	XLOC_141721	6:36316746-36318076	0.325641	0.025205	3.57208	0.0095746	0.304853
gma-miR4416a	152.349	32.3065	2.25422	1.1344e-05	0.000302507	TCONS_00103519	LINC17563	XLOC_050127	XLOC_050127	14:41604697-41606404	0.45278	0.0265877	3.7471	0.00495774	0.199932
gma-miR4416a	152.349	32.3065	2.25422	1.1344e-05	0.000302507	TCONS_00234600	GLYMA_03G243700-AS2	XLOC_113338	XLOC_113338	3:44134217-44143964	0.085044	0	6.33325	0.0285051	0.57894
gma-miR4416a	152.349	32.3065	2.25422	1.1344e-05	0.000302507	TCONS_00143927	LINC24611	XLOC_069534	XLOC_069534	17:33610117-33612345	0.44671	0.0502017	3.02222	0.00914154	0.295934
gma-miR4416a	152.349	32.3065	2.25422	1.1344e-05	0.000302507	TCONS_00197477	LINC34077	XLOC_095798	XLOC_095798	2:40493030-40494962	1.12665	0.315678	1.85025	0.046755	0.75974
gma-miR4416a	152.349	32.3065	2.25422	1.1344e-05	0.000302507	TCONS_00063525	LINC11072	XLOC_030914	XLOC_030914	12:15482270-15483805	1.48464	0.042061	5.0558	1.84521e-05	0.00324527
gma-miR4416a	152.349	32.3065	2.25422	1.1344e-05	0.000302507	TCONS_00224782	LINC38845	XLOC_108864	XLOC_108864	20:41265169-41267429	0.0603147	0.534989	-2.96965	0.00833015	0.27931
gma-miR4416a	152.349	32.3065	2.25422	1.1344e-05	0.000302507	TCONS_00079082	LINC13325	XLOC_037983	XLOC_037983	13:2150143-2151738	0.833346	0.18904	2.11244	0.0458533	0.751893
gma-miR4416a	152.349	32.3065	2.25422	1.1344e-05	0.000302507	TCONS_00234601	GLYMA_03G243700-AS3	XLOC_113338	XLOC_113338	3:44134235-44143964	0.564333	0.100063	2.49512	0.00555137	0.214465
gma-miR4416a	152.349	32.3065	2.25422	1.1344e-05	0.000302507	TCONS_00247088	LINC41987	XLOC_118855	XLOC_118855	4:10865406-10866120	0.654554	0.0112587	4.71228	0.00368832	0.164904
gma-miR4416a	152.349	32.3065	2.25422	1.1344e-05	0.000302507	TCONS_00123296	LINC21055	XLOC_059658	XLOC_059658	15:51684839-51686001	0	0.470615	-7.5776	0.00410018	0.177379
gma-miR4416a	152.349	32.3065	2.25422	1.1344e-05	0.000302507	TCONS_00159931	LINC27407	XLOC_077176	XLOC_077176	18:38863137-38863870	0.394257	0.0288877	3.58021	0.0159347	0.414729
gma-miR4416a	152.349	32.3065	2.25422	1.1344e-05	0.000302507	TCONS_00174612	LINC30018	XLOC_084642	XLOC_084642	19:7558152-7558955	0.431517	0.016819	4.15075	0.0103533	0.320665
gma-miR4416a	152.349	32.3065	2.25422	1.1344e-05	0.000302507	TCONS_00108011	LINC17990	XLOC_051959	XLOC_051959	15:7216307-7224455	0	0.117519	-7.23151	0.0323966	0.620568
gma-miR4416a	152.349	32.3065	2.25422	1.1344e-05	0.000302507	TCONS_00313156	LINC52988	XLOC_149926	XLOC_149926	7:33691185-33691790	0	0.15712	-5.4895	0.037642	0.676595
gma-miR4416a	152.349	32.3065	2.25422	1.1344e-05	0.000302507	TCONS_00212614	LINC36586	XLOC_103098	XLOC_103098	20:24435044-24436026	0	0.204283	-6.33332	0.0390024	0.691072
gma-miR4416a	152.349	32.3065	2.25422	1.1344e-05	0.000302507	TCONS_00208583	LINC35708	XLOC_101044	XLOC_101044	2:45483208-45490903	1.25934	0.372928	1.87468	0.014348	0.390047
gma-miR4416a	152.349	32.3065	2.25422	1.1344e-05	0.000302507	TCONS_00206615	LINC35528	XLOC_100194	XLOC_100194	2:38377946-38380697	0.338436	0.066527	2.39182	0.0284595	0.578519
gma-miR4416a	152.349	32.3065	2.25422	1.1344e-05	0.000302507	TCONS_00107999	LINC17978	XLOC_051959	XLOC_051959	15:7215114-7224455	0.00823533	0.156808	-3.83809	0.0129064	0.365121
gma-miR4416a	152.349	32.3065	2.25422	1.1344e-05	0.000302507	TCONS_00150647	LINC25257	XLOC_072190	XLOC_072190	17:13610201-13610736	0.464621	0.0306643	3.69247	0.0226408	0.508867
gma-miR4416a	152.349	32.3065	2.25422	1.1344e-05	0.000302507	TCONS_00208578	LINC35703	XLOC_101044	XLOC_101044	2:45483208-45490694	0.199219	0	7.40808	0.0253402	0.54372
gma-miR4416a	152.349	32.3065	2.25422	1.1344e-05	0.000302507	TCONS_00016714	LINC4007	XLOC_009127	XLOC_009127	1:56026145-56033885	2.09867	0.72745	1.59818	0.0383522	0.684176
gma-miR4416a	152.349	32.3065	2.25422	1.1344e-05	0.000302507	TCONS_00184390	LINC32053	XLOC_089703	XLOC_089703	19:27010608-27011969	0	0.218012	-6.57008	0.00402262	0.174985
gma-miR4416a	152.349	32.3065	2.25422	1.1344e-05	0.000302507	TCONS_00244805	LINC41769	XLOC_118003	XLOC_118003	4:3127551-3130347	0.004102	0.0928447	-4.04386	0.0206134	0.481293
gma-miR4416a	152.349	32.3065	2.25422	1.1344e-05	0.000302507	TCONS_00096830	LINC16076	XLOC_046660	XLOC_046660	14:46464643-46466362	0.950836	0.257523	1.92433	0.0478294	0.768775
gma-miR4416a	152.349	32.3065	2.25422	1.1344e-05	0.000302507	TCONS_00016713	LINC4006	XLOC_009127	XLOC_009127	1:56026145-56033884	0.892301	0.100445	3.28395	0.0393333	0.69477
gma-miR5761a	153.676	0.625486	7.98703	9.3899e-14	6.00954e-12	TCONS_00126813	LINC21736	XLOC_061362	XLOC_061362	16:18953142-18953550	0	0.313009	-5.82674	0.0208352	0.484008
gma-miR5761a	153.676	0.625486	7.98703	9.3899e-14	6.00954e-12	TCONS_00033257	GLYMA_10G200500-AS1	XLOC_017256	XLOC_017256	10:43127356-43128334	0	0.56332	-6.56627	0.00408062	0.176831
gma-miR5761a	153.676	0.625486	7.98703	9.3899e-14	6.00954e-12	TCONS_00099638	GLYMA_14G078300-AS3	XLOC_047838	XLOC_047838	14:6622761-6631682	0.0622113	0	7.45511	0.0241273	0.528223
gma-miR5761a	153.676	0.625486	7.98703	9.3899e-14	6.00954e-12	TCONS_00322090	GLYMA_08G197100-OT1	GLYMA_08G197100	-	8:15907052-15910727	0.13412	0	7.54319	0.000457516	0.0394269
gma-miR5761a	153.676	0.625486	7.98703	9.3899e-14	6.00954e-12	TCONS_00247739	LINC42175	XLOC_119215	XLOC_119215	4:15718029-15725387	0	0.100169	-8.12013	0.000231296	0.0237208
gma-miR5761a	153.676	0.625486	7.98703	9.3899e-14	6.00954e-12	TCONS_00001707	LINC199	XLOC_000753	XLOC_000753	1:6850632-6851324	0	0.266447	-6.32307	0.00962872	0.305903
gma-miR5761a	153.676	0.625486	7.98703	9.3899e-14	6.00954e-12	TCONS_00257408	LINC44141	XLOC_124107	XLOC_124107	4:26639609-26640962	0.119352	0	6.16824	0.049419	0.782131
gma-miR5761a	153.676	0.625486	7.98703	9.3899e-14	6.00954e-12	TCONS_00243220	LINC41669	XLOC_117394	XLOC_117394	3:44845921-44847951	0.0202693	0.454354	-4.39138	0.00589408	0.223061
gma-miR9724b	0	43.5589	-7.24552	5.16691e-08	2.06676e-06	TCONS_00311662	LINC52406	XLOC_148882	XLOC_148882	7:16478625-16485206	0.0803097	0	6.70839	0.0252678	0.543265
gma-miR9724b	0	43.5589	-7.24552	5.16691e-08	2.06676e-06	TCONS_00158054	LINC26634	XLOC_075859	XLOC_075859	18:16570243-16572434	0.098919	0.00593067	4.06762	0.034256	0.642646
gma-miR9724b	0	43.5589	-7.24552	5.16691e-08	2.06676e-06	TCONS_00133516	LINC22864	XLOC_064516	XLOC_064516	16:15138941-15139825	0.00425233	0.176577	-4.31476	0.0463482	0.755985
gma-miR9724b	0	43.5589	-7.24552	5.16691e-08	2.06676e-06	TCONS_00351973	GLYMA_09G118200-OT6	GLYMA_09G118200	-	9:28304226-28308809	0.114004	0	6.79648	0.00228047	0.119736
gma-miR9724b	0	43.5589	-7.24552	5.16691e-08	2.06676e-06	TCONS_00311663	LINC52405	XLOC_148882	XLOC_148882	7:16478625-16485206	0.188219	0	8.02987	0.0021388	0.114429
gma-miR9724b	0	43.5589	-7.24552	5.16691e-08	2.06676e-06	TCONS_00259287	GLYMA_04G189800-OT5	GLYMA_04G189800	-	4:46060586-46065454	0	0.0213883	-5.60631	0.0288183	0.58254
gma-miR9724b	0	43.5589	-7.24552	5.16691e-08	2.06676e-06	TCONS_00259270	GLYMA_04G189800-OT3	GLYMA_04G189800	-	4:46060586-46065299	0.328459	0.00181067	5.85485	1.58731e-05	0.00286449
gma-miR9724b	0	43.5589	-7.24552	5.16691e-08	2.06676e-06	TCONS_00257114	GLYMA_04G139600-OT1	GLYMA_04G139600	-	4:22545691-22550651	2.83031	0.267366	3.49143	3.6296e-05	0.00557637
gma-miR398a	20.0191	60.1035	-1.59037	0.0035228	0.0663116	TCONS_00301668	LINC50892	XLOC_144378	XLOC_144378	7:12255483-12261756	0	0.261723	-9.13458	1.3174e-06	0.000392672
gma-miR398a	20.0191	60.1035	-1.59037	0.0035228	0.0663116	TCONS_00188642	GLYMA_19G214700-AS1	XLOC_091736	XLOC_091736	19:46781161-46781904	0	0.149025	-5.64138	0.0279738	0.572154
gma-miR395i	29.2123	10.2072	1.46254	0.037351	0.332009	TCONS_00003247	LINC871	XLOC_001807	XLOC_001807	1:25555649-25557045	0	0.69048	-8.69278	8.61061e-06	0.00175483
gma-miR395i	29.2123	10.2072	1.46254	0.037351	0.332009	TCONS_00002931	LINC712	XLOC_001576	XLOC_001576	1:21966574-21967327	0.287146	0	6.67334	0.00542816	0.211728
gma-miR395i	29.2123	10.2072	1.46254	0.037351	0.332009	TCONS_00012655	LINC3270	XLOC_007057	XLOC_007057	1:34315397-34315966	0	0.352239	-6.43422	0.00521991	0.207088
gma-miR395i	29.2123	10.2072	1.46254	0.037351	0.332009	TCONS_00003248	LINC872	XLOC_001808	XLOC_001808	1:25557194-25557964	0	0.795861	-8.06562	9.46788e-05	0.0120654
gma-miR395i	29.2123	10.2072	1.46254	0.037351	0.332009	TCONS_00343663	LINC57247	XLOC_163738	XLOC_163738	9:37430614-37430946	5.21956	0	9.64689	2.92424e-07	0.000107102
gma-miR395i	29.2123	10.2072	1.46254	0.037351	0.332009	TCONS_00041539	GLYMA_11G170900-AS1	XLOC_020560	XLOC_020560	11:18353540-18355980	0.201422	0.0134643	3.83289	0.00800892	0.272035
gma-miR395i	29.2123	10.2072	1.46254	0.037351	0.332009	TCONS_00021796	LINC5237	XLOC_011872	XLOC_011872	10:36635124-36635585	5.08784	0	10.001	1.4309e-08	8.13398e-06
gma-miR395i	29.2123	10.2072	1.46254	0.037351	0.332009	TCONS_00310056	LINC52142	XLOC_148108	XLOC_148108	7:8350613-8351372	0.0172707	0.499959	-4.61531	0.0057314	0.218922
gma-miR395i	29.2123	10.2072	1.46254	0.037351	0.332009	TCONS_00049412	GLYMA_11G171100-OT3	GLYMA_11G171100	-	11:18426882-18478118	0.267463	0	7.87923	0.000649747	0.0505961
novel_143	16.5261	40.2976	-1.4558	0.0411867	0.356209	TCONS_00094637	LINC15459	XLOC_045355	XLOC_045355	14:27593012-27593963	0	0.287628	-6.87595	0.00187967	0.105256
novel_143	16.5261	40.2976	-1.4558	0.0411867	0.356209	TCONS_00079039	LINC13313	XLOC_037952	XLOC_037952	13:1763621-1767209	0	0.561451	-9.72705	3.82617e-08	1.8681e-05
novel_143	16.5261	40.2976	-1.4558	0.0411867	0.356209	TCONS_00312971	LINC52887	XLOC_149768	XLOC_149768	7:30906329-30906641	0	1.89597	-7.97043	9.53889e-05	0.0121171
novel_143	16.5261	40.2976	-1.4558	0.0411867	0.356209	TCONS_00256818	LINC43856	XLOC_123668	XLOC_123668	4:18869477-18869824	0	0.679381	-6.71967	0.00468543	0.192786
novel_143	16.5261	40.2976	-1.4558	0.0411867	0.356209	TCONS_00357590	LINC59461	XLOC_170150	XLOC_170150	KZ847133:3092603-3094555	0.241947	0.0175053	3.85769	0.0210544	0.487301
novel_143	16.5261	40.2976	-1.4558	0.0411867	0.356209	TCONS_00345909	GLYMA_09G218300-OT1	GLYMA_09G218300	-	9:44132684-44135832	0.0185627	0.214287	-3.23422	0.0354628	0.655424
novel_143	16.5261	40.2976	-1.4558	0.0411867	0.356209	TCONS_00112008	GLYMA_15G214200-OT4	GLYMA_15G214200	-	15:34282046-34286083	0.148634	0.0115077	3.60715	0.0331859	0.630591
gma-miR5037c	0	9.58115	-5.05864	0.00341423	0.0663116	TCONS_00357847	LINC59568	XLOC_170296	XLOC_170296	KZ847134:749854-750238	0	0.356775	-5.9105	0.017289	0.435487
gma-miR5037c	0	9.58115	-5.05864	0.00341423	0.0663116	TCONS_00192525	LINC33009	XLOC_093305	XLOC_093305	2:7609906-7610329	0	1.43649	-8.03901	8.61716e-05	0.0112608
gma-miR5037c	0	9.58115	-5.05864	0.00341423	0.0663116	TCONS_00360678	LINC60729	XLOC_172245	XLOC_172245	KZ847969:2107-3600	63.4579	1.3207	5.63762	6.893e-06	0.00146285
gma-miR5037c	0	9.58115	-5.05864	0.00341423	0.0663116	TCONS_00130346	GLYMA_16G218100-AS3	XLOC_063045	XLOC_063045	16:37549777-37554548	0	0.028825	-5.94749	0.0172645	0.435144
gma-miR5037c	0	9.58115	-5.05864	0.00341423	0.0663116	TCONS_00184139	LINC31895	XLOC_089477	XLOC_089477	19:22626897-22627545	0	0.336682	-6.58915	0.00429661	0.181953
gma-miR5037c	0	9.58115	-5.05864	0.00341423	0.0663116	TCONS_00183299	GLYMA_19G054600-AS1	XLOC_088875	XLOC_088875	19:9091490-9097160	1.26786	0	10.5854	3.55378e-11	4.18996e-08
gma-miR9735	0	46.9961	-7.35319	1.5954e-08	7.29326e-07	TCONS_00011412	LINC2738	XLOC_006200	XLOC_006200	1:19915175-19917447	0.00534167	0.133905	-4.4261	0.0141941	0.387983
gma-miR5377b	15.7139	2.57356	2.43031	0.00928655	0.134875	TCONS_00012656	LINC3271	XLOC_007058	XLOC_007058	1:34316401-34317288	0	0.213583	-6.37739	0.00704757	0.25051
gma-miR5377b	15.7139	2.57356	2.43031	0.00928655	0.134875	TCONS_00119906	LINC20009	XLOC_057652	XLOC_057652	15:20118262-20119391	0.353438	0.010885	4.38162	0.00989786	0.31147
gma-miR4994-3p	24.7481	49.6531	-1.05652	0.0460758	0.383092	TCONS_00121253	LINC20559	XLOC_058563	XLOC_058563	15:35511824-35513144	0	0.162714	-6.65205	0.0074967	0.260423
gma-miR4994-3p	24.7481	49.6531	-1.05652	0.0460758	0.383092	TCONS_00079734	LINC13416	XLOC_038438	XLOC_038438	13:4780918-4783464	0.30494	0	8.46638	1.90969e-05	0.00332924
gma-miR4994-3p	24.7481	49.6531	-1.05652	0.0460758	0.383092	TCONS_00126146	GLYMA_16G088900-OT5	GLYMA_16G088900	-	16:11338379-11356513	0	0.274111	-7.0703	0.0355564	0.656142
gma-miR4994-3p	24.7481	49.6531	-1.05652	0.0460758	0.383092	TCONS_00344634	LINC57333	XLOC_164102	XLOC_164102	9:40973262-40977766	0	0.229041	-6.80354	0.0149023	0.398932
gma-miR4994-3p	24.7481	49.6531	-1.05652	0.0460758	0.383092	TCONS_00257039	LINC43968	XLOC_123842	XLOC_123842	4:21757960-21761695	0	0.109703	-6.45892	0.00574272	0.219145
novel_105	10.4044	1.20416	3.02368	0.00578857	0.0974916	TCONS_00272101	LINC46805	XLOC_131208	XLOC_131208	5:10590059-10590711	0	0.319319	-6.51287	0.00469499	0.192998
novel_105	10.4044	1.20416	3.02368	0.00578857	0.0974916	TCONS_00003247	LINC871	XLOC_001807	XLOC_001807	1:25555649-25557045	0	0.69048	-8.69278	8.61061e-06	0.00175483
novel_105	10.4044	1.20416	3.02368	0.00578857	0.0974916	TCONS_00355635	GLYMA_09G250300-AS1	XLOC_169239	XLOC_169239	9:47112065-47114606	0	0.12815	-6.07672	0.0402827	0.702265
novel_105	10.4044	1.20416	3.02368	0.00578857	0.0974916	TCONS_00292737	GLYMA_06G164200-AS5	XLOC_140359	XLOC_140359	6:13571964-13573854	0.199085	1.04588	-2.31842	0.0414387	0.714436
novel_105	10.4044	1.20416	3.02368	0.00578857	0.0974916	TCONS_00343663	LINC57247	XLOC_163738	XLOC_163738	9:37430614-37430946	5.21956	0	9.64689	2.92424e-07	0.000107102
gma-miR1511	1215.49	2906.48	-1.25598	0.00425045	0.0755635	TCONS_00067356	LINC11917	XLOC_032922	XLOC_032922	13:1127039-1128697	0.000732	0.68793	-7.0181	1.38058e-05	0.00254923
gma-miR1511	1215.49	2906.48	-1.25598	0.00425045	0.0755635	TCONS_00248627	LINC42481	XLOC_119810	XLOC_119810	4:26603911-26604189	0.0217597	0.466016	-4.01951	0.0423032	0.723144
gma-miR1511	1215.49	2906.48	-1.25598	0.00425045	0.0755635	TCONS_00208583	LINC35708	XLOC_101044	XLOC_101044	2:45483208-45490903	1.25934	0.372928	1.87468	0.014348	0.390047
gma-miR1511	1215.49	2906.48	-1.25598	0.00425045	0.0755635	TCONS_00002299	LINC415	XLOC_001134	XLOC_001134	1:12583349-12583746	0.342076	0	5.88085	0.0282569	0.575719
gma-miR1511	1215.49	2906.48	-1.25598	0.00425045	0.0755635	TCONS_00142511	LINC24100	XLOC_068606	XLOC_068606	17:17721843-17722982	0	0.116339	-5.84886	0.0241356	0.528272
gma-miR1511	1215.49	2906.48	-1.25598	0.00425045	0.0755635	TCONS_00195946	LINC33686	XLOC_094945	XLOC_094945	2:28773088-28773368	0	0.362285	-5.54682	0.0373733	0.674214
gma-miR1511	1215.49	2906.48	-1.25598	0.00425045	0.0755635	TCONS_00180240	GLYMA_19G215000-AS1	XLOC_087525	XLOC_087525	19:46805360-46805791	0.227604	0	5.5766	0.0357792	0.658441
gma-miR1511	1215.49	2906.48	-1.25598	0.00425045	0.0755635	TCONS_00238324	LINC41110	XLOC_115328	XLOC_115328	3:26839260-26839508	0	0.773693	-6.42367	0.00517405	0.205857
gma-miR1511	1215.49	2906.48	-1.25598	0.00425045	0.0755635	TCONS_00159830	LINC27372	XLOC_077113	XLOC_077113	18:37645374-37645750	0	1.01635	-7.37049	0.00070374	0.0536457
gma-miR1511	1215.49	2906.48	-1.25598	0.00425045	0.0755635	TCONS_00223269	GLYMA_20G127200-OT2	GLYMA_20G127200	-	20:36930310-36935979	0.15186	0.979954	-2.49612	0.00455828	0.189247
gma-miR1511	1215.49	2906.48	-1.25598	0.00425045	0.0755635	TCONS_00122107	LINC20824	XLOC_059076	XLOC_059076	15:45123627-45123940	0	0.539915	-6.21425	0.0108083	0.328118
gma-miR1511	1215.49	2906.48	-1.25598	0.00425045	0.0755635	TCONS_00356848	LINC59140	XLOC_169719	XLOC_169719	KZ847133:1079919-1080146	5.81832	0.516345	3.3747	0.0294669	0.588936
gma-miR1511	1215.49	2906.48	-1.25598	0.00425045	0.0755635	TCONS_00176107	LINC30624	XLOC_085683	XLOC_085683	19:29298701-29299876	0.192719	0	6.64113	0.0158893	0.41422
novel_160	10.7681	1.39098	2.83332	0.0103653	0.134875	TCONS_00114178	GLYMA_15G277200-AS1	XLOC_055285	XLOC_055285	15:51717448-51722716	0.356645	0.049144	2.85813	0.0115897	0.34117
novel_160	10.7681	1.39098	2.83332	0.0103653	0.134875	TCONS_00158636	LINC26801	XLOC_076203	XLOC_076203	18:21819078-21819895	0.176997	0	6.02382	0.0197757	0.471881
novel_160	10.7681	1.39098	2.83332	0.0103653	0.134875	TCONS_00114166	GLYMA_15G277300-OT1	GLYMA_15G277300	-	15:51662806-51722716	0.0500533	0	6.76756	0.0152293	0.403799
gma-miR482e	85.5955	182.528	-1.0743	0.0222173	0.258259	TCONS_00003250	LINC874	XLOC_001810	XLOC_001810	1:25559325-25560421	0	1.33254	-9.13672	1.09363e-06	0.000331561
gma-miR482e	85.5955	182.528	-1.0743	0.0222173	0.258259	TCONS_00207095	GLYMA_02G216800-OT1	GLYMA_02G216800	-	2:40352883-40370366	0.183278	0	7.59226	0.00542865	0.211728
gma-miR482e	85.5955	182.528	-1.0743	0.0222173	0.258259	TCONS_00247735	LINC42174	XLOC_119215	XLOC_119215	4:15716376-15717952	0.0174613	0.516192	-4.84315	0.00186112	0.104648
gma-miR9750-3p	21.3195	0.263579	6.59455	2.03247e-05	0.0005003	TCONS_00270691	GLYMA_05G037000-AS1	XLOC_130537	XLOC_130537	5:3268070-3271947	0.10919	0.498266	-2.08523	0.0346146	0.646183
gma-miR9750-3p	21.3195	0.263579	6.59455	2.03247e-05	0.0005003	TCONS_00019781	LINC4378	XLOC_010431	XLOC_010431	10:11819248-11819807	0	0.228883	-5.70986	0.0394016	0.695667
gma-miR9742	5.876	0	5.77442	0.00085732	0.0182895	TCONS_00159830	LINC27372	XLOC_077113	XLOC_077113	18:37645374-37645750	0	1.01635	-7.37049	0.00070374	0.0536457
gma-miR9742	5.876	0	5.77442	0.00085732	0.0182895	TCONS_00112971	LINC19198	XLOC_054671	XLOC_054671	15:44546649-44548147	0.602978	0.104672	2.54332	0.0363212	0.663965
gma-miR9742	5.876	0	5.77442	0.00085732	0.0182895	TCONS_00135526	LINC23489	XLOC_065678	XLOC_065678	16:30973708-30974291	0.0234973	0.463693	-4.13603	0.0173604	0.436181
gma-miR9742	5.876	0	5.77442	0.00085732	0.0182895	TCONS_00122107	LINC20824	XLOC_059076	XLOC_059076	15:45123627-45123940	0	0.539915	-6.21425	0.0108083	0.328118
gma-miR9742	5.876	0	5.77442	0.00085732	0.0182895	TCONS_00182675	GLYMA_19G029800-OT1	GLYMA_19G029800	-	19:3724518-3731974	0.150305	0	8.49613	0.0086955	0.287081
gma-miR9742	5.876	0	5.77442	0.00085732	0.0182895	TCONS_00256164	LINC43668	XLOC_123262	XLOC_123262	4:12659137-12659475	0.00895433	1.48991	-5.87071	0.000657512	0.0510508
gma-miR9742	5.876	0	5.77442	0.00085732	0.0182895	TCONS_00166417	GLYMA_18G086400-AS3	XLOC_080101	XLOC_080101	18:8563902-8603873	0	0.255076	-6.53609	0.00424889	0.180856
gma-miR9742	5.876	0	5.77442	0.00085732	0.0182895	TCONS_00019839	LINC4391	XLOC_010469	XLOC_010469	10:12114696-12115036	0	0.351896	-5.77997	0.0198635	0.472591
gma-miR9742	5.876	0	5.77442	0.00085732	0.0182895	TCONS_00274730	GLYMA_05G144000-AS1	XLOC_132815	XLOC_132815	5:33796435-33797166	0.172198	0	5.76189	0.0433326	0.729998
gma-miR9742	5.876	0	5.77442	0.00085732	0.0182895	TCONS_00050690	LINC9160	XLOC_024859	XLOC_024859	11:29441280-29443992	0	0.363244	-8.74609	1.03617e-05	0.00204115
gma-miR9742	5.876	0	5.77442	0.00085732	0.0182895	TCONS_00099632	GLYMA_14G078300-AS8	XLOC_047838	XLOC_047838	14:6622761-6631682	0.18446	0	9.48301	0.000161856	0.0181238
gma-miR9742	5.876	0	5.77442	0.00085732	0.0182895	TCONS_00159076	LINC26983	XLOC_076521	XLOC_076521	18:26969587-26970507	0.558242	0	7.84469	0.00016251	0.0181645
gma-miR9742	5.876	0	5.77442	0.00085732	0.0182895	TCONS_00079031	LINC13310	XLOC_037948	XLOC_037948	13:1750405-1751346	0	0.169562	-6.1074	0.0115754	0.34095
gma-miR9742	5.876	0	5.77442	0.00085732	0.0182895	TCONS_00099638	GLYMA_14G078300-AS3	XLOC_047838	XLOC_047838	14:6622761-6631682	0.0622113	0	7.45511	0.0241273	0.528223
gma-miR9742	5.876	0	5.77442	0.00085732	0.0182895	TCONS_00110196	LINC18220	XLOC_052918	XLOC_052918	15:15178227-15181332	0	0.587841	-9.5739	1.14872e-07	4.78633e-05
gma-miR9742	5.876	0	5.77442	0.00085732	0.0182895	TCONS_00195946	LINC33686	XLOC_094945	XLOC_094945	2:28773088-28773368	0	0.362285	-5.54682	0.0373733	0.674214
gma-miR1535a	12.3285	2.18172	2.47479	0.00903195	0.134875	TCONS_00068367	LINC12243	XLOC_033565	XLOC_033565	13:10166341-10168526	0.000540667	0.0775237	-4.30454	0.0421218	0.72098
gma-miR1535a	12.3285	2.18172	2.47479	0.00903195	0.134875	TCONS_00195284	LINC33423	XLOC_094478	XLOC_094478	2:20416016-20416635	0	0.399458	-6.7845	0.00233608	0.121441
gma-miR1535a	12.3285	2.18172	2.47479	0.00903195	0.134875	TCONS_00144528	LINC24745	XLOC_069827	XLOC_069827	17:37474352-37478607	2.34379	7.22213	-1.54378	0.00737966	0.258267
gma-miR1535a	12.3285	2.18172	2.47479	0.00903195	0.134875	TCONS_00001427	LINC166	XLOC_000639	XLOC_000639	1:5398096-5398922	0	1.26569	-8.80457	5.5758e-06	0.0012275
gma-miR1535a	12.3285	2.18172	2.47479	0.00903195	0.134875	TCONS_00120502	LINC20227	XLOC_058028	XLOC_058028	15:25665674-25667732	0.0294677	0.314151	-3.09978	0.0273443	0.565822
gma-miR1535a	12.3285	2.18172	2.47479	0.00903195	0.134875	TCONS_00168119	GLYMA_18G144300-OT4	GLYMA_18G144300	-	18:23367550-23372460	0	0.105858	-6.73708	0.00262143	0.131561
gma-miR1535a	12.3285	2.18172	2.47479	0.00903195	0.134875	TCONS_00060193	GLYMA_12G018100-AS1	XLOC_029324	XLOC_029324	12:1266931-1267632	0.005016	0.183989	-3.97094	0.0496435	0.783685
gma-miR1535a	12.3285	2.18172	2.47479	0.00903195	0.134875	TCONS_00247409	GLYMA_04G113800-OT1	GLYMA_04G113800	-	4:12930625-12938002	0.0648837	0.420038	-2.51674	0.00878185	0.288883
gma-miR1535a	12.3285	2.18172	2.47479	0.00903195	0.134875	TCONS_00238251	LINC41084	XLOC_115267	XLOC_115267	3:26009657-26012368	0.0738237	0	6.48971	0.0118187	0.345481
gma-miR1535a	12.3285	2.18172	2.47479	0.00903195	0.134875	TCONS_00009395	GLYMA_01G020400-AS1	XLOC_004870	XLOC_004870	1:2035414-2036802	0.00437067	0.2448	-5.26049	0.00427004	0.181385
gma-miR1535a	12.3285	2.18172	2.47479	0.00903195	0.134875	TCONS_00120685	LINC20325	XLOC_058178	XLOC_058178	15:28094584-28095769	0	0.275868	-7.17358	0.00101482	0.0694382
gma-miR1535a	12.3285	2.18172	2.47479	0.00903195	0.134875	TCONS_00257940	LINC44458	XLOC_124569	XLOC_124569	4:35788078-35790216	0	1.1612	-10.0281	5.75502e-09	3.76959e-06
gma-miR1535a	12.3285	2.18172	2.47479	0.00903195	0.134875	TCONS_00220765	LINC38006	XLOC_106849	XLOC_106849	20:18446858-18447435	0.667829	0.0211383	4.78838	0.015767	0.412489
gma-miR1535a	12.3285	2.18172	2.47479	0.00903195	0.134875	TCONS_00002134	LINC354	XLOC_001037	XLOC_001037	1:10941516-10942204	0.823005	0	7.96152	0.000249814	0.0251659
gma-miR1535a	12.3285	2.18172	2.47479	0.00903195	0.134875	TCONS_00096769	LINC16069	XLOC_046638	XLOC_046638	14:46322607-46323516	0.247574	0.00261333	4.80258	0.022319	0.504879
gma-miR1535a	12.3285	2.18172	2.47479	0.00903195	0.134875	TCONS_00006964	GLYMA_01G191600-AS2	XLOC_004008	XLOC_004008	1:52614510-52617963	0	0.443531	-8.81966	0.00051042	0.042424
gma-miR1535a	12.3285	2.18172	2.47479	0.00903195	0.134875	TCONS_00357901	LINC59580	XLOC_170310	XLOC_170310	KZ847134:930297-953626	0.000308667	0.0874	-7.45175	2.47309e-06	0.000655916
gma-miR1535a	12.3285	2.18172	2.47479	0.00903195	0.134875	TCONS_00257431	LINC44154	XLOC_124129	XLOC_124129	4:27118694-27123119	0.153712	0	8.18374	0.000399484	0.035688
gma-miR1535a	12.3285	2.18172	2.47479	0.00903195	0.134875	TCONS_00247431	LINC42061	XLOC_119016	XLOC_119016	4:13002267-13003332	0	0.275565	-6.7748	0.0028463	0.139182
gma-miR1535a	12.3285	2.18172	2.47479	0.00903195	0.134875	TCONS_00358833	LINC59899	XLOC_170874	XLOC_170874	KZ847146:380079-380634	4.35754	0	10.0195	6.6837e-08	3.04821e-05
gma-miR1535a	12.3285	2.18172	2.47479	0.00903195	0.134875	TCONS_00238250	LINC41083	XLOC_115267	XLOC_115267	3:26009231-26012370	0.145618	0	7.65003	0.000254938	0.025585
gma-miR1535a	12.3285	2.18172	2.47479	0.00903195	0.134875	TCONS_00068190	LINC12186	XLOC_033469	XLOC_033469	13:8459944-8461012	0.21612	0.00305033	4.74739	0.046804	0.759937
gma-miR1535a	12.3285	2.18172	2.47479	0.00903195	0.134875	TCONS_00246825	LINC41918	XLOC_118694	XLOC_118694	4:8735015-8735468	0	0.339442	-6.11918	0.0189942	0.460099
gma-miR1535a	12.3285	2.18172	2.47479	0.00903195	0.134875	TCONS_00168575	LINC28861	XLOC_081498	XLOC_081498	18:32123067-32124263	0	0.29869	-7.26886	0.000873785	0.0625912
gma-miR862b	0	26.1672	-6.5102	1.06332e-05	0.000302507	TCONS_00349358	LINC57676	XLOC_165866	XLOC_165866	9:4270574-4271353	0.875603	0	8.26447	6.03538e-05	0.00836061
gma-miR862b	0	26.1672	-6.5102	1.06332e-05	0.000302507	TCONS_00121705	LINC20736	XLOC_058868	XLOC_058868	15:42033412-42034485	0.492061	0.063283	2.8343	0.030438	0.600635
gma-miR862b	0	26.1672	-6.5102	1.06332e-05	0.000302507	TCONS_00074592	GLYMA_13G234300-OT1	GLYMA_13G234300	-	13:34500025-34502719	0	1.3159	-8.81144	0.00589597	0.223067
gma-miR862b	0	26.1672	-6.5102	1.06332e-05	0.000302507	TCONS_00213132	LINC36784	XLOC_103433	XLOC_103433	20:29967961-29968536	0.492411	0	7.04102	0.00122614	0.0788834
gma-miR862b	0	26.1672	-6.5102	1.06332e-05	0.000302507	TCONS_00156467	LINC26375	XLOC_075089	XLOC_075089	18:6869435-6869847	0.602826	0	6.80747	0.00382425	0.169317
gma-miR862b	0	26.1672	-6.5102	1.06332e-05	0.000302507	TCONS_00225164	GLYMA_20G185600-AS1	XLOC_108987	XLOC_108987	20:42415968-42416867	0.182665	0	6.29669	0.0304086	0.600332
gma-miR862b	0	26.1672	-6.5102	1.06332e-05	0.000302507	TCONS_00221236	LINC38227	XLOC_107206	XLOC_107206	20:24535132-24536287	0.396075	0.0433243	3.17028	0.0268008	0.559303
gma-miR862b	0	26.1672	-6.5102	1.06332e-05	0.000302507	TCONS_00266734	LINC46297	XLOC_128939	XLOC_128939	5:33990341-33995540	0.0827667	0	6.79365	0.00860794	0.285378
gma-miR862b	0	26.1672	-6.5102	1.06332e-05	0.000302507	TCONS_00110163	LINC18213	XLOC_052901	XLOC_052901	15:15016628-15016914	0.869227	0	6.83225	0.00223598	0.11808
gma-miR862b	0	26.1672	-6.5102	1.06332e-05	0.000302507	TCONS_00014619	LINC3827	XLOC_008247	XLOC_008247	1:49918155-49918939	0.406624	0.0584503	2.67785	0.0488429	0.777761
gma-miR862b	0	26.1672	-6.5102	1.06332e-05	0.000302507	TCONS_00273906	GLYMA_05G114600-AS1	XLOC_132430	XLOC_132430	5:30448027-30453695	0	0.647159	-10.6082	4.11421e-11	4.7734e-08
gma-miR862b	0	26.1672	-6.5102	1.06332e-05	0.000302507	TCONS_00271762	LINC46722	XLOC_131061	XLOC_131061	5:8590990-8591625	0.344468	0	6.58664	0.0222789	0.504492
gma-miR862b	0	26.1672	-6.5102	1.06332e-05	0.000302507	TCONS_00266733	LINC46298	XLOC_128939	XLOC_128939	5:33990341-33995540	0	0.170346	-7.96828	0.00832111	0.279124
gma-miR862b	0	26.1672	-6.5102	1.06332e-05	0.000302507	TCONS_00050690	LINC9160	XLOC_024859	XLOC_024859	11:29441280-29443992	0	0.363244	-8.74609	1.03617e-05	0.00204115
gma-miR862b	0	26.1672	-6.5102	1.06332e-05	0.000302507	TCONS_00074599	GLYMA_13G234300-OT2	GLYMA_13G234300	-	13:34500197-34502719	0.390985	0	7.06714	0.0348708	0.648553
gma-miR862b	0	26.1672	-6.5102	1.06332e-05	0.000302507	TCONS_00310261	GLYMA_07G096100-AS2	XLOC_148179	XLOC_148179	7:9007841-9010035	0	0.254942	-7.91482	0.000131054	0.0154353
gma-miR862b	0	26.1672	-6.5102	1.06332e-05	0.000302507	TCONS_00013349	GLYMA_01G119100-OT2	GLYMA_01G119100	-	1:40900762-40905827	1.09017	0.348973	1.68705	0.0220143	0.501176
gma-miR862b	0	26.1672	-6.5102	1.06332e-05	0.000302507	TCONS_00083295	LINC14081	XLOC_040239	XLOC_040239	13:24810585-24811258	0.768732	0.00967633	5.12218	0.00289875	0.140666
gma-miR862b	0	26.1672	-6.5102	1.06332e-05	0.000302507	TCONS_00112282	LINC19015	XLOC_054306	XLOC_054306	15:38245606-38246586	0.461315	0.0454963	3.15445	0.0354956	0.655802
gma-miR862b	0	26.1672	-6.5102	1.06332e-05	0.000302507	TCONS_00200877	LINC34332	XLOC_097240	XLOC_097240	2:2617908-2618510	1.06822	0.029119	5.07358	0.001141	0.0751648
gma-miR862b	0	26.1672	-6.5102	1.06332e-05	0.000302507	TCONS_00312265	LINC52545	XLOC_149216	XLOC_149216	7:19978183-19982784	0.37285	0	8.1862	5.12197e-05	0.00733137
gma-miR862b	0	26.1672	-6.5102	1.06332e-05	0.000302507	TCONS_00111221	LINC18510	XLOC_053516	XLOC_053516	15:23400578-23401445	0.43069	0.0406287	3.04564	0.0197934	0.471881
gma-miR862b	0	26.1672	-6.5102	1.06332e-05	0.000302507	TCONS_00190261	LINC32829	XLOC_092364	XLOC_092364	2:302683-303797	0.275649	0.0116593	4.33864	0.0156501	0.410782
gma-miR862b	0	26.1672	-6.5102	1.06332e-05	0.000302507	TCONS_00343350	LINC57168	XLOC_163552	XLOC_163552	9:34832651-34834129	0.313357	0.018026	3.77912	0.00721418	0.254265
gma-miR10197	2.97202	0	4.5434	0.042444	NA	TCONS_00101052	LINC16627	XLOC_048570	XLOC_048570	14:15014772-15015070	0.487596	0	6.03981	0.0264851	0.556511
gma-miR10197	2.97202	0	4.5434	0.042444	NA	TCONS_00281451	LINC48069	XLOC_135325	XLOC_135325	6:9943058-9944331	0.291609	0.0214443	3.08586	0.0266092	0.557938
gma-miR10197	2.97202	0	4.5434	0.042444	NA	TCONS_00207095	GLYMA_02G216800-OT1	GLYMA_02G216800	-	2:40352883-40370366	0.183278	0	7.59226	0.00542865	0.211728
gma-miR10197	2.97202	0	4.5434	0.042444	NA	TCONS_00006964	GLYMA_01G191600-AS2	XLOC_004008	XLOC_004008	1:52614510-52617963	0	0.443531	-8.81966	0.00051042	0.042424
gma-miR10197	2.97202	0	4.5434	0.042444	NA	TCONS_00264557	LINC45659	XLOC_127664	XLOC_127664	5:16553475-16554855	1.32454	0.194493	2.75364	0.0265244	0.556966
gma-miR4348d	21733.9	41503.5	-0.933315	0.0234047	0.258259	TCONS_00159077	LINC26984	XLOC_076522	XLOC_076522	18:26971431-26973841	0.220441	0.0382847	2.58386	0.0349586	0.649803
gma-miR862a	0.186016	5.34349	-3.39054	0.0491098	0.383296	TCONS_00014619	LINC3827	XLOC_008247	XLOC_008247	1:49918155-49918939	0.406624	0.0584503	2.67785	0.0488429	0.777761
gma-miR862a	0.186016	5.34349	-3.39054	0.0491098	0.383296	TCONS_00111221	LINC18510	XLOC_053516	XLOC_053516	15:23400578-23401445	0.43069	0.0406287	3.04564	0.0197934	0.471881
gma-miR862a	0.186016	5.34349	-3.39054	0.0491098	0.383296	TCONS_00083295	LINC14081	XLOC_040239	XLOC_040239	13:24810585-24811258	0.768732	0.00967633	5.12218	0.00289875	0.140666
gma-miR862a	0.186016	5.34349	-3.39054	0.0491098	0.383296	TCONS_00271762	LINC46722	XLOC_131061	XLOC_131061	5:8590990-8591625	0.344468	0	6.58664	0.0222789	0.504492
gma-miR862a	0.186016	5.34349	-3.39054	0.0491098	0.383296	TCONS_00349358	LINC57676	XLOC_165866	XLOC_165866	9:4270574-4271353	0.875603	0	8.26447	6.03538e-05	0.00836061
gma-miR862a	0.186016	5.34349	-3.39054	0.0491098	0.383296	TCONS_00310261	GLYMA_07G096100-AS2	XLOC_148179	XLOC_148179	7:9007841-9010035	0	0.254942	-7.91482	0.000131054	0.0154353
gma-miR862a	0.186016	5.34349	-3.39054	0.0491098	0.383296	TCONS_00225164	GLYMA_20G185600-AS1	XLOC_108987	XLOC_108987	20:42415968-42416867	0.182665	0	6.29669	0.0304086	0.600332
gma-miR862a	0.186016	5.34349	-3.39054	0.0491098	0.383296	TCONS_00213132	LINC36784	XLOC_103433	XLOC_103433	20:29967961-29968536	0.492411	0	7.04102	0.00122614	0.0788834
gma-miR862a	0.186016	5.34349	-3.39054	0.0491098	0.383296	TCONS_00156467	LINC26375	XLOC_075089	XLOC_075089	18:6869435-6869847	0.602826	0	6.80747	0.00382425	0.169317
gma-miR482b-5p	85.5955	182.528	-1.0743	0.0222173	0.258259	TCONS_00247735	LINC42174	XLOC_119215	XLOC_119215	4:15716376-15717952	0.0174613	0.516192	-4.84315	0.00186112	0.104648
sRNA	N_R_R_readcount	B_R_R_readcount	log2FoldChange	pval	padj	transcript_id	transcript_name	gene_id	gene_name	transcript_locus	N_R_R_FPKM	B_R_R_FPKM	log2FoldChange	pvalue	padj
gma-miR4416a	358.31	128.543	1.48504	0.014036	0.151277	TCONS_00108008	LINC17985	XLOC_051959	XLOC_051959	15:7216266-7224455	0.048426	0	7.5954	0.0138772	0.290326
gma-miR4416a	358.31	128.543	1.48504	0.014036	0.151277	TCONS_00186565	LINC32543	XLOC_090844	XLOC_090844	19:40089781-40096779	0.163891	0	7.19565	0.0226459	0.396269
gma-miR4416a	358.31	128.543	1.48504	0.014036	0.151277	TCONS_00249653	LINC42999	XLOC_120591	XLOC_120591	4:40372332-40373248	0.009566	0.153101	-2.91476	0.0408001	0.568227
gma-miR4416a	358.31	128.543	1.48504	0.014036	0.151277	TCONS_00208584	LINC35707	XLOC_101044	XLOC_101044	2:45483208-45490903	0.204587	0	9.49736	1.09072e-08	2.99888e-06
gma-miR4416a	358.31	128.543	1.48504	0.014036	0.151277	TCONS_00208578	LINC35703	XLOC_101044	XLOC_101044	2:45483208-45490694	0.00712833	0.1208	-3.96906	0.0455359	0.606871
gma-miR4416a	358.31	128.543	1.48504	0.014036	0.151277	TCONS_00196012	LINC33712	XLOC_094992	XLOC_094992	2:29760056-29762783	0.0105293	0.277613	-4.49055	0.000234589	0.0149476
gma-miR4416a	358.31	128.543	1.48504	0.014036	0.151277	TCONS_00270523	LINC46526	XLOC_130445	XLOC_130445	5:2555705-2558364	0.128684	0.965289	-2.9485	0.000333715	0.0196887
gma-miR4416a	358.31	128.543	1.48504	0.014036	0.151277	TCONS_00247088	LINC41987	XLOC_118855	XLOC_118855	4:10865406-10866120	0.264702	0.009028	3.65806	0.0133874	0.283382
gma-miR4416a	358.31	128.543	1.48504	0.014036	0.151277	TCONS_00031216	LINC6820	XLOC_016350	XLOC_016350	10:34783680-34784479	0.0822257	0	5.30114	0.0344673	0.512718
gma-miR4416a	358.31	128.543	1.48504	0.014036	0.151277	TCONS_00123296	LINC21055	XLOC_059658	XLOC_059658	15:51684839-51686001	0	0.446324	-8.06503	1.6096e-05	0.00173712
gma-miR4416a	358.31	128.543	1.48504	0.014036	0.151277	TCONS_00012917	LINC3385	XLOC_007242	XLOC_007242	1:36849496-36852298	0.785047	0.087024	3.08792	0.00266082	0.0923352
gma-miR4416a	358.31	128.543	1.48504	0.014036	0.151277	TCONS_00108003	LINC17982	XLOC_051959	XLOC_051959	15:7216161-7224455	0	0.070695	-6.8814	0.0300341	0.47182
gma-miR4416a	358.31	128.543	1.48504	0.014036	0.151277	TCONS_00103519	LINC17563	XLOC_050127	XLOC_050127	14:41604697-41606404	0.13324	0.0134547	2.75577	0.0307676	0.478635
gma-miR4416a	358.31	128.543	1.48504	0.014036	0.151277	TCONS_00108006	LINC17987	XLOC_051959	XLOC_051959	15:7216266-7224455	0	0.0915577	-7.21662	0.0214397	0.382728
gma-miR4995	5.90973	0.273341	4.32256	0.0199489	0.193504	TCONS_00288142	LINC49247	XLOC_138628	XLOC_138628	6:896718-897001	0.217147	0	5.25496	0.0241057	0.412097
gma-miR4995	5.90973	0.273341	4.32256	0.0199489	0.193504	TCONS_00326037	GLYMA_08G305800-OT6	GLYMA_08G305800	-	8:42384929-42397855	0.008944	0.0758607	-3.01043	0.0340605	0.509635
gma-miR319a	2444.24	4355.12	-0.833463	0.0445729	0.320265	TCONS_00100617	LINC16480	XLOC_048304	XLOC_048304	14:11152428-11156215	0.0343127	0.317934	-3.12158	0.0393664	0.554743
gma-miR319a	2444.24	4355.12	-0.833463	0.0445729	0.320265	TCONS_00111153	LINC18480	XLOC_053454	XLOC_053454	15:22693092-22694966	0.0623537	0	6.08776	0.00819793	0.204499
novel_73	8.3672	0	5.85628	0.0002169	0.00420786	TCONS_00340228	LINC56142	XLOC_161530	XLOC_161530	9:5090286-5093543	0	1.57526	-10.396	3.41184e-12	2.00073e-09
novel_73	8.3672	0	5.85628	0.0002169	0.00420786	TCONS_00340229	LINC56141	XLOC_161530	XLOC_161530	9:5090286-5093543	3.05499	0.569121	2.36958	0.000189459	0.0126659
novel_73	8.3672	0	5.85628	0.0002169	0.00420786	TCONS_00340231	LINC56144	XLOC_161530	XLOC_161530	9:5090302-5093543	0	1.88215	-10.6414	1.79022e-13	1.37117e-10
novel_73	8.3672	0	5.85628	0.0002169	0.00420786	TCONS_00018714	LINC4135	XLOC_009841	XLOC_009841	10:4740325-4742355	0.153416	0.0108803	3.65946	0.0178323	0.340757
novel_73	8.3672	0	5.85628	0.0002169	0.00420786	TCONS_00226524	GLYMA_20G234700-OT2	GLYMA_20G234700	-	20:46737215-46740853	0.003654	0.108919	-4.44932	0.0438794	0.594081
novel_73	8.3672	0	5.85628	0.0002169	0.00420786	TCONS_00239837	LINC41441	XLOC_116103	XLOC_116103	3:35297393-35298012	0	0.424361	-7.28052	0.00018185	0.0123036
gma-miR159c	70.4801	22.4215	1.66265	0.0111915	0.151277	TCONS_00131453	LINC22396	XLOC_063415	XLOC_063415	16:2817817-2818567	4.9831	0.567575	3.08163	5.48127e-05	0.00471816
gma-miR862b	0	47.4281	-7.73368	4.49511e-08	2.90684e-06	TCONS_00312265	LINC52545	XLOC_149216	XLOC_149216	7:19978183-19982784	0.205921	0	7.64714	0.000386639	0.0220441
gma-miR862b	0	47.4281	-7.73368	4.49511e-08	2.90684e-06	TCONS_00156467	LINC26375	XLOC_075089	XLOC_075089	18:6869435-6869847	0.247839	0	5.99152	0.00963197	0.227659
gma-miR862b	0	47.4281	-7.73368	4.49511e-08	2.90684e-06	TCONS_00050690	LINC9160	XLOC_024859	XLOC_024859	11:29441280-29443992	0	0.022711	-5.27847	0.0274101	0.446921
gma-miR862b	0	47.4281	-7.73368	4.49511e-08	2.90684e-06	TCONS_00213132	LINC36784	XLOC_103433	XLOC_103433	20:29967961-29968536	0.080867	0	4.96011	0.0492473	0.634886
gma-miR862b	0	47.4281	-7.73368	4.49511e-08	2.90684e-06	TCONS_00083295	LINC14081	XLOC_040239	XLOC_040239	13:24810585-24811258	0.26145	0.0169333	3.10897	0.0385507	0.549334
gma-miR862b	0	47.4281	-7.73368	4.49511e-08	2.90684e-06	TCONS_00190261	LINC32829	XLOC_092364	XLOC_092364	2:302683-303797	0.335074	0	7.73683	4.47129e-05	0.00398119
gma-miR862b	0	47.4281	-7.73368	4.49511e-08	2.90684e-06	TCONS_00067054	LINC11872	XLOC_032771	XLOC_032771	12:39648847-39649603	0	0.318346	-7.17785	0.000348279	0.0203517
gma-miR862b	0	47.4281	-7.73368	4.49511e-08	2.90684e-06	TCONS_00266734	LINC46297	XLOC_128939	XLOC_128939	5:33990341-33995540	0.16606	4.66667e-06	6.09251	0.000126437	0.00930216
gma-miR862b	0	47.4281	-7.73368	4.49511e-08	2.90684e-06	TCONS_00200877	LINC34332	XLOC_097240	XLOC_097240	2:2617908-2618510	0.137332	0	5.65966	0.0187431	0.351846
gma-miR862b	0	47.4281	-7.73368	4.49511e-08	2.90684e-06	TCONS_00309248	GLYMA_07G065500-AS1	XLOC_147821	XLOC_147821	7:5858671-5887575	0	0.153439	-7.6649	5.38673e-05	0.0046528
gma-miR862b	0	47.4281	-7.73368	4.49511e-08	2.90684e-06	TCONS_00184492	LINC32085	XLOC_089771	XLOC_089771	19:27927124-27927809	0	0.138452	-5.873	0.0188694	0.353174
gma-miR862b	0	47.4281	-7.73368	4.49511e-08	2.90684e-06	TCONS_00128945	LINC22237	XLOC_062524	XLOC_062524	16:31919746-31922437	2.94797	0.720884	1.98562	0.000830134	0.0389464
gma-miR862b	0	47.4281	-7.73368	4.49511e-08	2.90684e-06	TCONS_00221745	LINC38421	XLOC_107510	XLOC_107510	20:29152309-29152833	0.198851	0	5.95892	0.0145257	0.299214
gma-miR862b	0	47.4281	-7.73368	4.49511e-08	2.90684e-06	TCONS_00295165	LINC50126	XLOC_141641	XLOC_141641	6:34985689-34986254	0.138309	0	5.62772	0.0119038	0.263141
gma-miR862b	0	47.4281	-7.73368	4.49511e-08	2.90684e-06	TCONS_00168258	LINC28683	XLOC_081220	XLOC_081220	18:25585380-25585867	0.12316	0	5.24375	0.0258705	0.431185
gma-miR862b	0	47.4281	-7.73368	4.49511e-08	2.90684e-06	TCONS_00276665	GLYMA_05G209300-AS2	XLOC_133521	XLOC_133521	5:39134387-39135085	0.00993833	0.207716	-3.255	0.0273994	0.446843
gma-miR862b	0	47.4281	-7.73368	4.49511e-08	2.90684e-06	TCONS_00116208	LINC19559	XLOC_056015	XLOC_056015	15:4996764-4997543	0.275406	0.0297733	2.89979	0.0214265	0.382728
gma-miR862b	0	47.4281	-7.73368	4.49511e-08	2.90684e-06	TCONS_00273906	GLYMA_05G114600-AS1	XLOC_132430	XLOC_132430	5:30448027-30453695	0	0.0720063	-7.90904	0.0101501	0.236128
gma-miR862b	0	47.4281	-7.73368	4.49511e-08	2.90684e-06	TCONS_00030550	LINC6528	XLOC_015868	XLOC_015868	10:27176681-27177021	0	0.203219	-5.51145	0.0280118	0.452787
gma-miR862b	0	47.4281	-7.73368	4.49511e-08	2.90684e-06	TCONS_00141981	LINC23944	XLOC_068305	XLOC_068305	17:13886581-13887859	0.163384	0	6.94058	0.00249898	0.0880008
gma-miR862b	0	47.4281	-7.73368	4.49511e-08	2.90684e-06	TCONS_00112282	LINC19015	XLOC_054306	XLOC_054306	15:38245606-38246586	0.506571	0.00636633	5.48107	0.000138111	0.00991546
gma-miR862b	0	47.4281	-7.73368	4.49511e-08	2.90684e-06	TCONS_00013349	GLYMA_01G119100-OT2	GLYMA_01G119100	-	1:40900762-40905827	0.54663	0.182092	1.533	0.0492051	0.634541
gma-miR862b	0	47.4281	-7.73368	4.49511e-08	2.90684e-06	TCONS_00100720	LINC16510	XLOC_048368	XLOC_048368	14:12268388-12269052	0	0.131233	-5.80084	0.0130722	0.278802
gma-miR862b	0	47.4281	-7.73368	4.49511e-08	2.90684e-06	TCONS_00304841	GLYMA_07G197600-AS2	XLOC_146087	XLOC_146087	7:36595053-36598826	1.04736	0.363236	1.47169	0.0394685	0.555608
gma-miR862b	0	47.4281	-7.73368	4.49511e-08	2.90684e-06	TCONS_00341295	LINC56369	XLOC_162134	XLOC_162134	9:12130240-12130707	0.00254567	0.271629	-4.371	0.0137879	0.289122
gma-miR4344	1.33281	8.94405	-2.81157	0.0242465	0.21381	TCONS_00264191	LINC45445	XLOC_127356	XLOC_127356	5:11581093-11583010	0.775583	0.0798267	3.22857	0.00159897	0.0636873
gma-miR4344	1.33281	8.94405	-2.81157	0.0242465	0.21381	TCONS_00247741	LINC42177	XLOC_119215	XLOC_119215	4:15719810-15725387	0	0.017104	-5.92015	0.0380333	0.545065
gma-miR319f	29.7564	72.3579	-1.281	0.0149187	0.152328	TCONS_00247222	GLYMA_04G110500-OT4	GLYMA_04G110500	-	4:12194526-12200477	0.112542	0	7.43338	0.000125967	0.00928788
gma-miR319f	29.7564	72.3579	-1.281	0.0149187	0.152328	TCONS_00123777	LINC21078	XLOC_059806	XLOC_059806	16:1182941-1187265	0.056655	0	5.91472	0.032905	0.499921
gma-miR319f	29.7564	72.3579	-1.281	0.0149187	0.152328	TCONS_00309248	GLYMA_07G065500-AS1	XLOC_147821	XLOC_147821	7:5858671-5887575	0	0.153439	-7.6649	5.38673e-05	0.0046528
gma-miR319f	29.7564	72.3579	-1.281	0.0149187	0.152328	TCONS_00322090	GLYMA_08G197100-OT1	GLYMA_08G197100	-	8:15907052-15910727	1.88546	0.00286867	8.97954	1.80511e-17	2.44129e-14
gma-miR319f	29.7564	72.3579	-1.281	0.0149187	0.152328	TCONS_00232702	LINC40119	XLOC_112610	XLOC_112610	3:39155760-39156545	0.161877	0.0115797	3.61674	0.0361857	0.527757
gma-miR319f	29.7564	72.3579	-1.281	0.0149187	0.152328	TCONS_00309770	LINC52122	XLOC_148011	XLOC_148011	7:7412887-7417304	0.263683	0.00269333	6.18356	1.28377e-05	0.00143821
gma-miR319f	29.7564	72.3579	-1.281	0.0149187	0.152328	TCONS_00124450	LINC21122	XLOC_060050	XLOC_060050	16:3202462-3206177	0	0.0601047	-6.25958	0.0339547	0.508812
gma-miR319f	29.7564	72.3579	-1.281	0.0149187	0.152328	TCONS_00136895	LINC23590	XLOC_066308	XLOC_066308	16:37048099-37048370	0	0.245651	-5.51191	0.0159542	0.317868
gma-miR319f	29.7564	72.3579	-1.281	0.0149187	0.152328	TCONS_00247220	GLYMA_04G110500-OT5	GLYMA_04G110500	-	4:12194526-12200477	0.0891653	0	7.35289	0.000147883	0.0104966
gma-miR396j	9.09872	28.882	-1.66569	0.0139545	0.151277	TCONS_00218263	LINC37306	XLOC_105434	XLOC_105434	20:46911203-46913016	0.401773	0.0829787	2.19533	0.0316774	0.487434
gma-miR396j	9.09872	28.882	-1.66569	0.0139545	0.151277	TCONS_00247933	LINC42239	XLOC_119326	XLOC_119326	4:17155610-17156518	0.071705	0	5.08035	0.0415508	0.575067
gma-miR396j	9.09872	28.882	-1.66569	0.0139545	0.151277	TCONS_00228535	GLYMA_03G054100-OT1	GLYMA_03G054100	-	3:7154501-7343280	0.440993	0	8.98998	1.84754e-07	3.67355e-05
gma-miR396j	9.09872	28.882	-1.66569	0.0139545	0.151277	TCONS_00358256	LINC59771	XLOC_170577	XLOC_170577	KZ847139:202631-202917	0.605694	0	6.66159	0.00116803	0.0503283
gma-miR862a	0	11.6086	-5.70331	0.00019663	0.00420786	TCONS_00168258	LINC28683	XLOC_081220	XLOC_081220	18:25585380-25585867	0.12316	0	5.24375	0.0258705	0.431185
gma-miR862a	0	11.6086	-5.70331	0.00019663	0.00420786	TCONS_00083295	LINC14081	XLOC_040239	XLOC_040239	13:24810585-24811258	0.26145	0.0169333	3.10897	0.0385507	0.549334
gma-miR862a	0	11.6086	-5.70331	0.00019663	0.00420786	TCONS_00341295	LINC56369	XLOC_162134	XLOC_162134	9:12130240-12130707	0.00254567	0.271629	-4.371	0.0137879	0.289122
gma-miR862a	0	11.6086	-5.70331	0.00019663	0.00420786	TCONS_00295165	LINC50126	XLOC_141641	XLOC_141641	6:34985689-34986254	0.138309	0	5.62772	0.0119038	0.263141
gma-miR862a	0	11.6086	-5.70331	0.00019663	0.00420786	TCONS_00213132	LINC36784	XLOC_103433	XLOC_103433	20:29967961-29968536	0.080867	0	4.96011	0.0492473	0.634886
gma-miR862a	0	11.6086	-5.70331	0.00019663	0.00420786	TCONS_00156467	LINC26375	XLOC_075089	XLOC_075089	18:6869435-6869847	0.247839	0	5.99152	0.00963197	0.227659
gma-miR862a	0	11.6086	-5.70331	0.00019663	0.00420786	TCONS_00116208	LINC19559	XLOC_056015	XLOC_056015	15:4996764-4997543	0.275406	0.0297733	2.89979	0.0214265	0.382728
gma-miR10408	1.91131	10.7958	-2.63231	0.0308287	0.243122	TCONS_00257401	LINC44135	XLOC_124100	XLOC_124100	4:26629258-26630310	0.167419	0	6.69204	0.00211076	0.0779211
gma-miR156z	71.2337	23.2872	1.62575	0.0125714	0.151277	TCONS_00094374	GLYMA_14G135200-OT2	GLYMA_14G135200	-	14:23676238-23678224	0.238246	0	7.95018	2.31962e-05	0.00233393
gma-miR156z	71.2337	23.2872	1.62575	0.0125714	0.151277	TCONS_00127769	LINC22051	XLOC_061910	XLOC_061910	16:26451604-26452247	0.0844927	0	5.22977	0.0278804	0.451801
gma-miR156z	71.2337	23.2872	1.62575	0.0125714	0.151277	TCONS_00228535	GLYMA_03G054100-OT1	GLYMA_03G054100	-	3:7154501-7343280	0.440993	0	8.98998	1.84754e-07	3.67355e-05
gma-miR156z	71.2337	23.2872	1.62575	0.0125714	0.151277	TCONS_00036669	LINC7306	XLOC_018574	XLOC_018574	11:906289-907083	0.00153067	0.277987	-5.12866	0.00214894	0.0789024
gma-miR156z	71.2337	23.2872	1.62575	0.0125714	0.151277	TCONS_00232702	LINC40119	XLOC_112610	XLOC_112610	3:39155760-39156545	0.161877	0.0115797	3.61674	0.0361857	0.527757
gma-miR156z	71.2337	23.2872	1.62575	0.0125714	0.151277	TCONS_00137253	GLYMA_16G220800-AS1	XLOC_066380	XLOC_066380	16:37780322-37782290	0.558799	0.0986907	2.44735	0.0107547	0.24462
gma-miR156z	71.2337	23.2872	1.62575	0.0125714	0.151277	TCONS_00303180	LINC51131	XLOC_145078	XLOC_145078	7:19952111-19954468	0.272874	0	8.52153	1.94316e-06	0.00028968
gma-miR156z	71.2337	23.2872	1.62575	0.0125714	0.151277	TCONS_00360259	GLYMA_U040800-AS2	XLOC_171897	XLOC_171897	KZ847441:43-3466	0	0.0736913	-7.08758	0.0242941	0.414224
gma-miR156z	71.2337	23.2872	1.62575	0.0125714	0.151277	TCONS_00132809	LINC22565	XLOC_064016	XLOC_064016	16:7782259-7785797	0	0.0565177	-6.21463	0.0300663	0.472129
gma-miR156z	71.2337	23.2872	1.62575	0.0125714	0.151277	TCONS_00157434	LINC26498	XLOC_075534	XLOC_075534	18:12111625-12112785	0.151011	0.007797	3.96138	0.0152664	0.30845
gma-miR156z	71.2337	23.2872	1.62575	0.0125714	0.151277	TCONS_00348734	LINC57604	XLOC_165573	XLOC_165573	9:2131116-2132948	0.210343	0.040628	2.23079	0.0426672	0.584416
gma-miR156z	71.2337	23.2872	1.62575	0.0125714	0.151277	TCONS_00169864	LINC29398	XLOC_082408	XLOC_082408	18:45067122-45067758	0.0428023	0.401078	-3.17416	0.0316415	0.487182
gma-miR156z	71.2337	23.2872	1.62575	0.0125714	0.151277	TCONS_00132002	LINC22456	XLOC_063670	XLOC_063670	16:4772979-4773544	0	0.259066	-6.47245	0.00169021	0.0661112
gma-miR156z	71.2337	23.2872	1.62575	0.0125714	0.151277	TCONS_00228358	GLYMA_03G046900-OT1	GLYMA_03G046900	-	3:5940787-5983342	0.206093	0	8.32618	0.00664323	0.177388
gma-miR156z	71.2337	23.2872	1.62575	0.0125714	0.151277	TCONS_00130344	GLYMA_16G218100-AS2	XLOC_063045	XLOC_063045	16:37549777-37554548	0.019073	0.233615	-3.56051	0.00271183	0.0934357
gma-miR156z	71.2337	23.2872	1.62575	0.0125714	0.151277	TCONS_00065204	LINC11695	XLOC_031974	XLOC_031974	12:32668888-32671383	0.151266	0	6.87526	0.00682992	0.180576
gma-miR156z	71.2337	23.2872	1.62575	0.0125714	0.151277	TCONS_00315257	GLYMA_07G243800-OT2	GLYMA_07G243800	-	7:42339307-42341846	0.040451	0.835741	-4.23329	0.0262641	0.435665
gma-miR156z	71.2337	23.2872	1.62575	0.0125714	0.151277	TCONS_00182804	LINC31402	XLOC_088565	XLOC_088565	19:4805021-4805787	0.228639	0	6.63963	0.00159148	0.0634731
gma-miR156z	71.2337	23.2872	1.62575	0.0125714	0.151277	TCONS_00130341	GLYMA_16G218100-AS5	XLOC_063045	XLOC_063045	16:37549777-37554548	0.00330967	0.133148	-4.85199	0.0154238	0.310669
gma-miR156z	71.2337	23.2872	1.62575	0.0125714	0.151277	TCONS_00056034	GLYMA_12G124100-AS1	XLOC_027066	XLOC_027066	12:13680736-13681729	0	0.0452943	-5.13828	0.0325985	0.496821
gma-miR156z	71.2337	23.2872	1.62575	0.0125714	0.151277	TCONS_00228346	GLYMA_03G046800-OT1	GLYMA_03G046800	-	3:5940787-5951079	0.431611	0	8.78777	1.82517e-06	0.000275096
gma-miR156z	71.2337	23.2872	1.62575	0.0125714	0.151277	TCONS_00026063	GLYMA_10G278700-OT2	GLYMA_10G278700	-	10:50044768-50047358	0.260935	9.13333e-05	5.95841	0.00433201	0.13077
gma-miR156z	71.2337	23.2872	1.62575	0.0125714	0.151277	TCONS_00341308	LINC56370	XLOC_162143	XLOC_162143	9:12250428-12250988	0	0.121337	-5.41761	0.0338933	0.508105
gma-miR156z	71.2337	23.2872	1.62575	0.0125714	0.151277	TCONS_00013349	GLYMA_01G119100-OT2	GLYMA_01G119100	-	1:40900762-40905827	0.54663	0.182092	1.533	0.0492051	0.634541
gma-miR156z	71.2337	23.2872	1.62575	0.0125714	0.151277	TCONS_00073237	GLYMA_13G184900-AS1	XLOC_035664	XLOC_035664	13:29871403-29873385	0.0144113	0.152896	-3.23516	0.048532	0.629264
gma-miR156z	71.2337	23.2872	1.62575	0.0125714	0.151277	TCONS_00287362	LINC49194	XLOC_138336	XLOC_138336	6:50156698-50159451	0.431814	0	8.71596	1.55312e-06	0.000238642
gma-miR156z	71.2337	23.2872	1.62575	0.0125714	0.151277	TCONS_00131453	LINC22396	XLOC_063415	XLOC_063415	16:2817817-2818567	4.9831	0.567575	3.08163	5.48127e-05	0.00471816
gma-miR156z	71.2337	23.2872	1.62575	0.0125714	0.151277	TCONS_00210258	LINC35776	XLOC_101638	XLOC_101638	20:1370605-1373289	0	0.166903	-7.58348	0.0153446	0.309546
gma-miR156z	71.2337	23.2872	1.62575	0.0125714	0.151277	TCONS_00220380	LINC37771	XLOC_106542	XLOC_106542	20:14309056-14325579	0.066501	0.00364267	3.56599	0.019014	0.354978
gma-miR156z	71.2337	23.2872	1.62575	0.0125714	0.151277	TCONS_00115292	LINC19513	XLOC_055709	XLOC_055709	15:2889370-2893585	0	0.0598023	-7.04374	0.0268889	0.441338
gma-miR156z	71.2337	23.2872	1.62575	0.0125714	0.151277	TCONS_00163435	LINC27901	XLOC_078837	XLOC_078837	18:56409380-56411153	0.0378353	0	5.3613	0.0254181	0.4264
gma-miR156z	71.2337	23.2872	1.62575	0.0125714	0.151277	TCONS_00228351	GLYMA_03G046900-OT3	GLYMA_03G046900	-	3:5940787-5983342	0.411996	0	9.33582	1.50776e-07	3.09648e-05
gma-miR156z	71.2337	23.2872	1.62575	0.0125714	0.151277	TCONS_00334950	GLYMA_08G254500-AS2	XLOC_159006	XLOC_159006	8:22503390-22506026	0	0.410738	-8.7019	0.00208253	0.0772116
gma-miR156z	71.2337	23.2872	1.62575	0.0125714	0.151277	TCONS_00358953	LINC59967	XLOC_170971	XLOC_170971	KZ847154:84518-84814	0.266304	0	5.5699	0.019053	0.355398
gma-miR156z	71.2337	23.2872	1.62575	0.0125714	0.151277	TCONS_00132761	GLYMA_16G074400-OT1	GLYMA_16G074400	-	16:7482702-7483896	2.22324	7.40017	-1.77538	0.027829	0.45135
gma-miR156z	71.2337	23.2872	1.62575	0.0125714	0.151277	TCONS_00117623	LINC19668	XLOC_056625	XLOC_056625	15:9276898-9278081	0.0185287	0.19284	-3.24093	0.0174337	0.335963
gma-miR156z	71.2337	23.2872	1.62575	0.0125714	0.151277	TCONS_00322090	GLYMA_08G197100-OT1	GLYMA_08G197100	-	8:15907052-15910727	1.88546	0.00286867	8.97954	1.80511e-17	2.44129e-14
gma-miR156z	71.2337	23.2872	1.62575	0.0125714	0.151277	TCONS_00130342	GLYMA_16G218100-AS1	XLOC_063045	XLOC_063045	16:37549777-37554548	0	0.136093	-8.15113	0.000865214	0.0400418
gma-miR156z	71.2337	23.2872	1.62575	0.0125714	0.151277	TCONS_00199333	GLYMA_02G286400-AS1	XLOC_096607	XLOC_096607	2:46716695-46717265	0	0.135631	-5.55171	0.0169223	0.329108
gma-miR156z	71.2337	23.2872	1.62575	0.0125714	0.151277	TCONS_00308694	GLYMA_07G048700-AS2	XLOC_147649	XLOC_147649	7:4147846-4148919	0.007472	0.173182	-4.06492	0.0480857	0.626025
gma-miR156z	71.2337	23.2872	1.62575	0.0125714	0.151277	TCONS_00159762	LINC27341	XLOC_077057	XLOC_077057	18:36494195-36498985	0.059847	0.00391767	3.77474	0.0437538	0.593459
gma-miR156z	71.2337	23.2872	1.62575	0.0125714	0.151277	TCONS_00003402	LINC944	XLOC_001928	XLOC_001928	1:27084136-27084982	0.199027	0.0182133	3.14906	0.0274144	0.446943
gma-miR156z	71.2337	23.2872	1.62575	0.0125714	0.151277	TCONS_00175194	GLYMA_19G064400-OT2	GLYMA_19G064400	-	19:15260663-15272348	0	0.140209	-6.67695	0.0375051	0.539713
gma-miR10420	7.56256	27.8792	-1.87438	0.00543458	0.0958462	TCONS_00309767	LINC52120	XLOC_148008	XLOC_148008	7:7407323-7409574	0.299204	0	8.59217	2.1542e-05	0.00220672
gma-miR10420	7.56256	27.8792	-1.87438	0.00543458	0.0958462	TCONS_00185377	GLYMA_19G100700-AS3	XLOC_090297	XLOC_090297	19:34768360-34774612	0.019976	0	5.9675	0.0281026	0.453678
gma-miR10420	7.56256	27.8792	-1.87438	0.00543458	0.0958462	TCONS_00270813	LINC46561	XLOC_130589	XLOC_130589	5:3676034-3676428	0	0.177074	-5.50187	0.0190921	0.355954
gma-miR10420	7.56256	27.8792	-1.87438	0.00543458	0.0958462	TCONS_00150798	GLYMA_17G163300-OT3	GLYMA_17G163300	-	17:14585472-14588602	0.0492253	0	6.33626	0.0156806	0.313934
gma-miR10420	7.56256	27.8792	-1.87438	0.00543458	0.0958462	TCONS_00192245	GLYMA_02G075800-AS1	XLOC_093175	XLOC_093175	2:6632995-6633728	0	0.0922353	-5.37863	0.0263134	0.436068
gma-miR10420	7.56256	27.8792	-1.87438	0.00543458	0.0958462	TCONS_00095858	GLYMA_14G165800-OT2	GLYMA_14G165800	-	14:40901526-40948519	0.150116	0	6.79321	0.00113324	0.0492253
gma-miR10420	7.56256	27.8792	-1.87438	0.00543458	0.0958462	TCONS_00119789	LINC19964	XLOC_057565	XLOC_057565	15:19001310-19002496	0.117752	0	6.41866	0.00235721	0.0843339
gma-miR10420	7.56256	27.8792	-1.87438	0.00543458	0.0958462	TCONS_00295647	LINC50295	XLOC_141925	XLOC_141925	6:39798965-39799844	0	0.086661	-5.58631	0.0161045	0.319904
gma-miR10420	7.56256	27.8792	-1.87438	0.00543458	0.0958462	TCONS_00095864	GLYMA_14G165800-OT4	GLYMA_14G165800	-	14:40918223-40948519	0.120975	0	6.48716	0.00164052	0.0647581
gma-miR10420	7.56256	27.8792	-1.87438	0.00543458	0.0958462	TCONS_00150796	GLYMA_17G163300-OT5	GLYMA_17G163300	-	17:14585472-14588602	0.043485	0	6.03055	0.0249895	0.421983
gma-miR10420	7.56256	27.8792	-1.87438	0.00543458	0.0958462	TCONS_00273431	GLYMA_05G103900-AS1	XLOC_132193	XLOC_132193	5:27690679-27696104	0	0.0536167	-6.81065	0.000733963	0.0354855
gma-miR10420	7.56256	27.8792	-1.87438	0.00543458	0.0958462	TCONS_00356279	GLYMA_09G273900-AS1	XLOC_169504	XLOC_169504	9:48997458-48997792	0	0.214484	-5.4418	0.0248178	0.420713
gma-miR10420	7.56256	27.8792	-1.87438	0.00543458	0.0958462	TCONS_00189959	GLYMA_19G258800-AS1	XLOC_092233	XLOC_092233	19:50259572-50261755	0.213111	0	7.56824	0.014647	0.300876
gma-miR10420	7.56256	27.8792	-1.87438	0.00543458	0.0958462	TCONS_00297823	LINC50588	XLOC_142948	XLOC_142948	6:51376228-51383051	0.066438	0.00152	4.29535	0.00924946	0.222044
gma-miR10420	7.56256	27.8792	-1.87438	0.00543458	0.0958462	TCONS_00121175	LINC20540	XLOC_058522	XLOC_058522	15:34684522-34685112	0.844425	0	8.15618	1.29382e-05	0.00144622
gma-miR10420	7.56256	27.8792	-1.87438	0.00543458	0.0958462	TCONS_00206867	GLYMA_02G210400-AS1	XLOC_100331	XLOC_100331	2:39548156-39550324	0.00458967	0.0761927	-3.42537	0.0420498	0.579524
gma-miR10420	7.56256	27.8792	-1.87438	0.00543458	0.0958462	TCONS_00056034	GLYMA_12G124100-AS1	XLOC_027066	XLOC_027066	12:13680736-13681729	0	0.0452943	-5.13828	0.0325985	0.496821
gma-miR10420	7.56256	27.8792	-1.87438	0.00543458	0.0958462	TCONS_00005379	GLYMA_01G138800-AS1	XLOC_003323	XLOC_003323	1:46663224-46666498	0.000268	0.199649	-5.70411	0.0188344	0.352918
gma-miR10420	7.56256	27.8792	-1.87438	0.00543458	0.0958462	TCONS_00213464	LINC36935	XLOC_103674	XLOC_103674	20:32688821-32689143	0.164227	0	4.99719	0.0466941	0.615482
gma-miR10420	7.56256	27.8792	-1.87438	0.00543458	0.0958462	TCONS_00219126	LINC37365	XLOC_105781	XLOC_105781	20:2115038-2121278	0	0.118292	-8.29666	0.00101252	0.0450219
gma-miR10420	7.56256	27.8792	-1.87438	0.00543458	0.0958462	TCONS_00195264	GLYMA_02G161200-OT1	GLYMA_02G161200	-	2:19687330-19695625	0.551847	0.110013	2.28976	0.0310425	0.481018
gma-miR10420	7.56256	27.8792	-1.87438	0.00543458	0.0958462	TCONS_00205876	LINC35264	XLOC_099698	XLOC_099698	2:31070737-31075297	0.0814777	0	6.93703	0.00666882	0.177798
gma-miR10420	7.56256	27.8792	-1.87438	0.00543458	0.0958462	TCONS_00044262	GLYMA_11G249000-AS1	XLOC_021898	XLOC_021898	11:34130167-34131671	0	0.0997187	-5.14873	0.0305216	0.476373
gma-miR10420	7.56256	27.8792	-1.87438	0.00543458	0.0958462	TCONS_00095859	GLYMA_14G165800-OT1	GLYMA_14G165800	-	14:40901526-40948519	0.121006	0	6.51108	0.00160363	0.0637884
gma-miR10420	7.56256	27.8792	-1.87438	0.00543458	0.0958462	TCONS_00124269	GLYMA_16G029800-AS1	XLOC_060002	XLOC_060002	16:2832580-2832986	0.240234	0	5.91267	0.0100984	0.235589
gma-miR10420	7.56256	27.8792	-1.87438	0.00543458	0.0958462	TCONS_00095860	LINC15918	XLOC_046159	XLOC_046159	14:40907233-40907448	0.353358	0	5.56317	0.0270017	0.44257
gma-miR10420	7.56256	27.8792	-1.87438	0.00543458	0.0958462	TCONS_00105443	GLYMA_15G004400-AS1	XLOC_050975	XLOC_050975	15:398483-400863	0.145503	0.00134067	4.48663	0.012395	0.269946
gma-miR166i-5p	11.7643	32.8226	-1.48805	0.021907	0.202379	TCONS_00256989	LINC43938	XLOC_123798	XLOC_123798	4:20954101-20954736	0	0.111383	-5.48968	0.0311805	0.48221
gma-miR166i-5p	11.7643	32.8226	-1.48805	0.021907	0.202379	TCONS_00055231	LINC9534	XLOC_026585	XLOC_026585	12:8473393-8474805	0.105501	0.00321	4.60013	0.00880419	0.214734
gma-miR166i-5p	11.7643	32.8226	-1.48805	0.021907	0.202379	TCONS_00085500	GLYMA_13G208000-AS1	XLOC_041102	XLOC_041102	13:32166680-32168201	0.018719	0.300559	-3.97248	0.00329264	0.1077
gma-miR166i-5p	11.7643	32.8226	-1.48805	0.021907	0.202379	TCONS_00127407	LINC21946	XLOC_061726	XLOC_061726	16:24430023-24431267	0.0206047	0.364482	-4.05242	0.00434228	0.131001
gma-miR166i-5p	11.7643	32.8226	-1.48805	0.021907	0.202379	TCONS_00357343	LINC59340	XLOC_169981	XLOC_169981	KZ847133:489992-492970	0.117342	0	7.40279	0.00315124	0.104191
gma-miR9742	21.6436	0	7.21766	3.8741e-07	1.25263e-05	TCONS_00159830	LINC27372	XLOC_077113	XLOC_077113	18:37645374-37645750	0	0.28239	-6.12237	0.00451596	0.13464
gma-miR9742	21.6436	0	7.21766	3.8741e-07	1.25263e-05	TCONS_00264192	LINC45444	XLOC_127355	XLOC_127355	5:11583149-11586132	0.323426	0.0680367	2.147	0.027	0.44257
gma-miR9742	21.6436	0	7.21766	3.8741e-07	1.25263e-05	TCONS_00124450	LINC21122	XLOC_060050	XLOC_060050	16:3202462-3206177	0	0.0601047	-6.25958	0.0339547	0.508812
gma-miR9742	21.6436	0	7.21766	3.8741e-07	1.25263e-05	TCONS_00126145	GLYMA_16G088900-OT4	GLYMA_16G088900	-	16:11338379-11356513	0.227703	0.015094	3.79004	0.00123209	0.0525109
gma-miR9742	21.6436	0	7.21766	3.8741e-07	1.25263e-05	TCONS_00021264	LINC5056	XLOC_011521	XLOC_011521	10:30402583-30405341	0.622461	0.152566	1.97648	0.0222438	0.391566
gma-miR9742	21.6436	0	7.21766	3.8741e-07	1.25263e-05	TCONS_00099634	GLYMA_14G078300-AS1	XLOC_047838	XLOC_047838	14:6622761-6631682	0.260463	0.726984	-1.51393	0.0316051	0.486721
gma-miR9742	21.6436	0	7.21766	3.8741e-07	1.25263e-05	TCONS_00159076	LINC26983	XLOC_076521	XLOC_076521	18:26969587-26970507	0.120638	0	6.10875	0.00665442	0.177562
gma-miR9742	21.6436	0	7.21766	3.8741e-07	1.25263e-05	TCONS_00110196	LINC18220	XLOC_052918	XLOC_052918	15:15178227-15181332	0	0.412486	-9.54298	5.20945e-09	1.5767e-06
gma-miR9742	21.6436	0	7.21766	3.8741e-07	1.25263e-05	TCONS_00048441	LINC8522	XLOC_023582	XLOC_023582	11:11033975-11034955	0	1.51332	-9.75949	2.5693e-09	8.47698e-07
gma-miR9742	21.6436	0	7.21766	3.8741e-07	1.25263e-05	TCONS_00050690	LINC9160	XLOC_024859	XLOC_024859	11:29441280-29443992	0	0.022711	-5.27847	0.0274101	0.446921
gma-miR9742	21.6436	0	7.21766	3.8741e-07	1.25263e-05	TCONS_00146711	LINC24907	XLOC_070653	XLOC_070653	17:2235956-2236477	0.187918	0	5.85349	0.00819049	0.204449
gma-miR9742	21.6436	0	7.21766	3.8741e-07	1.25263e-05	TCONS_00111258	LINC18532	XLOC_053546	XLOC_053546	15:23562999-23564559	0.0400643	0	5.17845	0.0357143	0.523782
gma-miR9742	21.6436	0	7.21766	3.8741e-07	1.25263e-05	TCONS_00099637	GLYMA_14G078300-AS5	XLOC_047838	XLOC_047838	14:6622761-6631682	0.103439	0	8.7033	0.000449505	0.0245828
gma-miR9742	21.6436	0	7.21766	3.8741e-07	1.25263e-05	TCONS_00256164	LINC43668	XLOC_123262	XLOC_123262	4:12659137-12659475	0	0.266683	-5.82422	0.00801064	0.201344
gma-miR9742	21.6436	0	7.21766	3.8741e-07	1.25263e-05	TCONS_00254150	GLYMA_04G044100-AS1	XLOC_122371	XLOC_122371	4:3536275-3538124	0.206722	0.0243713	2.99997	0.0264448	0.437358
gma-miR9742	21.6436	0	7.21766	3.8741e-07	1.25263e-05	TCONS_00003927	LINC1187	XLOC_002327	XLOC_002327	1:33008672-33010135	0.111396	0.00666867	3.37316	0.0329073	0.499921
gma-miR9724b	0	31.2892	-7.11799	1.5817e-07	6.13701e-06	TCONS_00259270	GLYMA_04G189800-OT3	GLYMA_04G189800	-	4:46060586-46065299	0.147809	0.000581667	6.72091	9.11967e-06	0.00108054
gma-miR9724b	0	31.2892	-7.11799	1.5817e-07	6.13701e-06	TCONS_00340231	LINC56144	XLOC_161530	XLOC_161530	9:5090302-5093543	0	1.88215	-10.6414	1.79022e-13	1.37117e-10
gma-miR9724b	0	31.2892	-7.11799	1.5817e-07	6.13701e-06	TCONS_00311661	LINC52404	XLOC_148882	XLOC_148882	7:16478625-16485200	0.0472433	0	6.36321	0.0160172	0.31852
gma-miR9724b	0	31.2892	-7.11799	1.5817e-07	6.13701e-06	TCONS_00340229	LINC56141	XLOC_161530	XLOC_161530	9:5090286-5093543	3.05499	0.569121	2.36958	0.000189459	0.0126659
gma-miR9724b	0	31.2892	-7.11799	1.5817e-07	6.13701e-06	TCONS_00340228	LINC56142	XLOC_161530	XLOC_161530	9:5090286-5093543	0	1.57526	-10.396	3.41184e-12	2.00073e-09
gma-miR2108a	3.89774	0	4.74378	0.0351713	NA	TCONS_00048865	LINC8614	XLOC_023812	XLOC_023812	11:13860622-13861260	0.125859	0	5.69317	0.0221044	0.389978
gma-miR2108a	3.89774	0	4.74378	0.0351713	NA	TCONS_00041288	LINC7662	XLOC_020385	XLOC_020385	11:16062326-16065527	0	0.022361	-5.49865	0.0252156	0.424415
gma-miR2108a	3.89774	0	4.74378	0.0351713	NA	TCONS_00185377	GLYMA_19G100700-AS3	XLOC_090297	XLOC_090297	19:34768360-34774612	0.019976	0	5.9675	0.0281026	0.453678
gma-miR2108a	3.89774	0	4.74378	0.0351713	NA	TCONS_00009780	GLYMA_01G036300-AS1	XLOC_005057	XLOC_005057	1:3813769-3814288	0.51747	0	7.2763	0.00052879	0.0277075
gma-miR2108a	3.89774	0	4.74378	0.0351713	NA	TCONS_00120046	LINC20044	XLOC_057719	XLOC_057719	15:21189663-21190000	0.272368	0	5.77465	0.0096355	0.227685
gma-miR2108a	3.89774	0	4.74378	0.0351713	NA	TCONS_00257431	LINC44154	XLOC_124129	XLOC_124129	4:27118694-27123119	0.025813	0	6.04724	0.0053753	0.151966
gma-miR2108a	3.89774	0	4.74378	0.0351713	NA	TCONS_00273906	GLYMA_05G114600-AS1	XLOC_132430	XLOC_132430	5:30448027-30453695	0	0.0720063	-7.90904	0.0101501	0.236128
gma-miR2108a	3.89774	0	4.74378	0.0351713	NA	TCONS_00293639	GLYMA_06G189000-AS4	XLOC_140672	XLOC_140672	6:16497225-16498147	0.2785	0.0335043	2.95283	0.0327729	0.498972
gma-miR2108a	3.89774	0	4.74378	0.0351713	NA	TCONS_00359366	LINC60187	XLOC_171310	XLOC_171310	KZ847190:34123-34844	0.0814063	0	5.1846	0.0308758	0.479523
gma-miR2108a	3.89774	0	4.74378	0.0351713	NA	TCONS_00346501	LINC57453	XLOC_164746	XLOC_164746	9:46248708-46254996	0.12926	0	8.42548	0.00602334	0.165191
gma-miR5037c	4.95407	61.9387	-3.70987	8.08316e-06	0.000224019	TCONS_00042275	GLYMA_11G187800-AS1	XLOC_021016	XLOC_021016	11:25959706-25962087	0.268254	0.0605097	2.0598	0.0419532	0.57865
gma-miR5037c	4.95407	61.9387	-3.70987	8.08316e-06	0.000224019	TCONS_00130341	GLYMA_16G218100-AS5	XLOC_063045	XLOC_063045	16:37549777-37554548	0.00330967	0.133148	-4.85199	0.0154238	0.310669
gma-miR5037c	4.95407	61.9387	-3.70987	8.08316e-06	0.000224019	TCONS_00183299	GLYMA_19G054600-AS1	XLOC_088875	XLOC_088875	19:9091490-9097160	0.869933	0	10.4011	3.04383e-12	1.79897e-09
gma-miR5037c	4.95407	61.9387	-3.70987	8.08316e-06	0.000224019	TCONS_00130342	GLYMA_16G218100-AS1	XLOC_063045	XLOC_063045	16:37549777-37554548	0	0.136093	-8.15113	0.000865214	0.0400418
gma-miR5037c	4.95407	61.9387	-3.70987	8.08316e-06	0.000224019	TCONS_00130344	GLYMA_16G218100-AS2	XLOC_063045	XLOC_063045	16:37549777-37554548	0.019073	0.233615	-3.56051	0.00271183	0.0934357
gma-miR159b-3p	79.8305	24.2513	1.72797	0.00774799	0.115624	TCONS_00036669	LINC7306	XLOC_018574	XLOC_018574	11:906289-907083	0.00153067	0.277987	-5.12866	0.00214894	0.0789024
gma-miR159b-3p	79.8305	24.2513	1.72797	0.00774799	0.115624	TCONS_00131453	LINC22396	XLOC_063415	XLOC_063415	16:2817817-2818567	4.9831	0.567575	3.08163	5.48127e-05	0.00471816
gma-miR159b-3p	79.8305	24.2513	1.72797	0.00774799	0.115624	TCONS_00159762	LINC27341	XLOC_077057	XLOC_077057	18:36494195-36498985	0.059847	0.00391767	3.77474	0.0437538	0.593459
gma-miR159b-3p	79.8305	24.2513	1.72797	0.00774799	0.115624	TCONS_00182804	LINC31402	XLOC_088565	XLOC_088565	19:4805021-4805787	0.228639	0	6.63963	0.00159148	0.0634731
gma-miR159b-3p	79.8305	24.2513	1.72797	0.00774799	0.115624	TCONS_00132002	LINC22456	XLOC_063670	XLOC_063670	16:4772979-4773544	0	0.259066	-6.47245	0.00169021	0.0661112
gma-miR159b-3p	79.8305	24.2513	1.72797	0.00774799	0.115624	TCONS_00341308	LINC56370	XLOC_162143	XLOC_162143	9:12250428-12250988	0	0.121337	-5.41761	0.0338933	0.508105

## Sheet: Table S9C
Table S8D mRNA-lncRNA-miRNA, related to Figure 5 and Figure S5.
transcript_id	transcript_name	gene_id	gene_name	transcript_locus	N_R_C_FPKM	B_R_C_FPKM	log2FoldChange	pvalue	padj	sRNA	N_R_C_readcount	B_R_C_readcount	log2FoldChange	pval	padj	gene_id	gene_name	gene_locus	N_R_C_FPKM	B_R_C_FPKM	log2FoldChange	pvalue	padj
TCONS_00005245	LINC1668	XLOC_003238	XLOC_003238	1:45666375-45666641	0.26251	0	5.08549	0.0430323	0.612858	gma-miR9742	7.46247	0	5.29693	0.00231018	0.0697386	GLYMA_20G210100	GLYMA_20G210100	20:44616354-44618042	11.3179	19.6973	-0.792445	0.0431515	0.452706
TCONS_00005245	LINC1668	XLOC_003238	XLOC_003238	1:45666375-45666641	0.26251	0	5.08549	0.0430323	0.612858	gma-miR9742	7.46247	0	5.29693	0.00231018	0.0697386	GLYMA_20G238100	GLYMA_20G238100	20:46996011-47000167	9.18055	3.97045	1.17784	0.00464248	0.11686
TCONS_00005245	LINC1668	XLOC_003238	XLOC_003238	1:45666375-45666641	0.26251	0	5.08549	0.0430323	0.612858	gma-miR9742	7.46247	0	5.29693	0.00231018	0.0697386	GLYMA_18G187300	GLYMA_18G187300	18:45081364-45082665	6.48899	3.07117	1.03623	0.0101354	0.195136
TCONS_00005245	LINC1668	XLOC_003238	XLOC_003238	1:45666375-45666641	0.26251	0	5.08549	0.0430323	0.612858	gma-miR9742	7.46247	0	5.29693	0.00231018	0.0697386	GLYMA_08G239300	GLYMA_08G239300	8:20427342-20431262	14.6453	26.3012	-0.821949	0.00280798	0.082231
TCONS_00005245	LINC1668	XLOC_003238	XLOC_003238	1:45666375-45666641	0.26251	0	5.08549	0.0430323	0.612858	gma-miR9742	7.46247	0	5.29693	0.00231018	0.0697386	GLYMA_15G021400	GLYMA_15G021400	15:1649117-1656843	0.60838	0.0126023	5.29894	4.32e-12	1.44e-09
TCONS_00009797	LINC2086	XLOC_005064	XLOC_005064	1:3878778-3879764	0.0244187	0.658829	-4.61062	0.0128244	0.318679	gma-miR5559	1042.69	127.846	3.0271	0.000337549	0.0135864	GLYMA_20G204500	GLYMA_20G204500	20:44141013-44146001	0	0.64174	-9.37144	0.000499232	0.0226252
TCONS_00009797	LINC2086	XLOC_005064	XLOC_005064	1:3878778-3879764	0.0244187	0.658829	-4.61062	0.0128244	0.318679	gma-miR5559	1042.69	127.846	3.0271	0.000337549	0.0135864	GLYMA_20G037600	GLYMA_20G037600	20:5783903-5786313	0.164928	0.471914	-1.44211	0.0367377	0.415734
TCONS_00009797	LINC2086	XLOC_005064	XLOC_005064	1:3878778-3879764	0.0244187	0.658829	-4.61062	0.0128244	0.318679	gma-miR5559	1042.69	127.846	3.0271	0.000337549	0.0135864	GLYMA_12G192900	GLYMA_12G192900	12:35440475-35444864	0.71722	0.24684	1.33439	0.0298351	0.371587
TCONS_00009797	LINC2086	XLOC_005064	XLOC_005064	1:3878778-3879764	0.0244187	0.658829	-4.61062	0.0128244	0.318679	gma-miR5559	1042.69	127.846	3.0271	0.000337549	0.0135864	GLYMA_04G179100	-	4:44397231-44406865	5.31883	3.42312	1.41714	1.69e-06	0.000196471
TCONS_00009797	LINC2086	XLOC_005064	XLOC_005064	1:3878778-3879764	0.0244187	0.658829	-4.61062	0.0128244	0.318679	gma-miR5559	1042.69	127.846	3.0271	0.000337549	0.0135864	GLYMA_19G007700	GLYMA_19G007700	19:774597-781805	103.827	215.517	-1.04604	0.00279643	0.0821012
TCONS_00018699	LINC4127	XLOC_009830	XLOC_009830	10:4675469-4679155	0.0347263	0.286957	-2.85789	0.009539	0.268066	gma-miR398c	7272.06	458.486	3.98728	8.55e-06	0.000516091	GLYMA_02G278500	GLYMA_02G278500	2:46102300-46107877	2.95185	1.64035	0.788497	0.0381243	0.425184
TCONS_00026697	G4DT-OT1	GLYMA_10G295300	G4DT	10:51250135-51256351	0.687795	0.056265	3.44547	0.011153	0.292007	gma-miR4415a-3p	24.6456	7.91579	1.64214	0.0302611	0.429886	GLYMA_18G077300	GLYMA_18G077300	18:7328967-7333717	0.555221	0.234607	1.2868	0.0228968	0.317188
TCONS_00026697	G4DT-OT1	GLYMA_10G295300	G4DT	10:51250135-51256351	0.687795	0.056265	3.44547	0.011153	0.292007	gma-miR4415a-3p	24.6456	7.91579	1.64214	0.0302611	0.429886	GLYMA_13G076900	GLYMA_13G076900	13:18197033-18205367	0.726032	2.39577	-1.72324	0.0181842	0.27694
TCONS_00026697	G4DT-OT1	GLYMA_10G295300	G4DT	10:51250135-51256351	0.687795	0.056265	3.44547	0.011153	0.292007	gma-miR4415a-3p	24.6456	7.91579	1.64214	0.0302611	0.429886	GLYMA_08G329500	GLYMA_08G329500	8:44736331-44741467	1.06811	0.501986	1.14472	0.0143164	0.240035
TCONS_00040969	LINC7581	XLOC_020190	XLOC_020190	11:12890879-12892035	0.157437	0	6.35317	0.00488554	0.176662	gma-miR9722	1.5822	9.21135	-2.52324	0.0457728	0.566878	GLYMA_07G087200	GLYMA_07G087200	7:8063714-8064534	2.76911	0.832499	1.67206	0.0116868	0.211755
TCONS_00040969	LINC7581	XLOC_020190	XLOC_020190	11:12890879-12892035	0.157437	0	6.35317	0.00488554	0.176662	gma-miR9722	1.5822	9.21135	-2.52324	0.0457728	0.566878	GLYMA_06G106100	GLYMA_06G106100	6:8497414-8502353	2.03923	4.11599	-0.993401	0.0442406	0.45951
TCONS_00040969	LINC7581	XLOC_020190	XLOC_020190	11:12890879-12892035	0.157437	0	6.35317	0.00488554	0.176662	gma-miR9722	1.5822	9.21135	-2.52324	0.0457728	0.566878	GLYMA_16G041200	GLYMA_16G041200	16:3861427-3869280	38.7774	24.5058	0.646547	0.0441031	0.458429
TCONS_00040969	LINC7581	XLOC_020190	XLOC_020190	11:12890879-12892035	0.157437	0	6.35317	0.00488554	0.176662	gma-miR9722	1.5822	9.21135	-2.52324	0.0457728	0.566878	GLYMA_03G194200	GLYMA_03G194200	3:40486592-40490907	0	0.055599	-5.30812	0.0246915	0.331844
TCONS_00040969	LINC7581	XLOC_020190	XLOC_020190	11:12890879-12892035	0.157437	0	6.35317	0.00488554	0.176662	gma-miR9722	1.5822	9.21135	-2.52324	0.0457728	0.566878	GLYMA_05G224900	GLYMA_05G224900	5:40366096-40370669	0.036556	0.185372	-2.10836	0.0244132	0.329704
TCONS_00040969	LINC7581	XLOC_020190	XLOC_020190	11:12890879-12892035	0.157437	0	6.35317	0.00488554	0.176662	gma-miR9722	1.5822	9.21135	-2.52324	0.0457728	0.566878	GLYMA_12G094500	GLYMA_12G094500	12:7795362-7802561	25.3277	17.0882	0.583901	0.0429116	0.451568
TCONS_00040969	LINC7581	XLOC_020190	XLOC_020190	11:12890879-12892035	0.157437	0	6.35317	0.00488554	0.176662	gma-miR9722	1.5822	9.21135	-2.52324	0.0457728	0.566878	GLYMA_02G144200	GLYMA_02G144200	2:14852054-14870753	4.20603	3.00872	0.731755	0.021108	0.301396
TCONS_00040969	LINC7581	XLOC_020190	XLOC_020190	11:12890879-12892035	0.157437	0	6.35317	0.00488554	0.176662	gma-miR9722	1.5822	9.21135	-2.52324	0.0457728	0.566878	GLYMA_04G001100	GLYMA_04G001100	4:101295-104132	0.00770833	0.127732	-3.54816	0.0130943	0.226397
TCONS_00040969	LINC7581	XLOC_020190	XLOC_020190	11:12890879-12892035	0.157437	0	6.35317	0.00488554	0.176662	gma-miR9722	1.5822	9.21135	-2.52324	0.0457728	0.566878	GLYMA_20G013700	GLYMA_20G013700	20:1223277-1224375	11.9763	22.5984	-0.955526	0.00957165	0.188482
TCONS_00040969	LINC7581	XLOC_020190	XLOC_020190	11:12890879-12892035	0.157437	0	6.35317	0.00488554	0.176662	gma-miR9722	1.5822	9.21135	-2.52324	0.0457728	0.566878	GLYMA_09G088000	GLYMA_09G088000	9:11536554-11543184	0.508956	0.207927	1.24642	0.020231	0.294097
TCONS_00040969	LINC7581	XLOC_020190	XLOC_020190	11:12890879-12892035	0.157437	0	6.35317	0.00488554	0.176662	gma-miR9722	1.5822	9.21135	-2.52324	0.0457728	0.566878	GLYMA_11G085500	GLYMA_11G085500	11:6431566-6436559	0.0482077	0.240211	-2.13489	0.0327961	0.390586
TCONS_00040969	LINC7581	XLOC_020190	XLOC_020190	11:12890879-12892035	0.157437	0	6.35317	0.00488554	0.176662	gma-miR9722	1.5822	9.21135	-2.52324	0.0457728	0.566878	GLYMA_07G034100	GLYMA_07G034100	7:2677660-2683555	0.00796267	0.122156	-3.73325	0.0252847	0.335997
TCONS_00050690	LINC9160	XLOC_024859	XLOC_024859	11:29441280-29443992	0.005035	0.246163	-5.42928	0.000459715	0.0346375	gma-miR9742	7.46247	0	5.29693	0.00231018	0.0697386	GLYMA_20G210100	GLYMA_20G210100	20:44616354-44618042	11.3179	19.6973	-0.792445	0.0431515	0.452706
TCONS_00050690	LINC9160	XLOC_024859	XLOC_024859	11:29441280-29443992	0.005035	0.246163	-5.42928	0.000459715	0.0346375	gma-miR9742	7.46247	0	5.29693	0.00231018	0.0697386	GLYMA_20G238100	GLYMA_20G238100	20:46996011-47000167	9.18055	3.97045	1.17784	0.00464248	0.11686
TCONS_00050690	LINC9160	XLOC_024859	XLOC_024859	11:29441280-29443992	0.005035	0.246163	-5.42928	0.000459715	0.0346375	gma-miR9742	7.46247	0	5.29693	0.00231018	0.0697386	GLYMA_18G187300	GLYMA_18G187300	18:45081364-45082665	6.48899	3.07117	1.03623	0.0101354	0.195136
TCONS_00050690	LINC9160	XLOC_024859	XLOC_024859	11:29441280-29443992	0.005035	0.246163	-5.42928	0.000459715	0.0346375	gma-miR9742	7.46247	0	5.29693	0.00231018	0.0697386	GLYMA_08G239300	GLYMA_08G239300	8:20427342-20431262	14.6453	26.3012	-0.821949	0.00280798	0.082231
TCONS_00050690	LINC9160	XLOC_024859	XLOC_024859	11:29441280-29443992	0.005035	0.246163	-5.42928	0.000459715	0.0346375	gma-miR9742	7.46247	0	5.29693	0.00231018	0.0697386	GLYMA_15G021400	GLYMA_15G021400	15:1649117-1656843	0.60838	0.0126023	5.29894	4.32e-12	1.44e-09
TCONS_00051586	GLYMA_11G239900-AS1	XLOC_025306	XLOC_025306	11:33441893-33443397	0.086557	0	5.79584	0.0185776	0.392448	gma-miR9722	1.5822	9.21135	-2.52324	0.0457728	0.566878	GLYMA_07G087200	GLYMA_07G087200	7:8063714-8064534	2.76911	0.832499	1.67206	0.0116868	0.211755
TCONS_00051586	GLYMA_11G239900-AS1	XLOC_025306	XLOC_025306	11:33441893-33443397	0.086557	0	5.79584	0.0185776	0.392448	gma-miR9722	1.5822	9.21135	-2.52324	0.0457728	0.566878	GLYMA_06G106100	GLYMA_06G106100	6:8497414-8502353	2.03923	4.11599	-0.993401	0.0442406	0.45951
TCONS_00051586	GLYMA_11G239900-AS1	XLOC_025306	XLOC_025306	11:33441893-33443397	0.086557	0	5.79584	0.0185776	0.392448	gma-miR9722	1.5822	9.21135	-2.52324	0.0457728	0.566878	GLYMA_16G041200	GLYMA_16G041200	16:3861427-3869280	38.7774	24.5058	0.646547	0.0441031	0.458429
TCONS_00051586	GLYMA_11G239900-AS1	XLOC_025306	XLOC_025306	11:33441893-33443397	0.086557	0	5.79584	0.0185776	0.392448	gma-miR9722	1.5822	9.21135	-2.52324	0.0457728	0.566878	GLYMA_03G194200	GLYMA_03G194200	3:40486592-40490907	0	0.055599	-5.30812	0.0246915	0.331844
TCONS_00051586	GLYMA_11G239900-AS1	XLOC_025306	XLOC_025306	11:33441893-33443397	0.086557	0	5.79584	0.0185776	0.392448	gma-miR9722	1.5822	9.21135	-2.52324	0.0457728	0.566878	GLYMA_05G224900	GLYMA_05G224900	5:40366096-40370669	0.036556	0.185372	-2.10836	0.0244132	0.329704
TCONS_00051586	GLYMA_11G239900-AS1	XLOC_025306	XLOC_025306	11:33441893-33443397	0.086557	0	5.79584	0.0185776	0.392448	gma-miR9722	1.5822	9.21135	-2.52324	0.0457728	0.566878	GLYMA_12G094500	GLYMA_12G094500	12:7795362-7802561	25.3277	17.0882	0.583901	0.0429116	0.451568
TCONS_00051586	GLYMA_11G239900-AS1	XLOC_025306	XLOC_025306	11:33441893-33443397	0.086557	0	5.79584	0.0185776	0.392448	gma-miR9722	1.5822	9.21135	-2.52324	0.0457728	0.566878	GLYMA_02G144200	GLYMA_02G144200	2:14852054-14870753	4.20603	3.00872	0.731755	0.021108	0.301396
TCONS_00051586	GLYMA_11G239900-AS1	XLOC_025306	XLOC_025306	11:33441893-33443397	0.086557	0	5.79584	0.0185776	0.392448	gma-miR9722	1.5822	9.21135	-2.52324	0.0457728	0.566878	GLYMA_04G001100	GLYMA_04G001100	4:101295-104132	0.00770833	0.127732	-3.54816	0.0130943	0.226397
TCONS_00051586	GLYMA_11G239900-AS1	XLOC_025306	XLOC_025306	11:33441893-33443397	0.086557	0	5.79584	0.0185776	0.392448	gma-miR9722	1.5822	9.21135	-2.52324	0.0457728	0.566878	GLYMA_20G013700	GLYMA_20G013700	20:1223277-1224375	11.9763	22.5984	-0.955526	0.00957165	0.188482
TCONS_00051586	GLYMA_11G239900-AS1	XLOC_025306	XLOC_025306	11:33441893-33443397	0.086557	0	5.79584	0.0185776	0.392448	gma-miR9722	1.5822	9.21135	-2.52324	0.0457728	0.566878	GLYMA_09G088000	GLYMA_09G088000	9:11536554-11543184	0.508956	0.207927	1.24642	0.020231	0.294097
TCONS_00051586	GLYMA_11G239900-AS1	XLOC_025306	XLOC_025306	11:33441893-33443397	0.086557	0	5.79584	0.0185776	0.392448	gma-miR9722	1.5822	9.21135	-2.52324	0.0457728	0.566878	GLYMA_11G085500	GLYMA_11G085500	11:6431566-6436559	0.0482077	0.240211	-2.13489	0.0327961	0.390586
TCONS_00051586	GLYMA_11G239900-AS1	XLOC_025306	XLOC_025306	11:33441893-33443397	0.086557	0	5.79584	0.0185776	0.392448	gma-miR9722	1.5822	9.21135	-2.52324	0.0457728	0.566878	GLYMA_07G034100	GLYMA_07G034100	7:2677660-2683555	0.00796267	0.122156	-3.73325	0.0252847	0.335997
TCONS_00056498	LINC9883	XLOC_027400	XLOC_027400	12:19310813-19326494	0.45021	0.15034	1.64065	0.00748048	0.230645	gma-miR408d	7242.36	1023.69	2.82267	0.000127867	0.00561453	GLYMA_08G128100	GLYMA_08G128100	8:9876932-9878095	0.0164373	1.04884	-5.77583	0.000111653	0.00676595
TCONS_00056498	LINC9883	XLOC_027400	XLOC_027400	12:19310813-19326494	0.45021	0.15034	1.64065	0.00748048	0.230645	gma-miR408d	7242.36	1023.69	2.82267	0.000127867	0.00561453	GLYMA_02G001500	GLYMA_02G001500	2:175310-178604	4.33414	15.0584	-1.76005	5e-07	6.69e-05
TCONS_00056498	LINC9883	XLOC_027400	XLOC_027400	12:19310813-19326494	0.45021	0.15034	1.64065	0.00748048	0.230645	gma-miR408d	7242.36	1023.69	2.82267	0.000127867	0.00561453	GLYMA_10G001800	GLYMA_10G001800	10:198285-200540	1.16094	9.23527	-2.93338	1.04e-13	3.91e-11
TCONS_00056498	LINC9883	XLOC_027400	XLOC_027400	12:19310813-19326494	0.45021	0.15034	1.64065	0.00748048	0.230645	gma-miR408d	7242.36	1023.69	2.82267	0.000127867	0.00561453	GLYMA_05G169900	GLYMA_05G169900	5:36025433-36026691	14.2348	75.6654	-2.3515	6.56e-06	0.000634094
TCONS_00056498	LINC9883	XLOC_027400	XLOC_027400	12:19310813-19326494	0.45021	0.15034	1.64065	0.00748048	0.230645	gma-miR4415a-3p	24.6456	7.91579	1.64214	0.0302611	0.429886	GLYMA_18G077300	GLYMA_18G077300	18:7328967-7333717	0.555221	0.234607	1.2868	0.0228968	0.317188
TCONS_00056498	LINC9883	XLOC_027400	XLOC_027400	12:19310813-19326494	0.45021	0.15034	1.64065	0.00748048	0.230645	gma-miR4415a-3p	24.6456	7.91579	1.64214	0.0302611	0.429886	GLYMA_13G076900	GLYMA_13G076900	13:18197033-18205367	0.726032	2.39577	-1.72324	0.0181842	0.27694
TCONS_00056498	LINC9883	XLOC_027400	XLOC_027400	12:19310813-19326494	0.45021	0.15034	1.64065	0.00748048	0.230645	gma-miR4415a-3p	24.6456	7.91579	1.64214	0.0302611	0.429886	GLYMA_08G329500	GLYMA_08G329500	8:44736331-44741467	1.06811	0.501986	1.14472	0.0143164	0.240035
TCONS_00056499	LINC9884	XLOC_027400	XLOC_027400	12:19310883-19326494	0.0794647	0	8.51964	0.0062313	0.205926	gma-miR4415a-3p	24.6456	7.91579	1.64214	0.0302611	0.429886	GLYMA_18G077300	GLYMA_18G077300	18:7328967-7333717	0.555221	0.234607	1.2868	0.0228968	0.317188
TCONS_00056499	LINC9884	XLOC_027400	XLOC_027400	12:19310883-19326494	0.0794647	0	8.51964	0.0062313	0.205926	gma-miR4415a-3p	24.6456	7.91579	1.64214	0.0302611	0.429886	GLYMA_13G076900	GLYMA_13G076900	13:18197033-18205367	0.726032	2.39577	-1.72324	0.0181842	0.27694
TCONS_00056499	LINC9884	XLOC_027400	XLOC_027400	12:19310883-19326494	0.0794647	0	8.51964	0.0062313	0.205926	gma-miR4415a-3p	24.6456	7.91579	1.64214	0.0302611	0.429886	GLYMA_08G329500	GLYMA_08G329500	8:44736331-44741467	1.06811	0.501986	1.14472	0.0143164	0.240035
TCONS_00074315	LINC12892	XLOC_036066	XLOC_036066	13:33636107-33639056	0.114484	0	6.9647	0.010217	0.278103	gma-miR5033	0	3.42359	-4.2468	0.0448458	0.566878	GLYMA_14G169300	GLYMA_14G169300	14:41892474-41898421	3.62149	8.26217	-1.13755	0.0037732	0.101603
TCONS_00074315	LINC12892	XLOC_036066	XLOC_036066	13:33636107-33639056	0.114484	0	6.9647	0.010217	0.278103	gma-miR5033	0	3.42359	-4.2468	0.0448458	0.566878	GLYMA_14G223700	GLYMA_14G223700	14:48892728-48908757	0.503852	6.25081	-3.17453	4.38e-22	3.95e-19
TCONS_00079066	LINC13317	XLOC_037971	XLOC_037971	13:1987640-1987925	1.70946	0	7.78807	0.000411597	0.0321973	gma-miR9722	1.5822	9.21135	-2.52324	0.0457728	0.566878	GLYMA_07G087200	GLYMA_07G087200	7:8063714-8064534	2.76911	0.832499	1.67206	0.0116868	0.211755
TCONS_00079066	LINC13317	XLOC_037971	XLOC_037971	13:1987640-1987925	1.70946	0	7.78807	0.000411597	0.0321973	gma-miR9722	1.5822	9.21135	-2.52324	0.0457728	0.566878	GLYMA_06G106100	GLYMA_06G106100	6:8497414-8502353	2.03923	4.11599	-0.993401	0.0442406	0.45951
TCONS_00079066	LINC13317	XLOC_037971	XLOC_037971	13:1987640-1987925	1.70946	0	7.78807	0.000411597	0.0321973	gma-miR9722	1.5822	9.21135	-2.52324	0.0457728	0.566878	GLYMA_16G041200	GLYMA_16G041200	16:3861427-3869280	38.7774	24.5058	0.646547	0.0441031	0.458429
TCONS_00079066	LINC13317	XLOC_037971	XLOC_037971	13:1987640-1987925	1.70946	0	7.78807	0.000411597	0.0321973	gma-miR9722	1.5822	9.21135	-2.52324	0.0457728	0.566878	GLYMA_03G194200	GLYMA_03G194200	3:40486592-40490907	0	0.055599	-5.30812	0.0246915	0.331844
TCONS_00079066	LINC13317	XLOC_037971	XLOC_037971	13:1987640-1987925	1.70946	0	7.78807	0.000411597	0.0321973	gma-miR9722	1.5822	9.21135	-2.52324	0.0457728	0.566878	GLYMA_05G224900	GLYMA_05G224900	5:40366096-40370669	0.036556	0.185372	-2.10836	0.0244132	0.329704
TCONS_00079066	LINC13317	XLOC_037971	XLOC_037971	13:1987640-1987925	1.70946	0	7.78807	0.000411597	0.0321973	gma-miR9722	1.5822	9.21135	-2.52324	0.0457728	0.566878	GLYMA_12G094500	GLYMA_12G094500	12:7795362-7802561	25.3277	17.0882	0.583901	0.0429116	0.451568
TCONS_00079066	LINC13317	XLOC_037971	XLOC_037971	13:1987640-1987925	1.70946	0	7.78807	0.000411597	0.0321973	gma-miR9722	1.5822	9.21135	-2.52324	0.0457728	0.566878	GLYMA_02G144200	GLYMA_02G144200	2:14852054-14870753	4.20603	3.00872	0.731755	0.021108	0.301396
TCONS_00079066	LINC13317	XLOC_037971	XLOC_037971	13:1987640-1987925	1.70946	0	7.78807	0.000411597	0.0321973	gma-miR9722	1.5822	9.21135	-2.52324	0.0457728	0.566878	GLYMA_04G001100	GLYMA_04G001100	4:101295-104132	0.00770833	0.127732	-3.54816	0.0130943	0.226397
TCONS_00079066	LINC13317	XLOC_037971	XLOC_037971	13:1987640-1987925	1.70946	0	7.78807	0.000411597	0.0321973	gma-miR9722	1.5822	9.21135	-2.52324	0.0457728	0.566878	GLYMA_20G013700	GLYMA_20G013700	20:1223277-1224375	11.9763	22.5984	-0.955526	0.00957165	0.188482
TCONS_00079066	LINC13317	XLOC_037971	XLOC_037971	13:1987640-1987925	1.70946	0	7.78807	0.000411597	0.0321973	gma-miR9722	1.5822	9.21135	-2.52324	0.0457728	0.566878	GLYMA_09G088000	GLYMA_09G088000	9:11536554-11543184	0.508956	0.207927	1.24642	0.020231	0.294097
TCONS_00079066	LINC13317	XLOC_037971	XLOC_037971	13:1987640-1987925	1.70946	0	7.78807	0.000411597	0.0321973	gma-miR9722	1.5822	9.21135	-2.52324	0.0457728	0.566878	GLYMA_11G085500	GLYMA_11G085500	11:6431566-6436559	0.0482077	0.240211	-2.13489	0.0327961	0.390586
TCONS_00079066	LINC13317	XLOC_037971	XLOC_037971	13:1987640-1987925	1.70946	0	7.78807	0.000411597	0.0321973	gma-miR9722	1.5822	9.21135	-2.52324	0.0457728	0.566878	GLYMA_07G034100	GLYMA_07G034100	7:2677660-2683555	0.00796267	0.122156	-3.73325	0.0252847	0.335997
TCONS_00080881	LINC13749	XLOC_039086	XLOC_039086	13:15102821-15103372	0	0.221594	-5.82402	0.0148866	0.346675	gma-miR5770c	29.0776	3.32543	3.11619	0.0124329	0.230964	GLYMA_04G098500	-	4:8935484-8939855	0	0.0711483	-6.53797	0.000136225	0.00798323
TCONS_00080881	LINC13749	XLOC_039086	XLOC_039086	13:15102821-15103372	0	0.221594	-5.82402	0.0148866	0.346675	gma-miR5770c	29.0776	3.32543	3.11619	0.0124329	0.230964	GLYMA_12G077900	GLYMA_12G077900	12:6062065-6068997	0.109248	0.016007	2.80134	0.00766166	0.164256
TCONS_00080881	LINC13749	XLOC_039086	XLOC_039086	13:15102821-15103372	0	0.221594	-5.82402	0.0148866	0.346675	gma-miR5770c	29.0776	3.32543	3.11619	0.0124329	0.230964	GLYMA_16G167300	GLYMA_16G167300	16:32658419-32663092	0	0.0877027	-5.44542	0.038427	0.427604
TCONS_00080881	LINC13749	XLOC_039086	XLOC_039086	13:15102821-15103372	0	0.221594	-5.82402	0.0148866	0.346675	gma-miR5770c	29.0776	3.32543	3.11619	0.0124329	0.230964	GLYMA_17G256900	GLYMA_17G256900	17:41104857-41111181	1.05927	1.94151	-0.844562	0.0193999	0.28681
TCONS_00080881	LINC13749	XLOC_039086	XLOC_039086	13:15102821-15103372	0	0.221594	-5.82402	0.0148866	0.346675	gma-miR5770c	29.0776	3.32543	3.11619	0.0124329	0.230964	GLYMA_11G196200	GLYMA_11G196200	11:27016602-27023136	0.00550933	0.0653737	-2.76987	0.0404763	0.437263
TCONS_00080881	LINC13749	XLOC_039086	XLOC_039086	13:15102821-15103372	0	0.221594	-5.82402	0.0148866	0.346675	gma-miR5770c	29.0776	3.32543	3.11619	0.0124329	0.230964	GLYMA_14G217900	GLYMA_14G217900	14:48307515-48314034	5.18216	9.10444	-0.986654	0.00160336	0.0546223
TCONS_00084079	GLYMA_13G159800-AS2	XLOC_040556	XLOC_040556	13:27551045-27555870	0	0.064977	-6.80338	0.013442	0.32688	gma-miR5770c	29.0776	3.32543	3.11619	0.0124329	0.230964	GLYMA_04G098500	-	4:8935484-8939855	0	0.0711483	-6.53797	0.000136225	0.00798323
TCONS_00084079	GLYMA_13G159800-AS2	XLOC_040556	XLOC_040556	13:27551045-27555870	0	0.064977	-6.80338	0.013442	0.32688	gma-miR5770c	29.0776	3.32543	3.11619	0.0124329	0.230964	GLYMA_12G077900	GLYMA_12G077900	12:6062065-6068997	0.109248	0.016007	2.80134	0.00766166	0.164256
TCONS_00084079	GLYMA_13G159800-AS2	XLOC_040556	XLOC_040556	13:27551045-27555870	0	0.064977	-6.80338	0.013442	0.32688	gma-miR5770c	29.0776	3.32543	3.11619	0.0124329	0.230964	GLYMA_16G167300	GLYMA_16G167300	16:32658419-32663092	0	0.0877027	-5.44542	0.038427	0.427604
TCONS_00084079	GLYMA_13G159800-AS2	XLOC_040556	XLOC_040556	13:27551045-27555870	0	0.064977	-6.80338	0.013442	0.32688	gma-miR5770c	29.0776	3.32543	3.11619	0.0124329	0.230964	GLYMA_17G256900	GLYMA_17G256900	17:41104857-41111181	1.05927	1.94151	-0.844562	0.0193999	0.28681
TCONS_00084079	GLYMA_13G159800-AS2	XLOC_040556	XLOC_040556	13:27551045-27555870	0	0.064977	-6.80338	0.013442	0.32688	gma-miR5770c	29.0776	3.32543	3.11619	0.0124329	0.230964	GLYMA_11G196200	GLYMA_11G196200	11:27016602-27023136	0.00550933	0.0653737	-2.76987	0.0404763	0.437263
TCONS_00084079	GLYMA_13G159800-AS2	XLOC_040556	XLOC_040556	13:27551045-27555870	0	0.064977	-6.80338	0.013442	0.32688	gma-miR5770c	29.0776	3.32543	3.11619	0.0124329	0.230964	GLYMA_14G217900	GLYMA_14G217900	14:48307515-48314034	5.18216	9.10444	-0.986654	0.00160336	0.0546223
TCONS_00088456	GLYMA_13G317500-AS1	XLOC_042370	XLOC_042370	13:41219036-41219647	0	0.140556	-5.17759	0.0433532	0.614449	gma-miR5559	1042.69	127.846	3.0271	0.000337549	0.0135864	GLYMA_20G204500	GLYMA_20G204500	20:44141013-44146001	0	0.64174	-9.37144	0.000499232	0.0226252
TCONS_00088456	GLYMA_13G317500-AS1	XLOC_042370	XLOC_042370	13:41219036-41219647	0	0.140556	-5.17759	0.0433532	0.614449	gma-miR5559	1042.69	127.846	3.0271	0.000337549	0.0135864	GLYMA_20G037600	GLYMA_20G037600	20:5783903-5786313	0.164928	0.471914	-1.44211	0.0367377	0.415734
TCONS_00088456	GLYMA_13G317500-AS1	XLOC_042370	XLOC_042370	13:41219036-41219647	0	0.140556	-5.17759	0.0433532	0.614449	gma-miR5559	1042.69	127.846	3.0271	0.000337549	0.0135864	GLYMA_12G192900	GLYMA_12G192900	12:35440475-35444864	0.71722	0.24684	1.33439	0.0298351	0.371587
TCONS_00088456	GLYMA_13G317500-AS1	XLOC_042370	XLOC_042370	13:41219036-41219647	0	0.140556	-5.17759	0.0433532	0.614449	gma-miR5559	1042.69	127.846	3.0271	0.000337549	0.0135864	GLYMA_04G179100	-	4:44397231-44406865	5.31883	3.42312	1.41714	1.69e-06	0.000196471
TCONS_00088456	GLYMA_13G317500-AS1	XLOC_042370	XLOC_042370	13:41219036-41219647	0	0.140556	-5.17759	0.0433532	0.614449	gma-miR5559	1042.69	127.846	3.0271	0.000337549	0.0135864	GLYMA_19G007700	GLYMA_19G007700	19:774597-781805	103.827	215.517	-1.04604	0.00279643	0.0821012
TCONS_00092664	GLYMA_14G088100-AS1	XLOC_044061	XLOC_044061	14:7904685-7908007	0.253293	0.757092	-1.58397	0.0402313	0.590731	gma-miR5559	1042.69	127.846	3.0271	0.000337549	0.0135864	GLYMA_20G204500	GLYMA_20G204500	20:44141013-44146001	0	0.64174	-9.37144	0.000499232	0.0226252
TCONS_00092664	GLYMA_14G088100-AS1	XLOC_044061	XLOC_044061	14:7904685-7908007	0.253293	0.757092	-1.58397	0.0402313	0.590731	gma-miR5559	1042.69	127.846	3.0271	0.000337549	0.0135864	GLYMA_20G037600	GLYMA_20G037600	20:5783903-5786313	0.164928	0.471914	-1.44211	0.0367377	0.415734
TCONS_00092664	GLYMA_14G088100-AS1	XLOC_044061	XLOC_044061	14:7904685-7908007	0.253293	0.757092	-1.58397	0.0402313	0.590731	gma-miR5559	1042.69	127.846	3.0271	0.000337549	0.0135864	GLYMA_12G192900	GLYMA_12G192900	12:35440475-35444864	0.71722	0.24684	1.33439	0.0298351	0.371587
TCONS_00092664	GLYMA_14G088100-AS1	XLOC_044061	XLOC_044061	14:7904685-7908007	0.253293	0.757092	-1.58397	0.0402313	0.590731	gma-miR5559	1042.69	127.846	3.0271	0.000337549	0.0135864	GLYMA_04G179100	-	4:44397231-44406865	5.31883	3.42312	1.41714	1.69e-06	0.000196471
TCONS_00092664	GLYMA_14G088100-AS1	XLOC_044061	XLOC_044061	14:7904685-7908007	0.253293	0.757092	-1.58397	0.0402313	0.590731	gma-miR5559	1042.69	127.846	3.0271	0.000337549	0.0135864	GLYMA_19G007700	GLYMA_19G007700	19:774597-781805	103.827	215.517	-1.04604	0.00279643	0.0821012
TCONS_00099633	GLYMA_14G078300-AS7	XLOC_047838	XLOC_047838	14:6622761-6631682	0	0.0446783	-7.1284	0.030621	0.516605	gma-miR9742	7.46247	0	5.29693	0.00231018	0.0697386	GLYMA_20G210100	GLYMA_20G210100	20:44616354-44618042	11.3179	19.6973	-0.792445	0.0431515	0.452706
TCONS_00099633	GLYMA_14G078300-AS7	XLOC_047838	XLOC_047838	14:6622761-6631682	0	0.0446783	-7.1284	0.030621	0.516605	gma-miR9742	7.46247	0	5.29693	0.00231018	0.0697386	GLYMA_20G238100	GLYMA_20G238100	20:46996011-47000167	9.18055	3.97045	1.17784	0.00464248	0.11686
TCONS_00099633	GLYMA_14G078300-AS7	XLOC_047838	XLOC_047838	14:6622761-6631682	0	0.0446783	-7.1284	0.030621	0.516605	gma-miR9742	7.46247	0	5.29693	0.00231018	0.0697386	GLYMA_18G187300	GLYMA_18G187300	18:45081364-45082665	6.48899	3.07117	1.03623	0.0101354	0.195136
TCONS_00099633	GLYMA_14G078300-AS7	XLOC_047838	XLOC_047838	14:6622761-6631682	0	0.0446783	-7.1284	0.030621	0.516605	gma-miR9742	7.46247	0	5.29693	0.00231018	0.0697386	GLYMA_08G239300	GLYMA_08G239300	8:20427342-20431262	14.6453	26.3012	-0.821949	0.00280798	0.082231
TCONS_00099633	GLYMA_14G078300-AS7	XLOC_047838	XLOC_047838	14:6622761-6631682	0	0.0446783	-7.1284	0.030621	0.516605	gma-miR9742	7.46247	0	5.29693	0.00231018	0.0697386	GLYMA_15G021400	GLYMA_15G021400	15:1649117-1656843	0.60838	0.0126023	5.29894	4.32e-12	1.44e-09
TCONS_00099633	GLYMA_14G078300-AS7	XLOC_047838	XLOC_047838	14:6622761-6631682	0	0.0446783	-7.1284	0.030621	0.516605	gma-miR5770c	29.0776	3.32543	3.11619	0.0124329	0.230964	GLYMA_04G098500	-	4:8935484-8939855	0	0.0711483	-6.53797	0.000136225	0.00798323
TCONS_00099633	GLYMA_14G078300-AS7	XLOC_047838	XLOC_047838	14:6622761-6631682	0	0.0446783	-7.1284	0.030621	0.516605	gma-miR5770c	29.0776	3.32543	3.11619	0.0124329	0.230964	GLYMA_12G077900	GLYMA_12G077900	12:6062065-6068997	0.109248	0.016007	2.80134	0.00766166	0.164256
TCONS_00099633	GLYMA_14G078300-AS7	XLOC_047838	XLOC_047838	14:6622761-6631682	0	0.0446783	-7.1284	0.030621	0.516605	gma-miR5770c	29.0776	3.32543	3.11619	0.0124329	0.230964	GLYMA_16G167300	GLYMA_16G167300	16:32658419-32663092	0	0.0877027	-5.44542	0.038427	0.427604
TCONS_00099633	GLYMA_14G078300-AS7	XLOC_047838	XLOC_047838	14:6622761-6631682	0	0.0446783	-7.1284	0.030621	0.516605	gma-miR5770c	29.0776	3.32543	3.11619	0.0124329	0.230964	GLYMA_17G256900	GLYMA_17G256900	17:41104857-41111181	1.05927	1.94151	-0.844562	0.0193999	0.28681
TCONS_00099633	GLYMA_14G078300-AS7	XLOC_047838	XLOC_047838	14:6622761-6631682	0	0.0446783	-7.1284	0.030621	0.516605	gma-miR5770c	29.0776	3.32543	3.11619	0.0124329	0.230964	GLYMA_11G196200	GLYMA_11G196200	11:27016602-27023136	0.00550933	0.0653737	-2.76987	0.0404763	0.437263
TCONS_00099633	GLYMA_14G078300-AS7	XLOC_047838	XLOC_047838	14:6622761-6631682	0	0.0446783	-7.1284	0.030621	0.516605	gma-miR5770c	29.0776	3.32543	3.11619	0.0124329	0.230964	GLYMA_14G217900	GLYMA_14G217900	14:48307515-48314034	5.18216	9.10444	-0.986654	0.00160336	0.0546223
TCONS_00099635	GLYMA_14G078300-AS6	XLOC_047838	XLOC_047838	14:6622761-6631682	0.276456	0	9.97849	1.52e-05	0.00255305	gma-miR9742	7.46247	0	5.29693	0.00231018	0.0697386	GLYMA_20G210100	GLYMA_20G210100	20:44616354-44618042	11.3179	19.6973	-0.792445	0.0431515	0.452706
TCONS_00099635	GLYMA_14G078300-AS6	XLOC_047838	XLOC_047838	14:6622761-6631682	0.276456	0	9.97849	1.52e-05	0.00255305	gma-miR9742	7.46247	0	5.29693	0.00231018	0.0697386	GLYMA_20G238100	GLYMA_20G238100	20:46996011-47000167	9.18055	3.97045	1.17784	0.00464248	0.11686
TCONS_00099635	GLYMA_14G078300-AS6	XLOC_047838	XLOC_047838	14:6622761-6631682	0.276456	0	9.97849	1.52e-05	0.00255305	gma-miR9742	7.46247	0	5.29693	0.00231018	0.0697386	GLYMA_18G187300	GLYMA_18G187300	18:45081364-45082665	6.48899	3.07117	1.03623	0.0101354	0.195136
TCONS_00099635	GLYMA_14G078300-AS6	XLOC_047838	XLOC_047838	14:6622761-6631682	0.276456	0	9.97849	1.52e-05	0.00255305	gma-miR9742	7.46247	0	5.29693	0.00231018	0.0697386	GLYMA_08G239300	GLYMA_08G239300	8:20427342-20431262	14.6453	26.3012	-0.821949	0.00280798	0.082231
TCONS_00099635	GLYMA_14G078300-AS6	XLOC_047838	XLOC_047838	14:6622761-6631682	0.276456	0	9.97849	1.52e-05	0.00255305	gma-miR9742	7.46247	0	5.29693	0.00231018	0.0697386	GLYMA_15G021400	GLYMA_15G021400	15:1649117-1656843	0.60838	0.0126023	5.29894	4.32e-12	1.44e-09
TCONS_00099635	GLYMA_14G078300-AS6	XLOC_047838	XLOC_047838	14:6622761-6631682	0.276456	0	9.97849	1.52e-05	0.00255305	gma-miR5770c	29.0776	3.32543	3.11619	0.0124329	0.230964	GLYMA_04G098500	-	4:8935484-8939855	0	0.0711483	-6.53797	0.000136225	0.00798323
TCONS_00099635	GLYMA_14G078300-AS6	XLOC_047838	XLOC_047838	14:6622761-6631682	0.276456	0	9.97849	1.52e-05	0.00255305	gma-miR5770c	29.0776	3.32543	3.11619	0.0124329	0.230964	GLYMA_12G077900	GLYMA_12G077900	12:6062065-6068997	0.109248	0.016007	2.80134	0.00766166	0.164256
TCONS_00099635	GLYMA_14G078300-AS6	XLOC_047838	XLOC_047838	14:6622761-6631682	0.276456	0	9.97849	1.52e-05	0.00255305	gma-miR5770c	29.0776	3.32543	3.11619	0.0124329	0.230964	GLYMA_16G167300	GLYMA_16G167300	16:32658419-32663092	0	0.0877027	-5.44542	0.038427	0.427604
TCONS_00099635	GLYMA_14G078300-AS6	XLOC_047838	XLOC_047838	14:6622761-6631682	0.276456	0	9.97849	1.52e-05	0.00255305	gma-miR5770c	29.0776	3.32543	3.11619	0.0124329	0.230964	GLYMA_17G256900	GLYMA_17G256900	17:41104857-41111181	1.05927	1.94151	-0.844562	0.0193999	0.28681
TCONS_00099635	GLYMA_14G078300-AS6	XLOC_047838	XLOC_047838	14:6622761-6631682	0.276456	0	9.97849	1.52e-05	0.00255305	gma-miR5770c	29.0776	3.32543	3.11619	0.0124329	0.230964	GLYMA_11G196200	GLYMA_11G196200	11:27016602-27023136	0.00550933	0.0653737	-2.76987	0.0404763	0.437263
TCONS_00099635	GLYMA_14G078300-AS6	XLOC_047838	XLOC_047838	14:6622761-6631682	0.276456	0	9.97849	1.52e-05	0.00255305	gma-miR5770c	29.0776	3.32543	3.11619	0.0124329	0.230964	GLYMA_14G217900	GLYMA_14G217900	14:48307515-48314034	5.18216	9.10444	-0.986654	0.00160336	0.0546223
TCONS_00099638	GLYMA_14G078300-AS3	XLOC_047838	XLOC_047838	14:6622761-6631682	0	0.120265	-8.46534	0.000725141	0.0484112	gma-miR9742	7.46247	0	5.29693	0.00231018	0.0697386	GLYMA_20G210100	GLYMA_20G210100	20:44616354-44618042	11.3179	19.6973	-0.792445	0.0431515	0.452706
TCONS_00099638	GLYMA_14G078300-AS3	XLOC_047838	XLOC_047838	14:6622761-6631682	0	0.120265	-8.46534	0.000725141	0.0484112	gma-miR9742	7.46247	0	5.29693	0.00231018	0.0697386	GLYMA_20G238100	GLYMA_20G238100	20:46996011-47000167	9.18055	3.97045	1.17784	0.00464248	0.11686
TCONS_00099638	GLYMA_14G078300-AS3	XLOC_047838	XLOC_047838	14:6622761-6631682	0	0.120265	-8.46534	0.000725141	0.0484112	gma-miR9742	7.46247	0	5.29693	0.00231018	0.0697386	GLYMA_18G187300	GLYMA_18G187300	18:45081364-45082665	6.48899	3.07117	1.03623	0.0101354	0.195136
TCONS_00099638	GLYMA_14G078300-AS3	XLOC_047838	XLOC_047838	14:6622761-6631682	0	0.120265	-8.46534	0.000725141	0.0484112	gma-miR9742	7.46247	0	5.29693	0.00231018	0.0697386	GLYMA_08G239300	GLYMA_08G239300	8:20427342-20431262	14.6453	26.3012	-0.821949	0.00280798	0.082231
TCONS_00099638	GLYMA_14G078300-AS3	XLOC_047838	XLOC_047838	14:6622761-6631682	0	0.120265	-8.46534	0.000725141	0.0484112	gma-miR9742	7.46247	0	5.29693	0.00231018	0.0697386	GLYMA_15G021400	GLYMA_15G021400	15:1649117-1656843	0.60838	0.0126023	5.29894	4.32e-12	1.44e-09
TCONS_00099638	GLYMA_14G078300-AS3	XLOC_047838	XLOC_047838	14:6622761-6631682	0	0.120265	-8.46534	0.000725141	0.0484112	gma-miR5770c	29.0776	3.32543	3.11619	0.0124329	0.230964	GLYMA_04G098500	-	4:8935484-8939855	0	0.0711483	-6.53797	0.000136225	0.00798323
TCONS_00099638	GLYMA_14G078300-AS3	XLOC_047838	XLOC_047838	14:6622761-6631682	0	0.120265	-8.46534	0.000725141	0.0484112	gma-miR5770c	29.0776	3.32543	3.11619	0.0124329	0.230964	GLYMA_12G077900	GLYMA_12G077900	12:6062065-6068997	0.109248	0.016007	2.80134	0.00766166	0.164256
TCONS_00099638	GLYMA_14G078300-AS3	XLOC_047838	XLOC_047838	14:6622761-6631682	0	0.120265	-8.46534	0.000725141	0.0484112	gma-miR5770c	29.0776	3.32543	3.11619	0.0124329	0.230964	GLYMA_16G167300	GLYMA_16G167300	16:32658419-32663092	0	0.0877027	-5.44542	0.038427	0.427604
TCONS_00099638	GLYMA_14G078300-AS3	XLOC_047838	XLOC_047838	14:6622761-6631682	0	0.120265	-8.46534	0.000725141	0.0484112	gma-miR5770c	29.0776	3.32543	3.11619	0.0124329	0.230964	GLYMA_17G256900	GLYMA_17G256900	17:41104857-41111181	1.05927	1.94151	-0.844562	0.0193999	0.28681
TCONS_00099638	GLYMA_14G078300-AS3	XLOC_047838	XLOC_047838	14:6622761-6631682	0	0.120265	-8.46534	0.000725141	0.0484112	gma-miR5770c	29.0776	3.32543	3.11619	0.0124329	0.230964	GLYMA_11G196200	GLYMA_11G196200	11:27016602-27023136	0.00550933	0.0653737	-2.76987	0.0404763	0.437263
TCONS_00099638	GLYMA_14G078300-AS3	XLOC_047838	XLOC_047838	14:6622761-6631682	0	0.120265	-8.46534	0.000725141	0.0484112	gma-miR5770c	29.0776	3.32543	3.11619	0.0124329	0.230964	GLYMA_14G217900	GLYMA_14G217900	14:48307515-48314034	5.18216	9.10444	-0.986654	0.00160336	0.0546223
TCONS_00102904	LINC17304	XLOC_049713	XLOC_049713	14:34162806-34164242	0.008851	0.445517	-5.40227	0.000923856	0.0578754	gma-miR4415a-3p	24.6456	7.91579	1.64214	0.0302611	0.429886	GLYMA_18G077300	GLYMA_18G077300	18:7328967-7333717	0.555221	0.234607	1.2868	0.0228968	0.317188
TCONS_00102904	LINC17304	XLOC_049713	XLOC_049713	14:34162806-34164242	0.008851	0.445517	-5.40227	0.000923856	0.0578754	gma-miR4415a-3p	24.6456	7.91579	1.64214	0.0302611	0.429886	GLYMA_13G076900	GLYMA_13G076900	13:18197033-18205367	0.726032	2.39577	-1.72324	0.0181842	0.27694
TCONS_00102904	LINC17304	XLOC_049713	XLOC_049713	14:34162806-34164242	0.008851	0.445517	-5.40227	0.000923856	0.0578754	gma-miR4415a-3p	24.6456	7.91579	1.64214	0.0302611	0.429886	GLYMA_08G329500	GLYMA_08G329500	8:44736331-44741467	1.06811	0.501986	1.14472	0.0143164	0.240035
TCONS_00104633	LINC17775	XLOC_050675	XLOC_050675	14:47073772-47074559	0.239341	0	6.20257	0.0290317	0.501405	gma-miR9722	1.5822	9.21135	-2.52324	0.0457728	0.566878	GLYMA_07G087200	GLYMA_07G087200	7:8063714-8064534	2.76911	0.832499	1.67206	0.0116868	0.211755
TCONS_00104633	LINC17775	XLOC_050675	XLOC_050675	14:47073772-47074559	0.239341	0	6.20257	0.0290317	0.501405	gma-miR9722	1.5822	9.21135	-2.52324	0.0457728	0.566878	GLYMA_06G106100	GLYMA_06G106100	6:8497414-8502353	2.03923	4.11599	-0.993401	0.0442406	0.45951
TCONS_00104633	LINC17775	XLOC_050675	XLOC_050675	14:47073772-47074559	0.239341	0	6.20257	0.0290317	0.501405	gma-miR9722	1.5822	9.21135	-2.52324	0.0457728	0.566878	GLYMA_16G041200	GLYMA_16G041200	16:3861427-3869280	38.7774	24.5058	0.646547	0.0441031	0.458429
TCONS_00104633	LINC17775	XLOC_050675	XLOC_050675	14:47073772-47074559	0.239341	0	6.20257	0.0290317	0.501405	gma-miR9722	1.5822	9.21135	-2.52324	0.0457728	0.566878	GLYMA_03G194200	GLYMA_03G194200	3:40486592-40490907	0	0.055599	-5.30812	0.0246915	0.331844
TCONS_00104633	LINC17775	XLOC_050675	XLOC_050675	14:47073772-47074559	0.239341	0	6.20257	0.0290317	0.501405	gma-miR9722	1.5822	9.21135	-2.52324	0.0457728	0.566878	GLYMA_05G224900	GLYMA_05G224900	5:40366096-40370669	0.036556	0.185372	-2.10836	0.0244132	0.329704
TCONS_00104633	LINC17775	XLOC_050675	XLOC_050675	14:47073772-47074559	0.239341	0	6.20257	0.0290317	0.501405	gma-miR9722	1.5822	9.21135	-2.52324	0.0457728	0.566878	GLYMA_12G094500	GLYMA_12G094500	12:7795362-7802561	25.3277	17.0882	0.583901	0.0429116	0.451568
TCONS_00104633	LINC17775	XLOC_050675	XLOC_050675	14:47073772-47074559	0.239341	0	6.20257	0.0290317	0.501405	gma-miR9722	1.5822	9.21135	-2.52324	0.0457728	0.566878	GLYMA_02G144200	GLYMA_02G144200	2:14852054-14870753	4.20603	3.00872	0.731755	0.021108	0.301396
TCONS_00104633	LINC17775	XLOC_050675	XLOC_050675	14:47073772-47074559	0.239341	0	6.20257	0.0290317	0.501405	gma-miR9722	1.5822	9.21135	-2.52324	0.0457728	0.566878	GLYMA_04G001100	GLYMA_04G001100	4:101295-104132	0.00770833	0.127732	-3.54816	0.0130943	0.226397
TCONS_00104633	LINC17775	XLOC_050675	XLOC_050675	14:47073772-47074559	0.239341	0	6.20257	0.0290317	0.501405	gma-miR9722	1.5822	9.21135	-2.52324	0.0457728	0.566878	GLYMA_20G013700	GLYMA_20G013700	20:1223277-1224375	11.9763	22.5984	-0.955526	0.00957165	0.188482
TCONS_00104633	LINC17775	XLOC_050675	XLOC_050675	14:47073772-47074559	0.239341	0	6.20257	0.0290317	0.501405	gma-miR9722	1.5822	9.21135	-2.52324	0.0457728	0.566878	GLYMA_09G088000	GLYMA_09G088000	9:11536554-11543184	0.508956	0.207927	1.24642	0.020231	0.294097
TCONS_00104633	LINC17775	XLOC_050675	XLOC_050675	14:47073772-47074559	0.239341	0	6.20257	0.0290317	0.501405	gma-miR9722	1.5822	9.21135	-2.52324	0.0457728	0.566878	GLYMA_11G085500	GLYMA_11G085500	11:6431566-6436559	0.0482077	0.240211	-2.13489	0.0327961	0.390586
TCONS_00104633	LINC17775	XLOC_050675	XLOC_050675	14:47073772-47074559	0.239341	0	6.20257	0.0290317	0.501405	gma-miR9722	1.5822	9.21135	-2.52324	0.0457728	0.566878	GLYMA_07G034100	GLYMA_07G034100	7:2677660-2683555	0.00796267	0.122156	-3.73325	0.0252847	0.335997
TCONS_00110196	LINC18220	XLOC_052918	XLOC_052918	15:15178227-15181332	0	0.955152	-10.2698	7.34e-12	7.56e-09	gma-miR9742	7.46247	0	5.29693	0.00231018	0.0697386	GLYMA_20G210100	GLYMA_20G210100	20:44616354-44618042	11.3179	19.6973	-0.792445	0.0431515	0.452706
TCONS_00110196	LINC18220	XLOC_052918	XLOC_052918	15:15178227-15181332	0	0.955152	-10.2698	7.34e-12	7.56e-09	gma-miR9742	7.46247	0	5.29693	0.00231018	0.0697386	GLYMA_20G238100	GLYMA_20G238100	20:46996011-47000167	9.18055	3.97045	1.17784	0.00464248	0.11686
TCONS_00110196	LINC18220	XLOC_052918	XLOC_052918	15:15178227-15181332	0	0.955152	-10.2698	7.34e-12	7.56e-09	gma-miR9742	7.46247	0	5.29693	0.00231018	0.0697386	GLYMA_18G187300	GLYMA_18G187300	18:45081364-45082665	6.48899	3.07117	1.03623	0.0101354	0.195136
TCONS_00110196	LINC18220	XLOC_052918	XLOC_052918	15:15178227-15181332	0	0.955152	-10.2698	7.34e-12	7.56e-09	gma-miR9742	7.46247	0	5.29693	0.00231018	0.0697386	GLYMA_08G239300	GLYMA_08G239300	8:20427342-20431262	14.6453	26.3012	-0.821949	0.00280798	0.082231
TCONS_00110196	LINC18220	XLOC_052918	XLOC_052918	15:15178227-15181332	0	0.955152	-10.2698	7.34e-12	7.56e-09	gma-miR9742	7.46247	0	5.29693	0.00231018	0.0697386	GLYMA_15G021400	GLYMA_15G021400	15:1649117-1656843	0.60838	0.0126023	5.29894	4.32e-12	1.44e-09
TCONS_00111556	LINC18661	XLOC_053757	XLOC_053757	15:27370297-27370879	0.237842	0	5.8724	0.0153275	0.352492	gma-miR4415a-3p	24.6456	7.91579	1.64214	0.0302611	0.429886	GLYMA_18G077300	GLYMA_18G077300	18:7328967-7333717	0.555221	0.234607	1.2868	0.0228968	0.317188
TCONS_00111556	LINC18661	XLOC_053757	XLOC_053757	15:27370297-27370879	0.237842	0	5.8724	0.0153275	0.352492	gma-miR4415a-3p	24.6456	7.91579	1.64214	0.0302611	0.429886	GLYMA_13G076900	GLYMA_13G076900	13:18197033-18205367	0.726032	2.39577	-1.72324	0.0181842	0.27694
TCONS_00111556	LINC18661	XLOC_053757	XLOC_053757	15:27370297-27370879	0.237842	0	5.8724	0.0153275	0.352492	gma-miR4415a-3p	24.6456	7.91579	1.64214	0.0302611	0.429886	GLYMA_08G329500	GLYMA_08G329500	8:44736331-44741467	1.06811	0.501986	1.14472	0.0143164	0.240035
TCONS_00116887	LINC19609	XLOC_056318	XLOC_056318	15:7169836-7173713	0	0.229271	-8.39546	0.000245076	0.0222032	gma-miR2119	112.811	27.7106	2.02302	0.00724006	0.18405	GLYMA_20G004700	GLYMA_20G004700	20:463333-464862	0.038591	0.934175	-4.25863	4.22e-09	8.88e-07
TCONS_00116887	LINC19609	XLOC_056318	XLOC_056318	15:7169836-7173713	0	0.229271	-8.39546	0.000245076	0.0222032	gma-miR2119	112.811	27.7106	2.02302	0.00724006	0.18405	GLYMA_16G216500	GLYMA_16G216500	16:37349818-37353883	0	0.0452187	-5.86167	0.0231634	0.319579
TCONS_00118828	LINC19783	XLOC_057124	XLOC_057124	15:13426669-13431606	0	0.103181	-7.76686	0.000115135	0.0126463	gma-miR5770c	29.0776	3.32543	3.11619	0.0124329	0.230964	GLYMA_04G098500	-	4:8935484-8939855	0	0.0711483	-6.53797	0.000136225	0.00798323
TCONS_00118828	LINC19783	XLOC_057124	XLOC_057124	15:13426669-13431606	0	0.103181	-7.76686	0.000115135	0.0126463	gma-miR5770c	29.0776	3.32543	3.11619	0.0124329	0.230964	GLYMA_12G077900	GLYMA_12G077900	12:6062065-6068997	0.109248	0.016007	2.80134	0.00766166	0.164256
TCONS_00118828	LINC19783	XLOC_057124	XLOC_057124	15:13426669-13431606	0	0.103181	-7.76686	0.000115135	0.0126463	gma-miR5770c	29.0776	3.32543	3.11619	0.0124329	0.230964	GLYMA_16G167300	GLYMA_16G167300	16:32658419-32663092	0	0.0877027	-5.44542	0.038427	0.427604
TCONS_00118828	LINC19783	XLOC_057124	XLOC_057124	15:13426669-13431606	0	0.103181	-7.76686	0.000115135	0.0126463	gma-miR5770c	29.0776	3.32543	3.11619	0.0124329	0.230964	GLYMA_17G256900	GLYMA_17G256900	17:41104857-41111181	1.05927	1.94151	-0.844562	0.0193999	0.28681
TCONS_00118828	LINC19783	XLOC_057124	XLOC_057124	15:13426669-13431606	0	0.103181	-7.76686	0.000115135	0.0126463	gma-miR5770c	29.0776	3.32543	3.11619	0.0124329	0.230964	GLYMA_11G196200	GLYMA_11G196200	11:27016602-27023136	0.00550933	0.0653737	-2.76987	0.0404763	0.437263
TCONS_00118828	LINC19783	XLOC_057124	XLOC_057124	15:13426669-13431606	0	0.103181	-7.76686	0.000115135	0.0126463	gma-miR5770c	29.0776	3.32543	3.11619	0.0124329	0.230964	GLYMA_14G217900	GLYMA_14G217900	14:48307515-48314034	5.18216	9.10444	-0.986654	0.00160336	0.0546223
TCONS_00120072	LINC20052	XLOC_057737	XLOC_057737	15:21402810-21406150	0.13286	0	7.61953	0.0002557	0.0229219	gma-miR2119	112.811	27.7106	2.02302	0.00724006	0.18405	GLYMA_20G004700	GLYMA_20G004700	20:463333-464862	0.038591	0.934175	-4.25863	4.22e-09	8.88e-07
TCONS_00120072	LINC20052	XLOC_057737	XLOC_057737	15:21402810-21406150	0.13286	0	7.61953	0.0002557	0.0229219	gma-miR2119	112.811	27.7106	2.02302	0.00724006	0.18405	GLYMA_16G216500	GLYMA_16G216500	16:37349818-37353883	0	0.0452187	-5.86167	0.0231634	0.319579
TCONS_00120194	LINC20108	XLOC_057833	XLOC_057833	15:22958745-22959077	0.573441	0.0193607	4.57396	0.0145342	0.342805	gma-miR9722	1.5822	9.21135	-2.52324	0.0457728	0.566878	GLYMA_07G087200	GLYMA_07G087200	7:8063714-8064534	2.76911	0.832499	1.67206	0.0116868	0.211755
TCONS_00120194	LINC20108	XLOC_057833	XLOC_057833	15:22958745-22959077	0.573441	0.0193607	4.57396	0.0145342	0.342805	gma-miR9722	1.5822	9.21135	-2.52324	0.0457728	0.566878	GLYMA_06G106100	GLYMA_06G106100	6:8497414-8502353	2.03923	4.11599	-0.993401	0.0442406	0.45951
TCONS_00120194	LINC20108	XLOC_057833	XLOC_057833	15:22958745-22959077	0.573441	0.0193607	4.57396	0.0145342	0.342805	gma-miR9722	1.5822	9.21135	-2.52324	0.0457728	0.566878	GLYMA_16G041200	GLYMA_16G041200	16:3861427-3869280	38.7774	24.5058	0.646547	0.0441031	0.458429
TCONS_00120194	LINC20108	XLOC_057833	XLOC_057833	15:22958745-22959077	0.573441	0.0193607	4.57396	0.0145342	0.342805	gma-miR9722	1.5822	9.21135	-2.52324	0.0457728	0.566878	GLYMA_03G194200	GLYMA_03G194200	3:40486592-40490907	0	0.055599	-5.30812	0.0246915	0.331844
TCONS_00120194	LINC20108	XLOC_057833	XLOC_057833	15:22958745-22959077	0.573441	0.0193607	4.57396	0.0145342	0.342805	gma-miR9722	1.5822	9.21135	-2.52324	0.0457728	0.566878	GLYMA_05G224900	GLYMA_05G224900	5:40366096-40370669	0.036556	0.185372	-2.10836	0.0244132	0.329704
TCONS_00120194	LINC20108	XLOC_057833	XLOC_057833	15:22958745-22959077	0.573441	0.0193607	4.57396	0.0145342	0.342805	gma-miR9722	1.5822	9.21135	-2.52324	0.0457728	0.566878	GLYMA_12G094500	GLYMA_12G094500	12:7795362-7802561	25.3277	17.0882	0.583901	0.0429116	0.451568
TCONS_00120194	LINC20108	XLOC_057833	XLOC_057833	15:22958745-22959077	0.573441	0.0193607	4.57396	0.0145342	0.342805	gma-miR9722	1.5822	9.21135	-2.52324	0.0457728	0.566878	GLYMA_02G144200	GLYMA_02G144200	2:14852054-14870753	4.20603	3.00872	0.731755	0.021108	0.301396
TCONS_00120194	LINC20108	XLOC_057833	XLOC_057833	15:22958745-22959077	0.573441	0.0193607	4.57396	0.0145342	0.342805	gma-miR9722	1.5822	9.21135	-2.52324	0.0457728	0.566878	GLYMA_04G001100	GLYMA_04G001100	4:101295-104132	0.00770833	0.127732	-3.54816	0.0130943	0.226397
TCONS_00120194	LINC20108	XLOC_057833	XLOC_057833	15:22958745-22959077	0.573441	0.0193607	4.57396	0.0145342	0.342805	gma-miR9722	1.5822	9.21135	-2.52324	0.0457728	0.566878	GLYMA_20G013700	GLYMA_20G013700	20:1223277-1224375	11.9763	22.5984	-0.955526	0.00957165	0.188482
TCONS_00120194	LINC20108	XLOC_057833	XLOC_057833	15:22958745-22959077	0.573441	0.0193607	4.57396	0.0145342	0.342805	gma-miR9722	1.5822	9.21135	-2.52324	0.0457728	0.566878	GLYMA_09G088000	GLYMA_09G088000	9:11536554-11543184	0.508956	0.207927	1.24642	0.020231	0.294097
TCONS_00120194	LINC20108	XLOC_057833	XLOC_057833	15:22958745-22959077	0.573441	0.0193607	4.57396	0.0145342	0.342805	gma-miR9722	1.5822	9.21135	-2.52324	0.0457728	0.566878	GLYMA_11G085500	GLYMA_11G085500	11:6431566-6436559	0.0482077	0.240211	-2.13489	0.0327961	0.390586
TCONS_00120194	LINC20108	XLOC_057833	XLOC_057833	15:22958745-22959077	0.573441	0.0193607	4.57396	0.0145342	0.342805	gma-miR9722	1.5822	9.21135	-2.52324	0.0457728	0.566878	GLYMA_07G034100	GLYMA_07G034100	7:2677660-2683555	0.00796267	0.122156	-3.73325	0.0252847	0.335997
TCONS_00120890	GLYMA_15G209900-OT1	GLYMA_15G209900	-	15:32140743-32144042	0.300277	0.033746	2.81466	0.0471912	0.640422	gma-miR4415a-3p	24.6456	7.91579	1.64214	0.0302611	0.429886	GLYMA_18G077300	GLYMA_18G077300	18:7328967-7333717	0.555221	0.234607	1.2868	0.0228968	0.317188
TCONS_00120890	GLYMA_15G209900-OT1	GLYMA_15G209900	-	15:32140743-32144042	0.300277	0.033746	2.81466	0.0471912	0.640422	gma-miR4415a-3p	24.6456	7.91579	1.64214	0.0302611	0.429886	GLYMA_13G076900	GLYMA_13G076900	13:18197033-18205367	0.726032	2.39577	-1.72324	0.0181842	0.27694
TCONS_00120890	GLYMA_15G209900-OT1	GLYMA_15G209900	-	15:32140743-32144042	0.300277	0.033746	2.81466	0.0471912	0.640422	gma-miR4415a-3p	24.6456	7.91579	1.64214	0.0302611	0.429886	GLYMA_08G329500	GLYMA_08G329500	8:44736331-44741467	1.06811	0.501986	1.14472	0.0143164	0.240035
TCONS_00122107	LINC20824	XLOC_059076	XLOC_059076	15:45123627-45123940	0	0.228702	-5.07203	0.0460268	0.634091	gma-miR9742	7.46247	0	5.29693	0.00231018	0.0697386	GLYMA_20G210100	GLYMA_20G210100	20:44616354-44618042	11.3179	19.6973	-0.792445	0.0431515	0.452706
TCONS_00122107	LINC20824	XLOC_059076	XLOC_059076	15:45123627-45123940	0	0.228702	-5.07203	0.0460268	0.634091	gma-miR9742	7.46247	0	5.29693	0.00231018	0.0697386	GLYMA_20G238100	GLYMA_20G238100	20:46996011-47000167	9.18055	3.97045	1.17784	0.00464248	0.11686
TCONS_00122107	LINC20824	XLOC_059076	XLOC_059076	15:45123627-45123940	0	0.228702	-5.07203	0.0460268	0.634091	gma-miR9742	7.46247	0	5.29693	0.00231018	0.0697386	GLYMA_18G187300	GLYMA_18G187300	18:45081364-45082665	6.48899	3.07117	1.03623	0.0101354	0.195136
TCONS_00122107	LINC20824	XLOC_059076	XLOC_059076	15:45123627-45123940	0	0.228702	-5.07203	0.0460268	0.634091	gma-miR9742	7.46247	0	5.29693	0.00231018	0.0697386	GLYMA_08G239300	GLYMA_08G239300	8:20427342-20431262	14.6453	26.3012	-0.821949	0.00280798	0.082231
TCONS_00122107	LINC20824	XLOC_059076	XLOC_059076	15:45123627-45123940	0	0.228702	-5.07203	0.0460268	0.634091	gma-miR9742	7.46247	0	5.29693	0.00231018	0.0697386	GLYMA_15G021400	GLYMA_15G021400	15:1649117-1656843	0.60838	0.0126023	5.29894	4.32e-12	1.44e-09
TCONS_00122151	GLYMA_15G240300-OT10	GLYMA_15G240300	-	15:45503570-45520594	0.073587	0.00260367	4.6095	0.0114065	0.296218	gma-miR9722	1.5822	9.21135	-2.52324	0.0457728	0.566878	GLYMA_07G087200	GLYMA_07G087200	7:8063714-8064534	2.76911	0.832499	1.67206	0.0116868	0.211755
TCONS_00122151	GLYMA_15G240300-OT10	GLYMA_15G240300	-	15:45503570-45520594	0.073587	0.00260367	4.6095	0.0114065	0.296218	gma-miR9722	1.5822	9.21135	-2.52324	0.0457728	0.566878	GLYMA_06G106100	GLYMA_06G106100	6:8497414-8502353	2.03923	4.11599	-0.993401	0.0442406	0.45951
TCONS_00122151	GLYMA_15G240300-OT10	GLYMA_15G240300	-	15:45503570-45520594	0.073587	0.00260367	4.6095	0.0114065	0.296218	gma-miR9722	1.5822	9.21135	-2.52324	0.0457728	0.566878	GLYMA_16G041200	GLYMA_16G041200	16:3861427-3869280	38.7774	24.5058	0.646547	0.0441031	0.458429
TCONS_00122151	GLYMA_15G240300-OT10	GLYMA_15G240300	-	15:45503570-45520594	0.073587	0.00260367	4.6095	0.0114065	0.296218	gma-miR9722	1.5822	9.21135	-2.52324	0.0457728	0.566878	GLYMA_03G194200	GLYMA_03G194200	3:40486592-40490907	0	0.055599	-5.30812	0.0246915	0.331844
TCONS_00122151	GLYMA_15G240300-OT10	GLYMA_15G240300	-	15:45503570-45520594	0.073587	0.00260367	4.6095	0.0114065	0.296218	gma-miR9722	1.5822	9.21135	-2.52324	0.0457728	0.566878	GLYMA_05G224900	GLYMA_05G224900	5:40366096-40370669	0.036556	0.185372	-2.10836	0.0244132	0.329704
TCONS_00122151	GLYMA_15G240300-OT10	GLYMA_15G240300	-	15:45503570-45520594	0.073587	0.00260367	4.6095	0.0114065	0.296218	gma-miR9722	1.5822	9.21135	-2.52324	0.0457728	0.566878	GLYMA_12G094500	GLYMA_12G094500	12:7795362-7802561	25.3277	17.0882	0.583901	0.0429116	0.451568
TCONS_00122151	GLYMA_15G240300-OT10	GLYMA_15G240300	-	15:45503570-45520594	0.073587	0.00260367	4.6095	0.0114065	0.296218	gma-miR9722	1.5822	9.21135	-2.52324	0.0457728	0.566878	GLYMA_02G144200	GLYMA_02G144200	2:14852054-14870753	4.20603	3.00872	0.731755	0.021108	0.301396
TCONS_00122151	GLYMA_15G240300-OT10	GLYMA_15G240300	-	15:45503570-45520594	0.073587	0.00260367	4.6095	0.0114065	0.296218	gma-miR9722	1.5822	9.21135	-2.52324	0.0457728	0.566878	GLYMA_04G001100	GLYMA_04G001100	4:101295-104132	0.00770833	0.127732	-3.54816	0.0130943	0.226397
TCONS_00122151	GLYMA_15G240300-OT10	GLYMA_15G240300	-	15:45503570-45520594	0.073587	0.00260367	4.6095	0.0114065	0.296218	gma-miR9722	1.5822	9.21135	-2.52324	0.0457728	0.566878	GLYMA_20G013700	GLYMA_20G013700	20:1223277-1224375	11.9763	22.5984	-0.955526	0.00957165	0.188482
TCONS_00122151	GLYMA_15G240300-OT10	GLYMA_15G240300	-	15:45503570-45520594	0.073587	0.00260367	4.6095	0.0114065	0.296218	gma-miR9722	1.5822	9.21135	-2.52324	0.0457728	0.566878	GLYMA_09G088000	GLYMA_09G088000	9:11536554-11543184	0.508956	0.207927	1.24642	0.020231	0.294097
TCONS_00122151	GLYMA_15G240300-OT10	GLYMA_15G240300	-	15:45503570-45520594	0.073587	0.00260367	4.6095	0.0114065	0.296218	gma-miR9722	1.5822	9.21135	-2.52324	0.0457728	0.566878	GLYMA_11G085500	GLYMA_11G085500	11:6431566-6436559	0.0482077	0.240211	-2.13489	0.0327961	0.390586
TCONS_00122151	GLYMA_15G240300-OT10	GLYMA_15G240300	-	15:45503570-45520594	0.073587	0.00260367	4.6095	0.0114065	0.296218	gma-miR9722	1.5822	9.21135	-2.52324	0.0457728	0.566878	GLYMA_07G034100	GLYMA_07G034100	7:2677660-2683555	0.00796267	0.122156	-3.73325	0.0252847	0.335997
TCONS_00123293	LINC21052	XLOC_059655	XLOC_059655	15:51683224-51696404	0.00244933	0.595314	-7.6266	1.53e-10	1.23e-07	gma-miR3522	12429.7	3173.03	1.96983	0.0113628	0.228677	GLYMA_15G055400	GLYMA_15G055400	15:4337616-4341183	0.216127	0.0275157	2.94616	0.0275603	0.354229
TCONS_00123293	LINC21052	XLOC_059655	XLOC_059655	15:51683224-51696404	0.00244933	0.595314	-7.6266	1.53e-10	1.23e-07	gma-miR3522	12429.7	3173.03	1.96983	0.0113628	0.228677	GLYMA_13G183200	GLYMA_13G183200	13:29641248-29643134	29.9572	1.89297	3.99417	2.61e-15	1.17e-12
TCONS_00123293	LINC21052	XLOC_059655	XLOC_059655	15:51683224-51696404	0.00244933	0.595314	-7.6266	1.53e-10	1.23e-07	gma-miR3522	12429.7	3173.03	1.96983	0.0113628	0.228677	GLYMA_08G159000	GLYMA_08G159000	8:12319156-12324510	0.0604333	0	5.81053	0.0273022	0.352104
TCONS_00123293	LINC21052	XLOC_059655	XLOC_059655	15:51683224-51696404	0.00244933	0.595314	-7.6266	1.53e-10	1.23e-07	gma-miR3522	12429.7	3173.03	1.96983	0.0113628	0.228677	GLYMA_07G193500	GLYMA_07G193500	7:36193230-36195311	0	0.404672	-8.4609	0.00144364	0.0506171
TCONS_00123293	LINC21052	XLOC_059655	XLOC_059655	15:51683224-51696404	0.00244933	0.595314	-7.6266	1.53e-10	1.23e-07	gma-miR3522	12429.7	3173.03	1.96983	0.0113628	0.228677	GLYMA_06G179000	GLYMA_06G179000	6:15193606-15214666	0	0.0144103	-6.35361	0.00256113	0.0767906
TCONS_00129225	GLYMA_16G170800-OT1	GLYMA_16G170800	-	16:33109822-33144503	0.215401	0	6.76046	0.00266154	0.120351	gma-miR5770c	29.0776	3.32543	3.11619	0.0124329	0.230964	GLYMA_04G098500	-	4:8935484-8939855	0	0.0711483	-6.53797	0.000136225	0.00798323
TCONS_00129225	GLYMA_16G170800-OT1	GLYMA_16G170800	-	16:33109822-33144503	0.215401	0	6.76046	0.00266154	0.120351	gma-miR5770c	29.0776	3.32543	3.11619	0.0124329	0.230964	GLYMA_12G077900	GLYMA_12G077900	12:6062065-6068997	0.109248	0.016007	2.80134	0.00766166	0.164256
TCONS_00129225	GLYMA_16G170800-OT1	GLYMA_16G170800	-	16:33109822-33144503	0.215401	0	6.76046	0.00266154	0.120351	gma-miR5770c	29.0776	3.32543	3.11619	0.0124329	0.230964	GLYMA_16G167300	GLYMA_16G167300	16:32658419-32663092	0	0.0877027	-5.44542	0.038427	0.427604
TCONS_00129225	GLYMA_16G170800-OT1	GLYMA_16G170800	-	16:33109822-33144503	0.215401	0	6.76046	0.00266154	0.120351	gma-miR5770c	29.0776	3.32543	3.11619	0.0124329	0.230964	GLYMA_17G256900	GLYMA_17G256900	17:41104857-41111181	1.05927	1.94151	-0.844562	0.0193999	0.28681
TCONS_00129225	GLYMA_16G170800-OT1	GLYMA_16G170800	-	16:33109822-33144503	0.215401	0	6.76046	0.00266154	0.120351	gma-miR5770c	29.0776	3.32543	3.11619	0.0124329	0.230964	GLYMA_11G196200	GLYMA_11G196200	11:27016602-27023136	0.00550933	0.0653737	-2.76987	0.0404763	0.437263
TCONS_00129225	GLYMA_16G170800-OT1	GLYMA_16G170800	-	16:33109822-33144503	0.215401	0	6.76046	0.00266154	0.120351	gma-miR5770c	29.0776	3.32543	3.11619	0.0124329	0.230964	GLYMA_14G217900	GLYMA_14G217900	14:48307515-48314034	5.18216	9.10444	-0.986654	0.00160336	0.0546223
TCONS_00132809	LINC22565	XLOC_064016	XLOC_064016	16:7782259-7785797	0	0.333948	-8.17675	0.00397553	0.154877	gma-miR1509a	923.693	2124.41	-1.20164	0.013728	0.238741	GLYMA_16G048600	GLYMA_16G048600	16:4670347-4672778	1.18271	0.0875057	3.65453	0.0248173	0.332817
TCONS_00144306	LINC24697	XLOC_069712	XLOC_069712	17:36172249-36174315	0.393022	0	8.07079	0.00142971	0.0783294	gma-miR9722	1.5822	9.21135	-2.52324	0.0457728	0.566878	GLYMA_07G087200	GLYMA_07G087200	7:8063714-8064534	2.76911	0.832499	1.67206	0.0116868	0.211755
TCONS_00144306	LINC24697	XLOC_069712	XLOC_069712	17:36172249-36174315	0.393022	0	8.07079	0.00142971	0.0783294	gma-miR9722	1.5822	9.21135	-2.52324	0.0457728	0.566878	GLYMA_06G106100	GLYMA_06G106100	6:8497414-8502353	2.03923	4.11599	-0.993401	0.0442406	0.45951
TCONS_00144306	LINC24697	XLOC_069712	XLOC_069712	17:36172249-36174315	0.393022	0	8.07079	0.00142971	0.0783294	gma-miR9722	1.5822	9.21135	-2.52324	0.0457728	0.566878	GLYMA_16G041200	GLYMA_16G041200	16:3861427-3869280	38.7774	24.5058	0.646547	0.0441031	0.458429
TCONS_00144306	LINC24697	XLOC_069712	XLOC_069712	17:36172249-36174315	0.393022	0	8.07079	0.00142971	0.0783294	gma-miR9722	1.5822	9.21135	-2.52324	0.0457728	0.566878	GLYMA_03G194200	GLYMA_03G194200	3:40486592-40490907	0	0.055599	-5.30812	0.0246915	0.331844
TCONS_00144306	LINC24697	XLOC_069712	XLOC_069712	17:36172249-36174315	0.393022	0	8.07079	0.00142971	0.0783294	gma-miR9722	1.5822	9.21135	-2.52324	0.0457728	0.566878	GLYMA_05G224900	GLYMA_05G224900	5:40366096-40370669	0.036556	0.185372	-2.10836	0.0244132	0.329704
TCONS_00144306	LINC24697	XLOC_069712	XLOC_069712	17:36172249-36174315	0.393022	0	8.07079	0.00142971	0.0783294	gma-miR9722	1.5822	9.21135	-2.52324	0.0457728	0.566878	GLYMA_12G094500	GLYMA_12G094500	12:7795362-7802561	25.3277	17.0882	0.583901	0.0429116	0.451568
TCONS_00144306	LINC24697	XLOC_069712	XLOC_069712	17:36172249-36174315	0.393022	0	8.07079	0.00142971	0.0783294	gma-miR9722	1.5822	9.21135	-2.52324	0.0457728	0.566878	GLYMA_02G144200	GLYMA_02G144200	2:14852054-14870753	4.20603	3.00872	0.731755	0.021108	0.301396
TCONS_00144306	LINC24697	XLOC_069712	XLOC_069712	17:36172249-36174315	0.393022	0	8.07079	0.00142971	0.0783294	gma-miR9722	1.5822	9.21135	-2.52324	0.0457728	0.566878	GLYMA_04G001100	GLYMA_04G001100	4:101295-104132	0.00770833	0.127732	-3.54816	0.0130943	0.226397
TCONS_00144306	LINC24697	XLOC_069712	XLOC_069712	17:36172249-36174315	0.393022	0	8.07079	0.00142971	0.0783294	gma-miR9722	1.5822	9.21135	-2.52324	0.0457728	0.566878	GLYMA_20G013700	GLYMA_20G013700	20:1223277-1224375	11.9763	22.5984	-0.955526	0.00957165	0.188482
TCONS_00144306	LINC24697	XLOC_069712	XLOC_069712	17:36172249-36174315	0.393022	0	8.07079	0.00142971	0.0783294	gma-miR9722	1.5822	9.21135	-2.52324	0.0457728	0.566878	GLYMA_09G088000	GLYMA_09G088000	9:11536554-11543184	0.508956	0.207927	1.24642	0.020231	0.294097
TCONS_00144306	LINC24697	XLOC_069712	XLOC_069712	17:36172249-36174315	0.393022	0	8.07079	0.00142971	0.0783294	gma-miR9722	1.5822	9.21135	-2.52324	0.0457728	0.566878	GLYMA_11G085500	GLYMA_11G085500	11:6431566-6436559	0.0482077	0.240211	-2.13489	0.0327961	0.390586
TCONS_00144306	LINC24697	XLOC_069712	XLOC_069712	17:36172249-36174315	0.393022	0	8.07079	0.00142971	0.0783294	gma-miR9722	1.5822	9.21135	-2.52324	0.0457728	0.566878	GLYMA_07G034100	GLYMA_07G034100	7:2677660-2683555	0.00796267	0.122156	-3.73325	0.0252847	0.335997
TCONS_00158147	LINC26659	XLOC_075902	XLOC_075902	18:17181285-17183993	0.0390847	0	5.53957	0.0215427	0.427646	gma-miR9722	1.5822	9.21135	-2.52324	0.0457728	0.566878	GLYMA_07G087200	GLYMA_07G087200	7:8063714-8064534	2.76911	0.832499	1.67206	0.0116868	0.211755
TCONS_00158147	LINC26659	XLOC_075902	XLOC_075902	18:17181285-17183993	0.0390847	0	5.53957	0.0215427	0.427646	gma-miR9722	1.5822	9.21135	-2.52324	0.0457728	0.566878	GLYMA_06G106100	GLYMA_06G106100	6:8497414-8502353	2.03923	4.11599	-0.993401	0.0442406	0.45951
TCONS_00158147	LINC26659	XLOC_075902	XLOC_075902	18:17181285-17183993	0.0390847	0	5.53957	0.0215427	0.427646	gma-miR9722	1.5822	9.21135	-2.52324	0.0457728	0.566878	GLYMA_16G041200	GLYMA_16G041200	16:3861427-3869280	38.7774	24.5058	0.646547	0.0441031	0.458429
TCONS_00158147	LINC26659	XLOC_075902	XLOC_075902	18:17181285-17183993	0.0390847	0	5.53957	0.0215427	0.427646	gma-miR9722	1.5822	9.21135	-2.52324	0.0457728	0.566878	GLYMA_03G194200	GLYMA_03G194200	3:40486592-40490907	0	0.055599	-5.30812	0.0246915	0.331844
TCONS_00158147	LINC26659	XLOC_075902	XLOC_075902	18:17181285-17183993	0.0390847	0	5.53957	0.0215427	0.427646	gma-miR9722	1.5822	9.21135	-2.52324	0.0457728	0.566878	GLYMA_05G224900	GLYMA_05G224900	5:40366096-40370669	0.036556	0.185372	-2.10836	0.0244132	0.329704
TCONS_00158147	LINC26659	XLOC_075902	XLOC_075902	18:17181285-17183993	0.0390847	0	5.53957	0.0215427	0.427646	gma-miR9722	1.5822	9.21135	-2.52324	0.0457728	0.566878	GLYMA_12G094500	GLYMA_12G094500	12:7795362-7802561	25.3277	17.0882	0.583901	0.0429116	0.451568
TCONS_00158147	LINC26659	XLOC_075902	XLOC_075902	18:17181285-17183993	0.0390847	0	5.53957	0.0215427	0.427646	gma-miR9722	1.5822	9.21135	-2.52324	0.0457728	0.566878	GLYMA_02G144200	GLYMA_02G144200	2:14852054-14870753	4.20603	3.00872	0.731755	0.021108	0.301396
TCONS_00158147	LINC26659	XLOC_075902	XLOC_075902	18:17181285-17183993	0.0390847	0	5.53957	0.0215427	0.427646	gma-miR9722	1.5822	9.21135	-2.52324	0.0457728	0.566878	GLYMA_04G001100	GLYMA_04G001100	4:101295-104132	0.00770833	0.127732	-3.54816	0.0130943	0.226397
TCONS_00158147	LINC26659	XLOC_075902	XLOC_075902	18:17181285-17183993	0.0390847	0	5.53957	0.0215427	0.427646	gma-miR9722	1.5822	9.21135	-2.52324	0.0457728	0.566878	GLYMA_20G013700	GLYMA_20G013700	20:1223277-1224375	11.9763	22.5984	-0.955526	0.00957165	0.188482
TCONS_00158147	LINC26659	XLOC_075902	XLOC_075902	18:17181285-17183993	0.0390847	0	5.53957	0.0215427	0.427646	gma-miR9722	1.5822	9.21135	-2.52324	0.0457728	0.566878	GLYMA_09G088000	GLYMA_09G088000	9:11536554-11543184	0.508956	0.207927	1.24642	0.020231	0.294097
TCONS_00158147	LINC26659	XLOC_075902	XLOC_075902	18:17181285-17183993	0.0390847	0	5.53957	0.0215427	0.427646	gma-miR9722	1.5822	9.21135	-2.52324	0.0457728	0.566878	GLYMA_11G085500	GLYMA_11G085500	11:6431566-6436559	0.0482077	0.240211	-2.13489	0.0327961	0.390586
TCONS_00158147	LINC26659	XLOC_075902	XLOC_075902	18:17181285-17183993	0.0390847	0	5.53957	0.0215427	0.427646	gma-miR9722	1.5822	9.21135	-2.52324	0.0457728	0.566878	GLYMA_07G034100	GLYMA_07G034100	7:2677660-2683555	0.00796267	0.122156	-3.73325	0.0252847	0.335997
TCONS_00159762	LINC27341	XLOC_077057	XLOC_077057	18:36494195-36498985	0.598992	0.0129753	5.57452	1.5e-06	0.000374941	gma-miR9722	1.5822	9.21135	-2.52324	0.0457728	0.566878	GLYMA_07G087200	GLYMA_07G087200	7:8063714-8064534	2.76911	0.832499	1.67206	0.0116868	0.211755
TCONS_00159762	LINC27341	XLOC_077057	XLOC_077057	18:36494195-36498985	0.598992	0.0129753	5.57452	1.5e-06	0.000374941	gma-miR9722	1.5822	9.21135	-2.52324	0.0457728	0.566878	GLYMA_06G106100	GLYMA_06G106100	6:8497414-8502353	2.03923	4.11599	-0.993401	0.0442406	0.45951
TCONS_00159762	LINC27341	XLOC_077057	XLOC_077057	18:36494195-36498985	0.598992	0.0129753	5.57452	1.5e-06	0.000374941	gma-miR9722	1.5822	9.21135	-2.52324	0.0457728	0.566878	GLYMA_16G041200	GLYMA_16G041200	16:3861427-3869280	38.7774	24.5058	0.646547	0.0441031	0.458429
TCONS_00159762	LINC27341	XLOC_077057	XLOC_077057	18:36494195-36498985	0.598992	0.0129753	5.57452	1.5e-06	0.000374941	gma-miR9722	1.5822	9.21135	-2.52324	0.0457728	0.566878	GLYMA_03G194200	GLYMA_03G194200	3:40486592-40490907	0	0.055599	-5.30812	0.0246915	0.331844
TCONS_00159762	LINC27341	XLOC_077057	XLOC_077057	18:36494195-36498985	0.598992	0.0129753	5.57452	1.5e-06	0.000374941	gma-miR9722	1.5822	9.21135	-2.52324	0.0457728	0.566878	GLYMA_05G224900	GLYMA_05G224900	5:40366096-40370669	0.036556	0.185372	-2.10836	0.0244132	0.329704
TCONS_00159762	LINC27341	XLOC_077057	XLOC_077057	18:36494195-36498985	0.598992	0.0129753	5.57452	1.5e-06	0.000374941	gma-miR9722	1.5822	9.21135	-2.52324	0.0457728	0.566878	GLYMA_12G094500	GLYMA_12G094500	12:7795362-7802561	25.3277	17.0882	0.583901	0.0429116	0.451568
TCONS_00159762	LINC27341	XLOC_077057	XLOC_077057	18:36494195-36498985	0.598992	0.0129753	5.57452	1.5e-06	0.000374941	gma-miR9722	1.5822	9.21135	-2.52324	0.0457728	0.566878	GLYMA_02G144200	GLYMA_02G144200	2:14852054-14870753	4.20603	3.00872	0.731755	0.021108	0.301396
TCONS_00159762	LINC27341	XLOC_077057	XLOC_077057	18:36494195-36498985	0.598992	0.0129753	5.57452	1.5e-06	0.000374941	gma-miR9722	1.5822	9.21135	-2.52324	0.0457728	0.566878	GLYMA_04G001100	GLYMA_04G001100	4:101295-104132	0.00770833	0.127732	-3.54816	0.0130943	0.226397
TCONS_00159762	LINC27341	XLOC_077057	XLOC_077057	18:36494195-36498985	0.598992	0.0129753	5.57452	1.5e-06	0.000374941	gma-miR9722	1.5822	9.21135	-2.52324	0.0457728	0.566878	GLYMA_20G013700	GLYMA_20G013700	20:1223277-1224375	11.9763	22.5984	-0.955526	0.00957165	0.188482
TCONS_00159762	LINC27341	XLOC_077057	XLOC_077057	18:36494195-36498985	0.598992	0.0129753	5.57452	1.5e-06	0.000374941	gma-miR9722	1.5822	9.21135	-2.52324	0.0457728	0.566878	GLYMA_09G088000	GLYMA_09G088000	9:11536554-11543184	0.508956	0.207927	1.24642	0.020231	0.294097
TCONS_00159762	LINC27341	XLOC_077057	XLOC_077057	18:36494195-36498985	0.598992	0.0129753	5.57452	1.5e-06	0.000374941	gma-miR9722	1.5822	9.21135	-2.52324	0.0457728	0.566878	GLYMA_11G085500	GLYMA_11G085500	11:6431566-6436559	0.0482077	0.240211	-2.13489	0.0327961	0.390586
TCONS_00159762	LINC27341	XLOC_077057	XLOC_077057	18:36494195-36498985	0.598992	0.0129753	5.57452	1.5e-06	0.000374941	gma-miR9722	1.5822	9.21135	-2.52324	0.0457728	0.566878	GLYMA_07G034100	GLYMA_07G034100	7:2677660-2683555	0.00796267	0.122156	-3.73325	0.0252847	0.335997
TCONS_00159830	LINC27372	XLOC_077113	XLOC_077113	18:37645374-37645750	0	0.286814	-5.65226	0.0233221	0.446592	gma-miR9742	7.46247	0	5.29693	0.00231018	0.0697386	GLYMA_20G210100	GLYMA_20G210100	20:44616354-44618042	11.3179	19.6973	-0.792445	0.0431515	0.452706
TCONS_00159830	LINC27372	XLOC_077113	XLOC_077113	18:37645374-37645750	0	0.286814	-5.65226	0.0233221	0.446592	gma-miR9742	7.46247	0	5.29693	0.00231018	0.0697386	GLYMA_20G238100	GLYMA_20G238100	20:46996011-47000167	9.18055	3.97045	1.17784	0.00464248	0.11686
TCONS_00159830	LINC27372	XLOC_077113	XLOC_077113	18:37645374-37645750	0	0.286814	-5.65226	0.0233221	0.446592	gma-miR9742	7.46247	0	5.29693	0.00231018	0.0697386	GLYMA_18G187300	GLYMA_18G187300	18:45081364-45082665	6.48899	3.07117	1.03623	0.0101354	0.195136
TCONS_00159830	LINC27372	XLOC_077113	XLOC_077113	18:37645374-37645750	0	0.286814	-5.65226	0.0233221	0.446592	gma-miR9742	7.46247	0	5.29693	0.00231018	0.0697386	GLYMA_08G239300	GLYMA_08G239300	8:20427342-20431262	14.6453	26.3012	-0.821949	0.00280798	0.082231
TCONS_00159830	LINC27372	XLOC_077113	XLOC_077113	18:37645374-37645750	0	0.286814	-5.65226	0.0233221	0.446592	gma-miR9742	7.46247	0	5.29693	0.00231018	0.0697386	GLYMA_15G021400	GLYMA_15G021400	15:1649117-1656843	0.60838	0.0126023	5.29894	4.32e-12	1.44e-09
TCONS_00160453	LINC27584	XLOC_077508	XLOC_077508	18:43432112-43432986	0	0.186668	-6.21308	0.00800061	0.240977	gma-miR5770c	29.0776	3.32543	3.11619	0.0124329	0.230964	GLYMA_04G098500	-	4:8935484-8939855	0	0.0711483	-6.53797	0.000136225	0.00798323
TCONS_00160453	LINC27584	XLOC_077508	XLOC_077508	18:43432112-43432986	0	0.186668	-6.21308	0.00800061	0.240977	gma-miR5770c	29.0776	3.32543	3.11619	0.0124329	0.230964	GLYMA_12G077900	GLYMA_12G077900	12:6062065-6068997	0.109248	0.016007	2.80134	0.00766166	0.164256
TCONS_00160453	LINC27584	XLOC_077508	XLOC_077508	18:43432112-43432986	0	0.186668	-6.21308	0.00800061	0.240977	gma-miR5770c	29.0776	3.32543	3.11619	0.0124329	0.230964	GLYMA_16G167300	GLYMA_16G167300	16:32658419-32663092	0	0.0877027	-5.44542	0.038427	0.427604
TCONS_00160453	LINC27584	XLOC_077508	XLOC_077508	18:43432112-43432986	0	0.186668	-6.21308	0.00800061	0.240977	gma-miR5770c	29.0776	3.32543	3.11619	0.0124329	0.230964	GLYMA_17G256900	GLYMA_17G256900	17:41104857-41111181	1.05927	1.94151	-0.844562	0.0193999	0.28681
TCONS_00160453	LINC27584	XLOC_077508	XLOC_077508	18:43432112-43432986	0	0.186668	-6.21308	0.00800061	0.240977	gma-miR5770c	29.0776	3.32543	3.11619	0.0124329	0.230964	GLYMA_11G196200	GLYMA_11G196200	11:27016602-27023136	0.00550933	0.0653737	-2.76987	0.0404763	0.437263
TCONS_00160453	LINC27584	XLOC_077508	XLOC_077508	18:43432112-43432986	0	0.186668	-6.21308	0.00800061	0.240977	gma-miR5770c	29.0776	3.32543	3.11619	0.0124329	0.230964	GLYMA_14G217900	GLYMA_14G217900	14:48307515-48314034	5.18216	9.10444	-0.986654	0.00160336	0.0546223
TCONS_00163287	GLYMA_18G278800-AS3	XLOC_078776	XLOC_078776	18:56011017-56013884	0.00399367	0.175672	-4.19498	0.0345805	0.548295	gma-miR3522	12429.7	3173.03	1.96983	0.0113628	0.228677	GLYMA_15G055400	GLYMA_15G055400	15:4337616-4341183	0.216127	0.0275157	2.94616	0.0275603	0.354229
TCONS_00163287	GLYMA_18G278800-AS3	XLOC_078776	XLOC_078776	18:56011017-56013884	0.00399367	0.175672	-4.19498	0.0345805	0.548295	gma-miR3522	12429.7	3173.03	1.96983	0.0113628	0.228677	GLYMA_13G183200	GLYMA_13G183200	13:29641248-29643134	29.9572	1.89297	3.99417	2.61e-15	1.17e-12
TCONS_00163287	GLYMA_18G278800-AS3	XLOC_078776	XLOC_078776	18:56011017-56013884	0.00399367	0.175672	-4.19498	0.0345805	0.548295	gma-miR3522	12429.7	3173.03	1.96983	0.0113628	0.228677	GLYMA_08G159000	GLYMA_08G159000	8:12319156-12324510	0.0604333	0	5.81053	0.0273022	0.352104
TCONS_00163287	GLYMA_18G278800-AS3	XLOC_078776	XLOC_078776	18:56011017-56013884	0.00399367	0.175672	-4.19498	0.0345805	0.548295	gma-miR3522	12429.7	3173.03	1.96983	0.0113628	0.228677	GLYMA_07G193500	GLYMA_07G193500	7:36193230-36195311	0	0.404672	-8.4609	0.00144364	0.0506171
TCONS_00163287	GLYMA_18G278800-AS3	XLOC_078776	XLOC_078776	18:56011017-56013884	0.00399367	0.175672	-4.19498	0.0345805	0.548295	gma-miR3522	12429.7	3173.03	1.96983	0.0113628	0.228677	GLYMA_06G179000	GLYMA_06G179000	6:15193606-15214666	0	0.0144103	-6.35361	0.00256113	0.0767906
TCONS_00165662	GLYMA_18G061500-AS3	XLOC_079792	XLOC_079792	18:5590418-5593099	0.232296	0	5.82562	0.0219167	0.431517	gma-miR408d	7242.36	1023.69	2.82267	0.000127867	0.00561453	GLYMA_08G128100	GLYMA_08G128100	8:9876932-9878095	0.0164373	1.04884	-5.77583	0.000111653	0.00676595
TCONS_00165662	GLYMA_18G061500-AS3	XLOC_079792	XLOC_079792	18:5590418-5593099	0.232296	0	5.82562	0.0219167	0.431517	gma-miR408d	7242.36	1023.69	2.82267	0.000127867	0.00561453	GLYMA_02G001500	GLYMA_02G001500	2:175310-178604	4.33414	15.0584	-1.76005	5e-07	6.69e-05
TCONS_00165662	GLYMA_18G061500-AS3	XLOC_079792	XLOC_079792	18:5590418-5593099	0.232296	0	5.82562	0.0219167	0.431517	gma-miR408d	7242.36	1023.69	2.82267	0.000127867	0.00561453	GLYMA_10G001800	GLYMA_10G001800	10:198285-200540	1.16094	9.23527	-2.93338	1.04e-13	3.91e-11
TCONS_00165662	GLYMA_18G061500-AS3	XLOC_079792	XLOC_079792	18:5590418-5593099	0.232296	0	5.82562	0.0219167	0.431517	gma-miR408d	7242.36	1023.69	2.82267	0.000127867	0.00561453	GLYMA_05G169900	GLYMA_05G169900	5:36025433-36026691	14.2348	75.6654	-2.3515	6.56e-06	0.000634094
TCONS_00166417	GLYMA_18G086400-AS3	XLOC_080101	XLOC_080101	18:8563902-8603873	0.0436027	0.427288	-3.08878	0.0312773	0.520509	gma-miR9742	7.46247	0	5.29693	0.00231018	0.0697386	GLYMA_20G210100	GLYMA_20G210100	20:44616354-44618042	11.3179	19.6973	-0.792445	0.0431515	0.452706
TCONS_00166417	GLYMA_18G086400-AS3	XLOC_080101	XLOC_080101	18:8563902-8603873	0.0436027	0.427288	-3.08878	0.0312773	0.520509	gma-miR9742	7.46247	0	5.29693	0.00231018	0.0697386	GLYMA_20G238100	GLYMA_20G238100	20:46996011-47000167	9.18055	3.97045	1.17784	0.00464248	0.11686
TCONS_00166417	GLYMA_18G086400-AS3	XLOC_080101	XLOC_080101	18:8563902-8603873	0.0436027	0.427288	-3.08878	0.0312773	0.520509	gma-miR9742	7.46247	0	5.29693	0.00231018	0.0697386	GLYMA_18G187300	GLYMA_18G187300	18:45081364-45082665	6.48899	3.07117	1.03623	0.0101354	0.195136
TCONS_00166417	GLYMA_18G086400-AS3	XLOC_080101	XLOC_080101	18:8563902-8603873	0.0436027	0.427288	-3.08878	0.0312773	0.520509	gma-miR9742	7.46247	0	5.29693	0.00231018	0.0697386	GLYMA_08G239300	GLYMA_08G239300	8:20427342-20431262	14.6453	26.3012	-0.821949	0.00280798	0.082231
TCONS_00166417	GLYMA_18G086400-AS3	XLOC_080101	XLOC_080101	18:8563902-8603873	0.0436027	0.427288	-3.08878	0.0312773	0.520509	gma-miR9742	7.46247	0	5.29693	0.00231018	0.0697386	GLYMA_15G021400	GLYMA_15G021400	15:1649117-1656843	0.60838	0.0126023	5.29894	4.32e-12	1.44e-09
TCONS_00167689	LINC28494	XLOC_080854	XLOC_080854	18:19386900-19389143	0.188877	0	7.48298	0.000312784	0.0263213	gma-miR4415a-3p	24.6456	7.91579	1.64214	0.0302611	0.429886	GLYMA_18G077300	GLYMA_18G077300	18:7328967-7333717	0.555221	0.234607	1.2868	0.0228968	0.317188
TCONS_00167689	LINC28494	XLOC_080854	XLOC_080854	18:19386900-19389143	0.188877	0	7.48298	0.000312784	0.0263213	gma-miR4415a-3p	24.6456	7.91579	1.64214	0.0302611	0.429886	GLYMA_13G076900	GLYMA_13G076900	13:18197033-18205367	0.726032	2.39577	-1.72324	0.0181842	0.27694
TCONS_00167689	LINC28494	XLOC_080854	XLOC_080854	18:19386900-19389143	0.188877	0	7.48298	0.000312784	0.0263213	gma-miR4415a-3p	24.6456	7.91579	1.64214	0.0302611	0.429886	GLYMA_08G329500	GLYMA_08G329500	8:44736331-44741467	1.06811	0.501986	1.14472	0.0143164	0.240035
TCONS_00168752	LINC28977	XLOC_081662	XLOC_081662	18:33980335-33983194	0	0.0674513	-6.31158	0.0127358	0.31732	gma-miR5559	1042.69	127.846	3.0271	0.000337549	0.0135864	GLYMA_20G204500	GLYMA_20G204500	20:44141013-44146001	0	0.64174	-9.37144	0.000499232	0.0226252
TCONS_00168752	LINC28977	XLOC_081662	XLOC_081662	18:33980335-33983194	0	0.0674513	-6.31158	0.0127358	0.31732	gma-miR5559	1042.69	127.846	3.0271	0.000337549	0.0135864	GLYMA_20G037600	GLYMA_20G037600	20:5783903-5786313	0.164928	0.471914	-1.44211	0.0367377	0.415734
TCONS_00168752	LINC28977	XLOC_081662	XLOC_081662	18:33980335-33983194	0	0.0674513	-6.31158	0.0127358	0.31732	gma-miR5559	1042.69	127.846	3.0271	0.000337549	0.0135864	GLYMA_12G192900	GLYMA_12G192900	12:35440475-35444864	0.71722	0.24684	1.33439	0.0298351	0.371587
TCONS_00168752	LINC28977	XLOC_081662	XLOC_081662	18:33980335-33983194	0	0.0674513	-6.31158	0.0127358	0.31732	gma-miR5559	1042.69	127.846	3.0271	0.000337549	0.0135864	GLYMA_04G179100	-	4:44397231-44406865	5.31883	3.42312	1.41714	1.69e-06	0.000196471
TCONS_00168752	LINC28977	XLOC_081662	XLOC_081662	18:33980335-33983194	0	0.0674513	-6.31158	0.0127358	0.31732	gma-miR5559	1042.69	127.846	3.0271	0.000337549	0.0135864	GLYMA_19G007700	GLYMA_19G007700	19:774597-781805	103.827	215.517	-1.04604	0.00279643	0.0821012
TCONS_00168895	LINC29058	XLOC_081789	XLOC_081789	18:35737406-35737856	0.369274	0	6.29699	0.00657439	0.212722	gma-miR5770c	29.0776	3.32543	3.11619	0.0124329	0.230964	GLYMA_04G098500	-	4:8935484-8939855	0	0.0711483	-6.53797	0.000136225	0.00798323
TCONS_00168895	LINC29058	XLOC_081789	XLOC_081789	18:35737406-35737856	0.369274	0	6.29699	0.00657439	0.212722	gma-miR5770c	29.0776	3.32543	3.11619	0.0124329	0.230964	GLYMA_12G077900	GLYMA_12G077900	12:6062065-6068997	0.109248	0.016007	2.80134	0.00766166	0.164256
TCONS_00168895	LINC29058	XLOC_081789	XLOC_081789	18:35737406-35737856	0.369274	0	6.29699	0.00657439	0.212722	gma-miR5770c	29.0776	3.32543	3.11619	0.0124329	0.230964	GLYMA_16G167300	GLYMA_16G167300	16:32658419-32663092	0	0.0877027	-5.44542	0.038427	0.427604
TCONS_00168895	LINC29058	XLOC_081789	XLOC_081789	18:35737406-35737856	0.369274	0	6.29699	0.00657439	0.212722	gma-miR5770c	29.0776	3.32543	3.11619	0.0124329	0.230964	GLYMA_17G256900	GLYMA_17G256900	17:41104857-41111181	1.05927	1.94151	-0.844562	0.0193999	0.28681
TCONS_00168895	LINC29058	XLOC_081789	XLOC_081789	18:35737406-35737856	0.369274	0	6.29699	0.00657439	0.212722	gma-miR5770c	29.0776	3.32543	3.11619	0.0124329	0.230964	GLYMA_11G196200	GLYMA_11G196200	11:27016602-27023136	0.00550933	0.0653737	-2.76987	0.0404763	0.437263
TCONS_00168895	LINC29058	XLOC_081789	XLOC_081789	18:35737406-35737856	0.369274	0	6.29699	0.00657439	0.212722	gma-miR5770c	29.0776	3.32543	3.11619	0.0124329	0.230964	GLYMA_14G217900	GLYMA_14G217900	14:48307515-48314034	5.18216	9.10444	-0.986654	0.00160336	0.0546223
TCONS_00169915	LINC29416	XLOC_082451	XLOC_082451	18:45689318-45690286	0.255163	0	6.82599	0.00376023	0.149545	gma-miR2111b	76.3569	16.4575	2.2135	0.00498694	0.133816	GLYMA_15G180200	-	15:17380065-17393113	0	0.840187	-8.74874	6.87e-11	1.9e-08
TCONS_00170347	GLYMA_18G201500-AS1	XLOC_082673	XLOC_082673	18:48156808-48157581	0	0.1708	-5.93588	0.0383725	0.57865	gma-miR9742	7.46247	0	5.29693	0.00231018	0.0697386	GLYMA_20G210100	GLYMA_20G210100	20:44616354-44618042	11.3179	19.6973	-0.792445	0.0431515	0.452706
TCONS_00170347	GLYMA_18G201500-AS1	XLOC_082673	XLOC_082673	18:48156808-48157581	0	0.1708	-5.93588	0.0383725	0.57865	gma-miR9742	7.46247	0	5.29693	0.00231018	0.0697386	GLYMA_20G238100	GLYMA_20G238100	20:46996011-47000167	9.18055	3.97045	1.17784	0.00464248	0.11686
TCONS_00170347	GLYMA_18G201500-AS1	XLOC_082673	XLOC_082673	18:48156808-48157581	0	0.1708	-5.93588	0.0383725	0.57865	gma-miR9742	7.46247	0	5.29693	0.00231018	0.0697386	GLYMA_18G187300	GLYMA_18G187300	18:45081364-45082665	6.48899	3.07117	1.03623	0.0101354	0.195136
TCONS_00170347	GLYMA_18G201500-AS1	XLOC_082673	XLOC_082673	18:48156808-48157581	0	0.1708	-5.93588	0.0383725	0.57865	gma-miR9742	7.46247	0	5.29693	0.00231018	0.0697386	GLYMA_08G239300	GLYMA_08G239300	8:20427342-20431262	14.6453	26.3012	-0.821949	0.00280798	0.082231
TCONS_00170347	GLYMA_18G201500-AS1	XLOC_082673	XLOC_082673	18:48156808-48157581	0	0.1708	-5.93588	0.0383725	0.57865	gma-miR9742	7.46247	0	5.29693	0.00231018	0.0697386	GLYMA_15G021400	GLYMA_15G021400	15:1649117-1656843	0.60838	0.0126023	5.29894	4.32e-12	1.44e-09
TCONS_00172259	GLYMA_18G269500-AS2	XLOC_083486	XLOC_083486	18:55321042-55322503	0.214407	0	6.14884	0.00752047	0.231266	gma-miR5770c	29.0776	3.32543	3.11619	0.0124329	0.230964	GLYMA_04G098500	-	4:8935484-8939855	0	0.0711483	-6.53797	0.000136225	0.00798323
TCONS_00172259	GLYMA_18G269500-AS2	XLOC_083486	XLOC_083486	18:55321042-55322503	0.214407	0	6.14884	0.00752047	0.231266	gma-miR5770c	29.0776	3.32543	3.11619	0.0124329	0.230964	GLYMA_12G077900	GLYMA_12G077900	12:6062065-6068997	0.109248	0.016007	2.80134	0.00766166	0.164256
TCONS_00172259	GLYMA_18G269500-AS2	XLOC_083486	XLOC_083486	18:55321042-55322503	0.214407	0	6.14884	0.00752047	0.231266	gma-miR5770c	29.0776	3.32543	3.11619	0.0124329	0.230964	GLYMA_16G167300	GLYMA_16G167300	16:32658419-32663092	0	0.0877027	-5.44542	0.038427	0.427604
TCONS_00172259	GLYMA_18G269500-AS2	XLOC_083486	XLOC_083486	18:55321042-55322503	0.214407	0	6.14884	0.00752047	0.231266	gma-miR5770c	29.0776	3.32543	3.11619	0.0124329	0.230964	GLYMA_17G256900	GLYMA_17G256900	17:41104857-41111181	1.05927	1.94151	-0.844562	0.0193999	0.28681
TCONS_00172259	GLYMA_18G269500-AS2	XLOC_083486	XLOC_083486	18:55321042-55322503	0.214407	0	6.14884	0.00752047	0.231266	gma-miR5770c	29.0776	3.32543	3.11619	0.0124329	0.230964	GLYMA_11G196200	GLYMA_11G196200	11:27016602-27023136	0.00550933	0.0653737	-2.76987	0.0404763	0.437263
TCONS_00172259	GLYMA_18G269500-AS2	XLOC_083486	XLOC_083486	18:55321042-55322503	0.214407	0	6.14884	0.00752047	0.231266	gma-miR5770c	29.0776	3.32543	3.11619	0.0124329	0.230964	GLYMA_14G217900	GLYMA_14G217900	14:48307515-48314034	5.18216	9.10444	-0.986654	0.00160336	0.0546223
TCONS_00175027	GLYMA_19G061400-OT1	GLYMA_19G061400	-	19:12778536-12788469	0	0.141846	-8.86502	1.52e-06	0.000379675	gma-miR9722	1.5822	9.21135	-2.52324	0.0457728	0.566878	GLYMA_07G087200	GLYMA_07G087200	7:8063714-8064534	2.76911	0.832499	1.67206	0.0116868	0.211755
TCONS_00175027	GLYMA_19G061400-OT1	GLYMA_19G061400	-	19:12778536-12788469	0	0.141846	-8.86502	1.52e-06	0.000379675	gma-miR9722	1.5822	9.21135	-2.52324	0.0457728	0.566878	GLYMA_06G106100	GLYMA_06G106100	6:8497414-8502353	2.03923	4.11599	-0.993401	0.0442406	0.45951
TCONS_00175027	GLYMA_19G061400-OT1	GLYMA_19G061400	-	19:12778536-12788469	0	0.141846	-8.86502	1.52e-06	0.000379675	gma-miR9722	1.5822	9.21135	-2.52324	0.0457728	0.566878	GLYMA_16G041200	GLYMA_16G041200	16:3861427-3869280	38.7774	24.5058	0.646547	0.0441031	0.458429
TCONS_00175027	GLYMA_19G061400-OT1	GLYMA_19G061400	-	19:12778536-12788469	0	0.141846	-8.86502	1.52e-06	0.000379675	gma-miR9722	1.5822	9.21135	-2.52324	0.0457728	0.566878	GLYMA_03G194200	GLYMA_03G194200	3:40486592-40490907	0	0.055599	-5.30812	0.0246915	0.331844
TCONS_00175027	GLYMA_19G061400-OT1	GLYMA_19G061400	-	19:12778536-12788469	0	0.141846	-8.86502	1.52e-06	0.000379675	gma-miR9722	1.5822	9.21135	-2.52324	0.0457728	0.566878	GLYMA_05G224900	GLYMA_05G224900	5:40366096-40370669	0.036556	0.185372	-2.10836	0.0244132	0.329704
TCONS_00175027	GLYMA_19G061400-OT1	GLYMA_19G061400	-	19:12778536-12788469	0	0.141846	-8.86502	1.52e-06	0.000379675	gma-miR9722	1.5822	9.21135	-2.52324	0.0457728	0.566878	GLYMA_12G094500	GLYMA_12G094500	12:7795362-7802561	25.3277	17.0882	0.583901	0.0429116	0.451568
TCONS_00175027	GLYMA_19G061400-OT1	GLYMA_19G061400	-	19:12778536-12788469	0	0.141846	-8.86502	1.52e-06	0.000379675	gma-miR9722	1.5822	9.21135	-2.52324	0.0457728	0.566878	GLYMA_02G144200	GLYMA_02G144200	2:14852054-14870753	4.20603	3.00872	0.731755	0.021108	0.301396
TCONS_00175027	GLYMA_19G061400-OT1	GLYMA_19G061400	-	19:12778536-12788469	0	0.141846	-8.86502	1.52e-06	0.000379675	gma-miR9722	1.5822	9.21135	-2.52324	0.0457728	0.566878	GLYMA_04G001100	GLYMA_04G001100	4:101295-104132	0.00770833	0.127732	-3.54816	0.0130943	0.226397
TCONS_00175027	GLYMA_19G061400-OT1	GLYMA_19G061400	-	19:12778536-12788469	0	0.141846	-8.86502	1.52e-06	0.000379675	gma-miR9722	1.5822	9.21135	-2.52324	0.0457728	0.566878	GLYMA_20G013700	GLYMA_20G013700	20:1223277-1224375	11.9763	22.5984	-0.955526	0.00957165	0.188482
TCONS_00175027	GLYMA_19G061400-OT1	GLYMA_19G061400	-	19:12778536-12788469	0	0.141846	-8.86502	1.52e-06	0.000379675	gma-miR9722	1.5822	9.21135	-2.52324	0.0457728	0.566878	GLYMA_09G088000	GLYMA_09G088000	9:11536554-11543184	0.508956	0.207927	1.24642	0.020231	0.294097
TCONS_00175027	GLYMA_19G061400-OT1	GLYMA_19G061400	-	19:12778536-12788469	0	0.141846	-8.86502	1.52e-06	0.000379675	gma-miR9722	1.5822	9.21135	-2.52324	0.0457728	0.566878	GLYMA_11G085500	GLYMA_11G085500	11:6431566-6436559	0.0482077	0.240211	-2.13489	0.0327961	0.390586
TCONS_00175027	GLYMA_19G061400-OT1	GLYMA_19G061400	-	19:12778536-12788469	0	0.141846	-8.86502	1.52e-06	0.000379675	gma-miR9722	1.5822	9.21135	-2.52324	0.0457728	0.566878	GLYMA_07G034100	GLYMA_07G034100	7:2677660-2683555	0.00796267	0.122156	-3.73325	0.0252847	0.335997
TCONS_00175029	GLYMA_19G061400-OT2	GLYMA_19G061400	-	19:12778560-12788469	0	0.129654	-8.7345	0.000373913	0.0300405	gma-miR9722	1.5822	9.21135	-2.52324	0.0457728	0.566878	GLYMA_07G087200	GLYMA_07G087200	7:8063714-8064534	2.76911	0.832499	1.67206	0.0116868	0.211755
TCONS_00175029	GLYMA_19G061400-OT2	GLYMA_19G061400	-	19:12778560-12788469	0	0.129654	-8.7345	0.000373913	0.0300405	gma-miR9722	1.5822	9.21135	-2.52324	0.0457728	0.566878	GLYMA_06G106100	GLYMA_06G106100	6:8497414-8502353	2.03923	4.11599	-0.993401	0.0442406	0.45951
TCONS_00175029	GLYMA_19G061400-OT2	GLYMA_19G061400	-	19:12778560-12788469	0	0.129654	-8.7345	0.000373913	0.0300405	gma-miR9722	1.5822	9.21135	-2.52324	0.0457728	0.566878	GLYMA_16G041200	GLYMA_16G041200	16:3861427-3869280	38.7774	24.5058	0.646547	0.0441031	0.458429
TCONS_00175029	GLYMA_19G061400-OT2	GLYMA_19G061400	-	19:12778560-12788469	0	0.129654	-8.7345	0.000373913	0.0300405	gma-miR9722	1.5822	9.21135	-2.52324	0.0457728	0.566878	GLYMA_03G194200	GLYMA_03G194200	3:40486592-40490907	0	0.055599	-5.30812	0.0246915	0.331844
TCONS_00175029	GLYMA_19G061400-OT2	GLYMA_19G061400	-	19:12778560-12788469	0	0.129654	-8.7345	0.000373913	0.0300405	gma-miR9722	1.5822	9.21135	-2.52324	0.0457728	0.566878	GLYMA_05G224900	GLYMA_05G224900	5:40366096-40370669	0.036556	0.185372	-2.10836	0.0244132	0.329704
TCONS_00175029	GLYMA_19G061400-OT2	GLYMA_19G061400	-	19:12778560-12788469	0	0.129654	-8.7345	0.000373913	0.0300405	gma-miR9722	1.5822	9.21135	-2.52324	0.0457728	0.566878	GLYMA_12G094500	GLYMA_12G094500	12:7795362-7802561	25.3277	17.0882	0.583901	0.0429116	0.451568
TCONS_00175029	GLYMA_19G061400-OT2	GLYMA_19G061400	-	19:12778560-12788469	0	0.129654	-8.7345	0.000373913	0.0300405	gma-miR9722	1.5822	9.21135	-2.52324	0.0457728	0.566878	GLYMA_02G144200	GLYMA_02G144200	2:14852054-14870753	4.20603	3.00872	0.731755	0.021108	0.301396
TCONS_00175029	GLYMA_19G061400-OT2	GLYMA_19G061400	-	19:12778560-12788469	0	0.129654	-8.7345	0.000373913	0.0300405	gma-miR9722	1.5822	9.21135	-2.52324	0.0457728	0.566878	GLYMA_04G001100	GLYMA_04G001100	4:101295-104132	0.00770833	0.127732	-3.54816	0.0130943	0.226397
TCONS_00175029	GLYMA_19G061400-OT2	GLYMA_19G061400	-	19:12778560-12788469	0	0.129654	-8.7345	0.000373913	0.0300405	gma-miR9722	1.5822	9.21135	-2.52324	0.0457728	0.566878	GLYMA_20G013700	GLYMA_20G013700	20:1223277-1224375	11.9763	22.5984	-0.955526	0.00957165	0.188482
TCONS_00175029	GLYMA_19G061400-OT2	GLYMA_19G061400	-	19:12778560-12788469	0	0.129654	-8.7345	0.000373913	0.0300405	gma-miR9722	1.5822	9.21135	-2.52324	0.0457728	0.566878	GLYMA_09G088000	GLYMA_09G088000	9:11536554-11543184	0.508956	0.207927	1.24642	0.020231	0.294097
TCONS_00175029	GLYMA_19G061400-OT2	GLYMA_19G061400	-	19:12778560-12788469	0	0.129654	-8.7345	0.000373913	0.0300405	gma-miR9722	1.5822	9.21135	-2.52324	0.0457728	0.566878	GLYMA_11G085500	GLYMA_11G085500	11:6431566-6436559	0.0482077	0.240211	-2.13489	0.0327961	0.390586
TCONS_00175029	GLYMA_19G061400-OT2	GLYMA_19G061400	-	19:12778560-12788469	0	0.129654	-8.7345	0.000373913	0.0300405	gma-miR9722	1.5822	9.21135	-2.52324	0.0457728	0.566878	GLYMA_07G034100	GLYMA_07G034100	7:2677660-2683555	0.00796267	0.122156	-3.73325	0.0252847	0.335997
TCONS_00175689	LINC30436	XLOC_085360	XLOC_085360	19:24252638-24254213	0.143027	0	6.7385	0.00357732	0.145209	gma-miR9742	7.46247	0	5.29693	0.00231018	0.0697386	GLYMA_20G210100	GLYMA_20G210100	20:44616354-44618042	11.3179	19.6973	-0.792445	0.0431515	0.452706
TCONS_00175689	LINC30436	XLOC_085360	XLOC_085360	19:24252638-24254213	0.143027	0	6.7385	0.00357732	0.145209	gma-miR9742	7.46247	0	5.29693	0.00231018	0.0697386	GLYMA_20G238100	GLYMA_20G238100	20:46996011-47000167	9.18055	3.97045	1.17784	0.00464248	0.11686
TCONS_00175689	LINC30436	XLOC_085360	XLOC_085360	19:24252638-24254213	0.143027	0	6.7385	0.00357732	0.145209	gma-miR9742	7.46247	0	5.29693	0.00231018	0.0697386	GLYMA_18G187300	GLYMA_18G187300	18:45081364-45082665	6.48899	3.07117	1.03623	0.0101354	0.195136
TCONS_00175689	LINC30436	XLOC_085360	XLOC_085360	19:24252638-24254213	0.143027	0	6.7385	0.00357732	0.145209	gma-miR9742	7.46247	0	5.29693	0.00231018	0.0697386	GLYMA_08G239300	GLYMA_08G239300	8:20427342-20431262	14.6453	26.3012	-0.821949	0.00280798	0.082231
TCONS_00175689	LINC30436	XLOC_085360	XLOC_085360	19:24252638-24254213	0.143027	0	6.7385	0.00357732	0.145209	gma-miR9742	7.46247	0	5.29693	0.00231018	0.0697386	GLYMA_15G021400	GLYMA_15G021400	15:1649117-1656843	0.60838	0.0126023	5.29894	4.32e-12	1.44e-09
TCONS_00177100	LINC30877	XLOC_086231	XLOC_086231	19:36068411-36073617	0.189244	0	7.7739	0.000181955	0.0179624	gma-miR3522	12429.7	3173.03	1.96983	0.0113628	0.228677	GLYMA_15G055400	GLYMA_15G055400	15:4337616-4341183	0.216127	0.0275157	2.94616	0.0275603	0.354229
TCONS_00177100	LINC30877	XLOC_086231	XLOC_086231	19:36068411-36073617	0.189244	0	7.7739	0.000181955	0.0179624	gma-miR3522	12429.7	3173.03	1.96983	0.0113628	0.228677	GLYMA_13G183200	GLYMA_13G183200	13:29641248-29643134	29.9572	1.89297	3.99417	2.61e-15	1.17e-12
TCONS_00177100	LINC30877	XLOC_086231	XLOC_086231	19:36068411-36073617	0.189244	0	7.7739	0.000181955	0.0179624	gma-miR3522	12429.7	3173.03	1.96983	0.0113628	0.228677	GLYMA_08G159000	GLYMA_08G159000	8:12319156-12324510	0.0604333	0	5.81053	0.0273022	0.352104
TCONS_00177100	LINC30877	XLOC_086231	XLOC_086231	19:36068411-36073617	0.189244	0	7.7739	0.000181955	0.0179624	gma-miR3522	12429.7	3173.03	1.96983	0.0113628	0.228677	GLYMA_07G193500	GLYMA_07G193500	7:36193230-36195311	0	0.404672	-8.4609	0.00144364	0.0506171
TCONS_00177100	LINC30877	XLOC_086231	XLOC_086231	19:36068411-36073617	0.189244	0	7.7739	0.000181955	0.0179624	gma-miR3522	12429.7	3173.03	1.96983	0.0113628	0.228677	GLYMA_06G179000	GLYMA_06G179000	6:15193606-15214666	0	0.0144103	-6.35361	0.00256113	0.0767906
TCONS_00180953	GLYMA_19G239700-AS1	XLOC_087797	XLOC_087797	19:48791531-48795751	0.120424	0	7.60271	0.0101522	0.277024	gma-miR4415a-3p	24.6456	7.91579	1.64214	0.0302611	0.429886	GLYMA_18G077300	GLYMA_18G077300	18:7328967-7333717	0.555221	0.234607	1.2868	0.0228968	0.317188
TCONS_00180953	GLYMA_19G239700-AS1	XLOC_087797	XLOC_087797	19:48791531-48795751	0.120424	0	7.60271	0.0101522	0.277024	gma-miR4415a-3p	24.6456	7.91579	1.64214	0.0302611	0.429886	GLYMA_13G076900	GLYMA_13G076900	13:18197033-18205367	0.726032	2.39577	-1.72324	0.0181842	0.27694
TCONS_00180953	GLYMA_19G239700-AS1	XLOC_087797	XLOC_087797	19:48791531-48795751	0.120424	0	7.60271	0.0101522	0.277024	gma-miR4415a-3p	24.6456	7.91579	1.64214	0.0302611	0.429886	GLYMA_08G329500	GLYMA_08G329500	8:44736331-44741467	1.06811	0.501986	1.14472	0.0143164	0.240035
TCONS_00183550	LINC31634	XLOC_089039	XLOC_089039	19:11752224-11752553	0.35727	0	5.7999	0.0171896	0.375327	gma-miR5770c	29.0776	3.32543	3.11619	0.0124329	0.230964	GLYMA_04G098500	-	4:8935484-8939855	0	0.0711483	-6.53797	0.000136225	0.00798323
TCONS_00183550	LINC31634	XLOC_089039	XLOC_089039	19:11752224-11752553	0.35727	0	5.7999	0.0171896	0.375327	gma-miR5770c	29.0776	3.32543	3.11619	0.0124329	0.230964	GLYMA_12G077900	GLYMA_12G077900	12:6062065-6068997	0.109248	0.016007	2.80134	0.00766166	0.164256
TCONS_00183550	LINC31634	XLOC_089039	XLOC_089039	19:11752224-11752553	0.35727	0	5.7999	0.0171896	0.375327	gma-miR5770c	29.0776	3.32543	3.11619	0.0124329	0.230964	GLYMA_16G167300	GLYMA_16G167300	16:32658419-32663092	0	0.0877027	-5.44542	0.038427	0.427604
TCONS_00183550	LINC31634	XLOC_089039	XLOC_089039	19:11752224-11752553	0.35727	0	5.7999	0.0171896	0.375327	gma-miR5770c	29.0776	3.32543	3.11619	0.0124329	0.230964	GLYMA_17G256900	GLYMA_17G256900	17:41104857-41111181	1.05927	1.94151	-0.844562	0.0193999	0.28681
TCONS_00183550	LINC31634	XLOC_089039	XLOC_089039	19:11752224-11752553	0.35727	0	5.7999	0.0171896	0.375327	gma-miR5770c	29.0776	3.32543	3.11619	0.0124329	0.230964	GLYMA_11G196200	GLYMA_11G196200	11:27016602-27023136	0.00550933	0.0653737	-2.76987	0.0404763	0.437263
TCONS_00183550	LINC31634	XLOC_089039	XLOC_089039	19:11752224-11752553	0.35727	0	5.7999	0.0171896	0.375327	gma-miR5770c	29.0776	3.32543	3.11619	0.0124329	0.230964	GLYMA_14G217900	GLYMA_14G217900	14:48307515-48314034	5.18216	9.10444	-0.986654	0.00160336	0.0546223
TCONS_00187094	LINC32595	XLOC_091065	XLOC_091065	19:41815562-41818513	0	0.134721	-7.42507	0.000331285	0.0275882	gma-miR5770c	29.0776	3.32543	3.11619	0.0124329	0.230964	GLYMA_04G098500	-	4:8935484-8939855	0	0.0711483	-6.53797	0.000136225	0.00798323
TCONS_00187094	LINC32595	XLOC_091065	XLOC_091065	19:41815562-41818513	0	0.134721	-7.42507	0.000331285	0.0275882	gma-miR5770c	29.0776	3.32543	3.11619	0.0124329	0.230964	GLYMA_12G077900	GLYMA_12G077900	12:6062065-6068997	0.109248	0.016007	2.80134	0.00766166	0.164256
TCONS_00187094	LINC32595	XLOC_091065	XLOC_091065	19:41815562-41818513	0	0.134721	-7.42507	0.000331285	0.0275882	gma-miR5770c	29.0776	3.32543	3.11619	0.0124329	0.230964	GLYMA_16G167300	GLYMA_16G167300	16:32658419-32663092	0	0.0877027	-5.44542	0.038427	0.427604
TCONS_00187094	LINC32595	XLOC_091065	XLOC_091065	19:41815562-41818513	0	0.134721	-7.42507	0.000331285	0.0275882	gma-miR5770c	29.0776	3.32543	3.11619	0.0124329	0.230964	GLYMA_17G256900	GLYMA_17G256900	17:41104857-41111181	1.05927	1.94151	-0.844562	0.0193999	0.28681
TCONS_00187094	LINC32595	XLOC_091065	XLOC_091065	19:41815562-41818513	0	0.134721	-7.42507	0.000331285	0.0275882	gma-miR5770c	29.0776	3.32543	3.11619	0.0124329	0.230964	GLYMA_11G196200	GLYMA_11G196200	11:27016602-27023136	0.00550933	0.0653737	-2.76987	0.0404763	0.437263
TCONS_00187094	LINC32595	XLOC_091065	XLOC_091065	19:41815562-41818513	0	0.134721	-7.42507	0.000331285	0.0275882	gma-miR5770c	29.0776	3.32543	3.11619	0.0124329	0.230964	GLYMA_14G217900	GLYMA_14G217900	14:48307515-48314034	5.18216	9.10444	-0.986654	0.00160336	0.0546223
TCONS_00190173	GLYMA_02G000200-AS1	XLOC_092325	XLOC_092325	2:19459-22109	0	0.417315	-8.47468	0.000669318	0.045722	gma-miR3522	12429.7	3173.03	1.96983	0.0113628	0.228677	GLYMA_15G055400	GLYMA_15G055400	15:4337616-4341183	0.216127	0.0275157	2.94616	0.0275603	0.354229
TCONS_00190173	GLYMA_02G000200-AS1	XLOC_092325	XLOC_092325	2:19459-22109	0	0.417315	-8.47468	0.000669318	0.045722	gma-miR3522	12429.7	3173.03	1.96983	0.0113628	0.228677	GLYMA_13G183200	GLYMA_13G183200	13:29641248-29643134	29.9572	1.89297	3.99417	2.61e-15	1.17e-12
TCONS_00190173	GLYMA_02G000200-AS1	XLOC_092325	XLOC_092325	2:19459-22109	0	0.417315	-8.47468	0.000669318	0.045722	gma-miR3522	12429.7	3173.03	1.96983	0.0113628	0.228677	GLYMA_08G159000	GLYMA_08G159000	8:12319156-12324510	0.0604333	0	5.81053	0.0273022	0.352104
TCONS_00190173	GLYMA_02G000200-AS1	XLOC_092325	XLOC_092325	2:19459-22109	0	0.417315	-8.47468	0.000669318	0.045722	gma-miR3522	12429.7	3173.03	1.96983	0.0113628	0.228677	GLYMA_07G193500	GLYMA_07G193500	7:36193230-36195311	0	0.404672	-8.4609	0.00144364	0.0506171
TCONS_00190173	GLYMA_02G000200-AS1	XLOC_092325	XLOC_092325	2:19459-22109	0	0.417315	-8.47468	0.000669318	0.045722	gma-miR3522	12429.7	3173.03	1.96983	0.0113628	0.228677	GLYMA_06G179000	GLYMA_06G179000	6:15193606-15214666	0	0.0144103	-6.35361	0.00256113	0.0767906
TCONS_00192518	LINC33007	XLOC_093301	XLOC_093301	2:7591543-7594627	0.632871	1.64634	-1.31172	0.0392451	0.583814	gma-miR9722	1.5822	9.21135	-2.52324	0.0457728	0.566878	GLYMA_07G087200	GLYMA_07G087200	7:8063714-8064534	2.76911	0.832499	1.67206	0.0116868	0.211755
TCONS_00192518	LINC33007	XLOC_093301	XLOC_093301	2:7591543-7594627	0.632871	1.64634	-1.31172	0.0392451	0.583814	gma-miR9722	1.5822	9.21135	-2.52324	0.0457728	0.566878	GLYMA_06G106100	GLYMA_06G106100	6:8497414-8502353	2.03923	4.11599	-0.993401	0.0442406	0.45951
TCONS_00192518	LINC33007	XLOC_093301	XLOC_093301	2:7591543-7594627	0.632871	1.64634	-1.31172	0.0392451	0.583814	gma-miR9722	1.5822	9.21135	-2.52324	0.0457728	0.566878	GLYMA_16G041200	GLYMA_16G041200	16:3861427-3869280	38.7774	24.5058	0.646547	0.0441031	0.458429
TCONS_00192518	LINC33007	XLOC_093301	XLOC_093301	2:7591543-7594627	0.632871	1.64634	-1.31172	0.0392451	0.583814	gma-miR9722	1.5822	9.21135	-2.52324	0.0457728	0.566878	GLYMA_03G194200	GLYMA_03G194200	3:40486592-40490907	0	0.055599	-5.30812	0.0246915	0.331844
TCONS_00192518	LINC33007	XLOC_093301	XLOC_093301	2:7591543-7594627	0.632871	1.64634	-1.31172	0.0392451	0.583814	gma-miR9722	1.5822	9.21135	-2.52324	0.0457728	0.566878	GLYMA_05G224900	GLYMA_05G224900	5:40366096-40370669	0.036556	0.185372	-2.10836	0.0244132	0.329704
TCONS_00192518	LINC33007	XLOC_093301	XLOC_093301	2:7591543-7594627	0.632871	1.64634	-1.31172	0.0392451	0.583814	gma-miR9722	1.5822	9.21135	-2.52324	0.0457728	0.566878	GLYMA_12G094500	GLYMA_12G094500	12:7795362-7802561	25.3277	17.0882	0.583901	0.0429116	0.451568
TCONS_00192518	LINC33007	XLOC_093301	XLOC_093301	2:7591543-7594627	0.632871	1.64634	-1.31172	0.0392451	0.583814	gma-miR9722	1.5822	9.21135	-2.52324	0.0457728	0.566878	GLYMA_02G144200	GLYMA_02G144200	2:14852054-14870753	4.20603	3.00872	0.731755	0.021108	0.301396
TCONS_00192518	LINC33007	XLOC_093301	XLOC_093301	2:7591543-7594627	0.632871	1.64634	-1.31172	0.0392451	0.583814	gma-miR9722	1.5822	9.21135	-2.52324	0.0457728	0.566878	GLYMA_04G001100	GLYMA_04G001100	4:101295-104132	0.00770833	0.127732	-3.54816	0.0130943	0.226397
TCONS_00192518	LINC33007	XLOC_093301	XLOC_093301	2:7591543-7594627	0.632871	1.64634	-1.31172	0.0392451	0.583814	gma-miR9722	1.5822	9.21135	-2.52324	0.0457728	0.566878	GLYMA_20G013700	GLYMA_20G013700	20:1223277-1224375	11.9763	22.5984	-0.955526	0.00957165	0.188482
TCONS_00192518	LINC33007	XLOC_093301	XLOC_093301	2:7591543-7594627	0.632871	1.64634	-1.31172	0.0392451	0.583814	gma-miR9722	1.5822	9.21135	-2.52324	0.0457728	0.566878	GLYMA_09G088000	GLYMA_09G088000	9:11536554-11543184	0.508956	0.207927	1.24642	0.020231	0.294097
TCONS_00192518	LINC33007	XLOC_093301	XLOC_093301	2:7591543-7594627	0.632871	1.64634	-1.31172	0.0392451	0.583814	gma-miR9722	1.5822	9.21135	-2.52324	0.0457728	0.566878	GLYMA_11G085500	GLYMA_11G085500	11:6431566-6436559	0.0482077	0.240211	-2.13489	0.0327961	0.390586
TCONS_00192518	LINC33007	XLOC_093301	XLOC_093301	2:7591543-7594627	0.632871	1.64634	-1.31172	0.0392451	0.583814	gma-miR9722	1.5822	9.21135	-2.52324	0.0457728	0.566878	GLYMA_07G034100	GLYMA_07G034100	7:2677660-2683555	0.00796267	0.122156	-3.73325	0.0252847	0.335997
TCONS_00203407	GLYMA_02G118300-OT1	GLYMA_02G118300	-	2:11543791-11607693	0	0.124519	-6.13194	0.0402876	0.591203	gma-miR4415a-3p	24.6456	7.91579	1.64214	0.0302611	0.429886	GLYMA_18G077300	GLYMA_18G077300	18:7328967-7333717	0.555221	0.234607	1.2868	0.0228968	0.317188
TCONS_00203407	GLYMA_02G118300-OT1	GLYMA_02G118300	-	2:11543791-11607693	0	0.124519	-6.13194	0.0402876	0.591203	gma-miR4415a-3p	24.6456	7.91579	1.64214	0.0302611	0.429886	GLYMA_13G076900	GLYMA_13G076900	13:18197033-18205367	0.726032	2.39577	-1.72324	0.0181842	0.27694
TCONS_00203407	GLYMA_02G118300-OT1	GLYMA_02G118300	-	2:11543791-11607693	0	0.124519	-6.13194	0.0402876	0.591203	gma-miR4415a-3p	24.6456	7.91579	1.64214	0.0302611	0.429886	GLYMA_08G329500	GLYMA_08G329500	8:44736331-44741467	1.06811	0.501986	1.14472	0.0143164	0.240035
TCONS_00204759	LINC34798	XLOC_098949	XLOC_098949	2:18063377-18064294	0	0.137196	-5.81184	0.0160354	0.361345	gma-miR9722	1.5822	9.21135	-2.52324	0.0457728	0.566878	GLYMA_07G087200	GLYMA_07G087200	7:8063714-8064534	2.76911	0.832499	1.67206	0.0116868	0.211755
TCONS_00204759	LINC34798	XLOC_098949	XLOC_098949	2:18063377-18064294	0	0.137196	-5.81184	0.0160354	0.361345	gma-miR9722	1.5822	9.21135	-2.52324	0.0457728	0.566878	GLYMA_06G106100	GLYMA_06G106100	6:8497414-8502353	2.03923	4.11599	-0.993401	0.0442406	0.45951
TCONS_00204759	LINC34798	XLOC_098949	XLOC_098949	2:18063377-18064294	0	0.137196	-5.81184	0.0160354	0.361345	gma-miR9722	1.5822	9.21135	-2.52324	0.0457728	0.566878	GLYMA_16G041200	GLYMA_16G041200	16:3861427-3869280	38.7774	24.5058	0.646547	0.0441031	0.458429
TCONS_00204759	LINC34798	XLOC_098949	XLOC_098949	2:18063377-18064294	0	0.137196	-5.81184	0.0160354	0.361345	gma-miR9722	1.5822	9.21135	-2.52324	0.0457728	0.566878	GLYMA_03G194200	GLYMA_03G194200	3:40486592-40490907	0	0.055599	-5.30812	0.0246915	0.331844
TCONS_00204759	LINC34798	XLOC_098949	XLOC_098949	2:18063377-18064294	0	0.137196	-5.81184	0.0160354	0.361345	gma-miR9722	1.5822	9.21135	-2.52324	0.0457728	0.566878	GLYMA_05G224900	GLYMA_05G224900	5:40366096-40370669	0.036556	0.185372	-2.10836	0.0244132	0.329704
TCONS_00204759	LINC34798	XLOC_098949	XLOC_098949	2:18063377-18064294	0	0.137196	-5.81184	0.0160354	0.361345	gma-miR9722	1.5822	9.21135	-2.52324	0.0457728	0.566878	GLYMA_12G094500	GLYMA_12G094500	12:7795362-7802561	25.3277	17.0882	0.583901	0.0429116	0.451568
TCONS_00204759	LINC34798	XLOC_098949	XLOC_098949	2:18063377-18064294	0	0.137196	-5.81184	0.0160354	0.361345	gma-miR9722	1.5822	9.21135	-2.52324	0.0457728	0.566878	GLYMA_02G144200	GLYMA_02G144200	2:14852054-14870753	4.20603	3.00872	0.731755	0.021108	0.301396
TCONS_00204759	LINC34798	XLOC_098949	XLOC_098949	2:18063377-18064294	0	0.137196	-5.81184	0.0160354	0.361345	gma-miR9722	1.5822	9.21135	-2.52324	0.0457728	0.566878	GLYMA_04G001100	GLYMA_04G001100	4:101295-104132	0.00770833	0.127732	-3.54816	0.0130943	0.226397
TCONS_00204759	LINC34798	XLOC_098949	XLOC_098949	2:18063377-18064294	0	0.137196	-5.81184	0.0160354	0.361345	gma-miR9722	1.5822	9.21135	-2.52324	0.0457728	0.566878	GLYMA_20G013700	GLYMA_20G013700	20:1223277-1224375	11.9763	22.5984	-0.955526	0.00957165	0.188482
TCONS_00204759	LINC34798	XLOC_098949	XLOC_098949	2:18063377-18064294	0	0.137196	-5.81184	0.0160354	0.361345	gma-miR9722	1.5822	9.21135	-2.52324	0.0457728	0.566878	GLYMA_09G088000	GLYMA_09G088000	9:11536554-11543184	0.508956	0.207927	1.24642	0.020231	0.294097
TCONS_00204759	LINC34798	XLOC_098949	XLOC_098949	2:18063377-18064294	0	0.137196	-5.81184	0.0160354	0.361345	gma-miR9722	1.5822	9.21135	-2.52324	0.0457728	0.566878	GLYMA_11G085500	GLYMA_11G085500	11:6431566-6436559	0.0482077	0.240211	-2.13489	0.0327961	0.390586
TCONS_00204759	LINC34798	XLOC_098949	XLOC_098949	2:18063377-18064294	0	0.137196	-5.81184	0.0160354	0.361345	gma-miR9722	1.5822	9.21135	-2.52324	0.0457728	0.566878	GLYMA_07G034100	GLYMA_07G034100	7:2677660-2683555	0.00796267	0.122156	-3.73325	0.0252847	0.335997
TCONS_00205489	LINC35108	XLOC_099441	XLOC_099441	2:27343139-27347829	0.138391	0.568857	-1.95743	0.0107376	0.285745	gma-miR9742	7.46247	0	5.29693	0.00231018	0.0697386	GLYMA_20G210100	GLYMA_20G210100	20:44616354-44618042	11.3179	19.6973	-0.792445	0.0431515	0.452706
TCONS_00205489	LINC35108	XLOC_099441	XLOC_099441	2:27343139-27347829	0.138391	0.568857	-1.95743	0.0107376	0.285745	gma-miR9742	7.46247	0	5.29693	0.00231018	0.0697386	GLYMA_20G238100	GLYMA_20G238100	20:46996011-47000167	9.18055	3.97045	1.17784	0.00464248	0.11686
TCONS_00205489	LINC35108	XLOC_099441	XLOC_099441	2:27343139-27347829	0.138391	0.568857	-1.95743	0.0107376	0.285745	gma-miR9742	7.46247	0	5.29693	0.00231018	0.0697386	GLYMA_18G187300	GLYMA_18G187300	18:45081364-45082665	6.48899	3.07117	1.03623	0.0101354	0.195136
TCONS_00205489	LINC35108	XLOC_099441	XLOC_099441	2:27343139-27347829	0.138391	0.568857	-1.95743	0.0107376	0.285745	gma-miR9742	7.46247	0	5.29693	0.00231018	0.0697386	GLYMA_08G239300	GLYMA_08G239300	8:20427342-20431262	14.6453	26.3012	-0.821949	0.00280798	0.082231
TCONS_00205489	LINC35108	XLOC_099441	XLOC_099441	2:27343139-27347829	0.138391	0.568857	-1.95743	0.0107376	0.285745	gma-miR9742	7.46247	0	5.29693	0.00231018	0.0697386	GLYMA_15G021400	GLYMA_15G021400	15:1649117-1656843	0.60838	0.0126023	5.29894	4.32e-12	1.44e-09
TCONS_00210765	GLYMA_20G030900-OT1	GLYMA_20G030900	-	20:3759203-3769291	0.095021	0.000631667	6.77461	0.00155259	0.0828794	gma-miR3522	12429.7	3173.03	1.96983	0.0113628	0.228677	GLYMA_15G055400	GLYMA_15G055400	15:4337616-4341183	0.216127	0.0275157	2.94616	0.0275603	0.354229
TCONS_00210765	GLYMA_20G030900-OT1	GLYMA_20G030900	-	20:3759203-3769291	0.095021	0.000631667	6.77461	0.00155259	0.0828794	gma-miR3522	12429.7	3173.03	1.96983	0.0113628	0.228677	GLYMA_13G183200	GLYMA_13G183200	13:29641248-29643134	29.9572	1.89297	3.99417	2.61e-15	1.17e-12
TCONS_00210765	GLYMA_20G030900-OT1	GLYMA_20G030900	-	20:3759203-3769291	0.095021	0.000631667	6.77461	0.00155259	0.0828794	gma-miR3522	12429.7	3173.03	1.96983	0.0113628	0.228677	GLYMA_08G159000	GLYMA_08G159000	8:12319156-12324510	0.0604333	0	5.81053	0.0273022	0.352104
TCONS_00210765	GLYMA_20G030900-OT1	GLYMA_20G030900	-	20:3759203-3769291	0.095021	0.000631667	6.77461	0.00155259	0.0828794	gma-miR3522	12429.7	3173.03	1.96983	0.0113628	0.228677	GLYMA_07G193500	GLYMA_07G193500	7:36193230-36195311	0	0.404672	-8.4609	0.00144364	0.0506171
TCONS_00210765	GLYMA_20G030900-OT1	GLYMA_20G030900	-	20:3759203-3769291	0.095021	0.000631667	6.77461	0.00155259	0.0828794	gma-miR3522	12429.7	3173.03	1.96983	0.0113628	0.228677	GLYMA_06G179000	GLYMA_06G179000	6:15193606-15214666	0	0.0144103	-6.35361	0.00256113	0.0767906
TCONS_00210772	GLYMA_20G030900-OT10	GLYMA_20G030900	-	20:3759242-3769291	0.0957433	0	7.75969	0.00259377	0.118673	gma-miR3522	12429.7	3173.03	1.96983	0.0113628	0.228677	GLYMA_15G055400	GLYMA_15G055400	15:4337616-4341183	0.216127	0.0275157	2.94616	0.0275603	0.354229
TCONS_00210772	GLYMA_20G030900-OT10	GLYMA_20G030900	-	20:3759242-3769291	0.0957433	0	7.75969	0.00259377	0.118673	gma-miR3522	12429.7	3173.03	1.96983	0.0113628	0.228677	GLYMA_13G183200	GLYMA_13G183200	13:29641248-29643134	29.9572	1.89297	3.99417	2.61e-15	1.17e-12
TCONS_00210772	GLYMA_20G030900-OT10	GLYMA_20G030900	-	20:3759242-3769291	0.0957433	0	7.75969	0.00259377	0.118673	gma-miR3522	12429.7	3173.03	1.96983	0.0113628	0.228677	GLYMA_08G159000	GLYMA_08G159000	8:12319156-12324510	0.0604333	0	5.81053	0.0273022	0.352104
TCONS_00210772	GLYMA_20G030900-OT10	GLYMA_20G030900	-	20:3759242-3769291	0.0957433	0	7.75969	0.00259377	0.118673	gma-miR3522	12429.7	3173.03	1.96983	0.0113628	0.228677	GLYMA_07G193500	GLYMA_07G193500	7:36193230-36195311	0	0.404672	-8.4609	0.00144364	0.0506171
TCONS_00210772	GLYMA_20G030900-OT10	GLYMA_20G030900	-	20:3759242-3769291	0.0957433	0	7.75969	0.00259377	0.118673	gma-miR3522	12429.7	3173.03	1.96983	0.0113628	0.228677	GLYMA_06G179000	GLYMA_06G179000	6:15193606-15214666	0	0.0144103	-6.35361	0.00256113	0.0767906
TCONS_00210774	GLYMA_20G030900-OT9	GLYMA_20G030900	-	20:3759242-3769291	0	0.0911127	-6.24212	0.0252783	0.466365	gma-miR3522	12429.7	3173.03	1.96983	0.0113628	0.228677	GLYMA_15G055400	GLYMA_15G055400	15:4337616-4341183	0.216127	0.0275157	2.94616	0.0275603	0.354229
TCONS_00210774	GLYMA_20G030900-OT9	GLYMA_20G030900	-	20:3759242-3769291	0	0.0911127	-6.24212	0.0252783	0.466365	gma-miR3522	12429.7	3173.03	1.96983	0.0113628	0.228677	GLYMA_13G183200	GLYMA_13G183200	13:29641248-29643134	29.9572	1.89297	3.99417	2.61e-15	1.17e-12
TCONS_00210774	GLYMA_20G030900-OT9	GLYMA_20G030900	-	20:3759242-3769291	0	0.0911127	-6.24212	0.0252783	0.466365	gma-miR3522	12429.7	3173.03	1.96983	0.0113628	0.228677	GLYMA_08G159000	GLYMA_08G159000	8:12319156-12324510	0.0604333	0	5.81053	0.0273022	0.352104
TCONS_00210774	GLYMA_20G030900-OT9	GLYMA_20G030900	-	20:3759242-3769291	0	0.0911127	-6.24212	0.0252783	0.466365	gma-miR3522	12429.7	3173.03	1.96983	0.0113628	0.228677	GLYMA_07G193500	GLYMA_07G193500	7:36193230-36195311	0	0.404672	-8.4609	0.00144364	0.0506171
TCONS_00210774	GLYMA_20G030900-OT9	GLYMA_20G030900	-	20:3759242-3769291	0	0.0911127	-6.24212	0.0252783	0.466365	gma-miR3522	12429.7	3173.03	1.96983	0.0113628	0.228677	GLYMA_06G179000	GLYMA_06G179000	6:15193606-15214666	0	0.0144103	-6.35361	0.00256113	0.0767906
TCONS_00226615	GLYMA_20G238200-OT1	GLYMA_20G238200	-	20:46996004-47000066	0.194893	0.00209067	5.84258	0.000769338	0.0507104	gma-miR2119	112.811	27.7106	2.02302	0.00724006	0.18405	GLYMA_20G004700	GLYMA_20G004700	20:463333-464862	0.038591	0.934175	-4.25863	4.22e-09	8.88e-07
TCONS_00226615	GLYMA_20G238200-OT1	GLYMA_20G238200	-	20:46996004-47000066	0.194893	0.00209067	5.84258	0.000769338	0.0507104	gma-miR2119	112.811	27.7106	2.02302	0.00724006	0.18405	GLYMA_16G216500	GLYMA_16G216500	16:37349818-37353883	0	0.0452187	-5.86167	0.0231634	0.319579
TCONS_00239837	LINC41441	XLOC_116103	XLOC_116103	3:35297393-35298012	0	0.184338	-5.72414	0.017899	0.38418	novel_73	164.418	11.0403	3.8857	2.01e-09	2.43e-07	GLYMA_02G024600	GLYMA_02G024600	2:2184460-2191266	0.128939	0.817393	-2.56273	0.0163725	0.261045
TCONS_00239837	LINC41441	XLOC_116103	XLOC_116103	3:35297393-35298012	0	0.184338	-5.72414	0.017899	0.38418	novel_73	164.418	11.0403	3.8857	2.01e-09	2.43e-07	GLYMA_15G180200	-	15:17380065-17393113	0	0.840187	-8.74874	6.87e-11	1.9e-08
TCONS_00247948	LINC42248	XLOC_119340	XLOC_119340	4:17293120-17293432	5.91287	17.6612	-1.55115	0.0152537	0.351659	gma-miR5770c	29.0776	3.32543	3.11619	0.0124329	0.230964	GLYMA_04G098500	-	4:8935484-8939855	0	0.0711483	-6.53797	0.000136225	0.00798323
TCONS_00247948	LINC42248	XLOC_119340	XLOC_119340	4:17293120-17293432	5.91287	17.6612	-1.55115	0.0152537	0.351659	gma-miR5770c	29.0776	3.32543	3.11619	0.0124329	0.230964	GLYMA_12G077900	GLYMA_12G077900	12:6062065-6068997	0.109248	0.016007	2.80134	0.00766166	0.164256
TCONS_00247948	LINC42248	XLOC_119340	XLOC_119340	4:17293120-17293432	5.91287	17.6612	-1.55115	0.0152537	0.351659	gma-miR5770c	29.0776	3.32543	3.11619	0.0124329	0.230964	GLYMA_16G167300	GLYMA_16G167300	16:32658419-32663092	0	0.0877027	-5.44542	0.038427	0.427604
TCONS_00247948	LINC42248	XLOC_119340	XLOC_119340	4:17293120-17293432	5.91287	17.6612	-1.55115	0.0152537	0.351659	gma-miR5770c	29.0776	3.32543	3.11619	0.0124329	0.230964	GLYMA_17G256900	GLYMA_17G256900	17:41104857-41111181	1.05927	1.94151	-0.844562	0.0193999	0.28681
TCONS_00247948	LINC42248	XLOC_119340	XLOC_119340	4:17293120-17293432	5.91287	17.6612	-1.55115	0.0152537	0.351659	gma-miR5770c	29.0776	3.32543	3.11619	0.0124329	0.230964	GLYMA_11G196200	GLYMA_11G196200	11:27016602-27023136	0.00550933	0.0653737	-2.76987	0.0404763	0.437263
TCONS_00247948	LINC42248	XLOC_119340	XLOC_119340	4:17293120-17293432	5.91287	17.6612	-1.55115	0.0152537	0.351659	gma-miR5770c	29.0776	3.32543	3.11619	0.0124329	0.230964	GLYMA_14G217900	GLYMA_14G217900	14:48307515-48314034	5.18216	9.10444	-0.986654	0.00160336	0.0546223
TCONS_00248071	GLYMA_04G130600-AS1	XLOC_119412	XLOC_119412	4:18306725-18312228	0	0.381709	-9.76988	1.1e-09	7.43e-07	gma-miR3522	12429.7	3173.03	1.96983	0.0113628	0.228677	GLYMA_15G055400	GLYMA_15G055400	15:4337616-4341183	0.216127	0.0275157	2.94616	0.0275603	0.354229
TCONS_00248071	GLYMA_04G130600-AS1	XLOC_119412	XLOC_119412	4:18306725-18312228	0	0.381709	-9.76988	1.1e-09	7.43e-07	gma-miR3522	12429.7	3173.03	1.96983	0.0113628	0.228677	GLYMA_13G183200	GLYMA_13G183200	13:29641248-29643134	29.9572	1.89297	3.99417	2.61e-15	1.17e-12
TCONS_00248071	GLYMA_04G130600-AS1	XLOC_119412	XLOC_119412	4:18306725-18312228	0	0.381709	-9.76988	1.1e-09	7.43e-07	gma-miR3522	12429.7	3173.03	1.96983	0.0113628	0.228677	GLYMA_08G159000	GLYMA_08G159000	8:12319156-12324510	0.0604333	0	5.81053	0.0273022	0.352104
TCONS_00248071	GLYMA_04G130600-AS1	XLOC_119412	XLOC_119412	4:18306725-18312228	0	0.381709	-9.76988	1.1e-09	7.43e-07	gma-miR3522	12429.7	3173.03	1.96983	0.0113628	0.228677	GLYMA_07G193500	GLYMA_07G193500	7:36193230-36195311	0	0.404672	-8.4609	0.00144364	0.0506171
TCONS_00248071	GLYMA_04G130600-AS1	XLOC_119412	XLOC_119412	4:18306725-18312228	0	0.381709	-9.76988	1.1e-09	7.43e-07	gma-miR3522	12429.7	3173.03	1.96983	0.0113628	0.228677	GLYMA_06G179000	GLYMA_06G179000	6:15193606-15214666	0	0.0144103	-6.35361	0.00256113	0.0767906
TCONS_00254792	GLYMA_04G066200-OT8	GLYMA_04G066200	-	4:5511747-5521467	0.0336823	0.243848	-2.9563	0.0410666	0.59735	gma-miR3522	12429.7	3173.03	1.96983	0.0113628	0.228677	GLYMA_15G055400	GLYMA_15G055400	15:4337616-4341183	0.216127	0.0275157	2.94616	0.0275603	0.354229
TCONS_00254792	GLYMA_04G066200-OT8	GLYMA_04G066200	-	4:5511747-5521467	0.0336823	0.243848	-2.9563	0.0410666	0.59735	gma-miR3522	12429.7	3173.03	1.96983	0.0113628	0.228677	GLYMA_13G183200	GLYMA_13G183200	13:29641248-29643134	29.9572	1.89297	3.99417	2.61e-15	1.17e-12
TCONS_00254792	GLYMA_04G066200-OT8	GLYMA_04G066200	-	4:5511747-5521467	0.0336823	0.243848	-2.9563	0.0410666	0.59735	gma-miR3522	12429.7	3173.03	1.96983	0.0113628	0.228677	GLYMA_08G159000	GLYMA_08G159000	8:12319156-12324510	0.0604333	0	5.81053	0.0273022	0.352104
TCONS_00254792	GLYMA_04G066200-OT8	GLYMA_04G066200	-	4:5511747-5521467	0.0336823	0.243848	-2.9563	0.0410666	0.59735	gma-miR3522	12429.7	3173.03	1.96983	0.0113628	0.228677	GLYMA_07G193500	GLYMA_07G193500	7:36193230-36195311	0	0.404672	-8.4609	0.00144364	0.0506171
TCONS_00254792	GLYMA_04G066200-OT8	GLYMA_04G066200	-	4:5511747-5521467	0.0336823	0.243848	-2.9563	0.0410666	0.59735	gma-miR3522	12429.7	3173.03	1.96983	0.0113628	0.228677	GLYMA_06G179000	GLYMA_06G179000	6:15193606-15214666	0	0.0144103	-6.35361	0.00256113	0.0767906
TCONS_00256164	LINC43668	XLOC_123262	XLOC_123262	4:12659137-12659475	0	0.290236	-5.48863	0.0239324	0.453115	gma-miR9742	7.46247	0	5.29693	0.00231018	0.0697386	GLYMA_20G210100	GLYMA_20G210100	20:44616354-44618042	11.3179	19.6973	-0.792445	0.0431515	0.452706
TCONS_00256164	LINC43668	XLOC_123262	XLOC_123262	4:12659137-12659475	0	0.290236	-5.48863	0.0239324	0.453115	gma-miR9742	7.46247	0	5.29693	0.00231018	0.0697386	GLYMA_20G238100	GLYMA_20G238100	20:46996011-47000167	9.18055	3.97045	1.17784	0.00464248	0.11686
TCONS_00256164	LINC43668	XLOC_123262	XLOC_123262	4:12659137-12659475	0	0.290236	-5.48863	0.0239324	0.453115	gma-miR9742	7.46247	0	5.29693	0.00231018	0.0697386	GLYMA_18G187300	GLYMA_18G187300	18:45081364-45082665	6.48899	3.07117	1.03623	0.0101354	0.195136
TCONS_00256164	LINC43668	XLOC_123262	XLOC_123262	4:12659137-12659475	0	0.290236	-5.48863	0.0239324	0.453115	gma-miR9742	7.46247	0	5.29693	0.00231018	0.0697386	GLYMA_08G239300	GLYMA_08G239300	8:20427342-20431262	14.6453	26.3012	-0.821949	0.00280798	0.082231
TCONS_00256164	LINC43668	XLOC_123262	XLOC_123262	4:12659137-12659475	0	0.290236	-5.48863	0.0239324	0.453115	gma-miR9742	7.46247	0	5.29693	0.00231018	0.0697386	GLYMA_15G021400	GLYMA_15G021400	15:1649117-1656843	0.60838	0.0126023	5.29894	4.32e-12	1.44e-09
TCONS_00257431	LINC44154	XLOC_124129	XLOC_124129	4:27118694-27123119	0.272644	0	8.89839	3.35e-06	0.000729822	gma-miR4415a-3p	24.6456	7.91579	1.64214	0.0302611	0.429886	GLYMA_18G077300	GLYMA_18G077300	18:7328967-7333717	0.555221	0.234607	1.2868	0.0228968	0.317188
TCONS_00257431	LINC44154	XLOC_124129	XLOC_124129	4:27118694-27123119	0.272644	0	8.89839	3.35e-06	0.000729822	gma-miR4415a-3p	24.6456	7.91579	1.64214	0.0302611	0.429886	GLYMA_13G076900	GLYMA_13G076900	13:18197033-18205367	0.726032	2.39577	-1.72324	0.0181842	0.27694
TCONS_00257431	LINC44154	XLOC_124129	XLOC_124129	4:27118694-27123119	0.272644	0	8.89839	3.35e-06	0.000729822	gma-miR4415a-3p	24.6456	7.91579	1.64214	0.0302611	0.429886	GLYMA_08G329500	GLYMA_08G329500	8:44736331-44741467	1.06811	0.501986	1.14472	0.0143164	0.240035
TCONS_00258222	LINC44572	XLOC_124742	XLOC_124742	4:38263621-38264336	0	0.205031	-6.05716	0.0130893	0.322789	gma-miR5377b	4.99811	0.326188	3.75233	0.0450361	0.566878	GLYMA_20G074700	-	20:26908596-26915657	0.002664	0.359322	-6.47625	1.14e-11	3.49e-09
TCONS_00296505	LINC50493	XLOC_142401	XLOC_142401	6:46555135-46555964	0.0130433	0.250712	-3.7333	0.0316587	0.524217	gma-miR9722	1.5822	9.21135	-2.52324	0.0457728	0.566878	GLYMA_07G087200	GLYMA_07G087200	7:8063714-8064534	2.76911	0.832499	1.67206	0.0116868	0.211755
TCONS_00296505	LINC50493	XLOC_142401	XLOC_142401	6:46555135-46555964	0.0130433	0.250712	-3.7333	0.0316587	0.524217	gma-miR9722	1.5822	9.21135	-2.52324	0.0457728	0.566878	GLYMA_06G106100	GLYMA_06G106100	6:8497414-8502353	2.03923	4.11599	-0.993401	0.0442406	0.45951
TCONS_00296505	LINC50493	XLOC_142401	XLOC_142401	6:46555135-46555964	0.0130433	0.250712	-3.7333	0.0316587	0.524217	gma-miR9722	1.5822	9.21135	-2.52324	0.0457728	0.566878	GLYMA_16G041200	GLYMA_16G041200	16:3861427-3869280	38.7774	24.5058	0.646547	0.0441031	0.458429
TCONS_00296505	LINC50493	XLOC_142401	XLOC_142401	6:46555135-46555964	0.0130433	0.250712	-3.7333	0.0316587	0.524217	gma-miR9722	1.5822	9.21135	-2.52324	0.0457728	0.566878	GLYMA_03G194200	GLYMA_03G194200	3:40486592-40490907	0	0.055599	-5.30812	0.0246915	0.331844
TCONS_00296505	LINC50493	XLOC_142401	XLOC_142401	6:46555135-46555964	0.0130433	0.250712	-3.7333	0.0316587	0.524217	gma-miR9722	1.5822	9.21135	-2.52324	0.0457728	0.566878	GLYMA_05G224900	GLYMA_05G224900	5:40366096-40370669	0.036556	0.185372	-2.10836	0.0244132	0.329704
TCONS_00296505	LINC50493	XLOC_142401	XLOC_142401	6:46555135-46555964	0.0130433	0.250712	-3.7333	0.0316587	0.524217	gma-miR9722	1.5822	9.21135	-2.52324	0.0457728	0.566878	GLYMA_12G094500	GLYMA_12G094500	12:7795362-7802561	25.3277	17.0882	0.583901	0.0429116	0.451568
TCONS_00296505	LINC50493	XLOC_142401	XLOC_142401	6:46555135-46555964	0.0130433	0.250712	-3.7333	0.0316587	0.524217	gma-miR9722	1.5822	9.21135	-2.52324	0.0457728	0.566878	GLYMA_02G144200	GLYMA_02G144200	2:14852054-14870753	4.20603	3.00872	0.731755	0.021108	0.301396
TCONS_00296505	LINC50493	XLOC_142401	XLOC_142401	6:46555135-46555964	0.0130433	0.250712	-3.7333	0.0316587	0.524217	gma-miR9722	1.5822	9.21135	-2.52324	0.0457728	0.566878	GLYMA_04G001100	GLYMA_04G001100	4:101295-104132	0.00770833	0.127732	-3.54816	0.0130943	0.226397
TCONS_00296505	LINC50493	XLOC_142401	XLOC_142401	6:46555135-46555964	0.0130433	0.250712	-3.7333	0.0316587	0.524217	gma-miR9722	1.5822	9.21135	-2.52324	0.0457728	0.566878	GLYMA_20G013700	GLYMA_20G013700	20:1223277-1224375	11.9763	22.5984	-0.955526	0.00957165	0.188482
TCONS_00296505	LINC50493	XLOC_142401	XLOC_142401	6:46555135-46555964	0.0130433	0.250712	-3.7333	0.0316587	0.524217	gma-miR9722	1.5822	9.21135	-2.52324	0.0457728	0.566878	GLYMA_09G088000	GLYMA_09G088000	9:11536554-11543184	0.508956	0.207927	1.24642	0.020231	0.294097
TCONS_00296505	LINC50493	XLOC_142401	XLOC_142401	6:46555135-46555964	0.0130433	0.250712	-3.7333	0.0316587	0.524217	gma-miR9722	1.5822	9.21135	-2.52324	0.0457728	0.566878	GLYMA_11G085500	GLYMA_11G085500	11:6431566-6436559	0.0482077	0.240211	-2.13489	0.0327961	0.390586
TCONS_00296505	LINC50493	XLOC_142401	XLOC_142401	6:46555135-46555964	0.0130433	0.250712	-3.7333	0.0316587	0.524217	gma-miR9722	1.5822	9.21135	-2.52324	0.0457728	0.566878	GLYMA_07G034100	GLYMA_07G034100	7:2677660-2683555	0.00796267	0.122156	-3.73325	0.0252847	0.335997
TCONS_00299848	GLYMA_07G063800-OT8	GLYMA_07G063800	-	7:5641434-5717353	0	0.0984887	-6.17105	0.0302617	0.513714	gma-miR9722	1.5822	9.21135	-2.52324	0.0457728	0.566878	GLYMA_07G087200	GLYMA_07G087200	7:8063714-8064534	2.76911	0.832499	1.67206	0.0116868	0.211755
TCONS_00299848	GLYMA_07G063800-OT8	GLYMA_07G063800	-	7:5641434-5717353	0	0.0984887	-6.17105	0.0302617	0.513714	gma-miR9722	1.5822	9.21135	-2.52324	0.0457728	0.566878	GLYMA_06G106100	GLYMA_06G106100	6:8497414-8502353	2.03923	4.11599	-0.993401	0.0442406	0.45951
TCONS_00299848	GLYMA_07G063800-OT8	GLYMA_07G063800	-	7:5641434-5717353	0	0.0984887	-6.17105	0.0302617	0.513714	gma-miR9722	1.5822	9.21135	-2.52324	0.0457728	0.566878	GLYMA_16G041200	GLYMA_16G041200	16:3861427-3869280	38.7774	24.5058	0.646547	0.0441031	0.458429
TCONS_00299848	GLYMA_07G063800-OT8	GLYMA_07G063800	-	7:5641434-5717353	0	0.0984887	-6.17105	0.0302617	0.513714	gma-miR9722	1.5822	9.21135	-2.52324	0.0457728	0.566878	GLYMA_03G194200	GLYMA_03G194200	3:40486592-40490907	0	0.055599	-5.30812	0.0246915	0.331844
TCONS_00299848	GLYMA_07G063800-OT8	GLYMA_07G063800	-	7:5641434-5717353	0	0.0984887	-6.17105	0.0302617	0.513714	gma-miR9722	1.5822	9.21135	-2.52324	0.0457728	0.566878	GLYMA_05G224900	GLYMA_05G224900	5:40366096-40370669	0.036556	0.185372	-2.10836	0.0244132	0.329704
TCONS_00299848	GLYMA_07G063800-OT8	GLYMA_07G063800	-	7:5641434-5717353	0	0.0984887	-6.17105	0.0302617	0.513714	gma-miR9722	1.5822	9.21135	-2.52324	0.0457728	0.566878	GLYMA_12G094500	GLYMA_12G094500	12:7795362-7802561	25.3277	17.0882	0.583901	0.0429116	0.451568
TCONS_00299848	GLYMA_07G063800-OT8	GLYMA_07G063800	-	7:5641434-5717353	0	0.0984887	-6.17105	0.0302617	0.513714	gma-miR9722	1.5822	9.21135	-2.52324	0.0457728	0.566878	GLYMA_02G144200	GLYMA_02G144200	2:14852054-14870753	4.20603	3.00872	0.731755	0.021108	0.301396
TCONS_00299848	GLYMA_07G063800-OT8	GLYMA_07G063800	-	7:5641434-5717353	0	0.0984887	-6.17105	0.0302617	0.513714	gma-miR9722	1.5822	9.21135	-2.52324	0.0457728	0.566878	GLYMA_04G001100	GLYMA_04G001100	4:101295-104132	0.00770833	0.127732	-3.54816	0.0130943	0.226397
TCONS_00299848	GLYMA_07G063800-OT8	GLYMA_07G063800	-	7:5641434-5717353	0	0.0984887	-6.17105	0.0302617	0.513714	gma-miR9722	1.5822	9.21135	-2.52324	0.0457728	0.566878	GLYMA_20G013700	GLYMA_20G013700	20:1223277-1224375	11.9763	22.5984	-0.955526	0.00957165	0.188482
TCONS_00299848	GLYMA_07G063800-OT8	GLYMA_07G063800	-	7:5641434-5717353	0	0.0984887	-6.17105	0.0302617	0.513714	gma-miR9722	1.5822	9.21135	-2.52324	0.0457728	0.566878	GLYMA_09G088000	GLYMA_09G088000	9:11536554-11543184	0.508956	0.207927	1.24642	0.020231	0.294097
TCONS_00299848	GLYMA_07G063800-OT8	GLYMA_07G063800	-	7:5641434-5717353	0	0.0984887	-6.17105	0.0302617	0.513714	gma-miR9722	1.5822	9.21135	-2.52324	0.0457728	0.566878	GLYMA_11G085500	GLYMA_11G085500	11:6431566-6436559	0.0482077	0.240211	-2.13489	0.0327961	0.390586
TCONS_00299848	GLYMA_07G063800-OT8	GLYMA_07G063800	-	7:5641434-5717353	0	0.0984887	-6.17105	0.0302617	0.513714	gma-miR9722	1.5822	9.21135	-2.52324	0.0457728	0.566878	GLYMA_07G034100	GLYMA_07G034100	7:2677660-2683555	0.00796267	0.122156	-3.73325	0.0252847	0.335997
TCONS_00301668	LINC50892	XLOC_144378	XLOC_144378	7:12255483-12261756	0	0.120428	-8.02174	7.87e-05	0.00957099	gma-miR398a	1791.48	180.317	3.31199	5.09e-07	4.1e-05	GLYMA_02G278500	GLYMA_02G278500	2:46102300-46107877	2.95185	1.64035	0.788497	0.0381243	0.425184
TCONS_00304893	LINC51707	XLOC_146113	XLOC_146113	7:36832624-36834484	0.013807	0.238788	-4.05372	0.0177542	0.382777	gma-miR9722	1.5822	9.21135	-2.52324	0.0457728	0.566878	GLYMA_07G087200	GLYMA_07G087200	7:8063714-8064534	2.76911	0.832499	1.67206	0.0116868	0.211755
TCONS_00304893	LINC51707	XLOC_146113	XLOC_146113	7:36832624-36834484	0.013807	0.238788	-4.05372	0.0177542	0.382777	gma-miR9722	1.5822	9.21135	-2.52324	0.0457728	0.566878	GLYMA_06G106100	GLYMA_06G106100	6:8497414-8502353	2.03923	4.11599	-0.993401	0.0442406	0.45951
TCONS_00304893	LINC51707	XLOC_146113	XLOC_146113	7:36832624-36834484	0.013807	0.238788	-4.05372	0.0177542	0.382777	gma-miR9722	1.5822	9.21135	-2.52324	0.0457728	0.566878	GLYMA_16G041200	GLYMA_16G041200	16:3861427-3869280	38.7774	24.5058	0.646547	0.0441031	0.458429
TCONS_00304893	LINC51707	XLOC_146113	XLOC_146113	7:36832624-36834484	0.013807	0.238788	-4.05372	0.0177542	0.382777	gma-miR9722	1.5822	9.21135	-2.52324	0.0457728	0.566878	GLYMA_03G194200	GLYMA_03G194200	3:40486592-40490907	0	0.055599	-5.30812	0.0246915	0.331844
TCONS_00304893	LINC51707	XLOC_146113	XLOC_146113	7:36832624-36834484	0.013807	0.238788	-4.05372	0.0177542	0.382777	gma-miR9722	1.5822	9.21135	-2.52324	0.0457728	0.566878	GLYMA_05G224900	GLYMA_05G224900	5:40366096-40370669	0.036556	0.185372	-2.10836	0.0244132	0.329704
TCONS_00304893	LINC51707	XLOC_146113	XLOC_146113	7:36832624-36834484	0.013807	0.238788	-4.05372	0.0177542	0.382777	gma-miR9722	1.5822	9.21135	-2.52324	0.0457728	0.566878	GLYMA_12G094500	GLYMA_12G094500	12:7795362-7802561	25.3277	17.0882	0.583901	0.0429116	0.451568
TCONS_00304893	LINC51707	XLOC_146113	XLOC_146113	7:36832624-36834484	0.013807	0.238788	-4.05372	0.0177542	0.382777	gma-miR9722	1.5822	9.21135	-2.52324	0.0457728	0.566878	GLYMA_02G144200	GLYMA_02G144200	2:14852054-14870753	4.20603	3.00872	0.731755	0.021108	0.301396
TCONS_00304893	LINC51707	XLOC_146113	XLOC_146113	7:36832624-36834484	0.013807	0.238788	-4.05372	0.0177542	0.382777	gma-miR9722	1.5822	9.21135	-2.52324	0.0457728	0.566878	GLYMA_04G001100	GLYMA_04G001100	4:101295-104132	0.00770833	0.127732	-3.54816	0.0130943	0.226397
TCONS_00304893	LINC51707	XLOC_146113	XLOC_146113	7:36832624-36834484	0.013807	0.238788	-4.05372	0.0177542	0.382777	gma-miR9722	1.5822	9.21135	-2.52324	0.0457728	0.566878	GLYMA_20G013700	GLYMA_20G013700	20:1223277-1224375	11.9763	22.5984	-0.955526	0.00957165	0.188482
TCONS_00304893	LINC51707	XLOC_146113	XLOC_146113	7:36832624-36834484	0.013807	0.238788	-4.05372	0.0177542	0.382777	gma-miR9722	1.5822	9.21135	-2.52324	0.0457728	0.566878	GLYMA_09G088000	GLYMA_09G088000	9:11536554-11543184	0.508956	0.207927	1.24642	0.020231	0.294097
TCONS_00304893	LINC51707	XLOC_146113	XLOC_146113	7:36832624-36834484	0.013807	0.238788	-4.05372	0.0177542	0.382777	gma-miR9722	1.5822	9.21135	-2.52324	0.0457728	0.566878	GLYMA_11G085500	GLYMA_11G085500	11:6431566-6436559	0.0482077	0.240211	-2.13489	0.0327961	0.390586
TCONS_00304893	LINC51707	XLOC_146113	XLOC_146113	7:36832624-36834484	0.013807	0.238788	-4.05372	0.0177542	0.382777	gma-miR9722	1.5822	9.21135	-2.52324	0.0457728	0.566878	GLYMA_07G034100	GLYMA_07G034100	7:2677660-2683555	0.00796267	0.122156	-3.73325	0.0252847	0.335997
TCONS_00311653	LINC52401	XLOC_148876	XLOC_148876	7:16438197-16444239	0	0.303886	-9.57948	7.14e-09	3.82e-06	gma-miR4415a-3p	24.6456	7.91579	1.64214	0.0302611	0.429886	GLYMA_18G077300	GLYMA_18G077300	18:7328967-7333717	0.555221	0.234607	1.2868	0.0228968	0.317188
TCONS_00311653	LINC52401	XLOC_148876	XLOC_148876	7:16438197-16444239	0	0.303886	-9.57948	7.14e-09	3.82e-06	gma-miR4415a-3p	24.6456	7.91579	1.64214	0.0302611	0.429886	GLYMA_13G076900	GLYMA_13G076900	13:18197033-18205367	0.726032	2.39577	-1.72324	0.0181842	0.27694
TCONS_00311653	LINC52401	XLOC_148876	XLOC_148876	7:16438197-16444239	0	0.303886	-9.57948	7.14e-09	3.82e-06	gma-miR4415a-3p	24.6456	7.91579	1.64214	0.0302611	0.429886	GLYMA_08G329500	GLYMA_08G329500	8:44736331-44741467	1.06811	0.501986	1.14472	0.0143164	0.240035
TCONS_00312265	LINC52545	XLOC_149216	XLOC_149216	7:19978183-19982784	0.168675	0	6.91147	0.00176776	0.0907718	gma-miR9722	1.5822	9.21135	-2.52324	0.0457728	0.566878	GLYMA_07G087200	GLYMA_07G087200	7:8063714-8064534	2.76911	0.832499	1.67206	0.0116868	0.211755
TCONS_00312265	LINC52545	XLOC_149216	XLOC_149216	7:19978183-19982784	0.168675	0	6.91147	0.00176776	0.0907718	gma-miR9722	1.5822	9.21135	-2.52324	0.0457728	0.566878	GLYMA_06G106100	GLYMA_06G106100	6:8497414-8502353	2.03923	4.11599	-0.993401	0.0442406	0.45951
TCONS_00312265	LINC52545	XLOC_149216	XLOC_149216	7:19978183-19982784	0.168675	0	6.91147	0.00176776	0.0907718	gma-miR9722	1.5822	9.21135	-2.52324	0.0457728	0.566878	GLYMA_16G041200	GLYMA_16G041200	16:3861427-3869280	38.7774	24.5058	0.646547	0.0441031	0.458429
TCONS_00312265	LINC52545	XLOC_149216	XLOC_149216	7:19978183-19982784	0.168675	0	6.91147	0.00176776	0.0907718	gma-miR9722	1.5822	9.21135	-2.52324	0.0457728	0.566878	GLYMA_03G194200	GLYMA_03G194200	3:40486592-40490907	0	0.055599	-5.30812	0.0246915	0.331844
TCONS_00312265	LINC52545	XLOC_149216	XLOC_149216	7:19978183-19982784	0.168675	0	6.91147	0.00176776	0.0907718	gma-miR9722	1.5822	9.21135	-2.52324	0.0457728	0.566878	GLYMA_05G224900	GLYMA_05G224900	5:40366096-40370669	0.036556	0.185372	-2.10836	0.0244132	0.329704
TCONS_00312265	LINC52545	XLOC_149216	XLOC_149216	7:19978183-19982784	0.168675	0	6.91147	0.00176776	0.0907718	gma-miR9722	1.5822	9.21135	-2.52324	0.0457728	0.566878	GLYMA_12G094500	GLYMA_12G094500	12:7795362-7802561	25.3277	17.0882	0.583901	0.0429116	0.451568
TCONS_00312265	LINC52545	XLOC_149216	XLOC_149216	7:19978183-19982784	0.168675	0	6.91147	0.00176776	0.0907718	gma-miR9722	1.5822	9.21135	-2.52324	0.0457728	0.566878	GLYMA_02G144200	GLYMA_02G144200	2:14852054-14870753	4.20603	3.00872	0.731755	0.021108	0.301396
TCONS_00312265	LINC52545	XLOC_149216	XLOC_149216	7:19978183-19982784	0.168675	0	6.91147	0.00176776	0.0907718	gma-miR9722	1.5822	9.21135	-2.52324	0.0457728	0.566878	GLYMA_04G001100	GLYMA_04G001100	4:101295-104132	0.00770833	0.127732	-3.54816	0.0130943	0.226397
TCONS_00312265	LINC52545	XLOC_149216	XLOC_149216	7:19978183-19982784	0.168675	0	6.91147	0.00176776	0.0907718	gma-miR9722	1.5822	9.21135	-2.52324	0.0457728	0.566878	GLYMA_20G013700	GLYMA_20G013700	20:1223277-1224375	11.9763	22.5984	-0.955526	0.00957165	0.188482
TCONS_00312265	LINC52545	XLOC_149216	XLOC_149216	7:19978183-19982784	0.168675	0	6.91147	0.00176776	0.0907718	gma-miR9722	1.5822	9.21135	-2.52324	0.0457728	0.566878	GLYMA_09G088000	GLYMA_09G088000	9:11536554-11543184	0.508956	0.207927	1.24642	0.020231	0.294097
TCONS_00312265	LINC52545	XLOC_149216	XLOC_149216	7:19978183-19982784	0.168675	0	6.91147	0.00176776	0.0907718	gma-miR9722	1.5822	9.21135	-2.52324	0.0457728	0.566878	GLYMA_11G085500	GLYMA_11G085500	11:6431566-6436559	0.0482077	0.240211	-2.13489	0.0327961	0.390586
TCONS_00312265	LINC52545	XLOC_149216	XLOC_149216	7:19978183-19982784	0.168675	0	6.91147	0.00176776	0.0907718	gma-miR9722	1.5822	9.21135	-2.52324	0.0457728	0.566878	GLYMA_07G034100	GLYMA_07G034100	7:2677660-2683555	0.00796267	0.122156	-3.73325	0.0252847	0.335997
TCONS_00323079	GLYMA_08G225300-OT2	GLYMA_08G225300	-	8:18252410-18259183	0.101243	0	6.20397	0.027185	0.484365	gma-miR398a	1791.48	180.317	3.31199	5.09e-07	4.1e-05	GLYMA_02G278500	GLYMA_02G278500	2:46102300-46107877	2.95185	1.64035	0.788497	0.0381243	0.425184
TCONS_00327670	GLYMA_08G365600-OT1	GLYMA_08G365600	-	8:47650682-47655472	0.121394	0	7.36509	0.00558429	0.192797	gma-miR3522	12429.7	3173.03	1.96983	0.0113628	0.228677	GLYMA_15G055400	GLYMA_15G055400	15:4337616-4341183	0.216127	0.0275157	2.94616	0.0275603	0.354229
TCONS_00327670	GLYMA_08G365600-OT1	GLYMA_08G365600	-	8:47650682-47655472	0.121394	0	7.36509	0.00558429	0.192797	gma-miR3522	12429.7	3173.03	1.96983	0.0113628	0.228677	GLYMA_13G183200	GLYMA_13G183200	13:29641248-29643134	29.9572	1.89297	3.99417	2.61e-15	1.17e-12
TCONS_00327670	GLYMA_08G365600-OT1	GLYMA_08G365600	-	8:47650682-47655472	0.121394	0	7.36509	0.00558429	0.192797	gma-miR3522	12429.7	3173.03	1.96983	0.0113628	0.228677	GLYMA_08G159000	GLYMA_08G159000	8:12319156-12324510	0.0604333	0	5.81053	0.0273022	0.352104
TCONS_00327670	GLYMA_08G365600-OT1	GLYMA_08G365600	-	8:47650682-47655472	0.121394	0	7.36509	0.00558429	0.192797	gma-miR3522	12429.7	3173.03	1.96983	0.0113628	0.228677	GLYMA_07G193500	GLYMA_07G193500	7:36193230-36195311	0	0.404672	-8.4609	0.00144364	0.0506171
TCONS_00327670	GLYMA_08G365600-OT1	GLYMA_08G365600	-	8:47650682-47655472	0.121394	0	7.36509	0.00558429	0.192797	gma-miR3522	12429.7	3173.03	1.96983	0.0113628	0.228677	GLYMA_06G179000	GLYMA_06G179000	6:15193606-15214666	0	0.0144103	-6.35361	0.00256113	0.0767906
TCONS_00334770	LINC55255	XLOC_158931	XLOC_158931	8:21777452-21780389	0.019053	0.21673	-3.18958	0.0295532	0.506557	gma-miR9722	1.5822	9.21135	-2.52324	0.0457728	0.566878	GLYMA_07G087200	GLYMA_07G087200	7:8063714-8064534	2.76911	0.832499	1.67206	0.0116868	0.211755
TCONS_00334770	LINC55255	XLOC_158931	XLOC_158931	8:21777452-21780389	0.019053	0.21673	-3.18958	0.0295532	0.506557	gma-miR9722	1.5822	9.21135	-2.52324	0.0457728	0.566878	GLYMA_06G106100	GLYMA_06G106100	6:8497414-8502353	2.03923	4.11599	-0.993401	0.0442406	0.45951
TCONS_00334770	LINC55255	XLOC_158931	XLOC_158931	8:21777452-21780389	0.019053	0.21673	-3.18958	0.0295532	0.506557	gma-miR9722	1.5822	9.21135	-2.52324	0.0457728	0.566878	GLYMA_16G041200	GLYMA_16G041200	16:3861427-3869280	38.7774	24.5058	0.646547	0.0441031	0.458429
TCONS_00334770	LINC55255	XLOC_158931	XLOC_158931	8:21777452-21780389	0.019053	0.21673	-3.18958	0.0295532	0.506557	gma-miR9722	1.5822	9.21135	-2.52324	0.0457728	0.566878	GLYMA_03G194200	GLYMA_03G194200	3:40486592-40490907	0	0.055599	-5.30812	0.0246915	0.331844
TCONS_00334770	LINC55255	XLOC_158931	XLOC_158931	8:21777452-21780389	0.019053	0.21673	-3.18958	0.0295532	0.506557	gma-miR9722	1.5822	9.21135	-2.52324	0.0457728	0.566878	GLYMA_05G224900	GLYMA_05G224900	5:40366096-40370669	0.036556	0.185372	-2.10836	0.0244132	0.329704
TCONS_00334770	LINC55255	XLOC_158931	XLOC_158931	8:21777452-21780389	0.019053	0.21673	-3.18958	0.0295532	0.506557	gma-miR9722	1.5822	9.21135	-2.52324	0.0457728	0.566878	GLYMA_12G094500	GLYMA_12G094500	12:7795362-7802561	25.3277	17.0882	0.583901	0.0429116	0.451568
TCONS_00334770	LINC55255	XLOC_158931	XLOC_158931	8:21777452-21780389	0.019053	0.21673	-3.18958	0.0295532	0.506557	gma-miR9722	1.5822	9.21135	-2.52324	0.0457728	0.566878	GLYMA_02G144200	GLYMA_02G144200	2:14852054-14870753	4.20603	3.00872	0.731755	0.021108	0.301396
TCONS_00334770	LINC55255	XLOC_158931	XLOC_158931	8:21777452-21780389	0.019053	0.21673	-3.18958	0.0295532	0.506557	gma-miR9722	1.5822	9.21135	-2.52324	0.0457728	0.566878	GLYMA_04G001100	GLYMA_04G001100	4:101295-104132	0.00770833	0.127732	-3.54816	0.0130943	0.226397
TCONS_00334770	LINC55255	XLOC_158931	XLOC_158931	8:21777452-21780389	0.019053	0.21673	-3.18958	0.0295532	0.506557	gma-miR9722	1.5822	9.21135	-2.52324	0.0457728	0.566878	GLYMA_20G013700	GLYMA_20G013700	20:1223277-1224375	11.9763	22.5984	-0.955526	0.00957165	0.188482
TCONS_00334770	LINC55255	XLOC_158931	XLOC_158931	8:21777452-21780389	0.019053	0.21673	-3.18958	0.0295532	0.506557	gma-miR9722	1.5822	9.21135	-2.52324	0.0457728	0.566878	GLYMA_09G088000	GLYMA_09G088000	9:11536554-11543184	0.508956	0.207927	1.24642	0.020231	0.294097
TCONS_00334770	LINC55255	XLOC_158931	XLOC_158931	8:21777452-21780389	0.019053	0.21673	-3.18958	0.0295532	0.506557	gma-miR9722	1.5822	9.21135	-2.52324	0.0457728	0.566878	GLYMA_11G085500	GLYMA_11G085500	11:6431566-6436559	0.0482077	0.240211	-2.13489	0.0327961	0.390586
TCONS_00334770	LINC55255	XLOC_158931	XLOC_158931	8:21777452-21780389	0.019053	0.21673	-3.18958	0.0295532	0.506557	gma-miR9722	1.5822	9.21135	-2.52324	0.0457728	0.566878	GLYMA_07G034100	GLYMA_07G034100	7:2677660-2683555	0.00796267	0.122156	-3.73325	0.0252847	0.335997
TCONS_00336098	GLYMA_08G281500-OT1	GLYMA_08G281500	-	8:38536290-38547175	0.00162233	0.045091	-4.3349	0.0266991	0.48026	gma-miR5377b	4.99811	0.326188	3.75233	0.0450361	0.566878	GLYMA_20G074700	-	20:26908596-26915657	0.002664	0.359322	-6.47625	1.14e-11	3.49e-09
TCONS_00338160	GLYMA_08G347900-AS3	XLOC_160668	XLOC_160668	8:46226631-46232061	0.0492147	0	5.51017	0.0260789	0.474283	gma-miR408d	7242.36	1023.69	2.82267	0.000127867	0.00561453	GLYMA_08G128100	GLYMA_08G128100	8:9876932-9878095	0.0164373	1.04884	-5.77583	0.000111653	0.00676595
TCONS_00338160	GLYMA_08G347900-AS3	XLOC_160668	XLOC_160668	8:46226631-46232061	0.0492147	0	5.51017	0.0260789	0.474283	gma-miR408d	7242.36	1023.69	2.82267	0.000127867	0.00561453	GLYMA_02G001500	GLYMA_02G001500	2:175310-178604	4.33414	15.0584	-1.76005	5e-07	6.69e-05
TCONS_00338160	GLYMA_08G347900-AS3	XLOC_160668	XLOC_160668	8:46226631-46232061	0.0492147	0	5.51017	0.0260789	0.474283	gma-miR408d	7242.36	1023.69	2.82267	0.000127867	0.00561453	GLYMA_10G001800	GLYMA_10G001800	10:198285-200540	1.16094	9.23527	-2.93338	1.04e-13	3.91e-11
TCONS_00338160	GLYMA_08G347900-AS3	XLOC_160668	XLOC_160668	8:46226631-46232061	0.0492147	0	5.51017	0.0260789	0.474283	gma-miR408d	7242.36	1023.69	2.82267	0.000127867	0.00561453	GLYMA_05G169900	GLYMA_05G169900	5:36025433-36026691	14.2348	75.6654	-2.3515	6.56e-06	0.000634094
TCONS_00340229	LINC56141	XLOC_161530	XLOC_161530	9:5090286-5093543	0	0.822246	-9.64787	2.8e-08	1.23e-05	novel_73	164.418	11.0403	3.8857	2.01e-09	2.43e-07	GLYMA_02G024600	GLYMA_02G024600	2:2184460-2191266	0.128939	0.817393	-2.56273	0.0163725	0.261045
TCONS_00340229	LINC56141	XLOC_161530	XLOC_161530	9:5090286-5093543	0	0.822246	-9.64787	2.8e-08	1.23e-05	novel_73	164.418	11.0403	3.8857	2.01e-09	2.43e-07	GLYMA_15G180200	-	15:17380065-17393113	0	0.840187	-8.74874	6.87e-11	1.9e-08
[truncated: 2,411 more rows]
